# Supplementary material for: Conservation and Evolution of Cis-Regulatory Systems in Ascomycete Fungi
Source: PLoS Biol. 2004 Nov 9;2(12):e398. doi: 10.1371/journal.pbio.0020398 (PMC526180; doi:10.1371/journal.pbio.0020398)
Supplement: Dataset S1 — (2 KB TXT). [file pbio.0020398.sd001.txt]

UPSTREAM ELEMENTS       CONSENSUS BINDING SITE
ABF1    [AG]TC[AG][GATC][GATC][GATC][GATC][GATC][GATC]ACG
ACE2    ACCAGC 
ADR1    G[AG]GG
AFT1    [TC][AG]CACCC[AG]
ARO80   CGG[GATC][GATC][GATC][GATC][GATC][GATC][GATC]CCG
ASH1    [AT][AT][CT]TGAT
AZF1    AAGAAAAA
BAS1    TGACTC
YAP1    TTAGT[CA]A
CAT8    CC[AG][GATC][GATC][GATC][GATC][GATC]CCG
CBF1    TCACGTG
CHA4    CGG[GATC][GATC][GATC][GATC][GATC][GATC][GATC][GATC][GATC][GATC]CCA
CRZ1    G[GATC]GGC[GT]CA
CUP2    [ACT]T[ACT][GATC][GATC]GCTG[AGT]
GATA    GATAAG
ECM22/UPC2   TATACGA
FKH1    [GA]TAAACA[AT][AT]
FLO8    AAAACCTTATT
FZF1    CGTATCGTAT
GAL4    CGG[GATC][GATC][GATC][GATC][GATC][GATC][GATC][GATC][GATC][GATC][GATC]CCG
GATA    GATAA
GATGAG GATGAG
GCN4    TGACT[CA]
GCR1    CTTCC
HAC1    CAGCGTG
HAP1    CGG[GATC][GATC][GATC][GATC][GATC]CGG
HAP4    CCAAT
HCM1    [AT]AA[TC]AAACAA[TC]AA[AT]
HSF1    TTC[ATCG][ATCG]GAA
IME1    T[AG]G[CG]CG[CG]C[GT]A
INO2/4  CATGTGAAAT
LEU3    GCCG[GATC][GATC][GATC][GATC]CGGC
LYS14   TCC[AG][ACTG][TC]GGA
MAC1    TTTGC[TG]C[AG]
MAL63   CG[GATC][GATC][GATC][GATC][GATC][GATC][GATC][GATC][GATC]G[GC]
MATALPHA        [TC]C[AG]TGT[ATCG][ATCG][AT][ATCG][GATC]TACATCA
MCB     ACGCG
MCM1    CC[ATCG][GATC][GATC][AT][AT][AG]GG
MCM1-2  TTACC[ATCG]AATT[GATC]GGTAA
MCM1-3  TT[AT]CC[TC]AA[AT][GATC][GATC]GG[AT]AA[AT][AT][GATC][AG]TAAA[TC]AA
MET30/31        TGTGGC
MIG1    CCCC[AG]
MOT3    [CTA]AGG[GATC][AT]
MSN2/4  CCCCT
NDT80   G[ATCG]C[AG]CAAA[AT]
NRG1    ACAGGGATTA
OAF1    CG[GATC][GATC][GATC]T[GATC]A
PDR1    CCG[GATC][GATC][GATC][GATC][GATC][GATC]CCG
PDR3    TCC[GA][CT]GG[AG]
PHO4    CACGTG
PPR1    TTCGG[GATC][GATC][GATC][GATC]CCGAA
PUT3    CGG[GATC][GATC][GATC][GATC][GATC][GATC][GATC][GATC][GATC][GATC]CCG
RAP1    ACACCCA[CT]ACA[CT]
REB1    G[GATC]GCCGGGGTAAC[GATC]C
rESR2   AAAA[AT]TTTTT
RFX1/CRT1       GC[TG]GCAAC
RGT1    TTCACGGAAAATTATATTTTG
RIM101  GCCA[AG]G
RLM1    CTA[AT][AT][AT][AT]TAG
RME1    [AT][AT]GGAGTTC
ROX1    ATTGTT
RPH1    CCTTAAGGGGT
RPN4    GGTGGCAAA
RTG1/RTG3       GTCAC
SBF     C[AG]CGAAA
SFL1    AGAAA[GATC][GATC][GATC][GATC]GTTCTT
SKN7    ATTTGGC[CT]GG[GC]CC
SKO1    TGACGTCA
STE12   TGAAACA
SWI5    [AG][AG]CCAGC[AG]
TEC1    GAATG
UME6    [AT]GCCGCCGA
ZAP1    CC[CT]T[GATC]A[AG]GG    

DOWNSTREAM ELEMENTS     CONSENSUS BINDING SITE  
mT-3'   TATTA[AT]TATTAT Kellis et al. 2003
TATRNCAW        TGT[AG][GATC]CA[AT]     Kellis et al. 2003
STE12-3'        T[AG]TA[AC]ATA[GT][AT]T Kellis et al. 2003
rESR-3' TTATA[GATC]TATATAA[GATC]A       Kellis et al. 2003
respiration-3'  AATATTCTT       Kellis et al. 2003
Puf3    TGTA[AT]ATA     Gerber et al. 2004
Puf4    TGTA[CT]A[TCA]TA        Gerber et al. 2004
Puf5    TGT[AT]A[CT][AT][GAT]TA Gerber et al. 2004
Puf5-2  TGTAA[CT]A[GAT]TA       Gerber et al. 2004
