# Supplementary material for: Conservation and Evolution of Cis-Regulatory Systems in Ascomycete Fungi
Source: PLoS Biol. 2004 Nov 9;2(12):e398. doi: 10.1371/journal.pbio.0020398 (PMC526180; doi:10.1371/journal.pbio.0020398)
Supplement: Dataset S2 — (339 KB XLS). [file pbio.0020398.sd002.xls]

## Sheet: MemeGeneClusters2
Cluster & genes	Source		a1 = hierarchically clustered data
Node 1	a2		a2 = fuzzy k-means clustered data
YAR015W			b = chromatin IP data (Lee et al. Simon et al)
YKR080W			c = gene annotations
YLR359W			d = manually compiled or published gene targets
YLR058C
YMR120C
YMR189W
Node 2	a2
YLR302C
YDL059C
YMR088C
YIR030C
YIR032C
YCL018W
YKL001C
YDR253C
YLR092W
YBR294W
YKR069W
YIL074C
YFR030W
YJR010W
YER081W
YNL277W
YNL276C
YPR167C
YGR125W
YJL172W
YEL072W
YLR364W
YER069W
YOL058W
YDR034C
YLR303W
YJL060W
YIR034C
YJR137C
YOL064C
YBR291C
YGL009C
YOR375C
Node 3	a2
YAR009C
YIL060W
YBL101W-B
YBL101W-A
YCL020W
YCL019W
YBL005W-A
YMR050C
YBR012W-B
YMR045C
YJR026W
YJR028W
YBR012W-A
YHR214C-B
YJR029W
YML039W
YJR027W
YER160C
YER138C
YMR051C
YMR046C
YML045W
YML040W
YBL005W
YBR013C
Node 4	a2
YNL231C
YML116W
YKR071C
YLR108C
YDR353W
YLR109W
YBR244W
YOR226C
YOR225W
YNL260C
YDR132C
Node 5	a2
YGR284C
YLR104W
YMR184W
YDR503C
YOR288C
Node 6	a2
YKL213C
YER080W
YDR251W
YKL036C
YCL057W
YDR129C
YMR119W
YDL023C
YIL034C
YKL126W
YNL045W
YKL035W
YGL229C
Node 7	a2
YLR201C
YKR098C
YGR111W
YOR059C
YNL239W
YJR100C
YDL072C
YNL160W
YDL026W
YPL070W
YJL164C
YGR237C
YLR260W
YMR023C
YPL191C
YKL062W
YJL068C
YPR160W
YIL033C
YLR152C
YDL180W
YDL021W
YMR139W
YGR112W
YOR386W
YKL121W
YPL060W
YJL102W
YOR120W
YOR121C
YER141W
YGR008C
YDR258C
YGR250C
YBR285W
YGR256W
YPL166W
YDR272W
YLR299W
YKL133C
YMR141C
YFL042C
YDL110C
YEL060C
YOR374W
YER037W
YER038C
YMR297W
YJL017W
YJL015C
YJL021C
YOR185C
YLL039C
YBR204C
YCR011C
YML004C
YCL035C
YER142C
YHR138C
YJL048C
YNL015W
YPL165C
YFR049W
YOR215C
YEL011W
YPR098C
YJL057C
YPL004C
YBR149W
YGR149W
YER053C
YLR258W
YKL067W
YLR149C
YDR001C
YGR088W
YLR252W
YGR019W
YLR178C
YJR096W
YOR152C
YLR080W
YMR174C
YMR196W
YIR037W
YIR038C
YBL064C
YKR076W
YKL103C
YMR173W-A
YMR173W
YMR090W
YDL124W
YFL014W
YML100W
YMR105C
YMR250W
YML128C
YGR248W
YBR169C
YKL142W
YKL091C
YLR270W
YDR358W
YGL037C
YBR053C
YBR056W
YOR285W
YKL065C
YBR026C
YMR110C
YER079W
YBR006W
YPL087W
YKL150W
YBR230C
YLL026W
YDR171W
YGL006W
YIR039C
YKR011C
YDR533C
YBR126C
YCL042W
YCL040W
YMR251W-A
YHR087W
YBR052C
YPL154C
YBR001C
YPL203W
YLR290C
YDL027C
YKL100C
YDR513W
YMR315W
YDR512C
YNL134C
YHR104W
YGR127W
YHL021C
YFR053C
YNL055C
YNL274C
YOL083W
YNL156C
YDR085C
YLR267W
YDR096W
YOL082W
YOR289W
YKL124W
YLL019C
YIL107C
YLR345W
YDL199C
YKL188C
YNL115C
YDR070C
YMR181C
YIL136W
YNL183C
YMR302C
YER150W
YMR170C
YLR356W
YER119C
YMR133W
YBR046C
YOR173W
YCR062W
YLR001C
YOL048C
YJL003W
YGL059W
YDR286C
YDR169C
YFL043C
YMR053C
YFR014C
YCR091W
YOR052C
YGL104C
YDR074W
YMR291W
YHR209W
YDR003W
YDR350C
YLR251W
YFR045W
YLL023C
YKL087C
YNL241C
YER143W
YKR067W
YDR069C
YDR391C
YDL046W
YGR255C
YKL157W
YMR304W
YMR152W
YOR161C
YJR059W
YDL022W
YKL035W
YJR044C
YKL193C
YFL062W
YHL048W
YJR161C
YIR043C
YBR139W
YIL124W
YPR047W
YOR142W
YDL132W
YDR032C
YLL001W
YDR516C
YMR104C
YER067W
YGR194C
YPR172W
YNL011C
YFR003C
YNR001C
YGR086C
Node 8	a2
YML116W
YLR108C
YLR109W
YNR074C
YNL239W
YOR155C
YHL036W
YJR025C
YOL119C
YBR256C
YJL031C
YPR140W
YIR044C
YNL160W
YLR260W
YLR152C
YOR120W
YML004C
YER142C
YLR258W
YIR037W
YIR038C
YBL064C
YKR076W
YKL103C
YDR453C
YMR173W-A
YMR173W
YMR090W
YDL124W
YLR270W
YOR285W
YKL065C
YKR011C
YDR533C
YPL154C
YDL027C
YKL100C
YDR513W
YGR209C
YOL151W
YOL150C
YML131W
YMR315W
YDR512C
YNL134C
YGR127W
YNL156C
YJL003W
YDR286C
YJR104C
YKL087C
YNL241C
YOL118C
YPL152W
YKR066C
YKR067W
YKL071W
YBR008C
YDR132C
YPR067W
YFL057C
YFL056C
YNL331C
YLL060C
YML007W
YCR004C
YDR391C
YMR304W
YDL126C
YLR250W
YDR368W
YKL007W
YML110C
YLR370C
YKL193C
YHL048W
YJR161C
YIR043C
YDR032C
YFR003C
YHL044W
YNL208W
Node 9	a2
YGL091C
YGR253C
YMR004W
YGR048W
YGL048C
YDL007W
YGL011C
YOR261C
YDL147W
YFR004W
YKL117W
YBR149W
Node 10	a2
YCR082W
YGL091C
YGR253C
YMR004W
YNL155W
YGR048W
YDL007W
YGL011C
YML004C
YDL126C
Node 11	a2
YOR027W
YPL240C
YLR217W
YLR216C
YOR020C
YMR186W
YLR259C
Node 12	a2
YDR258C
YLL026W
YNL007C
YGR142W
YER103W
YBL075C
Node 13	a2
YDR099W
YLR269C
YMR072W
YKL011C
YJR086W
YKL013C
YBR014C
YGR132C
YNL100W
YJR080C
YER136W
YJL180C
YJL053W
YPR155C
Node 14	a2
YDR237W
YGR076C
YNL252C
YHR059W
YKL003C
YLL009C
YMR060C
YER058W
YKL170W
YGR220C
YDR116C
YNL315C
YJR080C
YMR157C
YNL081C
YOR150W
YJL180C
YPL118W
YOR158W
YLL001W
YDR175C
Node 15	a2
YGR076C
YNL252C
YLL009C
YBR014C
YMR060C
YNL122C
YPL072W
YMR225C
YER058W
YCR003W
YML090W
YDR322W
YDR116C
YNL137C
YJR048W
YPL118W
Node 16	a2
YER059W
YOR193W
YBL078C
YMR028W
YNL040W
Node 17	a2
YKL096W
Node 18	a2
YGR011W
YOL042W
YOR005C
YDR182W
Node 19	a2
YDL210W
Node 20	a2
YCL075W
YLR013W
YGR291C
YIR013C
YOR268C
YGR273C
YNL017C
YHR125W
YGL263W
YIL054W
YDR344C
YML048W-A
Node 21	a2
YKR032W
YJL043W
YLL030C
YNL018C
YER106W
YMR057C
YGL063W
YGR269W
YCR040W
YIR013C
YOR268C
YGR273C
YNL017C
YIL102C
YDR446W
YHR125W
YLR138W
Node 22	a2
YBR064W
YBR148W
YGL251C
Node 23	a2
YDR220C
YLR124W
YNL105W
Node 24	a2
YJL012C
Node 25	a2
YBR213W
Node 26	a2
YPL276W
YOR388C
Node 27	a2
YCR010C
YJL150W
YOR214C
YMR017W
Node 28	a2
YAL058C-A
Node 29	a2
YIR017C
YNL335W
YHR176W
YGR244C
Node 30	a2
YKL163W
YBL096C
YBL029W
YDR163W
YMR182C
YDL067C
YMR118C
YBR157C
Node 31	a2
YDR364C
YBR257W
YMR075W
YKL002W
YIL119C
YLR082C
YHR054C
YLR462W
YPL140C
YBR157C
YPL236C
YLR362W
YKR055W
YOR148C
YJL112W
YDR162C
YDR068W
YLR170C
YMR073C
YPL138C
YLR165C
YDR168W
YLR458W
YDR282C
YDR272W
YCR083W
YIL146C
YIL045W
YBR255W
YLR456W
YDR196C
YDR288W
YMR077C
YOR244W
YDR078C
YMR195W
YHR150W
Node 32	a2
YGL087C
YDR183W
YNL265C
YPL132W
YMR193W
YMR188C
YBR147W
YKL002W
YOR257W
YPL071C
YDR068W
YIL120W
YJL206C
YDR079W
YKL188C
YCL052C
YJL003W
YEL005C
YDR288W
YMR155W
YMR077C
YLR271W
YGL005C
YOR244W
YCR096C
YCL067C
YGR046W
Node 33	a2
YLR102C
YGR133W
YGR153W
Node 34	a2
YDL091C
YGR168C
YDR306C
YDR018C
YGR028W
YJL155C
YDR182W
Node 35	a2
YGR294W
YER185W
YNR076W
YCR104W
YGL261C
YDR542W
YJL223C
YIL176C
YBR301W
YKL224C
YLR461W
YLL064C
YFL020C
Node 36	a2
YDR285W
YMR085W
YLR284C
YGR289C
YKL146W
YKL171W
YOR177C
YJR035W
YHR195W
YBR114W
YGL165C
YGL166W
YPR192W
YNL202W
YJL116C
YGR226C
YPR193C
YBR117C
YBR116C
YMR322C
YPL185W
YPR030W
YGR225W
YDL024C
YLR070C
YMR140W
YDR506C
YHR180W
YMR136W
YJL141C
YIL166C
YKL064W
YDR293C
YNL092W
YBR280C
YBR212W
YER162C
YDR504C
YDR436W
YDR287W
YDR306C
YDR018C
YMR040W
YDR043C
YCR007C
YJL132W
YGL248W
YKL151C
YEL060C
YJL048C
YLR149C
YMR174C
YBR169C
YBR006W
YMR030W
YDL169C
YHL024W
YKR049C
YDR096W
YBR203W
YCR010C
YNL203C
YGR110W
YHR096C
YGL156W
YHR171W
YKL124W
YLL019C
YDR262W
YIL146C
YHR160C
YMR107W
YGR236C
YNL009W
YJR008W
YBR072W
YJL163C
YNL195C
YKR009C
YPR151C
YPR150W
YPR061C
YJL103C
YIL107C
YDL199C
YNL115C
YER101C
YPL186C
YPL223C
YMR175W
YBL049W
YLR312C
YPL230W
YGR201C
YMR271C
YGL121C
YDL204W
YDR070C
YIL045W
YBR269C
YJL066C
YIL136W
YIL155C
YLL020C
YIL101C
YMR114C
YNR002C
YER121W
YMR191W
YNL200C
YDR505C
YOR245C
YIL097W
YPR026W
YGL180W
YKL107W
YLR164W
YIL024C
YJL067W
YAL034C
YJL142C
YJL042W
YNL223W
YER035W
YHR097C
YER150W
YGR023W
YER020W
YMR133W
YMR053C
YDR122W
YBR287W
YDL149W
YGR161C
YIL087C
YJL045W
YOR100C
YOL084W
YIL099W
YNL194C
YAL061W
YJL144W
YOR032C
YMR135C
YHR202W
YLL025W
YNL305C
YML118W
YAL054C
YML042W
YBR076W
YHR139C
YJL185C
YDR059C
YER039C
YOR031W
YLR311C
YIR041W
YER158C
YLR156W
YDR231C
YJL166W
YGR183C
YBL015W
YFL030W
YKL217W
YKR097W
YIL172C
YBR050C
YDR530C
YMR159C
YOR054C
YIL055C
YBR241C
YMR020W
YHL027W
YLR326W
YIL152W
YIL113W
YBL075C
YIL171W
YCR068W
Node 37	a2
YER041W
YCL033C
YLL029W
YGL072C
YLR254C
YDL197C
YIR003W
Node 38	a2
YDR242W
YGL096W
YDR078C
YBR047W
YLR346C
Node 39	a2
YMR088C
YER040W
YIR030C
YDL170W
YHL016C
YIR028W
YJR152W
YNL142W
YKR039W
YIR031C
YIR029W
YKR034W
YIR032C
YLR160C
YLR158C
YLR157C
YLR155C
YKR033C
YIR027C
YFL021W
YDR253C
YLR092W
YBR294W
YNL277W
YNL276C
YGR125W
YGR121C
YIR017C
YJL172W
YBR147W
YEL072W
YGR239C
YIR018W
YPR194C
YLR053C
YLR142W
Node 40	a2
YBL111C
YHR218W
YFL064C
YBL109W
YLR467W
YLL066C
YBL112C
YHR219W
YER190W
YIL177C
YHL050C
YPR204W
YFL068W
YBL113C
YLL067C
YJL225C
YFL067W
Node 41	a2
YMR201C
YEL028W
YAL054C
YEL074W
YHR218W
YDL106C
YML013C-A
YAL056W
YBL065W
YLR140W
YEL030W
Node 42	a2
YLR121C
YLR414C
YLR120C
YOL016C
YMR316W
Node 43	a2
YJR153W
YGR212W
YGR213C
YOL016C
Node 44	a2
YGL146C
YDL247W
YFR017C
Node 45	a2
YPL072W
YBL038W
YHR175W
YJR121W
YBL099W
YIL162W
YNL052W
YPR020W
YBR039W
YGL146C
YDL118W
YMR029C
YMR031C
YOL087C
YDR010C
YPL270W
YHL032C
YNL055C
YJR079W
YJR077C
YGR243W
YPL271W
YLR395C
YFR033C
YKL093W
YOR178C
YBR297W
YLR038C
YPL078C
YBL030C
YPR191W
YDR298C
YKL141W
YLR294C
YJL166W
YMR256C
YDR148C
YKL085W
YLL041C
YDR178W
YEL024W
YML120C
YKL148C
YDR529C
YBL045C
YDL004W
YGL187C
YHR051W
YML054C
YDL181W
YPL134C
YLR174W
YBL015W
YFL030W
YKL217W
YLR377C
YGR067C
YIL057C
YKL109W
YIL172C
YFL052W
YOR065W
YBL043W
YJL079C
YDR342C
YBR299W
YLR304C
YPL262W
YLR081W
YMR145C
Node 46	a2
YDR534C
YHL047C
YOR382W
YOR383C
YDR380W
Node 47	a2
YCR106W
YKL071W
YER066C-A
Node 48	a2
YDR281C
YPL019C
YER072W
YHR136C
YML123C
YDR483W
Node 49	a2
YDR217C
YDR250C
YOR008C-A
YAR029W
Node 50	a2
YBR092C
YBR187W
YOL142W
YDR111C
Node 51	a2
YPL011C
YLR278C
YPL020C
YPL112C
Node 52	a2
YOR371C
Node 53	a2
YER064C
YCL064C
YDR046C
YBR069C
YBL012C
YIL051C
Node 54	a2
YGR055W
YDR509W
YDR508C
YIL115C
YDR046C
YOL020W
Node 55	a2
YDL095W
YGL239C
YOR345C
YGL195W
YDL096C
YBR023C
YLR342W
Node 56	a2
YDL095W
YGL239C
YOR345C
YGL195W
YDL096C
YBR023C
YLR342W
Node 57	a2
YDR429C
YEL040W
YDR433W
YDR432W
YLR143W
Node 58	a2
YJL034W
YJL073W
YKL073W
YOR321W
YJL091C
YBL040C
Node 59	a2
YDR400W
YJL034W
YJL073W
YKL165C
YJL091C
Node 60	a2
YHR142W
YNL044W
YNL043C
Node 61	a2
YKR042W
YKR012C
YPL163C
YKR013W
YOR248W
YMR305C
YMR304C-A
YIL123W
Node 62	a2
YLR263W
YER129W
YGR178C
YLL021W
YLR086W
YFR002W
YDR303C
YGL241W
YPR032W
YAR050W
Node 63	a2
YGL157W
Node 64	a2
YJL052W
YKL153W
YCR013C
YKL152C
YHR174W
YGR254W
YGR192C
YJR009C
YDR050C
YKL060C
YCR012W
Node 65	a2
YLR045C
YMR263W
YPR173C
YDR002W
YGL106W
YMR183C
YNL079C
YGL019W
Node 66	a2
YFR025C
Node 67	a2
YKR003W
YGR037C
YLR354C
YKL135C
YOR198C
YOR241W
YJL192C
YOR209C
YNL071W
YIL009C-A
YMR099C
YDL135C
YLR066W
YPR029C
YDR098C
YGL026C
YJR139C
YGL027C
YDR071C
YHR063C
YCR002C
YBR011C
YLR301W
YDL236W
YDR372C
YMR237W
YFR044C
YJL167W
YKR001C
YGL001C
YFL028C
YML001W
YDL029W
YLR043C
YNL257C
YBL056W
Node 68	a2
YKR003W
YBR151W
YKL196C
YCL057W
YKL210W
YDR427W
YER021W
YPR103W
YFR050C
YJL001W
YFR052W
YLR387C
YPR108W
YER012W
YKL145W
YGR135W
YGR026W
YBR109C
YNL181W
YNL084C
YKL007W
YDR071C
YKR070W
YDL029W
YOR157C
Node 69	a2
YOR143C
YDR370C
Node 70	a2
YOL018C
YOL017W
Node 71	a2
YHR007C
YGR175C
YLL035W
YGR083C
Node 72	a2
YHR108W
YLR447C
YBR246W
YNL291C
YLR208W
YPL145C
YPR114W
YGR151C
YBR205W
YBR288C
YNL189W
YDL055C
YHR026W
YOR254C
YNL154C
YHR047C
YKL128C
YGL067W
YGR172C
YOR198C
YOR239W
YLR314C
YDL185W
YJL075C
YJL158C
YML085C
YDR261C
YOR253W
YMR079W
YDR454C
YDR233C
YER119C-A
YER023W
YPL048W
YJR069C
YMR202W
YML124C
YLR285W
YBR127C
YGL105W
YAL038W
YNL016W
YLL018C
YGL238W
YMR125W
YBR249C
YJR016C
YOR169C
YOR276W
YLR340W
YOR326W
YML074C
YER009W
YJL014W
YHR133C
YPL227C
YJL183W
YFR009W
YKL127W
YGR185C
YLR134W
YLR044C
YOR260W
YHR068W
YMR235C
YPL237W
YOR241W
YOR323C
YPR118W
YKL080W
YJL111W
YJR007W
YGL245W
YPL243W
YGL022W
YNL085W
YKL212W
YMR307W
YCL045C
YMR212C
YJL002C
YER090W
YOR270C
YDL084W
YDR212W
YFL022C
YPL050C
YJL192C
YIL039W
YFL045C
YOR209C
YFL037W
YDR023W
YJR064W
YDL143W
YGL213C
YEL042W
YDL111C
YML031W
YER043C
YLR083C
YNL247W
YKL081W
YCR034W
YGL097W
YGR285C
YPL245W
YPR041W
YLR075W
YNR043W
YBL077W
YCR053W
YDR037W
YDR385W
YBR121C
YJR143C
YPL160W
YGR094W
YLR060W
YHR019C
YPR074C
YIL078W
YPR033C
YLR372W
YHR064C
YLR293C
YLR291C
YBR031W
YJL138C
YKR059W
YDR418W
YKL180W
YLR264W
YGR264C
YNL069C
YMR116C
YLR339C
YJR145C
YBL072C
YBR084C-A
YER131W
YGR118W
YNL119W
YPR132W
YGR085C
YBR048W
YPL081W
YHL033C
YGL135W
YLR388W
YLL045C
YPL142C
YER117W
YML026C
YPL079W
YLL044W
YFR031C-A
YIL018W
YGL123W
YCR031C
YNL301C
YHR203C
YNL178W
YNL096C
YLR062C
YER102W
YMR242C
YPR102C
YGL147C
YIL052C
YGL031C
YPL198W
YJR123W
YDR025W
YPL090C
YDL082W
YOR369C
YPL220W
YML063W
YLR333C
YEL054C
YNL209W
YJL190C
YLR029C
YLR367W
YHR128W
YBR143C
YER025W
YOL040C
YPR080W
YPL273W
YMR321C
YNL067W
YPL037C
YMR308C
YGL016W
YEL040W
YDR341C
YNL302C
YNL066W
YJL157C
YDL232W
YML021C
YLR380W
YNL035C
YNL123W
YGR198W
YIL043C
YOR165W
YOR175C
YML126C
YDR393W
YDR303C
YLR212C
YLR088W
YPL028W
YMR208W
YGL012W
YEL027W
YHR123W
YER086W
YPL241C
YDR158W
YMR033W
YML008C
YNL287W
YPR145W
YGR124W
YLR192C
YMR010W
YLR412W
YDL015C
YLR153C
YLR328W
YJR076C
Node 73	a2
YLR400W
YDR339C
YDL166C
YNR025C
YDR045C
YLR451W
YAL059W
YDL152W
YDL148C
YNL112W
YCR087W
YBR061C
YDL189W
YLR221C
YLL035W
YDR156W
YOR056C
YKL110C
YOL124C
YNL227C
YDR440W
YOL061W
YOL010W
YKR025W
YBL052C
YMR193C-A
YOR188W
YNL216W
YOL127W
YGL189C
YNL087W
YLR244C
YDR060W
YOR233W
YLR433C
YJL025W
YJL135W
YGR151C
YJL121C
YJL075C
YBR271W
YHR084W
YMR006C
YJR032W
YOR159C
YEL021W
YKL216W
YKL154W
YDR119W
YHR204W
YMR259C
YPL207W
YPR060C
YGR152C
YKR079C
YPL231W
YDR331W
YJR124C
YML043C
YJR097W
YOR252W
YER082C
YIL079C
YMR269W
YNL228W
YNL299W
YIL104C
YHL013C
YDR527W
YHR196W
YOR287C
YLR051C
YDR021W
YNR053C
YGL008C
YML082W
YMR277W
YML060W
YNL303W
YHR042W
YGR054W
YPL235W
YJR016C
YOR095C
YLR167W
YLR420W
YMR312W
YAL003W
YOR021C
YNL256W
YLR243W
YHR062C
YOL097C
YOL039W
YMR246W
YOR169C
YOR276W
YMR260C
YLR340W
YJL183W
YOR260W
YPL050C
YDR023W
YJR064W
YHL039W
YJR063W
YIL020C
YPL086C
YDL050C
YDR395W
YPR010C
YLR073C
YLR074C
YOR146W
YIL019W
YHR148W
YLR172C
YPR137W
YPL266W
YML106W
YEL042W
YLR146C
YOR063W
YOL120C
YBL087C
YKR060W
YIL096C
YNL075W
YOR182C
YHR021C
YJL189W
YDL136W
YGL103W
YJL208C
YDR429C
YDR091C
YGR083C
YHR143W-A
YOL022C
YNR003C
YBL068W
YOR277C
YDL111C
YML031W
YKR043C
YHR025W
YER043C
YGL148W
YOR271C
YGL225W
YBR252W
YER165W
YPR187W
YCL031C
YDR280W
YLR083C
YNL247W
YBR154C
YER049W
YPL211W
YLR441C
YKL081W
YCR034W
YGL097W
YGR285C
YGR265W
YPL245W
YBR084W
YAR075W
YOR361C
YML022W
YOR167C
YBR025C
YDL083C
YDL075W
YJL191W
YMR121C
YPR041W
YLR075W
YNR043W
YBL077W
YCR053W
YDR037W
YDR385W
YBR121C
YPL160W
YLR060W
YHR019C
YLR372W
YHR064C
YLR291C
YDR012W
YBR031W
YDR382W
YDL081C
YDL191W
YEL026W
YJL138C
YDR447C
YKR059W
YDR418W
YKL180W
YDR450W
YLR264W
YJR094W-A
YGR264C
YNL069C
YPR043W
YLR048W
YMR116C
YLR339C
YJR145C
YBL072C
YER056C-A
YBR084C-A
YER131W
YGR118W
YDR471W
YLR325C
YNL119W
YGL102C
YPR132W
YOR234C
YBL027W
YGR085C
YBR048W
YGR034W
YNL162W
YPL081W
YER074W
YHL033C
YGL135W
YLR388W
YGL030W
YML024W
YBL092W
YKR094C
YPR044C
YPL143W
YLL045C
YKL006W
YHL001W
YPL142C
YER117W
YBR191W
YBR189W
YBR181C
YML026C
YPL079W
YDR064W
YLR448W
YLL044W
YFR031C-A
YIL018W
YGL123W
YCR031C
YNL301C
YHR203C
YDR417C
YHR010W
YNL178W
YNL096C
YLR062C
YER102W
YJL177W
YMR242C
YPR102C
YGL147C
YIL052C
YGR148C
YGL031C
YPL198W
YGL076C
YJR123W
YDR025W
YPL090C
YDL082W
YOR369C
YGR214W
YPL220W
YIL133C
YML063W
YLR333C
YEL054C
YLR344W
YMR142C
YNL209W
YJL190C
YML073C
YLR061W
YOR312C
YKL056C
YLR029C
YMR194W
YMR230W
YOR293W
YHR141C
YIL148W
YJL136C
YKR057W
YLR185W
YDL061C
YLR367W
YHR020W
YHR128W
YOR168W
YMR146C
YGR027C
YBR143C
YER025W
YDR321W
YOL040C
YPR080W
YMR143W
YNL067W
YPL037C
YHR193C
YLR413W
YMR308C
YGL016W
YJL080C
YEL040W
YGR280C
YKL143W
YPL212C
YGR173W
YJR003C
YDR412W
YBL054W
YKL082C
YFL023W
YER127W
YBR267W
YOR294W
YGR162W
YNL061W
YPL044C
YCL054W
YJL125C
YBR034C
YML080W
YNL114C
YNL113W
YNL022C
YLR063W
YPR136C
YIR026C
YOR224C
YHR089C
YCL037C
YKR092C
YDL063C
YPL183C
YBR142W
YLR397C
YER110C
YNL313C
YLR249W
YCR057C
YER126C
YDR087C
YPR142C
YPL146C
YPR143W
YHR066W
YOL077C
YMR239C
YGR272C
YNL308C
YDR413C
YLR435W
YLR222C
YGR200C
YER036C
YLR449W
YBL024W
YOR243C
YLR003C
YAL025C
YCL059C
YNL110C
YFR001W
YDR361C
YKL172W
YGL029W
YHR088W
YOR145C
YKL099C
YLR401C
YGL120C
YMR217W
YKR056W
YNL182C
YOR272W
YNL062C
YNL141W
YKL078W
YCR072C
YLR002C
YHR170W
YGR145W
YGR245C
YDL153C
YDL167C
YGR103W
YML093W
YGL099W
YGL111W
YDL051W
YNL174W
YGR123C
YLR175W
YLR197W
YLR198C
YLL008W
YER006W
YBL039C
YDR496C
YKL009W
YBL028C
YLR009W
YIL127C
YNL002C
YKR081C
YLR276C
YLR196W
YGL078C
YOR206W
YNL175C
YJL148W
YGR128C
YPR110C
YMR131C
YMR290C
YPL226W
YDR165W
YJR070C
YLR409C
YDR101C
YLR129W
YMR049C
YNL132W
YMR229C
YNL248C
YHR065C
YJL069C
YDL201W
YJR002W
YDR083W
YDR324C
YGR160W
YHR197W
YJL109C
YDR398W
YGL171W
YBR247C
YKL021C
YPR190C
YDR465C
YPR144C
YPL126W
YOR309C
YOR310C
YJR041C
YDR365C
YKL181W
YGR283C
YGR187C
YHR169W
YHR052W
YJR071W
YMR310C
YIR012W
YJL122W
YPR163C
YAL036C
YCR016W
YDR184C
YLL011W
YGR158C
YBR266C
YMR093W
YPL043W
YDR300C
YDR341C
YLR186W
YKR026C
YHL011C
YFL002C
YNL163C
YDL031W
YPL263C
YLL034C
YPR112C
YJL198W
YMR128W
YJL050W
YMR014W
YDR312W
YLR336C
YNR054C
YDL151C
YDL150W
YNL292W
YDL060W
YLR150W
YDL062W
YDR120C
YNL186W
YOR004W
YOR001W
YGL169W
YNL120C
YKR024C
YNL124W
YOL041C
YKL068W
YNL302C
YKL205W
YNL066W
YMR292W
YMR123W
YPL217C
YOR207C
YGR090W
YBR238C
YOR210W
[truncated: 5,821 more rows]
