# Supplementary material for: Conservation and Evolution of Cis-Regulatory Systems in Ascomycete Fungi
Source: PLoS Biol. 2004 Nov 9;2(12):e398. doi: 10.1371/journal.pbio.0020398 (PMC526180; doi:10.1371/journal.pbio.0020398)
Supplement: Dataset S3 — (22 KB XLS). [file pbio.0020398.sd003.xls]

## Sheet: Sheet1
** In Figure 2 each motif (listed in Column A below) was scored as enriched if
it was enriched with statistical significance in any of the corresponding gene groups in Column B
TF/MOTIF	GENE TARGETS
ABF1	Cluster_RPs	Cluster_ABF1
ABF2
ACE1/CUP2
ADA1/HFI1
ADA2
ADR1
AFT1	Cluster_ManualAFT1targets
ARG80
ARG81
ARO80
ASH1
AZF1
BAS1	Node 1 Purine genes)	Cluster_Purine	Cluster_BAS1 (** also scored as BAS1 if the nearly identical GCN4 site scored in these clusters)
CAD1
CAT8
CBF1	Node 2 (methionine genes)	Cluster_CBF1	Cluster_ManualMethionine
CCR4 complex
CHA4
CRZ1	Cluster_adata-CalciumSpecific
DAL80	Node 39 (nitrogen starvation genes)	Cluster_DAL81	Cluster_DAL82
DAL81	Node 39 (nitrogen starvation genes)	Cluster_DAL81	Cluster_DAL82
DAL82	Node 39 (nitrogen starvation genes)	Cluster_DAL81	Cluster_DAL82
DIG2/RST2
DOT6
FHL1
FKH1/2	Cluster_FKH1	Cluster_FKH2
FLO8
FZF1
GAL4	Cluster_GAL4	Cluster_Galactose
GAT1
GATA/GLN3
GATGAG	Node 73 (rESR genes)	Cluster_rRNAprocessing
GCN4	Node 2 (methionine genes)(** also scored as GCN4 if the nearly identical BAS1 site scored in these clusters)	Node 2_fuzzy0.06 (Gcn4 targets)	Cluster_GCN4	Cluster_adata-TRP4	Cluster_Arginine
GCR1	Node 64 (glycolysis genes)
GCR2
GLN3/DAL80/GATA factors
GLO3
GIS1
GTS1
GZF3
HAA1
HAC1
HAL9
HAP1	Node 45 (respiration genes)	Cluster_adata-Respiration
HAP2/3/4	Node 45 (respiration genes)	Cluster_adata-Respiration	Cluster_HAP2	Cluster_HAP3	Cluster_HAP4	Cluster_HAP5
HCM1
HIR1
HIR2
HMS1
HMS2?
HOT1
HSF1	Node 11 (chaperone genes I)	, Node 12 (chaperone genes II)	Cluster_adata-Chaperones
IME1/UME6	Cluster_primig-MidSpo
INO2/4	Cluster_Phospholipid	Cluster_INO2	Cluster_INO4
IXR1
LEU3	Cluster_LEU3	Cluster_Leucine	Cluster_Isoleucine
LYS14	Cluster_Lysine
MAC1
MAL13
MAL33
MAL63
MATa1
MATALPHA
MCB	Cluster_SWI4	Cluster_MBP1	Cluster_ManualG1genes
MCM1	Cluster_MCM1
MET31/32	Node 2 (methionine genes), fuzzy Node2 (general amino acid genes), MET4 or MET31 chromIP, manual methionine genes, Node 39 (nitrogen starvation genes)
MIG1	Node 36 (alternative carbon source genes)	Cluster_MIG1
MOT2/SIG1/NOT4
MOT3
MSN1
MSN2/4	Node 7 (iESR genes)
MSS1
MUB1
NDD1
NDT80	Cluster_primig-LateSpo	Cluster_SUM1
NRG1
NRG2
OAF1
OPI1
ORC
PDR1
PDR3	Cluster_DrugResistance
PHD1
PHO2/BAS2
PHO4	Node 48 (phosphate genes)
PIP2
PLM2
POG1
PPR1
PUT3	Cluster_Proline
RAP1	Cluster_RPs	Cluster_FHL1	Cluster_RAP1	Node 73 (rESR genes)
REB1	Cluster_REB1
RRPE	Node 73 (rESR genes)
RFX1/CRT1	Cluster_RFX1
RGM1
RGT1
RIM1
RIM101
RLM1	Cluster_ManualM-G1genes	Cluster_adata-EGT2
RME1
RMS1
ROX1
RPH1
RPN4	Cluster_Proteasome
RTG1/RTG3
RTS2
SBF	Cluster_SWI4	Cluster_SWI6	Cluster_ManualG1genes
SDS1
SEF1
SFL1
SFP1
SIP4
SKN7	Cluster_adata-CalciumSpecific	Cluster_ManualYap1Targets
SKO1
SMP1
SOK2
SPS18
SRD1
STB1
STE12	Cluster_Mating	Cluster_STE12	Cluster_DIG1
STP1
STP2
SUM1
SWI5/ACE2	Cluster_ManualM-G1genes	Cluster_adata-EGT2
TEA1
TEC1
THI2
TOS4
TOS8
TSP1/YMR039C
TYE7
UGA3
UME1
UPC2	Cluster_Sterols	Cluster_ManualHAP1targets
USV1
XBP1
YAP1	Cluster_ManualYap1Targets	Node 4 (Yap1 targets 1)	Node 8 (Yap1 targets 2)
YFL044C
YHP1
YHR178W/STB5
YJL206C
YOX1
ZAP1	Cluster_ManualZAP1targets	Cluster_ManualZAP1targets-2
ZDS1
ZMS1
