# Supplementary material for: Conservation and Evolution of Cis-Regulatory Systems in Ascomycete Fungi
Source: PLoS Biol. 2004 Nov 9;2(12):e398. doi: 10.1371/journal.pbio.0020398 (PMC526180; doi:10.1371/journal.pbio.0020398)
Supplement: Dataset S4 — (47 KB XLS). [file pbio.0020398.sd004.xls]

## Sheet: SelectedMatrices
Cluster_ManualG1genes_tcm8bp_1	MCB	2.7	avgLOD = 3.82490704364737	ACGCGTAA	width 8	nsites 85	Eval 2.3e-037	normbits 1.6625
G		0.011236	0.011236	0.966292	0.011236	0.966292	0.011236	0.0898876	0.134831
A		0.966292	0.011236	0.011236	0.011236	0.011236	0.370787	0.595506	0.741573
T		0.011236	0.011236	0.011236	0.011236	0.011236	0.606742	0.0674157	0.0898876
C		0.011236	0.966292	0.011236	0.966292	0.011236	0.011236	0.247191	0.0337079
Cluster_Purine_tcm8bp_3	BAS1	2.7	avgLOD = 3.65257074099232	TGACTCTT	width 8	nsites 14	Eval 1.7e+005	normbits 1.7625
G		0.0555556	0.833333	0.0555556	0.0555556	0.0555556	0.0555556	0.222222	0.0555556
A		0.0555556	0.0555556	0.722222	0.0555556	0.0555556	0.0555556	0.0555556	0.0555556
T		0.833333	0.0555556	0.0555556	0.0555556	0.833333	0.0555556	0.5	0.833333
C		0.0555556	0.0555556	0.166667	0.833333	0.0555556	0.833333	0.222222	0.0555556
Node 2_tcm8bp_1	CBF1	2.75861	avgLOD = 4.13791624727238	GTCACGTG	width 8	nsites 17	Eval 9.1e-004	normbits 1.9625
G		0.571429	0.047619	0.047619	0.047619	0.047619	0.857143	0.047619	0.857143
A		0.333333	0.047619	0.047619	0.857143	0.047619	0.047619	0.047619	0.047619
T		0.047619	0.809524	0.047619	0.047619	0.047619	0.047619	0.857143	0.047619
C		0.047619	0.0952381	0.857143	0.047619	0.857143	0.047619	0.047619	0.047619
Cluster_Proteasome_tcm8bp_1	RPN4	2.97786	avgLOD = 4.46679557477703	GGTGGCAA	width 8	nsites 32	Eval 1.6e-030	normbits 2.0125
G		0.777778	0.916667	0.0277778	0.916667	0.916667	0.0277778	0.0555556	0.0277778
A		0.166667	0.0277778	0.0277778	0.0277778	0.0277778	0.0277778	0.888889	0.916667
T		0.0277778	0.0277778	0.888889	0.0277778	0.0277778	0.0277778	0.0277778	0.0277778
C		0.0277778	0.0277778	0.0555556	0.0277778	0.0277778	0.916667	0.0277778	0.0277778
Cluster_ManualYap1Targets_tcm8bp_2	YAP1	2.7	avgLOD = 3.88667097736276	TTACTAAT	width 8	nsites 37	Eval 5.7e+002	normbits 1.6875
G		0.0243902	0.0243902	0.0243902	0.0243902	0.0243902	0.0243902	0.0243902	0.341463
A		0.0243902	0.0243902	0.926829	0.0243902	0.0243902	0.926829	0.926829	0.0243902
T		0.926829	0.926829	0.0243902	0.0243902	0.926829	0.0243902	0.0243902	0.609756
C		0.0243902	0.0243902	0.0243902	0.926829	0.0243902	0.0243902	0.0243902	0.0243902
Cluster_ManualYap1Targets_tcm8bp_3	SKN7	2.7	avgLOD = 3.70995342153864	GGCTGGCC	width 8	nsites 24	Eval 7.4e+008	normbits 1.7125
G		0.857143	0.642857	0.0357143	0.0714286	0.857143	0.785714	0.0357143	0.214286
A		0.0714286	0.0357143	0.0357143	0.142857	0.0357143	0.0357143	0.0357143	0.0357143
T		0.0357143	0.0357143	0.0357143	0.535714	0.0357143	0.0357143	0.0357143	0.214286
C		0.0357143	0.285714	0.892857	0.25	0.0714286	0.142857	0.892857	0.535714
Node 73_tcm8bp_2	PAC	3.10906	avgLOD = 4.66359650571467	GCGATGAG	width 8	nsites 211	Eval 2.8e-179	normbits 2
G		0.986047	0.00465116	0.986047	0.00465116	0.00465116	0.986047	0.00465116	0.986047
A		0.00465116	0.372093	0.00465116	0.986047	0.00465116	0.00465116	0.986047	0.00465116
T		0.00465116	0.00465116	0.00465116	0.00465116	0.986047	0.00465116	0.00465116	0.00465116
C		0.00465116	0.618605	0.00465116	0.00465116	0.00465116	0.00465116	0.00465116	0.00465116
Node 73_tcm8bp_3	RRPE	2.86258	avgLOD = 4.2938731843551	GAAAAATT	width 8	nsites 211	Eval 3.8e-050	normbits 1.75
G		0.981395	0.00465116	0.00465116	0.00465116	0.00465116	0.00465116	0.00465116	0.00465116
A		0.00465116	0.981395	0.981395	0.981395	0.981395	0.981395	0.00465116	0.00465116
T		0.00465116	0.00465116	0.00465116	0.00465116	0.00465116	0.00465116	0.981395	0.981395
C		0.00465116	0.00465116	0.00465116	0.00465116	0.00465116	0.00465116	0.00465116	0.00465116
Cluster_Sterols_tcm8bp_2	UPC2/ECM22	2.7	avgLOD = 3.82870014095927	TCGTTTAG	width 8	nsites 16	Eval 2.6e+002	normbits 1.8125
G		0.05	0.05	0.85	0.05	0.05	0.05	0.25	0.75
A		0.05	0.05	0.05	0.05	0.05	0.05	0.65	0.05
T		0.85	0.05	0.05	0.85	0.85	0.85	0.05	0.05
C		0.05	0.85	0.05	0.05	0.05	0.05	0.05	0.15
Cluster_CBF1 _tcm8bp_1	CBF1	2.89188	avgLOD = 4.33781894984879	GTCACGTG	width 8	nsites 27	Eval 6.4e-021	normbits 1.9375
G		0.677419	0.0322581	0.0322581	0.0322581	0.0322581	0.903226	0.0322581	0.903226
A		0.193548	0.0322581	0.0322581	0.903226	0.0322581	0.0322581	0.0322581	0.0322581
T		0.0322581	0.870968	0.0322581	0.0322581	0.0322581	0.0322581	0.903226	0.0322581
C		0.0967742	0.0645161	0.903226	0.0322581	0.903226	0.0322581	0.0322581	0.0322581
Cluster_GCN4 _tcm8bp_2	GCN4	2.72133	avgLOD = 4.08199752573536	TGAGTCAT	width 8	nsites 22	Eval 1.2e-006	normbits 1.875
G		0.0384615	0.884615	0.0384615	0.884615	0.0384615	0.0384615	0.0384615	0.0384615
A		0.0384615	0.0384615	0.884615	0.0384615	0.0384615	0.0384615	0.884615	0.0384615
T		0.884615	0.0384615	0.0384615	0.0384615	0.884615	0.0384615	0.0384615	0.538462
C		0.0384615	0.0384615	0.0384615	0.0384615	0.0384615	0.884615	0.0384615	0.384615
Node 64_tcm8bp_2	GCR1	2.7	avgLOD = 3.53517005859484	GAGCTTCC	width 8	nsites 7	Eval 2.1e+004	normbits 1.9375
G		0.545455	0.0909091	0.727273	0.0909091	0.0909091	0.0909091	0.0909091	0.0909091
A		0.0909091	0.727273	0.0909091	0.0909091	0.272727	0.0909091	0.0909091	0.0909091
T		0.0909091	0.0909091	0.0909091	0.0909091	0.545455	0.727273	0.0909091	0.0909091
C		0.272727	0.0909091	0.0909091	0.727273	0.0909091	0.0909091	0.727273	0.727273
Node 39_tcm8bp_2	GATAA	2.7	avgLOD = 3.61185793222228	TCTTATCN	width 8	nsites 59	Eval 8.8e-014	normbits 1.55
G		0.238095	0.015873	0.015873	0.015873	0.015873	0.015873	0.015873	0.238095
A		0.015873	0.015873	0.015873	0.015873	0.952381	0.015873	0.015873	0.365079
T		0.52381	0.015873	0.952381	0.952381	0.015873	0.952381	0.015873	0.380952
C		0.222222	0.952381	0.015873	0.015873	0.015873	0.015873	0.952381	0.015873
Node 45_tcm8bp_2	HAP2/3/4/5	2.71609	avgLOD = 4.07413836265177	GCCAATCA	width 8	nsites 33	Eval 3.4e-005	normbits 1.8125
G		0.648649	0.027027	0.027027	0.027027	0.027027	0.027027	0.216216	0.027027
A		0.297297	0.027027	0.027027	0.918919	0.918919	0.027027	0.027027	0.918919
T		0.027027	0.027027	0.027027	0.027027	0.027027	0.918919	0.027027	0.027027
C		0.027027	0.918919	0.918919	0.027027	0.027027	0.027027	0.72973	0.027027
Node 45_tcm8bp_3	MIG1	2.7	avgLOD = 3.76735693470675	GGGCGGGG	width 8	nsites 24	Eval 2.0e+008	normbits 1.725
G		0.5	0.714286	0.892857	0.0357143	0.857143	0.714286	0.5	0.892857
A		0.0357143	0.0357143	0.0357143	0.285714	0.0357143	0.0357143	0.107143	0.0357143
T		0.0357143	0.0357143	0.0357143	0.0357143	0.0357143	0.0357143	0.0357143	0.0357143
C		0.428571	0.214286	0.0357143	0.642857	0.0714286	0.214286	0.357143	0.0357143
Cluster_RPs_tcm_1	RAP1	3.10372	avgLOD = 4.65557688981073	TTACACCCATACATTT	width 16	nsites 188	Eval 7.9e-211	normbits 0.975
G		0.104167	0.0520833	0.15625	0.046875	0.0364583	0.0208333	0.00520833	0.0208333	0.442708	0.0572917	0.109375	0.00520833	0.00520833	0.00520833	0.03125	0.0260417
A		0.270833	0.338542	0.661458	0.25	0.921875	0.00520833	0.00520833	0.0520833	0.489583	0.135417	0.869792	0.0260417	0.895833	0.0572917	0.197917	0.25
T		0.505208	0.526042	0.0989583	0.015625	0.00520833	0.46875	0.00520833	0.114583	0.0625	0.739583	0.0104167	0.00520833	0.00520833	0.739583	0.494792	0.588542
C		0.119792	0.0833333	0.0833333	0.6875	0.0364583	0.505208	0.984375	0.8125	0.00520833	0.0677083	0.0104167	0.963542	0.09375	0.197917	0.276042	0.135417
Cluster_Phospholipid_tcm8bp_1	INO2/4	2.7	avgLOD = 3.84392099466509	CATGTGAA	width 8	nsites 22	Eval 1.1e+002	normbits 1.75
G		0.0384615	0.0384615	0.0384615	0.615385	0.0384615	0.884615	0.153846	0.0384615
A		0.0384615	0.884615	0.0384615	0.307692	0.0384615	0.0384615	0.769231	0.884615
T		0.0384615	0.0384615	0.884615	0.0384615	0.884615	0.0384615	0.0384615	0.0384615
C		0.884615	0.0384615	0.0384615	0.0384615	0.0384615	0.0384615	0.0384615	0.0384615
Cluster_CaRPs_tcm8bp_2	Ca_RP site	2.87484	avgLOD = 4.31225338409845	AGCCCTAA	width 8	nsites 39	Eval 1.3e-029	normbits 1.95
G		0.0232558	0.906977	0.0232558	0.0232558	0.0232558	0.0232558	0.0232558	0.0930233
A		0.860465	0.0232558	0.0232558	0.0232558	0.0232558	0.0232558	0.930233	0.813953
T		0.0930233	0.0232558	0.0232558	0.0232558	0.0232558	0.930233	0.0232558	0.0697674
C		0.0232558	0.0465116	0.930233	0.930233	0.930233	0.0232558	0.0232558	0.0232558
Cluster_NcProteasome_tcm8bp_3	Nc_proteasome site	2.75514	avgLOD = 4.13271663649994	CTGGAGCT	width 8	nsites 22	Eval 2.4e+004	normbits 1.8
G		0.0384615	0.0384615	0.884615	0.730769	0.0384615	0.884615	0.0384615	0.0384615
A		0.0384615	0.0384615	0.0384615	0.192308	0.884615	0.0384615	0.0384615	0.0384615
T		0.269231	0.884615	0.0384615	0.0384615	0.0384615	0.0384615	0.0384615	0.884615
C		0.653846	0.0384615	0.0384615	0.0384615	0.0384615	0.0384615	0.884615	0.0384615
Cluster_NcRPs_tcm_1	NC_RP site	3.38227	avgLOD = 5.07340181122451	CGCACGGGCCAC	width 12	nsites 54	Eval 6.0e-020	normbits 1.275
G		0.0172414	0.948276	0.0172414	0.0172414	0.12069	0.517241	0.62069	0.5	0.0689655	0.0172414	0.0689655	0.206897
A		0.12069	0.0172414	0.0172414	0.862069	0.0172414	0.224138	0.327586	0.431034	0.0172414	0.0344828	0.87931	0.0172414
T		0.396552	0.0172414	0.0172414	0.0172414	0.0344828	0.0689655	0.0172414	0.0172414	0.0172414	0.0172414	0.0344828	0.12069
C		0.465517	0.0172414	0.948276	0.103448	0.827586	0.189655	0.0344828	0.0517241	0.896552	0.931034	0.0172414	0.655172
Cluster_SpRPs_tcm_2	SP_RP site	4.02728	avgLOD = 6.04092119910148	AACCCTACCCTA	width 12	nsites 40	Eval 4.5e-080	normbits 1.80833333333333
G		0.0681818	0.159091	0.0227273	0.0227273	0.0227273	0.0227273	0.0227273	0.0227273	0.0227273	0.0227273	0.0227273	0.0909091
A		0.659091	0.795455	0.0909091	0.0227273	0.0227273	0.0227273	0.931818	0.136364	0.0227273	0.0227273	0.0227273	0.795455
T		0.25	0.0227273	0.0227273	0.0227273	0.0227273	0.931818	0.0227273	0.0227273	0.0227273	0.0227273	0.931818	0.0227273
C		0.0227273	0.0227273	0.863636	0.931818	0.931818	0.0227273	0.0227273	0.818182	0.931818	0.931818	0.0227273	0.0909091
Cluster_SpRPs_tcm8bp_1	SP_RP site #2	2.98376	avgLOD = 4.47563576187572	GTGACTGT	width 8	nsites 76	Eval 3.3E-57
G		0.9625	0.0125	0.9625	0.0125	0.0125	0.0125	0.9625	0.0625
A		0.0125	0.0125	0.0125	0.9625	0.0125	0.0125	0.0125	0.0125
T		0.0125	0.9625	0.0125	0.0125	0.0125	0.9625	0.0125	0.525
C		0.0125	0.0125	0.0125	0.0125	0.9625	0.0125	0.0125	0.4
Cluster_MgRPs_tcm8bp_3	Mg_RP site	2.91151	avgLOD = 4.36726113115106	GTCACGTG	width 8	nsites 30	Eval 3.3e+002	normbits 1.875
G		0.470588	0.0294118	0.0294118	0.0294118	0.0294118	0.911765	0.0294118	0.911765
A		0.470588	0.0294118	0.0294118	0.911765	0.0294118	0.0294118	0.0294118	0.0294118
T		0.0294118	0.911765	0.0294118	0.0294118	0.0294118	0.0294118	0.911765	0.0294118
C		0.0294118	0.0294118	0.911765	0.0294118	0.911765	0.0294118	0.0294118	0.0294118
Cluster_primig-LateSpo_tcm8bp_3	NDT80	2.7	avgLOD = 3.91691583630599	GACACAAA	width 8	nsites 60	Eval 3.3e+011	normbits 1.6625
G		0.953125	0.015625	0.015625	0.015625	0.015625	0.015625	0.015625	0.015625
A		0.015625	0.953125	0.34375	0.953125	0.265625	0.953125	0.953125	0.953125
T		0.015625	0.015625	0.015625	0.015625	0.015625	0.015625	0.015625	0.015625
C		0.015625	0.015625	0.625	0.015625	0.703125	0.015625	0.015625	0.015625
Cluster_REB1 _tcm8bp_1	REB1	2.83063	avgLOD = 4.24594605160598	CCGGGTAA	width 8	nsites 25	Eval 1.1e-015	normbits 1.95
G		0.137931	0.0689655	0.896552	0.896552	0.896552	0.0344828	0.0344828	0.0344828
A		0.0344828	0.206897	0.0344828	0.0344828	0.0344828	0.0344828	0.896552	0.896552
T		0.0344828	0.0344828	0.0344828	0.0344828	0.0344828	0.896552	0.0344828	0.0344828
C		0.793103	0.689655	0.0344828	0.0344828	0.0344828	0.0344828	0.0344828	0.0344828
Cluster_SWI4 _tcm8bp_2	SBF1	2.7	avgLOD = 3.80496166591056	CGCGAAAA	width 8	nsites 53	Eval 1.6e-010	normbits 1.65
G		0.0877193	0.807018	0.0175439	0.824561	0.0175439	0.0526316	0.0526316	0.0175439
A		0.0175439	0.157895	0.0175439	0.0175439	0.842105	0.912281	0.912281	0.824561
T		0.0175439	0.0175439	0.0175439	0.0175439	0.122807	0.0175439	0.0175439	0.140351
C		0.877193	0.0175439	0.947368	0.140351	0.0175439	0.0175439	0.0175439	0.0175439
Cluster_ManualAFT1targets_tcm8bp_1	AFT1	2.7	avgLOD = 3.8727175428417	GGGTGCAN	width 8	nsites 28	Eval 7.3e-015	normbits 1.7625
G		0.84375	0.875	0.875	0.03125	0.8125	0.03125	0.125	0.28125
A		0.03125	0.03125	0.03125	0.03125	0.03125	0.03125	0.78125	0.375
T		0.03125	0.03125	0.03125	0.875	0.09375	0.03125	0.03125	0.21875
C		0.0625	0.03125	0.03125	0.03125	0.03125	0.875	0.03125	0.09375
Cluster_MCM1 _tcm8bp_2	MCM1	2.7	avgLOD = 3.43114955730206	TTCCTTTT	width 8	nsites 35	Eval 1.6e+006	normbits 1.5
G		0.025641	0.025641	0.025641	0.025641	0.025641	0.025641	0.025641	0.025641
A		0.025641	0.025641	0.025641	0.025641	0.025641	0.025641	0.025641	0.025641
T		0.923077	0.717949	0.410256	0.025641	0.871795	0.538462	0.923077	0.923077
C		0.025641	0.230769	0.538462	0.923077	0.0769231	0.410256	0.025641	0.025641
Cluster_adata-EGT2_tcm8bp_1	SWI5	2.7	avgLOD = 3.65740645372484	TGCTGGTT	width 8	nsites 36	Eval 7.7e-010	normbits 1.675
G		0.3	0.925	0.025	0.025	0.925	0.925	0.225	0.1
A		0.125	0.025	0.025	0.025	0.025	0.025	0.025	0.025
T		0.475	0.025	0.025	0.925	0.025	0.025	0.425	0.75
C		0.1	0.025	0.925	0.025	0.025	0.025	0.325	0.125
Cluster_MIG1 _tcm8bp_2	MIG1	2.7	avgLOD = 3.52459445026871	CTCCCCCC	width 8	nsites 8	Eval 1.7e+006	normbits 1.8625
G		0.166667	0.0833333	0.166667	0.0833333	0.0833333	0.0833333	0.0833333	0.0833333
A		0.0833333	0.0833333	0.0833333	0.0833333	0.0833333	0.0833333	0.0833333	0.0833333
T		0.0833333	0.75	0.0833333	0.0833333	0.25	0.25	0.166667	0.0833333
C		0.666667	0.0833333	0.666667	0.75	0.583333	0.583333	0.666667	0.75
Cluster_GCR1 _tcm8bp_2	GCR1	2.7	avgLOD = 3.14722107749995	GCTTCCTC	width 8	nsites 8	Eval 2.1e+004	normbits 1.8875
G		0.666667	0.0833333	0.0833333	0.0833333	0.166667	0.0833333	0.166667	0.0833333
A		0.0833333	0.0833333	0.0833333	0.0833333	0.0833333	0.0833333	0.0833333	0.0833333
T		0.0833333	0.0833333	0.666667	0.666667	0.0833333	0.25	0.583333	0.0833333
C		0.0833333	0.666667	0.0833333	0.0833333	0.583333	0.5	0.0833333	0.666667
Cluster_adata-CalciumSpecific_tcm8bp_2	CRZ1	2.7	avgLOD = 3.74619422715718	GAGGCTTA	width 8	nsites 43	Eval 7.6e+001	normbits 1.6625
G		0.93617	0.0212766	0.93617	0.93617	0.0212766	0.382979	0.361702	0.12766
A		0.0212766	0.93617	0.0212766	0.0212766	0.0212766	0.0212766	0.0212766	0.489362
T		0.0212766	0.0212766	0.0212766	0.0212766	0.0212766	0.574468	0.468085	0.361702
C		0.0212766	0.0212766	0.0212766	0.0212766	0.93617	0.0212766	0.148936	0.0212766
Cluster_Leucine_tcm8bp_1	LEU3?	2.7	avgLOD = 3.44534639266865	GCCGGTCA	width 8	nsites 9	Eval 1.4e+002	normbits 1.775
G		0.769231	0.0769231	0.0769231	0.692308	0.769231	0.0769231	0.0769231	0.0769231
A		0.0769231	0.0769231	0.0769231	0.153846	0.0769231	0.0769231	0.0769231	0.461538
T		0.0769231	0.0769231	0.230769	0.0769231	0.0769231	0.769231	0.384615	0.0769231
C		0.0769231	0.769231	0.615385	0.0769231	0.0769231	0.0769231	0.461538	0.384615
Cluster_ManualZAP1targets-2_tcm8bp_3	ZAP1	2.7	avgLOD = 3.70381042586996	CCTTTAAG	width 8	nsites 35	Eval 4.0e+010	normbits 1.6625
G		0.025641	0.025641	0.025641	0.025641	0.153846	0.384615	0.333333	0.923077
A		0.025641	0.025641	0.025641	0.025641	0.025641	0.564103	0.615385	0.025641
T		0.025641	0.025641	0.923077	0.923077	0.410256	0.025641	0.025641	0.025641
C		0.923077	0.923077	0.025641	0.025641	0.410256	0.025641	0.025641	0.025641
Cluster_STE12 _tcm8bp_1	STE12	2.7	avgLOD = 3.63021557798615	TGAAACAA	width 8	nsites 30	Eval 5.8e-003	normbits 1.6125
G		0.0294118	0.911765	0.0294118	0.0294118	0.0294118	0.0294118	0.0294118	0.235294
A		0.0294118	0.0294118	0.764706	0.911765	0.911765	0.0294118	0.911765	0.411765
T		0.911765	0.0294118	0.0294118	0.0294118	0.0294118	0.0294118	0.0294118	0.117647
C		0.0294118	0.0294118	0.176471	0.0294118	0.0294118	0.911765	0.0294118	0.235294
Node 7_tcm8bp_2	MSN2/4	2.7	avgLOD = 3.92803483747698	CCCCTTTC	width 8	nsites 90	Eval 2.0e-006	normbits 1.7125
G		0.0106383	0.0106383	0.0106383	0.0106383	0.0106383	0.0106383	0.0106383	0.0106383
A		0.0106383	0.0106383	0.0106383	0.0106383	0.0106383	0.0106383	0.0106383	0.0106383
T		0.0106383	0.0106383	0.0106383	0.0106383	0.606383	0.617021	0.680851	0.478723
C		0.968085	0.968085	0.968085	0.968085	0.37234	0.361702	0.297872	0.5
Cluster_adata-Chaperones_tcm8bp_2	HSF1	2.7	avgLOD = 3.64054498368179	TCTCGAAG	width 8	nsites 9	Eval 1.6e+006	normbits 1.875
G		0.0769231	0.0769231	0.0769231	0.0769231	0.769231	0.0769231	0.0769231	0.769231
A		0.0769231	0.0769231	0.0769231	0.384615	0.0769231	0.769231	0.769231	0.0769231
T		0.769231	0.0769231	0.769231	0.0769231	0.0769231	0.0769231	0.0769231	0.0769231
C		0.0769231	0.769231	0.0769231	0.461538	0.0769231	0.0769231	0.0769231	0.0769231
Cluster_DrugResistance_tcm8bp_1	PDR3	2.7	avgLOD = 3.89050752921633	TTCCGCGG	width 8	nsites 8	Eval 1.5e+001	normbits 2.0625
G		0.0833333	0.166667	0.0833333	0.0833333	0.75	0.0833333	0.75	0.75
A		0.0833333	0.0833333	0.0833333	0.0833333	0.0833333	0.0833333	0.0833333	0.0833333
T		0.75	0.666667	0.0833333	0.0833333	0.0833333	0.25	0.0833333	0.0833333
C		0.0833333	0.0833333	0.75	0.75	0.0833333	0.583333	0.0833333	0.0833333
