# Supplementary material for: Conservation and Evolution of Cis-Regulatory Systems in Ascomycete Fungi
Source: PLoS Biol. 2004 Nov 9;2(12):e398. doi: 10.1371/journal.pbio.0020398 (PMC526180; doi:10.1371/journal.pbio.0020398)
Supplement: Dataset S5 — (90 KB TXT). [file pbio.0020398.sd005.txt]

Sc gene	Scas gene	Ka
YAL001C	Scas.1458	1.0925
YAL001C	Scas.1458	1.0925
YAL002W	Scas.1465	1.5588
YAL002W	Scas.1465	1.5588
YAL008W	Scas.1098	3.6986
YAL008W	Scas.1098	3.6986
YAL009W	Scas.1097	0.5947
YAL009W	Scas.1097	0.5947
YAL010C	Scas.1106	0.8396
YAL010C	Scas.1106	0.8396
YAL012W	Scas.6491	0.1874
YAL014C	Scas.6488	1.3491
YAL015C	Scas.6489	1.2148
YAL017W	Scas.4104	0.7263
YAL018C	Scas.4106	1.2752
YAL020C	Scas.4108	1.527
YAL021C	Scas.4109	0.5412
YAL023C	Scas.3158	0.4127
YAL024C	Scas.3159	1.1154
YAL025C	Scas.1000	0.2318
YAL027W	Scas.1100	1.1378
YAL028W	Scas.1099	2.3831
YAL031C	Scas.1104	1.445
YAL032C	Scas.5504	1.3944
YAL033W	Scas.6459	0.9693
YAL034C	Scas.3323	1.1025
YAL034W-A	Scas.6440	1.0284
YAL036C	Scas.5562	0.0449
YAL038W	Scas.3385	0.1243
YAL039C	Scas.3386	0.7653
YAL040C	Scas.3387	1.482
YAL041W	Scas.3384	0.5719
YAL042W	Scas.3742	0.5456
YAL043C	Scas.3743	1.2074
YAL044C	Scas.3744	0.9726
YAL046C	Scas.3745	1.0255
YAL047C	Scas.3746	2.6298
YAL048C	Scas.3747	0.4288
YAL049C	Scas.1028	0.5118
YAL051W	Scas.4454	0.8625
YAL053W	Scas.4453	0.4162
YAL055W	Scas.1006	2.3132
YAL059W	Scas.4451	0.8138
YAL060W	Scas.4450	0.5519
YAL067C	Scas.4850	0.3925
YAR003W	Scas.1468	0.5395
YAR007C	Scas.1456	0.2746
YAR008W	Scas.1470	0.902
YAR015W	Scas.6653	0.2798
YAR018C	Scas.6345	0.2894
YAR019C	Scas.6022	1.2807
YAR028W	Scas.3805	2.8286
YAR035W	Scas.6654	0.4153
YAR042W	Scas.5954	0.4337
YBL001C	Scas.1165	0.3991
YBL004W	Scas.7017	0.7635
YBL006C	Scas.4712	1.7286
YBL007C	Scas.4713	0.6636
YBL008W	Scas.4757	0.6681
YBL009W	Scas.4756	1.4877
YBL010C	Scas.4715	1.1309
YBL011W	Scas.2782	0.5455
YBL013W	Scas.2781	1.5224
YBL014C	Scas.6928	1.8965
YBL015W	Scas.5712	0.1303
YBL016W	Scas.5711	0.2085
YBL017C	Scas.5755	0.9196
YBL019W	Scas.5709	0.7844
YBL020W	Scas.5708	0.4522
YBL021C	Scas.5756	0.3867
YBL022C	Scas.5757	0.4026
YBL023C	Scas.5758	0.1136
YBL024W	Scas.4377	0.2812
YBL025W	Scas.4376	0.673
YBL027W	Scas_YBL027W_ortholog
YBL028C	Scas.5329	0.6522
YBL029W	Scas.5317	2.4171
YBL030C	Scas.1231	0.1276
YBL032W	Scas.1259	0.8085
YBL033C	Scas.1232	0.3159
YBL034C	Scas.1233	1.4543
YBL035C	Scas.1234	0.6613
YBL036C	Scas.6687	0.3987
YBL037W	Scas.1256	0.575
YBL038W	Scas.1255	0.3942
YBL039C	Scas.5659	0.1947
YBL041W	Scas.5658	0.0874
YBL042C	Scas.5661	0.4181
YBL049W	Scas.2447	0.8245
YBL051C	Scas.3124	1.0243
YBL052C	Scas.6250	1.4448
YBL055C	Scas.6251	0.8088
YBL056W	Scas.3699	0.5493
YBL057C	Scas.6253	0.6624
YBL060W	Scas.6181	1.6252
YBL061C	Scas.6254	0.7179
YBL063W	Scas.6179	1.2983
YBL064C	Scas.6255	0.6338
YBL066C	Scas.6256	0.8545
YBL067C	Scas.6257	1.3082
YBL069W	Scas.3694	0.4883
YBL071W-A	Scas.3693	0.5725
YBL072C	Scas.3706	0.1169
YBL074C	Scas.3707	1.1682
YBL076C	Scas.1436	0.147
YBL078C	Scas.1437	0.0813
YBL079W	Scas.1432	0.6882
YBL080C	Scas.1438	0.7066
YBL081W	Scas.1431	3.4554
YBL082C	Scas.1429	0.7317
YBL084C	Scas.1441	1.2198
YBL086C	Scas.1443	1.0011
YBL087C	Scas.1444	0.045
YBL090W	Scas.1569	2.0951
YBL091C	Scas.1534	0.3569
YBL092W	Scas.5681	0.0818
YBL093C	Scas.5682	0.5649
YBL095W	Scas.5680	0.9087
YBL101C	Scas.6197	0.8718
YBL102W	Scas.6234	0.3864
YBL103C	Scas.6198	1.0636
YBL104C	Scas.6199	0.5764
YBL105C	Scas.6200	0.4261
YBL107C	Scas.6202	1.0298
YBR002C	Scas.6366	0.6141
YBR003W	Scas.6644	0.4852
YBR004C	Scas.6339	1.0507
YBR006W	Scas.6363	0.4156
YBR007C	Scas.6338	1.351
YBR009C	Scas.1529	0.0098
YBR010W	Scas.1494	0
YBR011C	Scas.6334	0.1253
YBR012C	Scas.4125	0.8258
YBR014C	Scas.6354	1.3998
YBR015C	Scas.6348	0.7758
YBR017C	Scas.6347	0.5057
YBR018C	Scas.1162	0.3424
YBR019C	Scas.3356	0.3221
YBR020W	Scas.1153	0.2942
YBR021W	Scas.1154	0.3016
YBR022W	Scas.1155	0.774
YBR023C	Scas.1161	0.312
YBR025C	Scas.1159	0.1101
YBR026C	Scas.1157	0.4079
YBR030W	Scas.905	1.6277
YBR031W	Scas.906	0.0771
YBR034C	Scas.6658	0.3023
YBR035C	Scas.6657	0.2666
YBR037C	Scas.6353	0.5532
YBR038W	Scas.1160	0.2764
YBR039W	Scas.6659	0.4325
YBR040W	Scas.6660	0.7571
YBR042C	Scas.6624	0.9071
YBR044C	Scas.6623	1.2771
YBR045C	Scas.6622	7.8348
YBR046C	Scas.6621	0.6622
YBR047W	Scas.6662	1.1789
YBR048W	Scas_YBR048W_ortholog
YBR053C	Scas.6616	1.0324
YBR054W	Scas.6665	0.6178
YBR055C	Scas.912	1.3267
YBR056W	Scas.6667	0.9974
YBR058C	Scas.6669	0.9328
YBR059C	Scas.918	1.5862
YBR060C	Scas.6614	0.9538
YBR061C	Scas.6613	0.21
YBR065C	Scas.6611	0.8938
YBR066C	Scas.6610	1.6062
YBR067C	Scas.6609	0.9807
YBR069C	Scas.6606	0.5825
YBR070C	Scas.5667	0.8627
YBR071W	Scas.5671	2.5861
YBR073W	Scas.6675	0.6759
YBR074W	Scas.6676	0.7243
YBR076W	Scas.6677	1.3264
YBR077C	Scas.6601	0.8712
YBR078W	Scas.5325	0.515
YBR079C	Scas.6599	0.5878
YBR081C	Scas.6595	0.8447
YBR083W	Scas.5328	2.618
YBR084W	Scas.6684	0.3334
YBR085W	Scas.6685	0.1459
YBR086C	Scas.6589	2.0314
YBR087W	Scas.1235	0.3341
YBR088C	Scas.6588	0.1427
YBR091C	Scas.6587	0.3401
YBR094W	Scas.6690	0.552
YBR096W	Scas.6691	0.6708
YBR097W	Scas.6692	0.9246
YBR101C	Scas.6585	0.4727
YBR105C	Scas.6580	1.2282
YBR106W	Scas.1248	0.4152
YBR109C	Scas.1047	0.0285
YBR110W	Scas.1049	0.4526
YBR111C	Scas.1045	0.4219
YBR112C	Scas.4992	0.9404
YBR115C	Scas.1044	0.2694
YBR118W	Scas.1052	0.0315
YBR120C	Scas.1040	0.8374
YBR121C	Scas.1039	0.1554
YBR122C	Scas.1038	0.729
YBR127C	Scas.3267	0.06
YBR128C	Scas.3272	1.8823
YBR129C	Scas.3266	1.7259
YBR131W	Scas.3582	1.3405
YBR132C	Scas.3581	0.393
YBR133C	Scas.6632	0.8148
YBR135W	Scas.6640	0.1257
YBR136W	Scas.6641	0.7238
YBR137W	Scas.5175	0.7192
YBR138C	Scas.5152	1.2498
YBR139W	Scas.5177	0.4394
YBR141C	Scas.5146	1.2878
YBR142W	Scas.5179	0.5881
YBR143C	Scas.5145	0.1698
YBR146W	Scas.5181	0.477
YBR149W	Scas.3290	0.7115
YBR151W	Scas.3293	0.5734
YBR153W	Scas.3064	0.6466
YBR154C	Scas.3065	0.0791
YBR156C	Scas.173	1.9781
YBR157C	Scas.172	2.6955
YBR158W	Scas.289	1.3911
YBR159W	Scas.290	0.363
YBR160W	Scas.291	0.0681
YBR161W	Scas.293	0.4376
YBR162C	Scas.171	0.4826
YBR163W	Scas.294	1.6368
YBR164C	Scas.4579	0.04
YBR165W	Scas.3580	1.6081
YBR167C	Scas.3558	0.8151
YBR170C	Scas.318	0.4059
YBR171W	Scas.142	0.571
YBR173C	Scas.316	0.4875
YBR176W	Scas.146	0.7432
YBR177C	Scas.313	0.5291
YBR179C	Scas.312	0.7968
YBR180W	Scas.150	0.7484
YBR181C	Scas_YBR181C_ortholog
YBR183W	Scas.152	0.7927
YBR185C	Scas.306	0.8798
YBR187W	Scas.155	0.7593
YBR189W	Scas_YBR189W_ortholog
YBR191W	Scas.1063	0.0568
YBR192W	Scas.158	0.293
YBR193C	Scas.303	0.7032
YBR194W	Scas.159	2.3214
YBR195C	Scas.302	0.6049
YBR196C	Scas.301	0.1083
YBR197C	Scas.299	2.7742
YBR198C	Scas.298	0.371
YBR199W	Scas.163	0.8582
YBR201W	Scas.165	0.7554
YBR202W	Scas.166	0.265
YBR203W	Scas.167	1.2626
YBR204C	Scas.296	1.5276
YBR205W	Scas.169	0.6081
YBR208C	Scas.295	0.4409
YBR211C	Scas.1622	2.9805
YBR213W	Scas.2150	1.1926
YBR214W	Scas.2151	0.3538
YBR215W	Scas.2164	1.779
YBR216C	Scas.2153	1.5858
YBR217W	Scas.2165	0.8657
YBR218C	Scas.2152	0.1317
YBR220C	Scas.2155	0.5015
YBR221C	Scas.2163	0.1683
YBR223C	Scas.2161	1.4345
YBR225W	Scas.2156	1.3847
YBR227C	Scas.2159	0.335
YBR228W	Scas.2157	0.9596
YBR229C	Scas.2158	0.8471
YBR233W	Scas.404	0.9385
YBR233W-A	Scas.406	0.7337
YBR234C	Scas.426	0.2503
YBR235W	Scas.3258	0.456
YBR236C	Scas.3250	0.2867
YBR237W	Scas.3259	0.7369
YBR238C	Scas.423	1.1782
YBR239C	Scas.1405	0.6921
YBR241C	Scas.1403	1.0452
YBR243C	Scas.1402	0.3546
YBR245C	Scas.1401	0.315
YBR246W	Scas.1388	0.7107
YBR247C	Scas.1400	0.2298
YBR248C	Scas.1399	0.256
YBR249C	Scas.1398	0.121
YBR250W	Scas.1391	2.3295
YBR251W	Scas.3899	0.4669
YBR252W	Scas.1610	0.2785
YBR253W	Scas.3900	1.0876
YBR254C	Scas.3880	0.4152
YBR256C	Scas.5559	0.3917
YBR257W	Scas.3639	0.6551
YBR258C	Scas.2760	1.0881
YBR259W	Scas.2824	4.3222
YBR262C	Scas.2756	1.7933
YBR265W	Scas.1692	0.9457
YBR267W	Scas.1693	0.461
YBR268W	Scas.1694	1.0363
YBR269C	Scas.1659	0.8131
YBR270C	Scas.1658	0.8091
YBR271W	Scas.1696	0.8742
YBR272C	Scas.1657	1.7388
YBR273C	Scas.1656	1.2279
YBR275C	Scas.1654	2.6586
YBR276C	Scas.1691	1.389
YBR278W	Scas.1662	1.904
YBR279W	Scas.1663	0.571
YBR280C	Scas.1689	0.8701
YBR281C	Scas.1688	0.5383
YBR282W	Scas.1665	0.7066
YBR286W	Scas.1668	0.5079
YBR287W	Scas.1669	0.3415
YBR291C	Scas.4564	0.1904
YCL001W	Scas.4078	0.3868
YCL002C	Scas.4084	1.3052
YCL008C	Scas.5491	9.6582
YCL009C	Scas.5492	0.1297
YCL010C	Scas.5493	0.6523
YCL011C	Scas.5494	1.0414
YCL016C	Scas.4447	0.8028
YCL017C	Scas.4448	0.2562
YCL025C	Scas.3280	0.5159
YCL027W	Scas.7045	1.5028
YCL028W	Scas.5801	1.2153
YCL029C	Scas.7050	1.5072
YCL030C	Scas.7052	0.4121
YCL031C	Scas.7053	0.5127
YCL032W	Scas.7042	1.1209
YCL033C	Scas.7054	1.1717
YCL034W	Scas.7041	1.0782
YCL037C	Scas.7057	1.5497
YCL038C	Scas.7058	0.652
YCL040W	Scas.6175	0.2634
YCL043C	Scas.6143	0.9401
YCL044C	Scas.6144	1.0221
YCL045C	Scas.6145	1.4346
YCL047C	Scas.6146	1.1663
YCL048W	Scas.6172	1.266
YCL050C	Scas.2109	0.6834
YCL052C	Scas.6149	1.3491
YCL054W	Scas.6169	0.2109
YCL055W	Scas.6168	0.2667
YCL057W	Scas.6166	0.607
YCL061C	Scas.6153	1.5804
YCL064C	Scas.6154	0.3756
YCL066W	Scas.6155	2.4502
YCL067C	Scas.6162	1.7354
YCL075W	Scas.6237	2.0613
YCR003W	Scas.4080	1.1921
YCR004C	Scas.4082	0.3348
YCR008W	Scas.4417	0.7256
YCR010C	Scas.4436	0.2478
YCR012W	Scas.2607	0.0814
YCR014C	Scas.4432	1.5037
YCR015C	Scas.2600	1.5204
YCR016W	Scas.2608	0.9251
YCR017C	Scas.4431	0.4983
YCR019W	Scas.4430	1.0763
YCR020C	Scas.4423	0.6018
YCR021C	Scas.281	0.7984
YCR023C	Scas.605	0.3903
YCR024C	Scas.4427	1.0489
YCR026C	Scas.4426	2.2133
YCR028C	Scas.2291	0.4129
YCR030C	Scas.5283	0.7917
YCR031C	Scas_YCR031C_ortholog
YCR031C	Scas_YCR031C_ortholog
YCR032W	Scas.2324	1.6857
YCR033W	Scas.2325	1.9591
YCR034W	Scas.2327	0.1934
YCR035C	Scas.2289	0.5889
YCR036W	Scas.2330	0.8207
YCR037C	Scas.5275	0.4628
YCR038C	Scas.4114	2.7149
YCR039C	Scas.6162	1.7354
YCR040W	Scas.6155	2.4502
YCR042C	Scas.1661	0.9904
YCR043C	Scas.804	1.3356
YCR044C	Scas.803	0.6707
YCR045C	Scas.87	1.2196
YCR046C	Scas.27	0.8808
YCR047C	Scas.86	0.2413
YCR048W	Scas.51	1.01
YCR051W	Scas.52	0.8721
YCR053W	Scas.55	0.1907
YCR054C	Scas.84	1.6217
YCR057C	Scas.83	0.2471
YCR059C	Scas.82	0.4009
YCR061W	Scas.57	0.955
YCR063W	Scas.58	0.4043
YCR065W	Scas.59	1.9931
YCR066W	Scas.60	1.1145
YCR068W	Scas.62	0.7407
YCR069W	Scas.63	1.6841
YCR071C	Scas.79	1.1065
YCR075C	Scas.78	0.8303
YCR076C	Scas.77	2.4236
YCR077C	Scas.4841	0.6449
YCR079W	Scas.4861	0.8493
YCR081W	Scas.4862	0.8791
YCR082W	Scas.4863	1.6217
YCR083W	Scas.4864	0.8896
YCR084C	Scas.4485	0.5811
YCR086W	Scas.4865	0.7536
YCR087C-A	Scas.4837	0.4882
YCR088W	Scas.4867	0.6092
YCR092C	Scas.70	0.9675
YCR093W	Scas.74	0.6866
YCR095C	Scas.67	0.7311
YDL001W	Scas.4396	0.2819
YDL002C	Scas.4390	0.9505
YDL004W	Scas.3584	0.5275
YDL007W	Scas.1163	0.0328
YDL013W	Scas.6650	1.0492
YDL014W	Scas.6627	0.0788
YDL015C	Scas.6651	0.5271
YDL017W	Scas.6626	0.4472
YDL018C	Scas.6652	0.7778
YDL022W	Scas.6636	0.2698
YDL027C	Scas.6634	2.9634
YDL028C	Scas.5962	1.811
YDL029W	Scas.6012	0.0464
YDL030W	Scas.6011	0.9713
YDL031W	Scas.6010	0.3096
YDL033C	Scas.5161	0.6065
YDL035C	Scas.5162	1.6672
YDL043C	Scas.5169	0.711
YDL044C	Scas.5170	2.5819
YDL045C	Scas.5171	0.5199
YDL046W	Scas.5156	0.8637
YDL047W	Scas.5155	0.0397
YDL049C	Scas.2022	0.9335
YDL051W	Scas.2032	0.4615
YDL052C	Scas.2024	0.691
YDL053C	Scas.2025	1.7613
YDL054C	Scas.2026	0.6227
YDL056W	Scas.2030	0.7737
YDL058W	Scas.2029	1.2671
YDL061C	Scas_YDL061C_ortholog
YDL065C	Scas.4245	2.2187
YDL066W	Scas.4244	0.2709
YDL073W	Scas.4246	2.3101
YDL076C	Scas.4243	1.3302
YDL077C	Scas.3229	1.2328
YDL078C	Scas.4233	0.6198
YDL080C	Scas.4236	0.5586
YDL081C	Scas.4237	0.2381
YDL082W	Scas_YDL082W_ortholog
YDL083C	Scas_YDL083C_ortholog
YDL084W	Scas.4221	0.0813
YDL087C	Scas.5767	0.4209
YDL088C	Scas.1907	1.5156
YDL089W	Scas.5695	1.9807
YDL090C	Scas.5768	0.697
YDL091C	Scas.5769	1.147
YDL092W	Scas.5694	0.6838
YDL095W	Scas.5693	0.8489
YDL098C	Scas.3846	0.9431
YDL100C	Scas.3847	0.1105
YDL101C	Scas.3848	0.3748
YDL103C	Scas.3849	0.5318
YDL104C	Scas.3850	0.8416
YDL105W	Scas.3865	0.9395
YDL106C	Scas.3851	1.164
YDL107W	Scas.3864	1.7339
YDL108W	Scas.3863	0.1258
YDL109C	Scas.3852	1.0905
YDL110C	Scas.3858	0.7982
YDL111C	Scas.1362	0.3564
YDL112W	Scas.3856	1.0737
YDL113C	Scas.3859	1.0691
YDL114W	Scas.3855	1.5205
YDL115C	Scas.3862	0.7089
YDL116W	Scas.3854	0.7787
YDL117W	Scas.3853	0.6137
YDL120W	Scas.1532	1.1158
YDL121C	Scas.4499	0.9437
YDL122W	Scas.1531	0.7964
YDL123W	Scas.4929	0.8697
YDL124W	Scas.4875	0.4836
YDL126C	Scas.4930	0.0997
YDL127W	Scas.4872	0.72
YDL129W	Scas.4871	1.7708
YDL130W	Scas_YDL130W_ortholog
YDL131W	Scas.4870	0.1113
YDL132W	Scas.4869	0.384
YDL134C	Scas.4668	0.2425
YDL135C	Scas.4249	0.1457
YDL136W	Scas_YDL136W_ortholog
YDL137W	Scas.4268	0.0111
YDL138W	Scas.4267	0.7338
YDL139C	Scas.4250	1.7726
YDL140C	Scas.4251	0.0933
YDL141W	Scas.4265	0.6512
YDL143W	Scas.4264	0.1125
YDL144C	Scas.4255	0.5848
YDL145C	Scas.4256	0.3899
YDL146W	Scas.4263	0.6986
YDL149W	Scas.4261	0.7398
YDL150W	Scas.4260	0.8125
YDL154W	Scas.3978	1.2684
YDL155W	Scas.3977	0.8583
YDL156W	Scas.3976	0.4131
YDL157C	Scas.3970	0.571
YDL159W	Scas.3975	0.7854
YDL161W	Scas.1638	0.4899
YDL166C	Scas.3718	0.3882
YDL168W	Scas.3721	0.2533
YDL176W	Scas.4663	2.1488
YDL178W	Scas.4661	0.5155
YDL180W	Scas.4678	1.7449
YDL183C	Scas.4667	1.0838
YDL185W	Scas.4270	0.4431
YDL186W	Scas.4676	2.9024
YDL188C	Scas.4248	0.2288
YDL190C	Scas.4669	0.8118
YDL193W	Scas.4673	0.5471
YDL194W	Scas.4672	0.7357
YDL198C	Scas.5301	0.1091
YDL200C	Scas.5302	2.1362
YDL201W	Scas.5299	0.2186
YDL202W	Scas.5298	0.9496
YDL203C	Scas.5303	0.8943
YDL205C	Scas.5306	0.3626
YDL206W	Scas.5295	1.592
YDL208W	Scas.183	0.0715
YDL209C	Scas.5307	0.7738
YDL211C	Scas.1768	3.5063
YDL212W	Scas.1757	0.7646
YDL213C	Scas.1770	0.4288
YDL215C	Scas.1772	0.3422
YDL216C	Scas.1773	1.6307
YDL217C	Scas.1774	0.2644
YDL218W	Scas.1750	1.1395
YDL219W	Scas.1749	0.3753
YDL220C	Scas.1775	2.3365
YDL222C	Scas.1776	1.0756
YDL226C	Scas.1782	0.4349
YDL231C	Scas.1786	0.7262
YDL233W	Scas.3602	3.3806
YDL234C	Scas.5515	1.0898
YDL235C	Scas.5516	0.6368
YDL236W	Scas.5513	0.2751
YDL237W	Scas.5512	1.4838
YDL238C	Scas.5517	0.786
YDL240W	Scas.4324	0.7357
YDR001C	Scas.6341	0.2663
YDR003W	Scas.6645	1.1456
YDR004W	Scas.6646	0.7955
YDR006C	Scas.6629	0.7844
YDR007W	Scas.6365	0.8416
YDR011W	Scas.6352	0.3451
YDR013W	Scas.937	0.3058
YDR014W	Scas.907	4.1457
YDR016C	Scas.935	0.792
YDR017C	Scas.934	1.2167
YDR019C	Scas.932	0.6159
YDR022C	Scas.930	1.831
YDR023W	Scas.910	0.121
YDR026C	Scas.929	1.3917
YDR027C	Scas.928	0.7421
YDR028C	Scas.926	1.0025
YDR030C	Scas.925	1.2581
YDR032C	Scas.924	0.1316
YDR034C	Scas.913	0.4607
YDR035W	Scas.914	0.1556
YDR036C	Scas.919	0.7424
YDR037W	Scas.915	0.0946
YDR041W	Scas.5662	0.6023
YDR043C	Scas.5677	1.7638
YDR044W	Scas.5664	0.1547
YDR045C	Scas.5675	0.0883
YDR046C	Scas.5674	0.3334
YDR047W	Scas.5665	0.2614
YDR049W	Scas.5666	0.9189
YDR050C	Scas.5669	0.136
YDR051C	Scas.5668	0.5112
YDR052C	Scas.5323	0.697
YDR054C	Scas.5322	0.1945
YDR056C	Scas.6596	1.438
YDR057W	Scas.5326	2.1402
YDR060W	Scas.6681	0.4309
YDR063W	Scas.4009	0.3979
YDR064W	Scas_YDR064W_ortholog
YDR065W	Scas.4010	1.4513
YDR067C	Scas.4005	0.5013
YDR068W	Scas.4011	1.6309
YDR069C	Scas.4003	0.9109
YDR071C	Scas.3423	0.4224
YDR072C	Scas.3422	0.6791
YDR073W	Scas.3417	1.0526
YDR074W	Scas.3418	0.3502
YDR075W	Scas.4398	0.1528
YDR076W	Scas.3419	1.139
YDR078C	Scas.3421	0.8718
YDR079W	Scas.5442	0.295
YDR080W	Scas.5443	1.2004
YDR081C	Scas.5467	0.6168
YDR082W	Scas.5444	2.1462
YDR083W	Scas.5445	0.4739
YDR084C	Scas.5465	0.3879
YDR087C	Scas.5463	0.6502
YDR088C	Scas.5462	1.0121
YDR089W	Scas.5448	1.515
YDR090C	Scas.5461	0.5444
YDR097C	Scas.5459	0.4854
YDR098C	Scas.5458	0.3368
YDR100W	Scas.5453	0.8637
YDR101C	Scas.5457	0.2805
YDR105C	Scas.2574	0.2515
YDR108W	Scas.2522	0.5186
YDR109C	Scas.2572	0.6894
YDR110W	Scas.2526	2.0309
YDR112W	Scas.2527	1.9021
YDR113C	Scas.2569	1.2493
YDR115W	Scas.2530	0.8728
YDR116C	Scas.2568	0.7929
YDR117C	Scas.2567	0.595
YDR118W	Scas.2532	2.7779
YDR120C	Scas.2566	0.3235
YDR121W	Scas.2534	0.9393
YDR123C	Scas.2565	1.9843
YDR124W	Scas.2536	2.0185
YDR125C	Scas.5505	1.1485
YDR126W	Scas.2544	1.0093
YDR127W	Scas.5602	0.3164
YDR128W	Scas.2538	0.7696
YDR129C	Scas.5600	0.1425
YDR131C	Scas.1969	1.8529
YDR132C	Scas.1968	0.8413
YDR135C	Scas.2552	0.302
YDR137W	Scas.2554	1.2874
YDR138W	Scas.2555	1.6233
YDR140W	Scas.2556	0.5671
YDR141C	Scas.2549	0.7457
YDR148C	Scas.2542	0.4541
YDR150W	Scas.2559	2.8838
YDR151C	Scas.2541	1.0971
YDR152W	Scas.2560	0.7582
YDR153C	Scas.2540	0.6847
YDR155C	Scas.1966	0.1168
YDR156W	Scas.1970	1.0403
YDR158W	Scas.1971	0.1359
YDR160W	Scas.1973	0.7702
YDR161W	Scas.1974	0.7195
YDR162C	Scas.1964	1.0797
YDR163W	Scas.1975	1.5996
YDR164C	Scas.1963	0.683
YDR165W	Scas.1977	0.9214
YDR166C	Scas.1962	0.7272
YDR167W	Scas.1979	0.8683
YDR168W	Scas.1980	0.7409
YDR169C	Scas.1961	1.6972
YDR170C	Scas.1958	0.4677
YDR171W	Scas.1987	0.6809
YDR174W	Scas.1990	0.2896
YDR175C	Scas.1955	0.7154
YDR176W	Scas.1992	0.6561
YDR177W	Scas.1993	0.1975
YDR178W	Scas.1994	0.7513
YDR179C	Scas.1954	1.5907
YDR179W-A	Scas.1996	2.0347
YDR180W	Scas.1997	1.2137
YDR181C	Scas.1952	2.0435
YDR182W	Scas.1998	0.6975
YDR184C	Scas.1951	2.1593
YDR187C	Scas.4254	7.9359
YDR188W	Scas.1828	0.1413
YDR189W	Scas.1829	0.3143
YDR190C	Scas.1860	0.125
YDR193W	Scas.1341	3.9663
YDR194C	Scas.1337	0.8183
YDR195W	Scas.1343	1.5488
YDR196C	Scas.1336	0.4813
YDR197W	Scas.1344	1.5947
YDR198C	Scas.1334	1.0986
YDR200C	Scas.1333	1.1626
YDR201W	Scas.1347	0.8469
YDR202C	Scas.1855	0.9185
YDR204W	Scas.1348	0.6684
YDR205W	Scas.1349	0.9933
YDR206W	Scas.1350	2.6023
YDR208W	Scas.1351	0.6291
YDR213W	Scas.256	0.8001
YDR214W	Scas.257	0.6962
YDR216W	Scas.258	1.5491
YDR217C	Scas.201	2.2544
YDR218C	Scas.200	1.6943
YDR224C	Scas.1151	0.0422
YDR225W	Scas.262	0
YDR226W	Scas.264	0.1665
YDR227W	Scas.265	4.4345
YDR231C	Scas.191	0.8233
YDR232W	Scas.268	0.3338
YDR234W	Scas.269	0.2427
YDR235W	Scas.270	0.775
YDR236C	Scas.187	0.5572
YDR237W	Scas.271	0.4467
YDR238C	Scas.186	0.3626
YDR239C	Scas.185	1.9024
YDR240C	Scas.184	1.5841
YDR242W	Scas.273	0.6612
YDR243C	Scas.182	1.0321
YDR244W	Scas.274	1.3315
YDR245W	Scas.275	0.5678
YDR246W	Scas.276	0.3729
YDR248C	Scas.180	0.6501
YDR249C	Scas.4166	2.8828
YDR253C	Scas.179	1.1874
YDR255C	Scas.178	0.8049
YDR256C	Scas.177	0.2853
YDR257C	Scas.870	1.1782
YDR258C	Scas.869	0.1862
YDR260C	Scas.866	1.398
YDR261C	Scas.865	0.7898
YDR262W	Scas.3732	1.2828
YDR263C	Scas.2940	0.8339
YDR265W	Scas.3925	1.1078
YDR266C	Scas.3924	0.8303
YDR267C	Scas.3923	0.4261
YDR268W	Scas.3926	0.7716
YDR270W	Scas.3927	0.981
YDR277C	Scas.2933	0.5752
YDR279W	Scas.1796	1.2854
YDR280W	Scas.2171	0.1834
YDR283C	Scas.1800	0.3315
YDR284C	Scas.1799	0.5729
YDR286C	Scas.1798	1.5464
YDR287W	Scas.1814	0.3531
YDR288W	Scas.1815	0.9224
YDR289C	Scas.1811	1.1864
YDR291W	Scas.5637	0.4101
YDR293C	Scas.1805	0.3726
YDR294C	Scas.1804	0.5758
YDR295C	Scas.827	1.5163
YDR296W	Scas.824	1.0081
YDR297W	Scas.2365	0.9752
YDR298C	Scas.826	1.0763
YDR300C	Scas.823	0.225
YDR301W	Scas.829	0.5696
YDR302W	Scas.830	0.5764
YDR303C	Scas.821	1.3191
YDR304C	Scas.2253	0.4374
YDR306C	Scas.818	0.6442
YDR307W	Scas.834	2.0652
YDR308C	Scas.817	0.3031
YDR311W	Scas.668	0.4059
YDR315C	Scas.6712	2.4088
YDR316W	Scas.6713	0.5351
YDR318W	Scas.6715	7.5175
YDR320C	Scas.6709	1.3509
YDR322W	Scas.6717	0.6343
YDR323C	Scas.6706	1.2115
YDR324C	Scas.6705	0.4948
YDR325W	Scas.6719	0.6748
YDR326C	Scas.6704	1.1375
YDR327W	Scas.6721	2.4211
YDR328C	Scas.6703	0.113
YDR329C	Scas.6702	0.948
YDR330W	Scas.6723	0.6447
YDR331W	Scas.6724	0.5067
YDR333C	Scas.6701	0.6856
YDR335W	Scas.3872	0.3687
YDR338C	Scas.3298	0.3043
YDR341C	Scas.3876	0.1326
YDR345C	Scas.736	0.1464
YDR346C	Scas.734	0.4761
YDR347W	Scas.739	1.4096
YDR348C	Scas.733	1.1566
YDR349C	Scas.731	1.8028
YDR352W	Scas.742	0.6861
YDR353W	Scas.743	0.1131
YDR354W	Scas.744	0.4685
YDR356W	Scas.745	3.7311
YDR357C	Scas.726	0.7747
YDR359C	Scas.724	1.054
YDR361C	Scas.723	0.3523
YDR362C	Scas.722	1.151
YDR364C	Scas.718	0.5804
YDR365C	Scas.1739	0.4909
YDR369C	Scas.1737	2.5135
YDR370C	Scas.1736	1.402
YDR371W	Scas.1705	1.1109
YDR372C	Scas.1735	0.2826
YDR373W	Scas.1706	0.1791
YDR374C	Scas.5061	1.3895
YDR375C	Scas.6131	0.3434
YDR376W	Scas.5030	0.6196
YDR377W	Scas.5031	0.4156
YDR380W	Scas.5032	0.6349
YDR382W	Scas.6071	0.2747
YDR384C	Scas.5059	0.6087
YDR385W	Scas.5036	0.0709
YDR386W	Scas.5037	0.7002
YDR387C	Scas.5058	0.6323
YDR388W	Scas.5039	0.3323
YDR389W	Scas.6074	1.4553
YDR390C	Scas.5057	0.5268
YDR392W	Scas.5042	0.2344
YDR393W	Scas.5043	1.0882
YDR394W	Scas.5044	0.0645
YDR395W	Scas.5045	0.819
YDR397C	Scas.6079	0.3738
YDR398W	Scas.6114	0.9107
YDR399W	Scas.5046	0.126
YDR400W	Scas.5047	0.5387
YDR402C	Scas.5054	0.6126
YDR403W	Scas.5048	0.7307
YDR405W	Scas.5050	0.9001
YDR407C	Scas.6306	0.9492
YDR408C	Scas.6293	0.3793
YDR410C	Scas.6305	0.8668
YDR411C	Scas.6304	1.8292
YDR412W	Scas.6295	0.4887
YDR414C	Scas.6303	1.2497
YDR416W	Scas.6296	1.3697
YDR418W	Scas.6095	0.0632
YDR419W	Scas.6298	0.7714
YDR421W	Scas.6461	1.0635
YDR422C	Scas.6514	1.8674
YDR425W	Scas.6098	1.4247
YDR427W	Scas.6464	0.5183
YDR430C	Scas.6511	0.5018
YDR432W	Scas.6465	0.3316
YDR433W	Scas.6466	1.1006
YDR434W	Scas.6467	0.6117
YDR437W	Scas.6469	0.8991
YDR440W	Scas.6473	0.9423
YDR444W	Scas.6474	0.6644
YDR446W	Scas.6476	2.7527
YDR447C	Scas_YDR447C_ortholog
YDR448W	Scas.6477	0.2556
YDR450W	Scas_YDR450W_ortholog
YDR452W	Scas.6478	0.854
YDR454C	Scas.6505	0.2282
YDR456W	Scas.6479	0.3307
YDR457W	Scas.6480	0.8059
YDR459C	Scas.6500	1.346
YDR462W	Scas.896	0.8949
YDR463W	Scas.6047	1.4345
YDR464W	Scas.877	2.0362
YDR465C	Scas.885	0.4386
YDR466W	Scas.891	1.0804
YDR468C	Scas.864	0.7578
YDR470C	Scas.863	1.4248
YDR471W	Scas_YDR471W_ortholog
YDR471W	Scas_YDR471W_ortholog
YDR472W	Scas.894	0.7171
YDR473C	Scas.876	1.2528
YDR476C	Scas.873	1.5908
YDR478W	Scas.889	1.3398
YDR479C	Scas.871	0.92
YDR480W	Scas.284	3.0264
YDR481C	Scas.176	0.7296
YDR482C	Scas.175	1.1103
YDR483W	Scas.286	0.6616
YDR484W	Scas.3295	0.812
YDR487C	Scas.543	0.2441
YDR488C	Scas.542	2.674
YDR489W	Scas.523	0.6066
YDR490C	Scas.3140	1.2026
YDR492W	Scas.535	0.6838
YDR493W	Scas.536	0.8816
YDR494W	Scas.537	2.0271
YDR495C	Scas.526	1.6272
YDR497C	Scas.5489	0.2894
YDR498C	Scas.539	1.5582
YDR499W	Scas.5095	1.0939
YDR500C	Scas_YDR500C_ortholog
YDR503C	Scas.5100	0.9517
YDR504C	Scas.4709	15.5126
YDR507C	Scas.5610	0.7505
YDR510W	Scas.5609	0.1611
YDR511W	Scas.2095	0.6131
YDR514C	Scas.2123	1.1713
YDR517W	Scas.2098	0.6124
YDR519W	Scas.2101	0.6645
YDR520C	Scas.2121	0.9136
YDR522C	Scas.2120	1.51
YDR524C	Scas.2118	1.7632
YDR527W	Scas.2104	0.6697
YDR528W	Scas.6170	2.3317
YDR529C	Scas.2111	0.2349
YDR531W	Scas.2117	0.4071
YEL001C	Scas.7012	1.7391
YEL002C	Scas.7013	0.996
YEL005C	Scas.7014	2.5539
YEL007W	Scas.3353	2.5533
YEL009C	Scas.1022	0.799
YEL011W	Scas.2599	0.2178
YEL012W	Scas.2598	0.2697
YEL013W	Scas.2667	0.1695
YEL015W	Scas.2666	1.0851
YEL017W	Scas.2671	1.6946
YEL018W	Scas.2670	1.2226
YEL019C	Scas.603	1.1547
YEL020C	Scas.604	0.7317
YEL021W	Scas.615	0.1839
YEL022W	Scas.614	0.614
YEL023C	Scas.607	0.9519
YEL024W	Scas.613	0.3278
YEL025C	Scas.6016	4.8012
YEL027W	Scas.5142	0.0388
YEL029C	Scas.610	0.4782
YEL032W	Scas.5688	0.2997
YEL034W	Scas.5687	0.1116
YEL036C	Scas.3660	0.2477
YEL037C	Scas.3661	0.6219
YEL038W	Scas.3675	0.5577
YEL040W	Scas.3674	0.5771
YEL042W	Scas.3672	0.4267
YEL043W	Scas.3671	1.319
YEL044W	Scas.3670	0.5311
YEL046C	Scas.5410	0.1835
YEL047C	Scas.3664	0.4683
YEL048C	Scas.3665	0.9489
YEL051W	Scas.6301	0.1234
YEL052W	Scas.6102	0.583
YEL053C	Scas.6094	1.1817
YEL054C	Scas.6095	0.0632
YEL055C	Scas.697	0.7861
YEL056W	Scas.679	0.7564
YEL058W	Scas.678	0.9922
YEL060C	Scas.700	0.56
YEL061C	Scas.1616	0.967
YEL062W	Scas.1652	1.0308
YEL063C	Scas.3328	0.2511
YEL064C	Scas.6786	0.5637
YEL065W	Scas.3244	0.5393
YEL071W	Scas.2430	0.1829
YEL072W	Scas.5580	2.1012
YER002W	Scas.6576	0.459
YER003C	Scas.6571	0.3258
YER004W	Scas.3891	0.5672
YER005W	Scas.7018	0.9747
YER006W	Scas.7019	0.2894
YER007W	Scas.5419	1.8173
YER008C	Scas.7009	1.1875
YER009W	Scas.7020	0.111
YER010C	Scas.7008	0.7062
YER012W	Scas.3893	0.1111
YER013W	Scas.3894	0.4604
YER014W	Scas.3895	0.8547
YER015W	Scas.3896	0.45
YER016W	Scas.3897	0.7067
YER017C	Scas.3883	0.3983
YER018C	Scas.802	2.4759
YER019W	Scas.805	0.6037
YER020W	Scas.3781	0.7524
YER021W	Scas.2403	0.5628
YER022W	Scas.3782	0.9726
YER023W	Scas.3783	0.3006
YER024W	Scas.3785	0.55
YER026C	Scas.1721	0.3814
YER027C	Scas.2200	0.5698
YER029C	Scas.2198	0.5899
YER033C	Scas.2196	2.6356
YER036C	Scas.5864	0.1156
YER038C	Scas.2194	2.0371
YER040W	Scas.2218	1.5752
YER042W	Scas.2220	0.3118
YER043C	Scas.2190	0.0878
YER048C	Scas.6196	0.3098
YER049W	Scas.6239	0.6522
YER050C	Scas.6193	1.7226
YER052C	Scas.6224	0.1991
YER053C	Scas.6223	0.3273
YER054C	Scas.6221	1.2431
YER055C	Scas.6220	0.2585
YER056C	Scas.4888	0.4125
YER057C	Scas.6208	0.2062
YER058W	Scas.6211	0.3708
YER060W	Scas.6214	0.4084
YER063W	Scas.4914	1.5471
YER065C	Scas.4647	0.2897
YER066W	Scas.5232	0.605
YER068W	Scas.4699	0.4951
YER069W	Scas.4701	0.2289
YER070W	Scas.4651	0.1759
YER071C	Scas.4693	2.0192
YER073W	Scas.4654	0.2516
YER074W	Scas_YER074W_ortholog
YER075C	Scas.4691	1.1113
YER077C	Scas.4690	1.2501
YER078C	Scas.4689	0.5685
YER079W	Scas.4924	2.5896
YER080W	Scas.4658	1.0196
YER081W	Scas.4659	0.174
YER082C	Scas.4688	0.2861
YER083C	Scas.4664	0.8074
YER086W	Scas.3121	0.1217
YER087W	Scas.3123	0.8536
YER091C	Scas.3698	0.1649
YER092W	Scas.3702	1.0992
YER093C	Scas.3697	0.7021
YER094C	Scas.3696	0.0879
YER095W	Scas.3703	0.1996
YER098W	Scas.3704	1.1271
YER099C	Scas.3695	0.1006
YER100W	Scas.3705	0.5222
YER102W	Scas.3706	0.1169
YER103W	Scas.3708	0.1218
YER104W	Scas.3709	2.019
YER106W	Scas.3217	3.2236
YER107C	Scas.3216	0.2632
YER109C	Scas.1430	7.9857
YER110C	Scas.3214	0.2269
YER111C	Scas.3213	1.3095
YER112W	Scas.3219	0.9318
YER115C	Scas.1572	3.6245
YER116C	Scas.1571	1.8594
YER117W	Scas.1444	0.045
YER118C	Scas.1570	0.7081
YER122C	Scas.1567	0.6323
YER123W	Scas.4388	0.4888
YER124C	Scas.4368	1.7596
YER125W	Scas.4389	0.1173
YER126C	Scas.4367	0.0914
YER127W	Scas.3476	0.5815
YER128W	Scas.3477	1.0181
YER129W	Scas.3478	1.2636
YER130C	Scas.3473	2.208
YER131W	Scas_YER131W_ortholog
YER132C	Scas.4384	1.2878
YER134C	Scas.4379	0.562
YER137C	Scas.4382	0.9274
YER139C	Scas.5761	0.504
YER140W	Scas.5702	1.0322
YER141W	Scas.5703	0.4785
YER142C	Scas.5759	0.8249
YER143W	Scas.4239	0.7513
YER147C	Scas.4407	1.5158
YER148W	Scas.4397	0.1386
YER149C	Scas.4406	1.0708
YER150W	Scas.3420	1.2067
YER151C	Scas.4405	0.8687
YER152C	Scas.4404	0.7951
YER153C	Scas.4403	2.3144
YER155C	Scas.4402	0.7052
YER156C	Scas.3434	0.4276
YER157W	Scas.3435	0.7957
YER158C	Scas.3433	2.9828
YER161C	Scas.7006	0.8001
YER162C	Scas.7005	0.9387
YER163C	Scas.7004	0.7578
YER164W	Scas.6998	0.3712
YER165W	Scas.6999	0.183
YER166W	Scas.7000	0.3378
YER167W	Scas.1935	2.1211
YER168C	Scas.1921	0.727
YER169W	Scas.1936	0.9891
YER170W	Scas.1937	0.6732
YER172C	Scas.1919	0.7502
YER173W	Scas.1940	1.1166
YER175C	Scas.1916	0.8955
YER176W	Scas.1943	0.8706
YER177W	Scas.5452	0.0747
YER178W	Scas.1945	0.2424
YER180C	Scas.1915	3.1909
YER182W	Scas.4830	0.8033
YER183C	Scas.3498	1.0748
YFL001W	Scas.1924	0.6542
YFL002C	Scas.650	0.4359
YFL003C	Scas.5228	1.0421
YFL004W	Scas.5200	0.5227
YFL005W	Scas.5199	0.1008
YFL007W	Scas.5197	0.7969
YFL008W	Scas.5196	0.53
YFL010C	Scas.627	0.9786
YFL013C	Scas.5234	1.1857
YFL014W	Scas.5194	0.5162
YFL016C	Scas.5236	0.6772
YFL017C	Scas.5237	0.8796
YFL018C	Scas.629	0.2711
YFL021W	Scas.5193	2.378
YFL022C	Scas.5242	0.2491
YFL023W	Scas.5190	1.3754
YFL024C	Scas.5243	0.7267
YFL025C	Scas.5244	0.9844
YFL026W	Scas.5188	0.4918
YFL027C	Scas.5246	2.3675
YFL029C	Scas.5248	1.3167
YFL030W	Scas.5185	0.891
YFL031W	Scas.5184	1.6617
YFL033C	Scas.5249	0.777
YFL036W	Scas.6023	0.6227
YFL037W	Scas.640	0.2298
YFL038C	Scas.5952	0.1017
YFL040W	Scas.6344	1.4029
YFL042C	Scas.6359	1.5646
YFL044C	Scas.3310	1.1223
YFL045C	Scas.6360	0.1638
YFL046W	Scas.6342	0.3168
YFL047W	Scas.6638	0.7617
YFL048C	Scas.3314	0.9834
YFL049W	Scas.6637	1.2587
YFL059W	Scas.2091	0.2403
YFR002W	Scas.3487	0.645
YFR003C	Scas.3470	0.643
YFR005C	Scas.1928	1.3822
YFR006W	Scas.1930	0.5922
YFR008W	Scas.4438	1.5808
YFR009W	Scas.4016	0.1303
YFR011C	Scas.4043	1.3051
YFR013W	Scas.4020	1.004
YFR015C	Scas.4041	0.1853
YFR017C	Scas.4014	2.1549
YFR018C	Scas.4012	1.1021
YFR021W	Scas.1761	0.5842
YFR025C	Scas.2821	0.9144
YFR027W	Scas.2822	0.8321
YFR028C	Scas.3641	0.3666
YFR029W	Scas.2823	0.8356
YFR030W	Scas.5551	0.6759
YFR031C	Scas.5557	0.5957
YFR031C-A	Scas_YFR031C-A_ortholog
YFR032C	Scas.5556	3.0898
YFR034C	Scas.5555	3.3043
YFR036W	Scas.3341	2.2967
YFR037C	Scas.3342	0.6896
YFR039C	Scas.2189	3.0673
YFR040W	Scas.2221	0.7631
YFR041C	Scas.2188	0.9466
YFR042W	Scas.2222	0.5835
YFR043C	Scas.2936	2.6109
YFR046C	Scas.2186	2.8126
YFR048W	Scas.2227	0.4362
YFR049W	Scas.2228	0.9322
YFR050C	Scas.2182	0.3151
YFR051C	Scas.2181	0.6868
YFR052W	Scas.2231	0.5901
YGL001C	Scas.1323	0.2267
YGL003C	Scas.1469	0.3858
YGL004C	Scas.3761	1.281
YGL008C	Scas.2241	0.1182
YGL009C	Scas.5525	0.2546
YGL010W	Scas.5543	0.7767
YGL011C	Scas.5526	0.1363
YGL012W	Scas.4710	0.1876
YGL013C	Scas.5527	1.6009
YGL014W	Scas.2242	0.7854
YGL016W	Scas.5524	0.7854
YGL017W	Scas.5523	1.1559
YGL018C	Scas.5544	0.7526
YGL019W	Scas.5522	0.223
YGL020C	Scas.5545	1.3929
YGL023C	Scas.5546	1.8535
YGL026C	Scas.6927	0.1845
YGL027C	Scas.5549	0.6258
YGL030W	Scas_YGL030W_ortholog
YGL031C	Scas_YGL031C_ortholog
YGL033W	Scas.6952	1.1515
YGL035C	Scas.6936	1.0737
YGL036W	Scas.6947	1.842
YGL037C	Scas.6938	0.5893
YGL038C	Scas.6939	0.858
YGL039W	Scas.6902	0.7236
YGL040C	Scas.6940	0.1777
YGL043W	Scas.4174	0.3985
YGL044C	Scas.4170	0.5677
YGL045W	Scas.4180	0.8881
YGL047W	Scas.3406	1.1424
YGL048C	Scas.4168	0.0664
YGL050W	Scas.4176	0.6225
YGL053W	Scas.916	2.4745
YGL054C	Scas.3382	0.2329
YGL055W	Scas.5440	0.5459
YGL058W	Scas.5439	0.0605
YGL059W	Scas.5438	0.4686
YGL060W	Scas.5437	1.2714
YGL061C	Scas.5435	0.9762
YGL064C	Scas.34	0.7436
YGL065C	Scas.35	0.8072
YGL066W	Scas.100	0.8015
YGL067W	Scas.98	0.9625
YGL068W	Scas.15	0.7815
YGL070C	Scas.122	0.0706
YGL073W	Scas.12	1.7946
YGL075C	Scas.126	3.4404
YGL077C	Scas.127	0.3231
YGL078C	Scas.128	0.2621
YGL079W	Scas.11	1.1849
YGL080W	Scas.10	0.3997
YGL082W	Scas.8	0.7228
YGL083W	Scas.7	0.6352
YGL084C	Scas.3799	0.4456
YGL085W	Scas.6	0.7474
YGL090W	Scas.4	2.2483
YGL091C	Scas.133	0.1349
YGL092W	Scas.3	1.1733
YGL093W	Scas.2	2.7398
YGL095C	Scas.3729	0.6345
YGL097W	Scas.2696	3.8792
YGL098W	Scas.411	0.9545
YGL099W	Scas.1389	0.2233
YGL100W	Scas.410	0.2702
YGL101W	Scas.409	0.5983
YGL103W	Scas_YGL103W_ortholog
YGL104C	Scas.422	1.0973
YGL105W	Scas.1384	0.4619
YGL106W	Scas.407	0.356
YGL108C	Scas.424	1.2208
YGL110C	Scas.425	0.9646
YGL111W	Scas.3257	0.9155
YGL112C	Scas.427	0.2686
YGL113W	Scas.405	1.6421
YGL116W	Scas.3760	0.5618
YGL119W	Scas.3758	0.3851
YGL121C	Scas.5430	1.6837
YGL122C	Scas.5431	0.5998
YGL123W	Scas.5441	0.0666
YGL124C	Scas.5432	0.9298
YGL125W	Scas.3373	0.3209
YGL127C	Scas.3284	0.2487
YGL129C	Scas.104	0.7507
YGL130W	Scas.33	0.2368
YGL131C	Scas.105	1.3094
YGL133W	Scas.32	0.8489
YGL135W	Scas.5130	0.0238
YGL136C	Scas.107	0.661
YGL137W	Scas.29	0.3756
YGL138C	Scas.108	3.1102
YGL139W	Scas.28	0.5177
YGL141W	Scas.1358	1.2146
YGL142C	Scas.1374	0.7808
YGL143C	Scas.4028	0.6129
YGL144C	Scas.1360	0.73
YGL145W	Scas.1372	1.0162
YGL146C	Scas.1361	2.3232
YGL147C	Scas_YGL147C_ortholog
YGL148W	Scas.1370	0.1329
YGL150C	Scas.1366	0.5115
YGL151W	Scas.1368	0.8632
YGL153W	Scas.1367	1.0269
YGL155W	Scas.4032	0.7737
YGL156W	Scas.4031	0.4121
YGL157W	Scas.1648	0.7318
YGL159W	Scas.4026	1.4115
YGL163C	Scas.1316	0.249
YGL164C	Scas.1317	0.7287
YGL167C	Scas.5213	0.2426
YGL169W	Scas.5214	0.6567
YGL171W	Scas.3481	0.3223
YGL173C	Scas.5219	0.5205
YGL174W	Scas.5207	2.1129
YGL175C	Scas.5220	1.3323
YGL176C	Scas.5221	3.0524
YGL178W	Scas.5206	0.9067
YGL180W	Scas.5204	0.7751
YGL181W	Scas.5203	0.9109
YGL183C	Scas.5225	1.7182
YGL185C	Scas.5226	0.8352
YGL187C	Scas.5715	0.235
YGL189C	Scas.4370	0.0259
YGL191W	Scas.5748	0.4262
YGL192W	Scas.5747	0.7339
YGL194C	Scas.5719	0.21
YGL195W	Scas.5746	0.4746
YGL196W	Scas.5745	0.9806
YGL197W	Scas.5744	0.9405
YGL198W	Scas.5743	0.7695
YGL200C	Scas.4375	0.3932
YGL201C	Scas.5891	0.283
YGL202W	Scas.5877	0.3658
YGL203C	Scas.5892	0.9834
YGL204C	Scas.1020	1.4702
YGL205W	Scas.5874	0.3245
YGL206C	Scas.1719	0.155
YGL208W	Scas.5873	0.9994
YGL210W	Scas.5871	0.1377
YGL211W	Scas.5870	0.3323
YGL212W	Scas.5898	2.5926
YGL213C	Scas.5866	0.7287
YGL215W	Scas.5897	1.347
YGL216W	Scas.5896	0.7288
YGL217C	Scas.5867	2.6875
YGL219C	Scas.5868	0.9219
YGL221C	Scas.5899	0.8078
YGL222C	Scas.5900	1.53
YGL224C	Scas.5904	0.5081
YGL225W	Scas.5859	0.1334
YGL226W	Scas.5858	1.5872
YGL227W	Scas.5857	1.4155
YGL228W	Scas.5856	2.2698
YGL231C	Scas.5907	0.794
YGL232W	Scas.5855	0.5943
YGL233W	Scas.5854	0.6146
YGL234W	Scas.5853	0.4743
YGL236C	Scas.5909	0.6872
YGL237C	Scas.5910	2.7946
YGL238W	Scas.5852	0.3716
YGL240W	Scas.5851	1.1792
YGL241W	Scas.2185	0.8416
YGL243W	Scas.5850	1.0987
YGL245W	Scas.5848	0.1489
YGL246C	Scas.5911	0.5131
YGL248W	Scas.5847	1.4017
YGL250W	Scas.5845	1.0545
YGL252C	Scas.2230	0.4336
YGL253W	Scas.5842	0.2938
YGR002C	Scas.1284	0.647
YGR003W	Scas.1318	1.7835
YGR004W	Scas.1319	1.0691
YGR006W	Scas.1320	1.3253
YGR007W	Scas.1321	0.7454
YGR009C	Scas.6915	1.0401
YGR015C	Scas.1285	1.0612
YGR016W	Scas.1326	1.6712
YGR017W	Scas.6942	0.5872
YGR019W	Scas.6944	0.2718
YGR020C	Scas.6945	0.1993
YGR024C	Scas.4366	0.2632
YGR026W	Scas.4357	0.6933
YGR029W	Scas.5586	0.5093
YGR030C	Scas.4362	1.9146
YGR031W	Scas.4361	1.1688
YGR033C	Scas.3010	0.8452
YGR034W	Scas_YGR034W_ortholog
YGR035C	Scas.2045	3.0565
YGR036C	Scas.3006	0.8586
YGR038W	Scas.2003	0.2915
YGR040W	Scas.2004	0.2389
YGR042W	Scas.2006	1.6089
YGR044C	Scas.2042	2.3197
YGR046W	Scas.5924	0.5523
YGR047C	Scas.3199	0.5242
YGR048W	Scas.3040	0.4047
YGR049W	Scas.2007	2.2037
YGR053C	Scas.2041	1.2676
YGR054W	Scas.1472	0.4689
YGR055W	Scas.1473	0.2689
YGR057C	Scas.2040	0.6717
YGR058W	Scas.2010	0.8538
YGR059W	Scas.2011	1.5488
YGR060W	Scas.2012	0.1592
YGR061C	Scas.2039	0.251
YGR062C	Scas.2038	1.0336
YGR063C	Scas.2037	0.0407
YGR065C	Scas.2036	0.3169
YGR067C	Scas.2035	3.1034
YGR072W	Scas.5605	3.0166
YGR074W	Scas.5606	0.4073
YGR075C	Scas.2725	0.8447
YGR076C	Scas.5154	0.9962
YGR077C	Scas.5593	2.6108
YGR078C	Scas.5153	0.3214
YGR080W	Scas.6643	1.3812
YGR081C	Scas.6327	0.7478
YGR082W	Scas.6376	0.7865
YGR083C	Scas.6326	0.3727
YGR085C	Scas_YGR085C_ortholog
YGR086C	Scas.6379	0.2265
YGR088W	Scas.6380	0.4719
YGR089W	Scas.6381	0.99
YGR090W	Scas.6382	0.3498
YGR091W	Scas.6383	1.0644
YGR092W	Scas.5011	0.3024
YGR093W	Scas.6385	1.0284
YGR094W	Scas.5012	0.1768
YGR095C	Scas.6322	0.6093
YGR096W	Scas.6388	0.8765
YGR097W	Scas.6389	1.1543
YGR098C	Scas.6320	1.2459
YGR099W	Scas.6390	1.1888
YGR100W	Scas.6391	0.3471
YGR101W	Scas.6392	0.629
YGR102C	Scas.6319	1.5609
YGR103W	Scas.6393	0.3199
YGR104C	Scas.6318	0.8846
YGR106C	Scas.6317	2.0516
YGR110W	Scas.6309	0.8687
YGR111W	Scas.6310	0.8591
YGR112W	Scas.6311	0.697
YGR113W	Scas.6312	1.2573
YGR117C	Scas.6402	1.9901
YGR118W	Scas.4488	3.1118
YGR119C	Scas.6401	0.7584
YGR120C	Scas.6400	0.8418
YGR122W	Scas.6396	1.5082
YGR123C	Scas.1731	0.4454
YGR125W	Scas.6399	0.5232
YGR127W	Scas.6406	1.0214
YGR128C	Scas.6308	0.8022
YGR129W	Scas.6407	1.8625
YGR130C	Scas.6307	1.2422
YGR133W	Scas.5881	1.2404
YGR134W	Scas.5882	1.2205
YGR135W	Scas.5880	0.1155
YGR138C	Scas.5879	0.2527
YGR140W	Scas.5884	2.4035
YGR141W	Scas.5885	0.586
YGR144W	Scas.6892	0.3951
YGR146C	Scas.6937	2.6174
YGR148C	Scas.6930	0.1638
YGR149W	Scas.6916	0.6217
YGR150C	Scas.6929	1.9244
YGR152C	Scas.6946	0.5401
YGR155W	Scas.6932	0.2418
YGR156W	Scas.6934	0.9145
YGR157W	Scas.6935	0.766
YGR158C	Scas.4173	0.7267
YGR159C	Scas.4179	0.278
YGR162W	Scas.4169	0.9485
YGR163W	Scas.3405	0.1853
YGR166W	Scas.4141	0.994
YGR167W	Scas.4142	0.899
YGR168C	Scas.4161	4.1845
YGR170W	Scas.4143	0.9356
YGR172C	Scas.4157	0.3597
YGR174C	Scas.4155	0.57
YGR175C	Scas.4154	0.1915
YGR177C	Scas.4153	1.132
YGR178C	Scas.4152	0.8261
YGR179C	Scas.4150	2.6126
YGR180C	Scas.4149	0.564
YGR181W	Scas.2269	0.6222
YGR184C	Scas.2267	0.6739
YGR185C	Scas.783	0.1581
YGR186W	Scas.2271	0.5252
YGR187C	Scas.2264	0.4329
YGR189C	Scas.3230	0.6837
YGR191W	Scas.4137	0.3058
YGR192C	Scas.2177	0.1544
YGR193C	Scas.3985	1.1724
YGR194C	Scas.3983	0.5839
YGR195W	Scas.6873	0.135
YGR196C	Scas.3982	1.9512
YGR197C	Scas.3980	1.1842
YGR198W	Scas.3992	1.342
YGR200C	Scas.3248	0.4823
YGR202C	Scas.6889	0.6003
YGR203W	Scas.3247	0.9483
YGR205W	Scas.3136	0.6168
YGR206W	Scas.3679	1.0147
YGR207C	Scas.3678	0.6509
YGR208W	Scas.3680	0.6577
YGR213C	Scas.3361	0.9443
YGR215W	Scas.3360	0.3164
YGR220C	Scas.1262	0.51
YGR222W	Scas.3187	1.4951
YGR223C	Scas.3185	0.81
YGR224W	Scas.5968	0.9392
YGR227W	Scas.1265	0.586
YGR228W	Scas.5349	3.2064
YGR229C	Scas.1279	0.8268
YGR231C	Scas.1278	0.2176
YGR233C	Scas.1276	1.0869
YGR234W	Scas.1270	0.3092
YGR235C	Scas.1274	2.0474
YGR237C	Scas.1272	1.1847
YGR239C	Scas.3050	1.947
YGR240C	Scas.758	0.2103
YGR241C	Scas.4055	1.0428
YGR244C	Scas.6551	0.5033
YGR245C	Scas.6550	0.3108
YGR246C	Scas.6545	0.353
YGR247W	Scas.6554	0.824
YGR250C	Scas.6544	1.3756
YGR251W	Scas.6540	0.8515
YGR253C	Scas.1879	0.1107
YGR254W	Scas.1887	0.0907
YGR257C	Scas.6538	0.5966
YGR258C	Scas.6537	0.7846
YGR260W	Scas.6563	0.2825
YGR261C	Scas.6536	0.9928
YGR262C	Scas.6535	0.3227
YGR263C	Scas.6534	2.0368
YGR264C	Scas.2063	0.3176
YGR266W	Scas.6564	0.7732
YGR267C	Scas.6533	0.2261
YGR268C	Scas.6532	0.916
YGR272C	Scas.3836	0.5033
YGR274C	Scas.2058	0.6962
YGR275W	Scas.3819	3.2776
YGR276C	Scas.3834	1.0227
YGR277C	Scas.3833	1.3966
YGR278W	Scas.3820	1.4396
YGR279C	Scas.3832	0.5232
YGR280C	Scas.3831	0.4604
YGR281W	Scas.3823	0.3202
YGR284C	Scas.3243	0.4034
YGR285C	Scas.3828	0.2086
YGR286C	Scas.846	0.4121
YHL002W	Scas.1314	0.9798
YHL004W	Scas.1606	0.8731
YHL006C	Scas.1580	3.4735
YHL007C	Scas.1295	0.8257
YHL008C	Scas.1573	1.1372
YHL011C	Scas.5377	0.0624
YHL014C	Scas.5379	0.6455
YHL015W	Scas.5374	0.0644
YHL016C	Scas.5380	0.3668
YHL018W	Scas.5373	1.3324
YHL019C	Scas.5382	0.7528
YHL022C	Scas.6485	1.6487
YHL024W	Scas.3493	1.1324
YHL027W	Scas.3528	2.0233
YHL029C	Scas.3543	0.9585
YHL030W	Scas.4202	0.8474
YHL031C	Scas.4188	0.4703
YHL032C	Scas.4189	0.6465
YHL033C	Scas_YHL033C_ortholog
YHL034C	Scas.4191	0.9185
YHL036W	Scas.4199	0.7113
YHL038C	Scas.4194	2.3067
YHL039W	Scas.4198	1.3899
YHR001W	Scas.6519	0.2611
YHR002W	Scas.6520	0.293
YHR004C	Scas.6453	0.8196
YHR007C	Scas.2951	0.2754
YHR008C	Scas.2950	0.3077
YHR009C	Scas.2949	0.8739
YHR010W	Scas.2914	0.0871
YHR011W	Scas.2915	0.8113
YHR013C	Scas.2948	0.1837
YHR015W	Scas.3635	1.6701
YHR017W	Scas.3636	1.9032
YHR018C	Scas.3643	0.1315
YHR019C	Scas.3642	0.2214
YHR020W	Scas.3638	0.2656
YHR021C	Scas_YHR021C_ortholog
YHR022C	Scas.2261	1.6914
YHR023W	Scas.2274	0.8912
YHR024C	Scas.2256	0.3193
YHR025W	Scas.2275	0.1199
YHR026W	Scas.2276	0.1999
YHR027C	Scas.2255	0.3154
YHR028C	Scas.5531	0.6594
YHR029C	Scas.2252	0.9677
YHR030C	Scas.2251	0.2112
YHR031C	Scas.2250	0.7928
YHR032W	Scas.2281	0.4787
YHR034C	Scas.2366	1.7448
YHR036W	Scas.2357	1.4109
YHR037W	Scas.2358	0.2732
YHR038W	Scas.2345	0.8279
YHR039C	Scas.2373	0.4305
YHR041C	Scas.2372	0.9713
YHR042W	Scas.2347	0.5907
YHR043C	Scas.2370	0.4927
YHR045W	Scas.5541	1.0376
YHR046C	Scas.2285	0.3043
YHR048W	Scas.2243	0.4934
YHR049W	Scas.2244	0.2966
YHR050W	Scas.2245	0.3903
YHR051W	Scas.2246	0.3144
YHR052W	Scas.2247	0.7156
YHR058C	Scas.5530	0.9806
YHR059W	Scas.5539	0.8415
YHR060W	Scas.5540	1.0611
YHR061C	Scas.5529	2.0262
YHR062C	Scas.2170	0.5203
YHR063C	Scas.2167	0.4775
YHR064C	Scas.2166	0.2453
YHR065C	Scas.836	0.2035
YHR066W	Scas.816	0.3073
YHR067W	Scas.669	1.3267
YHR068W	Scas.670	0.1466
YHR069C	Scas.653	0.2097
YHR071W	Scas.6714	1.8422
YHR072W	Scas.2143	0.3512
YHR073W	Scas.2144	0.7138
YHR074W	Scas.2145	0.1504
YHR075C	Scas.2174	0.8177
YHR076W	Scas.654	0.6806
YHR077C	Scas.667	0.7626
YHR078W	Scas.655	0.9559
YHR079C	Scas.666	0.8531
YHR081W	Scas.659	1.2371
YHR082C	Scas.663	0.8744
YHR083W	Scas.661	2.3256
YHR084W	Scas.6726	1.5397
YHR085W	Scas.6727	0.6836
YHR087W	Scas.3013	0.8637
YHR090C	Scas.3877	0.8605
YHR092C	Scas.3875	0.2189
YHR096C	Scas.3874	0.323
YHR098C	Scas.476	0.564
YHR099W	Scas.740	0.5076
YHR100C	Scas.475	0.5102
YHR102W	Scas.478	0.7617
YHR103W	Scas.479	1.0886
YHR104W	Scas.2249	0.4824
YHR105W	Scas.482	1.0789
YHR108W	Scas.746	0.5414
YHR109W	Scas.6062	3.2409
YHR110W	Scas.6063	0.6353
YHR111W	Scas.747	0.4241
YHR112C	Scas.721	0.2833
YHR113W	Scas.6064	0.3669
YHR115C	Scas.1200	0.7227
YHR118C	Scas.2772	1.0869
YHR119W	Scas.2807	1.0786
YHR120W	Scas.2808	0.6868
YHR121W	Scas.1186	0.6923
YHR122W	Scas.2809	0.3359
YHR124W	Scas.2811	1.5171
YHR127W	Scas.2813	1.4486
YHR129C	Scas.2769	0.6976
YHR131C	Scas.2768	1.9206
YHR132C	Scas.2767	0.6878
YHR134W	Scas.2817	0.7724
YHR137W	Scas.2819	0.9218
YHR139C	Scas.1759	0.8644
YHR140W	Scas.1764	0.7892
YHR141C	Scas_YHR141C_ortholog
YHR142W	Scas.1765	0.3138
YHR144C	Scas.1758	0.728
YHR146W	Scas.1767	2.1831
YHR148W	Scas.3114	0.065
YHR150W	Scas.3155	1.2964
YHR151C	Scas.3154	1.2075
YHR153C	Scas.3391	2.8862
YHR154W	Scas.3390	1.5893
YHR162W	Scas.4058	0.3688
YHR163W	Scas.4059	0.7026
YHR164C	Scas.4052	0.8031
YHR166C	Scas.1881	0.7473
YHR167W	Scas.1882	1.3309
YHR168W	Scas.1883	0.7234
YHR170W	Scas.1884	0.194
YHR171W	Scas.1885	0.8447
YHR172W	Scas.1886	1.2371
YHR176W	Scas.1890	1.156
YHR177W	Scas.5342	2.6239
YHR178W	Scas.1891	0.7806
YHR179W	Scas.1892	0.2535
YHR181W	Scas.1893	0.4623
YHR182W	Scas.2052	2.2133
YHR183W	Scas.2053	0.0905
YHR184W	Scas.2054	2.7286
YHR186C	Scas.2082	0.4257
YHR187W	Scas.2069	0.8284
YHR188C	Scas.2064	0.828
YHR189W	Scas.5686	1.3963
YHR191C	Scas.4781	0.8893
YHR192W	Scas.4819	1.3982
YHR193C	Scas.4780	0.2602
YHR194W	Scas.4821	0.5804
YHR195W	Scas.4822	2.6405
YHR196W	Scas.6808	1.1216
YHR197W	Scas.4823	0.9241
YHR199C	Scas.4778	1.8207
YHR200W	Scas.4824	0.3724
YHR201C	Scas.4775	1.2452
YHR202W	Scas.4826	0.9557
YHR203C	Scas_YHR203C_ortholog
YHR204W	Scas.4827	1.0935
YHR205W	Scas.4828	0.3717
YHR206W	Scas.4829	0.9629
YHR207C	Scas.4770	1.2866
YHR209W	Scas.4214	0.9268
YHR211W	Scas.1801	6.9252
YIL001W	Scas.6573	0.8741
YIL002C	Scas.5345	0.4596
YIL004C	Scas.5417	0.5578
YIL005W	Scas.5344	1.3531
YIL006W	Scas.5343	0.7153
YIL007C	Scas.5418	1.2497
YIL008W	Scas.1014	0.4378
YIL010W	Scas.6444	0.6517
YIL011W	Scas.6443	0.7077
YIL013C	Scas.6528	0.3979
YIL014W	Scas.6442	1.1756
YIL015W	Scas.1576	0.8918
YIL016W	Scas.1575	1.7214
YIL017C	Scas.1613	1.3369
YIL018W	Scas.6092	2.9635
YIL019W	Scas.5554	0.6624
YIL020C	Scas.1614	0.3613
YIL022W	Scas.1574	0.342
YIL023C	Scas.4899	1.312
YIL024C	Scas.4900	2.5715
YIL026C	Scas.3343	1.0222
YIL027C	Scas.3749	1.0453
YIL030C	Scas.3750	1.3166
YIL031W	Scas.3748	2.3789
YIL034C	Scas.4902	0.5042
YIL035C	Scas.4903	0.2108
YIL036W	Scas.4897	1.8037
YIL038C	Scas.4906	0.6852
YIL039W	Scas.4896	0.5804
YIL040W	Scas.4895	2.5737
YIL042C	Scas.4907	1.0802
YIL043C	Scas.4908	0.8955
YIL046W	Scas.4891	0.3137
YIL047C	Scas.4911	1.0178
YIL048W	Scas.4890	0.2589
YIL049W	Scas.4889	0.7804
YIL050W	Scas.4887	0.9882
YIL051C	Scas.4913	0.2848
YIL052C	Scas.6209	0.2355
YIL053W	Scas.4649	0.0838
YIL055C	Scas.4915	1.5754
YIL056W	Scas.4885	1.3302
YIL057C	Scas.4917	0.4865
YIL061C	Scas.4700	0.8278
YIL062C	Scas.4650	0.4745
YIL063C	Scas.4918	1.2125
YIL064W	Scas.4883	0.5576
YIL065C	Scas.4919	0.4081
YIL066C	Scas.4920	0.2316
YIL067C	Scas.4921	0.5006
YIL068C	Scas.4652	0.6449
YIL070C	Scas.4922	0.6261
YIL071C	Scas.4923	1.5367
YIL072W	Scas.4880	0.8557
YIL073C	Scas.4925	1.4097
YIL075C	Scas.4660	0.3599
YIL076W	Scas.4877	1.0127
YIL077C	Scas.4927	1.2865
YIL078W	Scas.4876	0.134
YIL079C	Scas.4928	0.8941
YIL083C	Scas.1489	0.4727
YIL085C	Scas.1492	0.7693
YIL087C	Scas.1495	1.1072
YIL088C	Scas.1496	0.7386
YIL090W	Scas.1528	0.4422
YIL091C	Scas.1497	0.4592
YIL093C	Scas.1498	0.7397
YIL094C	Scas.1499	0.1523
YIL095W	Scas.1527	0.9305
YIL096C	Scas.1501	0.7121
YIL097W	Scas.1526	1.2131
YIL098C	Scas.1503	1.8311
YIL101C	Scas.1505	2.8229
YIL105C	Scas.1507	0.4986
YIL107C	Scas.1508	0.6314
YIL108W	Scas.1520	0.5539
YIL109C	Scas.2611	0.5605
YIL110W	Scas.1519	0.86
YIL112W	Scas.1517	1.4065
YIL113W	Scas.2596	1.1341
YIL115C	Scas.1511	2.4523
YIL117C	Scas.1512	2.6882
YIL118W	Scas.1513	0.2276
YIL119C	Scas.3753	3.1074
YIL121W	Scas.5959	0.4878
YIL123W	Scas.2587	0.4321
YIL124W	Scas.971	0.4607
YIL125W	Scas.970	0.206
YIL126W	Scas.968	0.4625
YIL128W	Scas.2584	0.768
YIL129C	Scas.2889	0.5047
YIL130W	Scas.967	0.7538
YIL132C	Scas.944	1.3727
YIL133C	Scas.945	0.1377
YIL134W	Scas.966	0.9562
YIL135C	Scas.946	2.3744
YIL136W	Scas.965	2.9832
YIL137C	Scas.947	1.3388
YIL139C	Scas.949	0.5646
YIL140W	Scas.964	0.8802
YIL142W	Scas.963	0.0955
YIL143C	Scas.2878	0.1586
YIL145C	Scas.2880	0.5873
YIL146C	Scas.2881	2.2273
YIL147C	Scas.2883	0.5549
YIL148W	Scas_YIL148W_ortholog
YIL150C	Scas.2886	0.8687
YIL152W	Scas.2838	3.4846
YIL153W	Scas.2837	0.8688
YIL154C	Scas.2887	0.5003
YIL155C	Scas.2888	0.5249
YIL156W	Scas.2834	0.7517
YIL157C	Scas.2890	0.8913
YIL159W	Scas.2831	1.4655
YIL160C	Scas.4737	0.341
YIL161W	Scas.696	2.1458
YIR002C	Scas.5340	0.6148
YIR003W	Scas.5420	3.6558
YIR004W	Scas.5421	0.3672
YIR007W	Scas.6460	0.7522
YIR008C	Scas.6515	0.3562
YIR010W	Scas.1611	1.4694
YIR011C	Scas.5560	1.3077
YIR012W	Scas.1612	0.3728
YIR013C	Scas.2682	1.7965
YIR015W	Scas.6457	1.174
YIR017C	Scas.6529	1.2541
YIR018W	Scas.6516	1.5984
YIR019C	Scas.2577	8.4983
YIR022W	Scas.6955	0.3123
YIR023W	Scas.3842	1.0046
YIR024C	Scas.3837	2.378
YIR027C	Scas.4856	0.6604
YIR028W	Scas.4847	0.2633
YIR029W	Scas.4854	0.5186
YIR030C	Scas.4846	0.9996
YIR031C	Scas.4845	0.2095
YIR032C	Scas.4844	0.7311
YIR033W	Scas.4413	1.7402
YIR034C	Scas.4441	0.1924
YIR035C	Scas.2093	0.4239
YIR037W	Scas.1280	0.191
YIR038C	Scas.3455	0.5013
YJL001W	Scas.3590	0.2487
YJL002C	Scas.3587	0.9492
YJL003W	Scas.769	0.479
YJL004C	Scas.770	0.4624
YJL005W	Scas.1373	0.8118
YJL006C	Scas.2080	0.8302
YJL008C	Scas.2081	0.1543
YJL010C	Scas.2065	0.3454
YJL011C	Scas.3231	0.778
YJL012C	Scas.4318	0.239
YJL012C	Scas.4318	0.239
YJL017W	Scas.4317	1.7034
YJL019W	Scas.4316	2.4047
YJL023C	Scas.6410	2.41
YJL026W	Scas.6414	0.2194
YJL029C	Scas.2055	0.773
YJL030W	Scas.2360	0.2672
YJL033W	Scas.2359	0.2566
YJL034W	Scas.2344	0.1172
YJL035C	Scas.2374	0.7476
YJL036W	Scas.2343	0.481
YJL039C	Scas.2367	0.7904
YJL041W	Scas.2352	1.1525
YJL042W	Scas.2350	0.9951
YJL044C	Scas.2369	1.2689
YJL046W	Scas.3640	1.6295
YJL049W	Scas.4510	1.8333
YJL050W	Scas.4509	0.165
YJL051W	Scas.4508	1.8788
YJL053W	Scas.4507	0.5214
YJL054W	Scas.4506	1.1172
YJL055W	Scas.4505	0.4686
YJL057C	Scas.5809	0.9415
YJL059W	Scas.5807	0.5778
YJL060W	Scas.5806	0.2029
YJL061W	Scas.5805	1.4484
YJL062W	Scas.5804	1.1981
YJL063C	Scas.1660	0.9136
YJL065C	Scas.5811	1.2447
YJL066C	Scas.5803	2.6063
YJL068C	Scas.5812	0.657
YJL070C	Scas.5814	0.9034
YJL071W	Scas.5800	0.6302
YJL072C	Scas.5815	0.2774
YJL073W	Scas.5799	1.8511
YJL074C	Scas.5816	0.559
YJL076W	Scas.5798	1.6094
YJL080C	Scas.5820	0.6272
YJL081C	Scas.3861	0.4396
YJL083W	Scas.5796	2.2656
YJL084C	Scas.5821	1.0954
YJL085W	Scas.5795	0.3809
YJL087C	Scas.5779	0.7412
YJL089W	Scas.5793	2.1156
YJL090C	Scas.5823	1.4774
YJL091C	Scas.5824	0.5845
YJL092W	Scas.5792	0.9423
YJL093C	Scas.5826	0.9724
YJL094C	Scas.5827	0.5321
YJL095W	Scas.5791	0.7042
YJL097W	Scas.5789	0.494
YJL099W	Scas.5786	1.3341
YJL100W	Scas.5785	0.8798
YJL101C	Scas.3508	0.4834
YJL102W	Scas.5784	0.8429
YJL103C	Scas.5830	1.8437
YJL104W	Scas.5782	0.4369
YJL106W	Scas.5780	0.9938
YJL109C	Scas.5831	0.5086
YJL111W	Scas.3500	0.1116
YJL112W	Scas.5777	1.376
YJL117W	Scas.5774	0.8565
YJL121C	Scas.5837	0.1279
YJL122W	Scas.5773	0.6136
YJL123C	Scas.5838	0.8792
YJL124C	Scas.3686	0.3689
YJL125C	Scas.5839	0.3548
YJL126W	Scas.5771	0.7268
YJL128C	Scas.544	0.4913
YJL129C	Scas.545	0.8212
YJL131C	Scas.548	1.5891
YJL132W	Scas.556	1.6184
YJL134W	Scas.400	0.8977
YJL136C	Scas_YJL136C_ortholog
YJL138C	Scas.909	0.905
YJL140W	Scas.4349	0.2042
YJL141C	Scas.363	0.587
YJL143W	Scas.398	0.0881
YJL144W	Scas.397	2.3116
YJL145W	Scas.396	0.5519
YJL146W	Scas.395	1.458
YJL147C	Scas.366	1.8806
YJL148W	Scas.4348	0.9974
YJL149W	Scas.394	0.6657
YJL153C	Scas.369	0.5515
YJL154C	Scas.2310	0.7989
YJL155C	Scas.371	0.5271
YJL156C	Scas.372	0.9329
YJL157C	Scas.373	1.8333
YJL162C	Scas.376	3.9195
YJL163C	Scas.2314	1.6036
YJL165C	Scas.379	1.1053
YJL167W	Scas.2299	0.2771
YJL170C	Scas.381	2.2906
YJL172W	Scas.387	0.6738
YJL173C	Scas.382	0.5695
YJL174W	Scas.386	0.8606
YJL176C	Scas.383	1.2285
YJL178C	Scas.384	0.7405
YJL180C	Scas.5262	0.8525
YJL183W	Scas.5285	0.7309
YJL184W	Scas.5284	0.8486
YJL186W	Scas.2290	1.1691
YJL187C	Scas.5265	1.1516
YJL189W	Scas_YJL189W_ortholog
YJL190C	Scas.5267	0.0235
YJL191W	Scas_YJL191W_ortholog
YJL192C	Scas.5270	0.8038
YJL193W	Scas.5278	0.6709
YJL197W	Scas.5276	1.1127
YJL200C	Scas.682	0.2147
YJL201W	Scas.695	0.8969
YJL203W	Scas.5255	9.2804
YJL204C	Scas.3522	0.8273
YJL208C	Scas.2115	0.4526
YJL209W	Scas.2113	1.3888
YJL210W	Scas.3623	1.4741
YJL218W	Scas.2418	2.7366
YJR001W	Scas.986	0.4125
YJR003C	Scas.993	1.8204
YJR005W	Scas.989	0.6515
YJR006W	Scas.6411	0.52
YJR007W	Scas.4138	0.1345
YJR008W	Scas.4139	0.4878
YJR010W	Scas.6871	0.2267
YJR011C	Scas.6896	1.1711
YJR013W	Scas.6872	0.6641
YJR014W	Scas.6874	0.2132
YJR015W	Scas.6893	0.8787
YJR016C	Scas.6891	0.1342
YJR017C	Scas.6888	0.2887
YJR019C	Scas.6887	0.6762
YJR022W	Scas.6876	1.2322
YJR024C	Scas.6884	0.5495
YJR030C	Scas.2292	2.0241
YJR032W	Scas.4119	0.5931
YJR033C	Scas.4118	0.6626
YJR034W	Scas.4120	0.2092
YJR036C	Scas.4117	1.111
YJR039W	Scas.4123	3.3975
YJR042W	Scas.609	0.841
YJR043C	Scas.5141	1.0537
YJR044C	Scas.5136	0.2792
YJR045C	Scas.5135	0.0703
YJR046W	Scas.5138	0.8504
YJR047C	Scas.5353	0.1118
YJR048W	Scas.5407	0.1502
YJR049C	Scas.5351	0.6333
YJR050W	Scas.5409	0.82
YJR053W	Scas.5413	2.3768
YJR054W	Scas.3666	1.3005
YJR056C	Scas.5346	1.5484
YJR057W	Scas.2675	0.7147
YJR058C	Scas.2656	0.1992
YJR059W	Scas.1593	0.7499
YJR060W	Scas.1594	1.7018
YJR062C	Scas.1590	0.9825
YJR063W	Scas.1597	0.2431
YJR064W	Scas.1598	0.1472
YJR065C	Scas.1589	0.0999
YJR067C	Scas.1586	0.9361
YJR068W	Scas.1600	0.302
YJR069C	Scas.2652	0.4535
YJR072C	Scas.2650	0.2477
YJR073C	Scas.1584	0.7274
YJR074W	Scas.1578	0.997
YJR076C	Scas.2643	0.2568
YJR077C	Scas.1607	0.193
YJR080C	Scas.6231	2.6747
YJR082C	Scas.6230	0.6647
YJR083C	Scas.6229	2.0423
YJR084W	Scas.6203	1.5157
YJR086W	Scas.1631	0.6567
YJR088C	Scas.1555	0.907
YJR090C	Scas.1636	0.6678
YJR091C	Scas.1635	0.6603
YJR093C	Scas.2458	1.1047
YJR094W-A	Scas_YJR094W-A_ortholog
YJR095W	Scas.2389	0.2687
YJR096W	Scas.2390	0.3752
YJR098C	Scas.2456	0.8111
YJR099W	Scas.2392	0.8099
YJR101W	Scas.2393	0.857
YJR102C	Scas.2453	0.6057
YJR104C	Scas.2452	0.3478
YJR105W	Scas.2443	0.376
YJR106W	Scas.2444	1.1628
YJR107W	Scas.2445	0.9356
YJR109C	Scas.2399	0.1778
YJR110W	Scas.2448	0.9966
YJR111C	Scas.2398	0.4383
[truncated: 1,731 more rows]
