# Supplementary material for: Conservation and Evolution of Cis-Regulatory Systems in Ascomycete Fungi
Source: PLoS Biol. 2004 Nov 9;2(12):e398. doi: 10.1371/journal.pbio.0020398 (PMC526180; doi:10.1371/journal.pbio.0020398)
Supplement: Dataset S6 — (64 KB TXT). [file pbio.0020398.sd006.txt]

Sc gene	Sklu gene	Ka
YAL002W	Sklu.614	1.6467
YAL004W	Sklu.7401	1.3225
YAL008W	Sklu.5384	2.9533
YAL009W	Sklu.4752	0.5244
YAL010C	Sklu.4753	0.9296
YAL011W	Sklu.4750	1.4725
YAL012W	Sklu.4299	0.1918
YAL014C	Sklu.2200	1.4075
YAL016W	Sklu.2986	0.3183
YAL033W	Sklu.4787	0.7149
YAL034W-A	Sklu.3335	1.3686
YAL036C	Sklu.3079	0.0953
YAL038W	Sklu.2762	0.1586
YAL039C	Sklu.7353	0.6616
YAL042W	Sklu.3208	0.4871
YAL044C	Sklu.4059	0.6348
YAL048C	Sklu.3879	0.3934
YAL049C	Sklu.3881	0.5978
YAL051W	Sklu.3872	1.7715
YAL053W	Sklu.3869	0.554
YAL054C	Sklu.3882	0.2679
YAL055W	Sklu.3867	4.1127
YAL058W	Sklu.3689	2.0864
YAL059W	Sklu.3687	0.842
YAL060W	Sklu.3685	0.6278
YAL061W	Sklu.3684	0.5512
YAL067C	Sklu.4623	0.3727
YAR003W	Sklu.1403	0.6824
YAR007C	Sklu.1394	0.4537
YAR008W	Sklu.7392	1.0511
YAR014C	Sklu.5037	1.8011
YAR015W	Sklu.5049	0.2308
YAR042W	Sklu.6788	0.5136
YAR050W	Sklu.1301	2.0209
YBL005W	Sklu.985	2.4594
YBL006C	Sklu.6242	2.2912
YBL010C	Sklu.5203	1.8841
YBL013W	Sklu.5740	1.306
YBL015W	Sklu.6479	0.1732
YBL016W	Sklu.6478	0.3046
YBL021C	Sklu.2987	5.9429
YBL022C	Sklu.2988	0.3955
YBL023C	Sklu.2990	0.2368
YBL025W	Sklu.6960	0.7609
YBL028C	Sklu.6459	0.8211
YBL029W	Sklu.6457	1.9569
YBL031W	Sklu.7230	2.6131
YBL033C	Sklu.7228	0.3372
YBL035C	Sklu.2184	0.7241
YBL038W	Sklu.5868	0.3807
YBL041W	Sklu.3483	0.1567
YBL042C	Sklu.5543	0.512
YBL045C	Sklu.3487	0.5843
YBL047C	Sklu.3489	0.8849
YBL049W	Sklu.3477	0.5507
YBL052C	Sklu.2563	1.7062
YBL054W	Sklu.2562	2.8353
YBL055C	Sklu.2566	0.9322
YBL061C	Sklu.1391	0.8328
YBL063W	Sklu.3639	1.4142
YBL064C	Sklu.3640	0.5804
YBL069W	Sklu.3637	0.8325
YBL072C	Sklu.3648	0.0802
YBL074C	Sklu.3649	1.4195
YBL075C	Sklu.3650	0.1178
YBL078C	Sklu.950	0.0746
YBL080C	Sklu.952	0.5721
YBL086C	Sklu.336	1.1389
YBL087C	Sklu.5458	0.0556
YBL090W	Sklu.2910	1.8907
YBL091C	Sklu.2908	0.4284
YBL092W	Sklu.2909	0.1033
YBL093C	Sklu.6685	0.5406
YBL095W	Sklu.2450	1.0089
YBL097W	Sklu.265	4.0569
YBL098W	Sklu.15	0.7269
YBL099W	Sklu.359	0.0796
YBL102W	Sklu.6801	0.3459
YBL103C	Sklu.6796	1.3298
YBL105C	Sklu.6800	0.4876
YBL107C	Sklu.4662	1.0691
YBR003W	Sklu.1067	0.3319
YBR006W	Sklu.2989	1.1419
YBR007C	Sklu.3302	2.4613
YBR008C	Sklu.4336	0.6094
YBR009C	Sklu.3300	0.0298
YBR010W	Sklu.3285	0
YBR011C	Sklu.165	0.1677
YBR015C	Sklu.5529	0.6765
YBR017C	Sklu.5040	0.5291
YBR018C	Sklu.7757	0.4205
YBR022W	Sklu.209	0.8679
YBR025C	Sklu.7687	0.1308
YBR026C	Sklu.4833	0.5231
YBR030W	Sklu.6307	1.1616
YBR031W	Sklu.6309	0.1339
YBR034C	Sklu.6305	0.2796
YBR037C	Sklu.7684	0.5954
YBR039W	Sklu.5709	0.3517
YBR040W	Sklu.5710	0.693
YBR041W	Sklu.5711	0.5131
YBR042C	Sklu.5708	0.8808
YBR044C	Sklu.2213	1.059
YBR047W	Sklu.2467	0.8515
YBR053C	Sklu.1507	1.1358
YBR054W	Sklu.1504	0.897
YBR056W	Sklu.1337	0.8572
YBR060C	Sklu.2033	0.9429
YBR061C	Sklu.1297	0.2938
YBR065C	Sklu.1295	1.2493
YBR069C	Sklu.7039	0.5933
YBR070C	Sklu.7036	1.2054
YBR071W	Sklu.7033	2.2159
YBR074W	Sklu.2087	0.7188
YBR076W	Sklu.7503	1.7334
YBR077C	Sklu.5198	1.2791
YBR079C	Sklu.1279	0.8778
YBR080C	Sklu.1278	0.1958
YBR083W	Sklu.5992	2.655
YBR087W	Sklu.5866	0.4315
YBR091C	Sklu.2373	0.6351
YBR092C	Sklu.7477	0.9262
YBR094W	Sklu.2371	0.6858
YBR098W	Sklu.5546	2.721
YBR101C	Sklu.5551	0.5381
YBR103W	Sklu.6107	0.8833
YBR105C	Sklu.7670	1.0166
YBR106W	Sklu.7666	0.2785
YBR107C	Sklu.7537	3.2717
YBR108W	Sklu.6362	3.8363
YBR109C	Sklu.6360	0.0361
YBR110W	Sklu.6363	0.6073
YBR111C	Sklu.2277	0.4139
YBR118W	Sklu.897	0.0452
YBR120C	Sklu.5749	0.7208
YBR122C	Sklu.7550	0.5515
YBR123C	Sklu.7549	0.7817
YBR128C	Sklu.2320	2.4562
YBR131W	Sklu.7315	1.3507
YBR135W	Sklu.6723	0.1927
YBR136W	Sklu.6724	0.7317
YBR137W	Sklu.4323	0.6529
YBR138C	Sklu.4325	2.0497
YBR139W	Sklu.5536	0.5378
YBR141C	Sklu.7129	1.4388
YBR149W	Sklu.5844	0.584
YBR151W	Sklu.2090	0.7791
YBR152W	Sklu.2056	2.7704
YBR156C	Sklu.1416	2.5709
YBR160W	Sklu.4919	0.1232
YBR162C	Sklu.4923	0.5529
YBR163W	Sklu.2432	1.8208
YBR164C	Sklu.6707	0.0515
YBR165W	Sklu.6713	1.8387
YBR166C	Sklu.6706	0.343
YBR170C	Sklu.4943	0.5088
YBR171W	Sklu.4942	0.5066
YBR173C	Sklu.6338	0.5496
YBR176W	Sklu.2859	0.8035
YBR177C	Sklu.3233	0.7006
YBR179C	Sklu.3232	0.8895
YBR180W	Sklu.3237	0.8567
YBR187W	Sklu.2592	0.8511
YBR191W	Sklu.3772	0.0567
YBR192W	Sklu.3773	0.3351
YBR195C	Sklu.3783	0.7272
YBR196C	Sklu.3782	0.1313
YBR198C	Sklu.3779	0.3825
YBR199W	Sklu.187	0.8216
YBR201W	Sklu.742	1.2495
YBR202W	Sklu.3093	0.3903
YBR204C	Sklu.5192	1.8003
YBR205W	Sklu.5189	0.6502
YBR207W	Sklu.5191	0.5309
YBR208C	Sklu.5094	0.3655
YBR213W	Sklu.7825	1.389
YBR214W	Sklu.7827	0.437
YBR217W	Sklu.4592	0.891
YBR221C	Sklu.5484	0.2026
YBR223C	Sklu.5481	1.7548
YBR228W	Sklu.6498	1.0857
YBR234C	Sklu.5167	0.3918
YBR237W	Sklu.6588	0.8962
YBR238C	Sklu.664	0.3839
YBR241C	Sklu.2937	0.8104
YBR243C	Sklu.2936	0.4401
YBR246W	Sklu.1610	0.7366
YBR247C	Sklu.1606	0.3486
YBR248C	Sklu.1604	0.2804
YBR249C	Sklu.5139	0.1936
YBR251W	Sklu.4915	0.3614
YBR252W	Sklu.7493	0.2488
YBR253W	Sklu.7494	1.3463
YBR254C	Sklu.7488	0.4598
YBR256C	Sklu.2440	0.351
YBR258C	Sklu.5062	1.3717
YBR263W	Sklu.1421	0.4048
YBR265W	Sklu.7598	1.1057
YBR267W	Sklu.7599	0.5798
YBR268W	Sklu.1766	0.8719
YBR269C	Sklu.1762	0.8283
YBR270C	Sklu.1761	1.0248
YBR271W	Sklu.1771	1.0757
YBR275C	Sklu.1423	2.9592
YBR279W	Sklu.516	0.8124
YBR282W	Sklu.1792	0.7134
YBR286W	Sklu.403	0.5819
YBR287W	Sklu.45	0.4623
YBR290W	Sklu.4882	0.7005
YBR291C	Sklu.4883	0.1923
YBR293W	Sklu.1025	2.5822
YBR296C	Sklu.3311	0.1713
YBR299W	Sklu.1549	0.484
YCL001W	Sklu.6220	0.4829
YCL002C	Sklu.6222	1.3815
YCL005W	Sklu.3742	3.9633
YCL008C	Sklu.1490	5.5789
YCL009C	Sklu.4125	0.2535
YCL010C	Sklu.4126	0.6144
YCL011C	Sklu.4127	0.9904
YCL014W	Sklu.4110	1.507
YCL016C	Sklu.4130	0.948
YCL017C	Sklu.4131	0.2626
YCL018W	Sklu.4107	0.1245
YCL025C	Sklu.4390	0.4934
YCL029C	Sklu.6042	1.9142
YCL031C	Sklu.2461	0.5105
YCL032W	Sklu.2455	1.1738
YCL034W	Sklu.2453	0.8056
YCL038C	Sklu.5000	0.6328
YCL039W	Sklu.4996	1.3449
YCL040W	Sklu.4995	0.3429
YCL044C	Sklu.6488	1.3043
YCL045C	Sklu.6489	1.7058
YCL049C	Sklu.5953	10.4191
YCL051W	Sklu.3570	2.1779
YCL052C	Sklu.3554	1.3402
YCL054W	Sklu.3567	0.2825
YCL055W	Sklu.3565	0.473
YCL057C-A	Sklu.3074	0.6475
YCL061C	Sklu.6023	2.0597
YCL064C	Sklu.5792	0.7718
YCL066W	Sklu.3798	2.6891
YCR003W	Sklu.483	0.7301
YCR004C	Sklu.2612	0.4449
YCR016W	Sklu.4862	0.9783
YCR019W	Sklu.1127	0.898
YCR020C	Sklu.1121	1.0836
YCR021C	Sklu.7102	1.2724
YCR028C	Sklu.2408	0.5857
YCR028C-A	Sklu.2405	1.1387
YCR030C	Sklu.2404	1.0988
YCR032W	Sklu.2666	1.8973
YCR036W	Sklu.4972	1.3491
YCR040W	Sklu.3798	2.6891
YCR045C	Sklu.2485	1.0357
YCR047C	Sklu.1491	0.221
YCR061W	Sklu.2941	0.867
YCR063W	Sklu.6542	0.4812
YCR065W	Sklu.6543	2.1015
YCR066W	Sklu.6544	1.5099
YCR069W	Sklu.5508	1.2593
YCR071C	Sklu.5505	1.2049
YCR075C	Sklu.6059	0.8228
YCR081W	Sklu.1222	1.1409
YCR082W	Sklu.1224	1.5221
YCR086W	Sklu.2944	0.8117
YCR092C	Sklu.5117	1.0774
YCR094W	Sklu.4296	0.626
YCR098C	Sklu.5608	0.5898
YDL004W	Sklu.122	0.4546
YDL007W	Sklu.119	0.0554
YDL008W	Sklu.163	0.8812
YDL015C	Sklu.4894	0.6385
YDL018C	Sklu.129	0.6473
YDL025C	Sklu.4689	1.2001
YDL027C	Sklu.7139	2.6228
YDL031W	Sklu.1141	0.5204
YDL033C	Sklu.1147	0.5025
YDL035C	Sklu.1151	1.5278
YDL037C	Sklu.7571	1.564
YDL040C	Sklu.1155	0.6896
YDL044C	Sklu.2152	2.1669
YDL045C	Sklu.2154	0.7591
YDL046W	Sklu.303	0.6916
YDL051W	Sklu.7204	0.6172
YDL052C	Sklu.7208	0.867
YDL054C	Sklu.7211	1.0296
YDL056W	Sklu.2712	0.8128
YDL057W	Sklu.2711	1.4989
YDL063C	Sklu.1737	0.9427
YDL065C	Sklu.1738	0.9252
YDL072C	Sklu.7614	0.6318
YDL073W	Sklu.3604	1.9178
YDL076C	Sklu.3614	1.3342
YDL077C	Sklu.3616	1.3689
YDL078C	Sklu.519	0.6878
YDL081C	Sklu.3467	0.3093
YDL088C	Sklu.1378	1.3086
YDL089W	Sklu.1377	2.0573
YDL092W	Sklu.5223	1.3713
YDL093W	Sklu.965	0.9106
YDL097C	Sklu.967	0.3048
YDL098C	Sklu.968	0.9328
YDL100C	Sklu.971	0.1219
YDL101C	Sklu.6641	0.5467
YDL104C	Sklu.2794	0.6402
YDL105W	Sklu.2792	0.9163
YDL107W	Sklu.3740	1.2806
YDL108W	Sklu.3739	0.2802
YDL110C	Sklu.1990	1.2139
YDL111C	Sklu.1994	0.4497
YDL113C	Sklu.6880	0.9563
YDL114W	Sklu.6887	1.4947
YDL116W	Sklu.6885	0.8998
YDL119C	Sklu.5010	0.5031
YDL120W	Sklu.2920	1.0863
YDL121C	Sklu.2915	1.1369
YDL122W	Sklu.2919	0.7634
YDL123W	Sklu.7248	0.9386
YDL124W	Sklu.4017	0.4633
YDL126C	Sklu.4010	0.1122
YDL127W	Sklu.4013	0.937
YDL131W	Sklu.3771	0.1173
YDL133W	Sklu.830	1.2468
YDL134C	Sklu.834	0.1113
YDL135C	Sklu.835	0.1414
YDL137W	Sklu.157	0.1276
YDL139C	Sklu.1663	1.5094
YDL140C	Sklu.1665	0.1471
YDL141W	Sklu.1670	0.5926
YDL142C	Sklu.1667	1.0797
YDL143W	Sklu.1669	0.1445
YDL144C	Sklu.6273	0.6846
YDL148C	Sklu.4539	0.7739
YDL150W	Sklu.2177	0.8926
YDL157C	Sklu.2321	0.6275
YDL161W	Sklu.2899	0.6014
YDL166C	Sklu.2773	0.3404
YDL167C	Sklu.2774	0.9951
YDL168W	Sklu.2778	0.2578
YDL170W	Sklu.3014	1.3701
YDL174C	Sklu.5347	0.6194
YDL175C	Sklu.4007	0.7843
YDL176W	Sklu.4018	1.4635
YDL178W	Sklu.4016	0.3618
YDL180W	Sklu.2973	1.5822
YDL183C	Sklu.833	1.1906
YDL186W	Sklu.828	3.6487
YDL189W	Sklu.826	3.009
YDL192W	Sklu.157	0.1276
YDL195W	Sklu.1671	0.8352
YDL198C	Sklu.5025	0.1747
YDL199C	Sklu.5027	2.2998
YDL202W	Sklu.638	0.7661
YDL205C	Sklu.2234	0.4073
YDL208W	Sklu.4679	0.1647
YDL209C	Sklu.4680	0.6382
YDL210W	Sklu.1268	0.3618
YDL212W	Sklu.2377	0.712
YDL215C	Sklu.894	0.3926
YDL216C	Sklu.895	1.8901
YDL217C	Sklu.896	0.2928
YDL220C	Sklu.7086	2.4413
YDL226C	Sklu.7430	0.6666
YDL228C	Sklu.7249	1.8603
YDL229W	Sklu.1188	0.0774
YDL231C	Sklu.1180	0.847
YDL233W	Sklu.1182	1.7079
YDL235C	Sklu.6759	0.5417
YDL236W	Sklu.6760	0.3646
YDL237W	Sklu.6453	1.1668
YDL238C	Sklu.6452	0.7458
YDL244W	Sklu.914	0.1751
YDR003W	Sklu.4466	1.735
YDR004W	Sklu.3278	0.8199
YDR005C	Sklu.3303	0.8279
YDR006C	Sklu.3301	0.9823
YDR007W	Sklu.167	0.7431
YDR012W	Sklu.6309	0.1339
YDR016C	Sklu.7782	0.8689
YDR017C	Sklu.7781	1.2668
YDR027C	Sklu.1511	0.9372
YDR030C	Sklu.1509	1.7532
YDR031W	Sklu.1501	0.8749
YDR032C	Sklu.1508	0.2535
YDR034C	Sklu.7595	0.7513
YDR035W	Sklu.1339	0.1862
YDR037W	Sklu.1286	0.1343
YDR041W	Sklu.1287	0.5353
YDR044W	Sklu.1290	0.2209
YDR045C	Sklu.1291	0.2581
YDR049W	Sklu.2401	1.0183
YDR050C	Sklu.7032	0.151
YDR051C	Sklu.7031	0.6151
YDR052C	Sklu.5199	0.8496
YDR054C	Sklu.5197	0.2599
YDR057W	Sklu.1277	2.4951
YDR058C	Sklu.6993	0.7057
YDR063W	Sklu.6224	0.4487
YDR064W	Sklu.6225	0.0664
YDR065W	Sklu.6226	1.4608
YDR068W	Sklu.2681	1.2495
YDR070C	Sklu.5263	1.8124
YDR071C	Sklu.5262	0.384
YDR072C	Sklu.5260	0.862
YDR074W	Sklu.6230	0.4012
YDR079W	Sklu.7580	0.2437
YDR081C	Sklu.6513	0.8205
YDR082W	Sklu.6515	2.4494
YDR083W	Sklu.6516	0.4923
YDR086C	Sklu.5828	0.6529
YDR092W	Sklu.4404	0.1883
YDR098C	Sklu.5227	0.4708
YDR100W	Sklu.6267	0.6922
YDR101C	Sklu.4948	0.5776
YDR108W	Sklu.3416	0.7139
YDR110W	Sklu.3038	2.0077
YDR113C	Sklu.6684	2.1056
YDR116C	Sklu.6561	0.6563
YDR118W	Sklu.804	3.5058
YDR120C	Sklu.7734	0.409
YDR121W	Sklu.7731	0.9916
YDR123C	Sklu.7806	2.5899
YDR124W	Sklu.7808	2.1578
YDR125C	Sklu.7803	0.8061
YDR126W	Sklu.7811	1.1724
YDR127W	Sklu.5006	0.3424
YDR128W	Sklu.5007	0.9631
YDR130C	Sklu.1709	1.9504
YDR132C	Sklu.1707	1.1972
YDR137W	Sklu.5356	1.4687
YDR138W	Sklu.5357	2.4875
YDR140W	Sklu.2479	0.6682
YDR148C	Sklu.5491	0.3619
YDR151C	Sklu.1916	1.3319
YDR152W	Sklu.1908	0.9941
YDR153C	Sklu.1915	0.6687
YDR154C	Sklu.6405	3.7439
YDR155C	Sklu.1914	0.1609
YDR158W	Sklu.1910	0.1834
YDR159W	Sklu.1912	1.312
YDR160W	Sklu.1412	1.6874
YDR163W	Sklu.93	1.4673
YDR165W	Sklu.1793	1.0672
YDR171W	Sklu.274	1.3614
YDR175C	Sklu.4212	0.5999
YDR176W	Sklu.4215	0.7092
YDR177W	Sklu.4297	0.3052
YDR178W	Sklu.4216	0.7449
YDR179C	Sklu.4210	1.8425
YDR179W-A	Sklu.4217	2.099
YDR182W	Sklu.5739	0.7395
YDR183W	Sklu.101	1.3749
YDR184C	Sklu.104	2.647
YDR190C	Sklu.4410	0.1061
YDR194C	Sklu.4267	1.0438
YDR195W	Sklu.4265	1.2609
YDR201W	Sklu.996	0.9043
YDR202C	Sklu.1003	0.8937
YDR204W	Sklu.997	0.5764
YDR205W	Sklu.999	1.1151
YDR206W	Sklu.1000	2.1961
YDR214W	Sklu.6595	0.6845
YDR218C	Sklu.2219	1.2821
YDR224C	Sklu.2081	0.0885
YDR225W	Sklu.2083	0.0076
YDR226W	Sklu.5087	0.166
YDR228C	Sklu.5028	0.7359
YDR229W	Sklu.630	1.3656
YDR231C	Sklu.636	0.98
YDR232W	Sklu.632	0.3711
YDR234W	Sklu.634	0.2339
YDR235W	Sklu.2235	0.9569
YDR236C	Sklu.6215	0.7625
YDR242W	Sklu.4681	0.7884
YDR245W	Sklu.6296	0.6386
YDR246W	Sklu.2704	0.727
YDR248C	Sklu.2076	1.1277
YDR249C	Sklu.5831	2.3185
YDR253C	Sklu.5610	0.9961
YDR254W	Sklu.621	1.3728
YDR255C	Sklu.626	0.8691
YDR256C	Sklu.625	0.2532
YDR258C	Sklu.6346	0.2772
YDR260C	Sklu.6344	2.1131
YDR261C	Sklu.2647	0.7244
YDR262W	Sklu.2645	1.9127
YDR263C	Sklu.417	0.9351
YDR266C	Sklu.136	1.064
YDR268W	Sklu.6429	0.6293
YDR272W	Sklu.4897	0.6066
YDR277C	Sklu.6521	0.6389
YDR279W	Sklu.1882	1.3891
YDR280W	Sklu.1883	0.1927
YDR282C	Sklu.1868	0.8803
YDR286C	Sklu.5672	1.3822
YDR287W	Sklu.5668	0.471
YDR288W	Sklu.5669	1.2693
YDR292C	Sklu.2574	0.5662
YDR294C	Sklu.362	0.6872
YDR296W	Sklu.6010	0.796
YDR298C	Sklu.5813	0.6702
YDR302W	Sklu.4826	0.6008
YDR303C	Sklu.6406	1.3553
YDR304C	Sklu.6404	0.5552
YDR307W	Sklu.6841	1.9473
YDR308C	Sklu.6839	0.4429
YDR309C	Sklu.6838	1.5541
YDR310C	Sklu.6835	1.6809
YDR312W	Sklu.4511	0.3352
YDR314C	Sklu.3671	1.1726
YDR315C	Sklu.3670	1.5534
YDR316W	Sklu.3656	0.5789
YDR317W	Sklu.2813	2.5688
YDR318W	Sklu.2814	1.5087
YDR322W	Sklu.6751	0.5992
YDR326C	Sklu.3084	1.4936
YDR331W	Sklu.6609	0.5532
YDR335W	Sklu.1809	0.3212
YDR336W	Sklu.72	1.4737
YDR337W	Sklu.1324	0.5585
YDR341C	Sklu.1571	0.1809
YDR343C	Sklu.1365	0.3274
YDR346C	Sklu.1568	0.5821
YDR347W	Sklu.1565	0.9705
YDR349C	Sklu.5609	1.6586
YDR352W	Sklu.6388	0.8486
YDR357C	Sklu.204	1.2967
YDR361C	Sklu.1119	0.3782
YDR362C	Sklu.1118	1.1991
YDR363W	Sklu.195	1.8998
YDR368W	Sklu.4348	0.5122
YDR369C	Sklu.4346	3.0358
YDR373W	Sklu.6473	0.165
YDR374C	Sklu.6474	1.5756
YDR375C	Sklu.5785	0.3915
YDR376W	Sklu.7082	0.6908
YDR380W	Sklu.2168	0.95
YDR381C-A	Sklu.5111	0.9276
YDR382W	Sklu.5108	0.2981
YDR385W	Sklu.5817	0.0759
YDR388W	Sklu.451	0.4193
YDR396W	Sklu.2960	0.6874
YDR398W	Sklu.2961	0.7507
YDR399W	Sklu.2276	0.1926
YDR402C	Sklu.7717	0.7587
YDR403W	Sklu.1786	0.6852
YDR405W	Sklu.6690	0.7797
YDR408C	Sklu.4095	0.4327
YDR410C	Sklu.4094	0.6231
YDR411C	Sklu.4090	1.1685
YDR416W	Sklu.4076	1.7323
YDR418W	Sklu.4078	0.1121
YDR419W	Sklu.4080	0.9258
YDR425W	Sklu.6922	2.14
YDR427W	Sklu.6923	0.4879
YDR428C	Sklu.6926	1.4654
YDR429C	Sklu.6925	0.7802
YDR430C	Sklu.5604	0.568
YDR432W	Sklu.5600	0.35
YDR437W	Sklu.5780	1.349
YDR440W	Sklu.1443	1.1223
YDR443C	Sklu.1431	1.1044
YDR454C	Sklu.2227	0.293
YDR455C	Sklu.2226	3.4007
YDR459C	Sklu.3937	1.3006
YDR460W	Sklu.3915	0.341
YDR462W	Sklu.3918	0.6225
YDR463W	Sklu.3920	1.2286
YDR464W	Sklu.3922	8.6395
YDR465C	Sklu.3931	0.5431
YDR466W	Sklu.3924	1.0377
YDR468C	Sklu.3927	0.8785
YDR470C	Sklu.3926	1.1339
YDR476C	Sklu.2735	1.9976
YDR478W	Sklu.6114	1.9121
YDR479C	Sklu.6111	1.0513
YDR482C	Sklu.1419	1.3411
YDR484W	Sklu.3946	0.7371
YDR486C	Sklu.3988	0.6142
YDR487C	Sklu.3985	0.5079
YDR488C	Sklu.3983	2.6428
YDR489W	Sklu.3960	0.8439
YDR490C	Sklu.3973	1.2166
YDR492W	Sklu.800	0.8595
YDR493W	Sklu.1059	0.7238
YDR497C	Sklu.721	0.359
YDR498C	Sklu.717	1.9669
YDR501W	Sklu.7269	1.4756
YDR503C	Sklu.7275	1.5869
YDR504C	Sklu.2803	4.0072
YDR511W	Sklu.2460	0.6748
YDR514C	Sklu.7125	1.259
YDR519W	Sklu.6490	0.8686
YDR520C	Sklu.5120	0.8494
YDR524C	Sklu.4966	8.6929
YDR526C	Sklu.3577	7.2016
YDR527W	Sklu.3547	0.7426
YDR529C	Sklu.3551	0.3777
YDR530C	Sklu.3550	0.6829
YDR531W	Sklu.3573	0.5663
YDR532C	Sklu.3548	2.4807
YDR533C	Sklu.168	2.0429
YDR536W	Sklu.4042	0.4076
YEL001C	Sklu.6467	1.392
YEL002C	Sklu.2663	0.9824
YEL004W	Sklu.4000	1.18
YEL009C	Sklu.2998	0.9528
YEL013W	Sklu.1126	0.1965
YEL015W	Sklu.1125	1.065
YEL024W	Sklu.6056	0.254
YEL025C	Sklu.2606	5.3831
YEL027W	Sklu.4777	0.0321
YEL029C	Sklu.7400	0.6509
YEL032W	Sklu.4568	0.3606
YEL036C	Sklu.4503	0.3163
YEL037C	Sklu.4504	0.8373
YEL038W	Sklu.4497	0.6533
YEL043W	Sklu.1853	1.6085
YEL044W	Sklu.1852	1.0858
YEL046C	Sklu.1859	0.287
YEL047C	Sklu.1860	0.5338
YEL048C	Sklu.1850	0.9777
YEL051W	Sklu.4083	0.1762
YEL052W	Sklu.4082	0.5066
YEL053C	Sklu.4077	1.1469
YEL054C	Sklu.4078	0.1121
YEL058W	Sklu.644	0.8888
YEL060C	Sklu.641	0.4622
YEL061C	Sklu.4930	1.0305
YEL062W	Sklu.4926	0.9892
YEL063C	Sklu.7713	0.4265
YEL064C	Sklu.5942	0.8786
YEL072W	Sklu.4521	1.7068
YEL073C	Sklu.6283	3.9158
YER001W	Sklu.6957	1.5122
YER003C	Sklu.6465	0.3669
YER005W	Sklu.5478	0.8895
YER006W	Sklu.514	0.3678
YER009W	Sklu.2741	0.1126
YER010C	Sklu.7299	0.6326
YER012W	Sklu.4937	0.1542
YER014W	Sklu.2752	1.0877
YER015W	Sklu.2754	0.658
YER016W	Sklu.4912	0.8082
YER017C	Sklu.4917	0.3672
YER019W	Sklu.469	0.5593
YER020W	Sklu.3384	0.7857
YER021W	Sklu.6015	0.5875
YER023W	Sklu.577	0.3706
YER025W	Sklu.6368	0.1194
YER026C	Sklu.5321	0.4636
YER029C	Sklu.3032	0.7667
YER034W	Sklu.5315	1.6869
YER036C	Sklu.5318	0.1065
YER038C	Sklu.6073	2.5854
YER041W	Sklu.4761	1.7658
YER042W	Sklu.4762	0.4298
YER043C	Sklu.3849	0.0793
YER044C	Sklu.5888	0.2483
YER044C-A	Sklu.3040	3.4861
YER046W	Sklu.6612	0.9295
YER047C	Sklu.5519	0.8747
YER048C	Sklu.5517	0.5706
YER049W	Sklu.5521	0.4608
YER051W	Sklu.7336	0.9065
YER052C	Sklu.7345	0.3486
YER053C	Sklu.7343	0.3677
YER056C	Sklu.4734	0.4983
YER058W	Sklu.5695	0.4261
YER065C	Sklu.1240	0.2441
YER066W	Sklu.6254	0.6486
YER068W	Sklu.1229	0.6751
YER069W	Sklu.1231	0.2812
YER070W	Sklu.1584	0.8004
YER071C	Sklu.1477	1.6679
YER073W	Sklu.1463	0.2846
YER074W	Sklu.1465	0.0874
YER074W-A	Sklu.1466	0.7134
YER077C	Sklu.1474	1.7824
YER078C	Sklu.1473	0.5991
YER079W	Sklu.2995	2.7952
YER080W	Sklu.2996	0.6526
YER081W	Sklu.4002	0.1816
YER082C	Sklu.4023	0.3552
YER083C	Sklu.4022	1.2157
YER086W	Sklu.4441	0.1875
YER091C	Sklu.672	0.1873
YER092W	Sklu.676	1.4434
YER093C	Sklu.671	1.0019
YER098W	Sklu.3644	1.1407
YER099C	Sklu.3638	0.0966
YER100W	Sklu.3645	0.6357
YER102W	Sklu.3648	0.0802
YER104W	Sklu.949	3.2918
YER106W	Sklu.951	3.749
YER107C	Sklu.954	0.2986
YER112W	Sklu.2750	1.169
YER116C	Sklu.5459	2.7394
YER117W	Sklu.5458	0.0556
YER118C	Sklu.2914	0.9247
YER123W	Sklu.1315	0.5526
YER124C	Sklu.1304	1.3322
YER128W	Sklu.2877	1.2759
YER134C	Sklu.196	0.608
YER137C	Sklu.6954	1.2204
YER139C	Sklu.6223	0.9228
YER141W	Sklu.2679	0.5342
YER142C	Sklu.2684	0.8861
YER143W	Sklu.2680	0.6594
YER147C	Sklu.6234	1.5371
YER148W	Sklu.6231	0.1993
YER149C	Sklu.6232	2.0371
YER151C	Sklu.7590	0.9153
YER155C	Sklu.7579	0.8157
YER156C	Sklu.7578	0.525
YER163C	Sklu.6517	0.7795
YER165W	Sklu.4403	0.253
YER168C	Sklu.6343	0.7564
YER171W	Sklu.6239	0.1512
YER173W	Sklu.5224	1.2975
YER175C	Sklu.5226	1.1897
YER176W	Sklu.5225	0.9602
YER177W	Sklu.6266	0.0877
YER178W	Sklu.4946	0.2223
YER182W	Sklu.1374	0.8621
YER183C	Sklu.1367	1.045
YER185W	Sklu.5367	1.203
YFL001W	Sklu.2701	0.6388
YFL002C	Sklu.2698	0.5049
YFL003C	Sklu.5958	0.9608
YFL005W	Sklu.4286	0.1508
YFL006W	Sklu.4285	0.6624
YFL010C	Sklu.4222	1.2535
YFL013C	Sklu.2231	1.4151
YFL014W	Sklu.7768	0.619
YFL016C	Sklu.7772	0.7726
YFL017C	Sklu.7775	0.9567
YFL018C	Sklu.7776	0.2641
YFL021W	Sklu.695	3.4013
YFL029C	Sklu.4603	1.563
YFL030W	Sklu.6916	0.7892
YFL034W	Sklu.4767	0.7009
YFL038C	Sklu.5247	0.1876
YFL039C	Sklu.5249	0.0112
YFL040W	Sklu.5252	1.6545
YFL041W	Sklu.6693	0.5838
YFL045C	Sklu.5021	0.2184
YFL046W	Sklu.5016	0.3546
YFL048C	Sklu.5821	0.8887
YFR002W	Sklu.7607	0.6361
YFR003C	Sklu.7604	0.716
YFR006W	Sklu.7610	0.6331
YFR008W	Sklu.7017	1.4974
YFR009W	Sklu.5640	0.1554
YFR013W	Sklu.3719	1.4281
YFR017C	Sklu.5637	1.7824
YFR018C	Sklu.5811	1.2095
YFR019W	Sklu.5210	0.7665
YFR021W	Sklu.5211	0.5596
YFR027W	Sklu.7295	1.2791
YFR028C	Sklu.7293	0.3631
YFR029W	Sklu.3731	0.7931
YFR030W	Sklu.661	0.6931
YFR031C	Sklu.7224	0.6678
YFR032C	Sklu.7223	2.0675
YFR040W	Sklu.3852	0.7211
YFR041C	Sklu.3847	0.9269
YFR042W	Sklu.3853	0.8484
YFR043C	Sklu.3846	2.1339
YFR045W	Sklu.3857	1.16
YFR049W	Sklu.849	0.9587
YFR050C	Sklu.851	0.3313
YFR051C	Sklu.850	0.7062
YFR052W	Sklu.2445	0.6858
YGL001C	Sklu.613	0.2703
YGL003C	Sklu.1404	0.4127
YGL010W	Sklu.1704	1.1284
YGL012W	Sklu.6241	0.247
YGL017W	Sklu.2102	1.0062
YGL018C	Sklu.2099	1.1585
YGL019W	Sklu.2101	0.2088
YGL021W	Sklu.5202	2.4291
YGL022W	Sklu.5201	0.3066
YGL023C	Sklu.1984	2.0671
YGL027C	Sklu.6352	0.7899
YGL028C	Sklu.7366	0.9147
YGL035C	Sklu.1209	2.8754
YGL037C	Sklu.1213	1.0626
YGL038C	Sklu.1214	0.9257
YGL040C	Sklu.3113	0.1935
YGL043W	Sklu.6811	0.3622
YGL044C	Sklu.6816	0.5489
YGL045W	Sklu.4639	1.0014
YGL047W	Sklu.6552	1.4253
YGL048C	Sklu.6556	0.0855
YGL054C	Sklu.333	0.1737
YGL055W	Sklu.7831	0.3589
YGL057C	Sklu.7828	3.7362
YGL058W	Sklu.7830	0.0465
YGL062W	Sklu.3151	0.1546
YGL064C	Sklu.844	0.7734
YGL067W	Sklu.4730	0.7776
YGL070C	Sklu.4369	0.0598
YGL077C	Sklu.605	0.3375
YGL080W	Sklu.4618	0.4498
YGL083W	Sklu.1827	0.8294
YGL084C	Sklu.1813	0.5402
YGL085W	Sklu.1824	0.8424
YGL091C	Sklu.2765	0.1852
YGL094C	Sklu.7737	0.8865
YGL097W	Sklu.1613	0.3446
YGL098W	Sklu.1612	1.5672
YGL099W	Sklu.1611	0.2569
YGL101W	Sklu.2940	0.5265
YGL106W	Sklu.667	0.3767
YGL108C	Sklu.6589	1.8868
YGL112C	Sklu.5168	0.4151
YGL113W	Sklu.5171	1.9565
YGL114W	Sklu.27	0.4467
YGL116W	Sklu.20	0.6278
YGL117W	Sklu.3053	3.9104
YGL121C	Sklu.5585	2.8473
YGL122C	Sklu.5586	0.6313
YGL123W	Sklu.5589	0.1055
YGL124C	Sklu.5587	0.9385
YGL125W	Sklu.5486	0.4656
YGL127C	Sklu.6666	0.4476
YGL129C	Sklu.842	0.7441
YGL135W	Sklu.5372	0.0849
YGL136C	Sklu.5368	0.5606
YGL137W	Sklu.5371	0.4713
YGL138C	Sklu.5369	3.0537
YGL140C	Sklu.4588	0.6549
YGL143C	Sklu.3738	0.5568
YGL145W	Sklu.1988	1.8556
YGL148W	Sklu.6407	0.1741
YGL152C	Sklu.5008	2.1717
YGL153W	Sklu.5013	0.982
YGL154C	Sklu.5009	2.3218
YGL155W	Sklu.5012	0.8315
YGL156W	Sklu.5011	0.4476
YGL157W	Sklu.873	0.7691
YGL159W	Sklu.4187	1.7233
YGL160W	Sklu.2729	1.3472
YGL161C	Sklu.2315	2.8568
YGL162W	Sklu.2316	2.1604
YGL164C	Sklu.5764	0.7917
YGL170C	Sklu.5795	4.2366
YGL171W	Sklu.6319	0.3932
YGL175C	Sklu.1311	2.0085
YGL176C	Sklu.2577	3.9014
YGL178W	Sklu.2576	0.8333
YGL179C	Sklu.2878	1.2805
YGL185C	Sklu.2367	0.861
YGL189C	Sklu.5463	0.0434
YGL190C	Sklu.5465	0.1542
YGL191W	Sklu.5466	0.4235
YGL192W	Sklu.2018	0.9443
YGL194C	Sklu.2019	0.2509
YGL196W	Sklu.2381	0.9352
YGL198W	Sklu.7194	1.1342
YGL200C	Sklu.7197	0.316
YGL202W	Sklu.7254	0.4226
YGL205W	Sklu.5320	0.4498
YGL210W	Sklu.4855	0.1556
YGL211W	Sklu.5440	0.2898
YGL212W	Sklu.5439	2.4709
YGL218W	Sklu.512	1.1267
YGL221C	Sklu.5314	0.6238
YGL222C	Sklu.5316	1.3832
YGL225W	Sklu.6071	0.1927
YGL226C-A	Sklu.4763	1.2505
YGL226W	Sklu.4758	1.8812
YGL228W	Sklu.3848	2.9419
YGL233W	Sklu.3844	0.7976
YGL234W	Sklu.3841	0.4823
YGL236C	Sklu.3858	0.6144
YGL237C	Sklu.3860	1.9204
YGL240W	Sklu.3836	1.4801
YGL243W	Sklu.2423	1.1903
YGL245W	Sklu.855	0.2793
YGL246C	Sklu.848	0.5764
YGL248W	Sklu.852	1.4413
YGL250W	Sklu.1832	9.9953
YGL252C	Sklu.2444	0.3756
YGL253W	Sklu.2447	0.2899
YGL256W	Sklu.3314	0.2443
YGL258W	Sklu.7181	0.9084
YGR005C	Sklu.2004	0.3076
YGR006W	Sklu.2001	1.2611
YGR012W	Sklu.7363	0.4666
YGR013W	Sklu.2294	1.7638
YGR016W	Sklu.6809	1.2973
YGR017W	Sklu.1598	0.9175
YGR019W	Sklu.1600	0.2581
YGR020C	Sklu.1592	0.2906
YGR021W	Sklu.1602	0.6949
YGR026W	Sklu.7637	1.1261
YGR027C	Sklu.7636	0.1225
YGR028W	Sklu.7639	0.4806
YGR029W	Sklu.7640	0.5687
YGR030C	Sklu.859	1.7076
YGR033C	Sklu.7460	0.8404
YGR036C	Sklu.7459	0.8586
YGR037C	Sklu.4079	1.9847
YGR038W	Sklu.7288	0.2263
YGR040W	Sklu.7289	0.2816
YGR041W	Sklu.7291	3.2936
YGR042W	Sklu.5378	2.2826
YGR044C	Sklu.2554	2.4673
YGR057C	Sklu.6873	0.9375
YGR059W	Sklu.4447	1.2081
YGR060W	Sklu.4448	0.1903
YGR062C	Sklu.2691	0.8149
YGR063C	Sklu.2690	0.148
YGR067C	Sklu.2027	3.1703
YGR075C	Sklu.4986	1.2944
YGR076C	Sklu.4984	0.6459
YGR077C	Sklu.4983	2.571
YGR078C	Sklu.4980	0.3867
YGR079W	Sklu.1008	3.3235
YGR080W	Sklu.1010	1.67
YGR081C	Sklu.1017	0.8391
YGR082W	Sklu.1013	0.611
YGR083C	Sklu.6548	0.5097
YGR084C	Sklu.6547	1.2354
YGR086C	Sklu.5386	0.1476
YGR088W	Sklu.3744	0.4546
YGR089W	Sklu.3174	1.0825
YGR090W	Sklu.3175	0.4513
YGR091W	Sklu.3177	1.4724
YGR094W	Sklu.6496	0.229
YGR095C	Sklu.6491	0.7715
YGR100W	Sklu.5342	0.4985
YGR102C	Sklu.2273	1.2921
YGR104C	Sklu.2971	0.9577
YGR106C	Sklu.2970	2.5895
YGR110W	Sklu.4273	0.8695
YGR111W	Sklu.7492	1.0257
YGR113W	Sklu.4380	1.4391
YGR117C	Sklu.3907	2.0063
YGR118W	Sklu.5864	2.5223
YGR119C	Sklu.3905	0.9889
YGR120C	Sklu.3904	1.7105
YGR122W	Sklu.3891	1.9374
YGR123C	Sklu.3895	0.3905
YGR127W	Sklu.7133	1.1126
YGR132C	Sklu.4343	0.1859
YGR133W	Sklu.4338	1.1505
YGR135W	Sklu.7326	0.1327
YGR140W	Sklu.4470	1.4699
YGR142W	Sklu.6443	2.5871
YGR147C	Sklu.17	1.0973
YGR148C	Sklu.16	0.1598
YGR149W	Sklu.5661	0.6852
YGR155W	Sklu.6814	0.2591
YGR156W	Sklu.6817	0.9605
YGR157W	Sklu.464	0.837
YGR158C	Sklu.4640	0.8847
YGR159C	Sklu.4638	0.3283
YGR163W	Sklu.2868	0.2202
YGR166W	Sklu.6934	1.5086
YGR167W	Sklu.6935	0.7213
YGR168C	Sklu.6937	3.3907
YGR172C	Sklu.1961	0.415
YGR173W	Sklu.1965	0.1035
YGR174C	Sklu.2496	0.5086
YGR178C	Sklu.31	0.7935
YGR181W	Sklu.2497	0.4151
YGR185C	Sklu.145	0.2664
YGR187C	Sklu.3087	0.4341
YGR188C	Sklu.1801	1.171
YGR189C	Sklu.1797	0.9264
YGR191W	Sklu.1805	0.4645
YGR192C	Sklu.7150	0.1261
YGR193C	Sklu.2436	1.0609
YGR194C	Sklu.2435	0.7823
YGR195W	Sklu.6771	0.2145
YGR197C	Sklu.757	1.037
YGR198W	Sklu.5858	1.2183
YGR202C	Sklu.7156	0.653
YGR203W	Sklu.7157	0.6977
YGR204W	Sklu.7158	0.4898
YGR205W	Sklu.7159	1.1267
YGR206W	Sklu.2928	1.6407
YGR208W	Sklu.4788	0.8453
YGR210C	Sklu.2958	0.14
YGR211W	Sklu.2955	0.2329
YGR212W	Sklu.2956	2.0467
YGR215W	Sklu.5855	0.398
YGR218W	Sklu.3748	0.2503
YGR222W	Sklu.472	1.6947
YGR228W	Sklu.1514	6.321
YGR229C	Sklu.2351	0.9955
YGR231C	Sklu.2350	0.1672
YGR234W	Sklu.7612	0.5092
YGR235C	Sklu.7618	1.4453
YGR236C	Sklu.4250	3.3579
YGR238C	Sklu.2172	1.8696
YGR247W	Sklu.3315	0.8322
YGR250C	Sklu.2111	1.6263
YGR251W	Sklu.7517	0.8084
YGR255C	Sklu.6990	0.6178
YGR258C	Sklu.4156	0.9484
YGR260W	Sklu.4159	0.4172
YGR262C	Sklu.1085	0.3814
YGR263C	Sklu.5188	2.7295
YGR264C	Sklu.1084	0.3679
YGR266W	Sklu.1096	0.7469
YGR267C	Sklu.1091	0.1951
YGR268C	Sklu.1090	0.8966
YGR270W	Sklu.1098	0.6811
YGR271W	Sklu.6237	2.0773
YGR274C	Sklu.7387	0.7413
YGR275W	Sklu.7382	1.9878
YGR277C	Sklu.4554	1.2104
YGR279C	Sklu.5144	0.6572
YGR284C	Sklu.7747	0.3907
YGR289C	Sklu.1556	0.9683
YHL002W	Sklu.7174	0.8177
YHL003C	Sklu.7170	0.4234
YHL004W	Sklu.7173	0.7727
YHL006C	Sklu.7171	3.4518
YHL008C	Sklu.6823	1.1244
YHL009C	Sklu.3169	2.0442
YHL014C	Sklu.2524	0.5477
YHL015W	Sklu.2521	0.1369
YHL016C	Sklu.4197	2.0556
YHL018W	Sklu.7347	1.098
YHL019C	Sklu.7349	0.8966
YHL021C	Sklu.4892	1.0457
YHL023C	Sklu.7198	1.1441
YHL028W	Sklu.5098	2.0042
YHL029C	Sklu.5101	0.8931
YHL031C	Sklu.684	0.4621
YHL040C	Sklu.2420	0.6585
YHL047C	Sklu.5242	0.5679
YHR001W	Sklu.871	0.3192
YHR004C	Sklu.3142	0.7697
YHR007C	Sklu.3932	0.2567
YHR008C	Sklu.3930	0.3721
YHR009C	Sklu.3928	0.5658
YHR011W	Sklu.1633	0.7292
YHR013C	Sklu.6386	0.4073
YHR014W	Sklu.6383	4.0975
YHR017W	Sklu.7410	2.0131
YHR018C	Sklu.7409	0.2075
YHR019C	Sklu.7408	0.2725
YHR020W	Sklu.7411	0.2972
YHR022C	Sklu.175	2.356
YHR024C	Sklu.4254	0.3655
YHR025W	Sklu.4255	0.2053
YHR026W	Sklu.4256	0.2423
YHR028C	Sklu.5633	0.6452
YHR029C	Sklu.5971	0.8666
YHR030C	Sklu.5632	0.256
YHR034C	Sklu.2297	1.3705
YHR037W	Sklu.6650	0.3567
YHR038W	Sklu.4684	1.0905
YHR039C-A	Sklu.2570	0.4728
YHR040W	Sklu.2572	1.2857
YHR043C	Sklu.1884	0.5903
YHR045W	Sklu.1871	1.0177
YHR046C	Sklu.1881	0.303
YHR048W	Sklu.1874	0.5839
YHR049W	Sklu.1875	0.33
YHR050W	Sklu.1876	0.434
YHR051W	Sklu.374	0.2724
YHR052W	Sklu.426	0.6598
YHR058C	Sklu.6403	0.8238
YHR059W	Sklu.6402	0.991
YHR060W	Sklu.6842	1.3432
YHR062C	Sklu.6836	0.436
YHR063C	Sklu.797	1.0112
YHR067W	Sklu.3653	1.7045
YHR069C	Sklu.3669	0.3949
YHR070W	Sklu.3660	0.7
YHR071W	Sklu.3661	1.554
YHR072W	Sklu.2815	0.3823
YHR073W	Sklu.6803	1.0071
YHR075C	Sklu.6755	0.8695
YHR076W	Sklu.6752	0.7017
YHR078W	Sklu.2062	1.0338
YHR081W	Sklu.256	1.0958
YHR086W	Sklu.7824	2.9222
YHR087W	Sklu.7486	0.7931
YHR088W	Sklu.1808	0.1806
YHR090C	Sklu.1575	0.874
YHR097C	Sklu.1567	1.2502
YHR102W	Sklu.370	0.8281
YHR103W	Sklu.6387	1.13
YHR104W	Sklu.6389	0.304
YHR109W	Sklu.1112	2.2273
YHR110W	Sklu.1113	0.6443
YHR111W	Sklu.1114	0.4671
YHR112C	Sklu.1117	0.361
YHR113W	Sklu.1115	0.3641
YHR114W	Sklu.4436	0.7767
YHR115C	Sklu.5282	0.7773
YHR120W	Sklu.807	0.6937
YHR121W	Sklu.2676	0.6868
YHR122W	Sklu.2677	0.4652
YHR127W	Sklu.349	1.8433
YHR129C	Sklu.568	0.6109
YHR132C	Sklu.4268	0.505
YHR134W	Sklu.4656	0.7146
YHR137W	Sklu.1837	0.9949
YHR139C	Sklu.1843	1.3154
YHR140W	Sklu.1838	1.0636
YHR142W	Sklu.1841	0.3929
YHR144C	Sklu.1447	0.7027
YHR148W	Sklu.2282	0.1346
YHR150W	Sklu.5513	1.4196
YHR151C	Sklu.5512	1.3725
YHR154W	Sklu.7611	1.5794
YHR163W	Sklu.3317	0.7265
YHR167W	Sklu.7514	2.2505
YHR168W	Sklu.7515	0.7578
YHR170W	Sklu.7518	0.1897
YHR171W	Sklu.7519	0.808
YHR172W	Sklu.2084	1.7019
YHR176W	Sklu.2500	1.2512
YHR178W	Sklu.2501	0.6777
YHR181W	Sklu.2502	0.4058
YHR187W	Sklu.6448	0.9224
YHR188C	Sklu.6445	0.8343
YHR189W	Sklu.987	1.2408
YHR190W	Sklu.1902	0.4639
YHR191C	Sklu.4147	0.8628
YHR192W	Sklu.4164	1.2928
YHR193C	Sklu.4145	0.5629
YHR194W	Sklu.4165	0.5362
YHR195W	Sklu.4166	3.17
YHR196W	Sklu.4168	1.1914
YHR198C	Sklu.4140	1.3231
YHR200W	Sklu.4172	0.3182
YHR201C	Sklu.4044	1.4184
YHR202W	Sklu.2829	0.9735
YHR205W	Sklu.1371	0.3879
YHR207C	Sklu.1369	1.2895
YHR208W	Sklu.1375	0.1983
YHR209W	Sklu.5180	1.7415
YHR217C	Sklu.6252	4.2363
YIL002C	Sklu.2662	0.6334
YIL003W	Sklu.4244	0.3756
YIL005W	Sklu.4243	1.2037
YIL006W	Sklu.4242	0.7218
YIL007C	Sklu.2999	2.1538
YIL008W	Sklu.3001	0.3726
YIL010W	Sklu.341	0.7642
YIL011W	Sklu.7297	1.5109
YIL015W	Sklu.2439	1.3971
YIL016W	Sklu.2437	1.7647
YIL018W	Sklu.4075	3.0762
YIL020C	Sklu.4283	0.3778
YIL022W	Sklu.5684	0.2932
YIL023C	Sklu.6211	1.189
YIL027C	Sklu.5682	1.0941
YIL030C	Sklu.5683	1.3446
YIL031W	Sklu.5689	2.2875
YIL033C	Sklu.884	4.1157
YIL035C	Sklu.3041	0.2838
YIL038C	Sklu.5928	0.9157
YIL040W	Sklu.5516	3.8793
YIL043C	Sklu.7337	0.7376
YIL048W	Sklu.5698	0.3351
YIL049W	Sklu.4735	1.2023
YIL051C	Sklu.5696	0.3543
YIL056W	Sklu.1241	1.1837
YIL057C	Sklu.1227	0.5931
YIL062C	Sklu.1232	0.4468
YIL063C	Sklu.1233	1.2814
YIL064W	Sklu.1235	0.6367
YIL065C	Sklu.1234	0.5272
YIL069C	Sklu.1465	0.0874
YIL070C	Sklu.1469	0.6884
YIL071C	Sklu.1471	2.2639
YIL075C	Sklu.4003	0.4304
YIL076W	Sklu.4021	0.801
YIL077C	Sklu.4005	1.3804
YIL078W	Sklu.4020	0.169
YIL083C	Sklu.5805	0.4138
YIL087C	Sklu.7234	0.9981
YIL088C	Sklu.7235	0.8464
YIL090W	Sklu.7237	0.5829
YIL094C	Sklu.5623	0.2693
YIL096C	Sklu.6971	0.8927
YIL097W	Sklu.6962	1.0622
YIL098C	Sklu.5555	2.3452
YIL099W	Sklu.5554	1.5129
YIL104C	Sklu.1889	0.5634
YIL105C	Sklu.1892	0.7404
YIL107C	Sklu.1893	0.6724
YIL108W	Sklu.1895	0.5509
YIL113W	Sklu.4484	1.2426
YIL115C	Sklu.5125	2.7254
YIL116W	Sklu.5122	0.5425
YIL121W	Sklu.1177	0.8358
YIL122W	Sklu.1176	3.4673
YIL124W	Sklu.1173	0.7005
YIL125W	Sklu.1172	0.2249
YIL128W	Sklu.5454	0.9696
YIL130W	Sklu.6525	0.8663
YIL134W	Sklu.2601	0.9066
YIL137C	Sklu.1543	1.1178
YIL139C	Sklu.1539	1.0207
YIL140W	Sklu.6700	1.1062
YIL142W	Sklu.6699	0.1399
YIL145C	Sklu.1194	0.717
YIL146C	Sklu.1198	2.2142
YIL148W	Sklu.102	0.6147
YIL153W	Sklu.7730	0.8494
YIL155C	Sklu.7722	0.5124
YIL157C	Sklu.7724	0.9097
YIL161W	Sklu.2393	2.3611
YIL162W	Sklu.1854	0.7946
YIL165C	Sklu.5723	0.2666
YIL168W	Sklu.3307	0.7321
YIR002C	Sklu.2058	0.7167
YIR004W	Sklu.7302	0.4715
YIR006C	Sklu.7298	1.0915
YIR007W	Sklu.4936	0.812
YIR008C	Sklu.4933	0.4142
YIR010W	Sklu.7495	1.9022
YIR012W	Sklu.2329	0.4677
YIR017C	Sklu.4772	1.2226
YIR018W	Sklu.7213	2.2151
YIR022W	Sklu.6249	0.2652
YIR024C	Sklu.5692	2.3081
YIR026C	Sklu.1692	0.5677
YIR027C	Sklu.125	0.6811
YIR028W	Sklu.4087	0.6799
YIR029W	Sklu.4150	0.4774
YIR030C	Sklu.3545	1.2232
YIR032C	Sklu.6714	0.8912
YIR034C	Sklu.1638	0.2091
YIR037W	Sklu.6898	0.2241
YIR038C	Sklu.3191	1.7925
YJL003W	Sklu.7543	0.4106
YJL008C	Sklu.6639	0.1948
YJL011C	Sklu.1799	0.8594
YJL012C	Sklu.1800	0.3083
YJL012C	Sklu.1800	0.3083
YJL017W	Sklu.6940	2.4147
YJL019W	Sklu.6939	1.1414
YJL023C	Sklu.4281	1.9631
YJL024C	Sklu.2494	0.327
YJL026W	Sklu.1966	0.2054
YJL029C	Sklu.2186	0.8189
YJL030W	Sklu.2185	0.3367
YJL031C	Sklu.4452	0.894
YJL033W	Sklu.4450	0.3157
YJL046W	Sklu.3716	1.2931
YJL047C	Sklu.2222	4.9708
YJL049W	Sklu.158	2.0854
YJL050W	Sklu.3099	0.198
YJL051W	Sklu.3098	2.7641
YJL054W	Sklu.414	1.1922
YJL055W	Sklu.1775	0.4488
YJL056C	Sklu.1758	1.7561
YJL057C	Sklu.1760	1.3759
YJL059W	Sklu.1770	0.5566
YJL060W	Sklu.1769	0.3087
YJL061W	Sklu.1767	1.6691
YJL064W	Sklu.6233	7.4708
YJL065C	Sklu.251	1.8654
YJL066C	Sklu.515	1.9438
YJL071W	Sklu.6510	0.8987
YJL072C	Sklu.6507	0.4623
YJL078C	Sklu.5332	8.4702
YJL081C	Sklu.7106	0.5113
YJL084C	Sklu.7786	1.136
YJL085W	Sklu.7799	0.7129
YJL087C	Sklu.7788	0.8531
YJL089W	Sklu.7795	1.8659
YJL097W	Sklu.6899	0.5943
YJL100W	Sklu.6951	0.747
YJL101C	Sklu.6950	0.5052
YJL103C	Sklu.6746	1.3255
YJL104W	Sklu.6740	0.4905
YJL106W	Sklu.4489	1.1163
YJL111W	Sklu.1722	0.1162
YJL112W	Sklu.1721	1.1786
YJL121C	Sklu.2850	0.2134
YJL122W	Sklu.2842	0.5767
YJL123C	Sklu.2852	0.9463
YJL124C	Sklu.2854	0.3166
YJL126W	Sklu.4709	0.6581
YJL128C	Sklu.2802	0.5899
YJL130C	Sklu.932	0.1998
YJL131C	Sklu.933	1.4281
YJL132W	Sklu.941	1.439
YJL137C	Sklu.6288	1.7007
YJL138C	Sklu.6290	0.1477
YJL139C	Sklu.5412	0.7159
YJL140W	Sklu.5406	0.3491
YJL145W	Sklu.1483	0.6657
YJL149W	Sklu.7437	0.7476
YJL151C	Sklu.7452	2.8702
YJL153C	Sklu.4724	0.4018
YJL154C	Sklu.6171	0.8284
YJL156C	Sklu.789	1.0245
YJL161W	Sklu.1975	1.8599
YJL167W	Sklu.179	0.3723
YJL172W	Sklu.5334	0.9955
YJL173C	Sklu.3063	0.9353
YJL179W	Sklu.4430	0.6571
YJL180C	Sklu.4418	0.7897
YJL184W	Sklu.2406	0.8671
YJL185C	Sklu.2415	6.0633
YJL191W	Sklu.2672	0.1715
YJL192C	Sklu.2665	1.0815
YJL193W	Sklu.5937	0.801
YJL200C	Sklu.3029	0.2368
YJL201W	Sklu.539	1.0468
YJL203W	Sklu.536	2.2182
YJL208C	Sklu.3790	0.4195
YJL210W	Sklu.3827	1.2637
YJL212C	Sklu.3380	1.8272
YJL214W	Sklu.3428	0.3298
YJL216C	Sklu.3422	0.4288
YJL218W	Sklu.5973	0.4071
YJL220W	Sklu.3426	3.8779
YJR001W	Sklu.2617	0.5512
YJR002W	Sklu.458	0.9042
YJR003C	Sklu.4520	2.2364
YJR006W	Sklu.1964	0.6704
YJR010W	Sklu.2434	0.2923
YJR011C	Sklu.2892	4.3366
YJR014W	Sklu.5857	0.2871
YJR016C	Sklu.7168	0.1745
YJR017C	Sklu.7165	0.4622
YJR019C	Sklu.7162	0.7635
YJR022W	Sklu.2926	1.2054
YJR024C	Sklu.2925	0.4658
YJR025C	Sklu.2924	0.3882
YJR028W	Sklu.1335	0.3575
YJR033C	Sklu.5097	0.7771
YJR034W	Sklu.5095	0.3176
YJR041C	Sklu.6120	2.103
YJR045C	Sklu.7397	0.1068
YJR046W	Sklu.7402	1.0454
YJR047C	Sklu.4501	0.1324
YJR048W	Sklu.4505	0.2065
YJR049C	Sklu.2016	0.9829
YJR050W	Sklu.1855	1.4833
YJR054W	Sklu.6717	1.1751
YJR057W	Sklu.7334	0.7914
YJR058C	Sklu.7335	0.2039
YJR062C	Sklu.2164	0.8388
YJR063W	Sklu.5059	0.1946
YJR064W	Sklu.5060	0.1689
YJR065C	Sklu.5053	0.0851
YJR067C	Sklu.3412	1.0205
YJR068W	Sklu.3414	0.3936
YJR069C	Sklu.3409	0.4799
YJR070C	Sklu.3408	0.4302
YJR072C	Sklu.3407	0.292
YJR073C	Sklu.749	0.7937
YJR076C	Sklu.772	0.3168
YJR077C	Sklu.4823	0.1588
YJR078W	Sklu.4663	0.9343
YJR080C	Sklu.4660	2.3484
YJR082C	Sklu.4659	0.8901
YJR083C	Sklu.481	2.065
YJR084W	Sklu.479	1.307
YJR085C	Sklu.7116	0.4581
YJR088C	Sklu.7114	1.0967
YJR089W	Sklu.7121	4.0138
YJR094C	Sklu.976	4.6769
YJR095W	Sklu.978	0.2201
YJR096W	Sklu.979	0.3783
YJR099W	Sklu.4557	1.0259
YJR100C	Sklu.3387	0.6663
YJR102C	Sklu.3386	0.8936
YJR105W	Sklu.6016	0.38
YJR106W	Sklu.3485	1.5693
YJR107W	Sklu.3395	0.7747
YJR109C	Sklu.3381	0.2014
YJR111C	Sklu.3490	0.6702
YJR112W	Sklu.3479	1.2215
YJR113C	Sklu.3488	0.6285
YJR116W	Sklu.6013	0.9203
YJR117W	Sklu.6014	0.4337
YJR118C	Sklu.575	0.8466
YJR119C	Sklu.574	1.1204
YJR121W	Sklu.578	0.0886
YJR122W	Sklu.579	1.212
YJR123W	Sklu.581	0.0665
YJR124C	Sklu.3527	0.5167
YJR125C	Sklu.925	0.8885
YJR126C	Sklu.923	0.9824
YJR129C	Sklu.4151	1.4667
YJR130C	Sklu.4149	0.6157
YJR132W	Sklu.4167	0.6696
YJR133W	Sklu.4169	0.2487
YJR135C	Sklu.4142	2.5799
YJR136C	Sklu.4141	1.7365
YJR137C	Sklu.4139	0.5038
YJR139C	Sklu.2345	0.3875
YJR141W	Sklu.4045	2.2292
YJR142W	Sklu.4046	0.8048
YJR144W	Sklu.2828	0.6421
YJR159W	Sklu.6692	0.4403
YKL003C	Sklu.867	0.5341
YKL013C	Sklu.4309	0.1127
YKL014C	Sklu.1696	1.4992
YKL015W	Sklu.1695	0.8508
YKL016C	Sklu.1699	0.3471
YKL019W	Sklu.1691	0.8703
YKL022C	Sklu.1639	0.9322
YKL024C	Sklu.1636	0.4446
YKL027W	Sklu.6420	0.5285
YKL033W-A	Sklu.462	3.9327
YKL034W	Sklu.4911	0.5772
YKL035W	Sklu.4910	0.1169
YKL040C	Sklu.7348	0.518
YKL041W	Sklu.5861	0.4045
YKL042W	Sklu.5448	2.1654
YKL045W	Sklu.3349	0.3444
YKL046C	Sklu.3359	0.3648
YKL047W	Sklu.3347	1.7991
YKL051W	Sklu.3221	0.4887
YKL052C	Sklu.3212	1.1087
YKL055C	Sklu.3215	1.6251
YKL056C	Sklu.3216	0.1971
YKL057C	Sklu.6091	1.3803
YKL058W	Sklu.6089	0.3058
YKL060C	Sklu.3341	0.2446
YKL061W	Sklu.3360	2.9729
YKL063C	Sklu.7529	1.3801
YKL064W	Sklu.7535	0.694
YKL065C	Sklu.7533	0.9361
YKL067W	Sklu.2728	0.2436
YKL069W	Sklu.7066	0.5172
YKL070W	Sklu.5147	0.7785
YKL073W	Sklu.4746	1.2082
YKL074C	Sklu.4741	3.891
YKL077W	Sklu.5923	0.693
YKL078W	Sklu.4040	0.526
YKL079W	Sklu.4039	2.5499
YKL080W	Sklu.4038	0.3209
YKL084W	Sklu.4032	0.8999
YKL085W	Sklu.4031	0.2046
YKL086W	Sklu.4029	0.7971
YKL087C	Sklu.4057	0.7143
YKL089W	Sklu.3172	1.0871
YKL090W	Sklu.3171	2.3362
YKL092C	Sklu.3164	1.3133
YKL094W	Sklu.1657	0.759
YKL096W	Sklu.430	0.9146
YKL096W	Sklu.430	0.9146
YKL099C	Sklu.6157	0.466
YKL100C	Sklu.6158	1.3133
YKL103C	Sklu.7469	0.6305
YKL107W	Sklu.542	0.9226
YKL109W	Sklu.5292	5.8465
YKL110C	Sklu.5294	0.6108
YKL113C	Sklu.5298	0.3005
YKL119C	Sklu.3764	1.1058
YKL120W	Sklu.3755	0.3654
YKL122C	Sklu.3767	0.7309
YKL124W	Sklu.3753	0.7266
YKL126W	Sklu.3751	0.3697
YKL128C	Sklu.3769	0.8626
YKL137W	Sklu.6599	0.8123
YKL138C	Sklu.415	0.6666
YKL140W	Sklu.1032	0.51
YKL141W	Sklu.1031	0.6429
YKL143W	Sklu.2723	0.5912
YKL144C	Sklu.2716	0.2461
YKL146W	Sklu.2721	0.6932
YKL149C	Sklu.3129	1.0626
YKL155C	Sklu.90	0.7996
YKL157W	Sklu.1880	0.2841
YKL159C	Sklu.1877	1.9322
YKL162C	Sklu.7647	2.187
YKL164C	Sklu.1978	0.3238
YKL167C	Sklu.6286	0.7353
YKL169C	Sklu.4672	1.7128
YKL171W	Sklu.4668	2.0941
YKL174C	Sklu.5276	0.5381
YKL176C	Sklu.5279	1.5096
YKL178C	Sklu.1675	1.13
YKL184W	Sklu.6670	0.4616
YKL186C	Sklu.63	0.4815
YKL188C	Sklu.60	0.7064
YKL189W	Sklu.5257	0.5526
YKL191W	Sklu.2615	0.8694
YKL192C	Sklu.1041	0.7728
YKL194C	Sklu.1044	0.6044
YKL196C	Sklu.7309	0.1876
YKL197C	Sklu.4329	1.2202
YKL204W	Sklu.3411	3.5853
YKL205W	Sklu.3410	1.0672
YKL206C	Sklu.3415	1.7135
YKL207W	Sklu.3406	0.9581
YKL208W	Sklu.750	2.5766
YKL209C	Sklu.758	0.9845
YKL213C	Sklu.775	0.7074
YKL215C	Sklu.1519	0.3915
YKL216W	Sklu.7625	0.2455
YKL217W	Sklu.2954	0.4015
YKL218C	Sklu.1950	0.3519
YKL222C	Sklu.5677	2.0443
YKR001C	Sklu.866	0.151
YKR002W	Sklu.870	0.3748
YKR004C	Sklu.863	1.8199
YKR007W	Sklu.6311	1.5321
YKR009C	Sklu.5839	0.3691
YKR014C	Sklu.7110	0.3908
YKR016W	Sklu.7105	1.3246
YKR017C	Sklu.7107	0.8481
YKR024C	Sklu.6745	0.5212
YKR027W	Sklu.6952	1.3709
YKR031C	Sklu.1725	0.7599
YKR037C	Sklu.1720	1.3034
YKR039W	Sklu.4232	0.7631
YKR041W	Sklu.391	2.3973
YKR042W	Sklu.7700	0.4793
YKR044W	Sklu.5767	1.3467
YKR046C	Sklu.6082	1.7524
YKR049C	Sklu.2839	1.4487
YKR051W	Sklu.939	1.0519
YKR055W	Sklu.53	0.8295
YKR059W	Sklu.6290	0.1477
YKR063C	Sklu.7441	1.6618
YKR064W	Sklu.7448	2.6237
YKR066C	Sklu.4879	0.6299
YKR067W	Sklu.7648	0.5734
YKR068C	Sklu.7645	0.2669
YKR069W	Sklu.7649	0.6972
YKR070W	Sklu.7650	0.5771
YKR071C	Sklu.4611	0.7997
YKR075C	Sklu.7051	1.4761
YKR076W	Sklu.3704	0.519
YKR079C	Sklu.3695	0.6703
YKR081C	Sklu.3693	0.3207
YKR083C	Sklu.5393	0.8823
YKR084C	Sklu.5390	1.1524
YKR087C	Sklu.5075	0.5259
YKR088C	Sklu.3580	0.7709
YKR089C	Sklu.5209	0.8904
YKR093W	Sklu.1197	0.5323
YKR094C	Sklu.102	0.6147
YKR099W	Sklu.7723	1.4998
YKR100C	Sklu.7726	1.7093
YKR105C	Sklu.54	1.0461
YLL004W	Sklu.7544	0.7516
YLL005C	Sklu.7540	1.7031
YLL006W	Sklu.7542	0.6419
YLL007C	Sklu.7541	2.2149
YLL008W	Sklu.421	0.4352
YLL010C	Sklu.77	0.9989
YLL013C	Sklu.3086	1.103
YLL014W	Sklu.3091	0.9825
YLL018C	Sklu.5647	0.2334
YLL019C	Sklu.5648	0.5547
YLL022C	Sklu.7245	4.4049
YLL023C	Sklu.7246	1.1653
YLL024C	Sklu.7247	0.1061
YLL026W	Sklu.6422	0.1503
YLL027W	Sklu.5081	0.9656
YLL028W	Sklu.5079	0.4911
YLL029W	Sklu.5080	0.5523
YLL033W	Sklu.647	1.5441
YLL036C	Sklu.5102	4.7935
YLL040C	Sklu.681	0.8765
YLL041C	Sklu.682	0.2415
YLL042C	Sklu.683	2.1218
YLL043W	Sklu.679	0.9757
YLL049W	Sklu.7683	2.6265
YLL051C	Sklu.2504	2.6878
YLL053C	Sklu.1408	0.7347
YLL054C	Sklu.2788	2.8889
YLR001C	Sklu.6189	1.4467
YLR004C	Sklu.1623	2.4574
YLR006C	Sklu.6186	1.7351
YLR007W	Sklu.6181	1.0351
YLR008C	Sklu.6185	0.5779
YLR009W	Sklu.6182	0.2459
YLR013W	Sklu.2386	2.2942
YLR014C	Sklu.822	1.2104
YLR015W	Sklu.823	0.9306
YLR016C	Sklu.4453	1.0622
YLR017W	Sklu.2006	0.3378
YLR021W	Sklu.6316	1.2387
YLR023C	Sklu.3092	1.2145
YLR024C	Sklu.2448	1.2823
YLR025W	Sklu.1024	0.4313
YLR026C	Sklu.1028	0.4391
YLR027C	Sklu.1027	0.3678
YLR029C	Sklu.3376	0.0568
YLR032W	Sklu.3371	0.8204
YLR033W	Sklu.2355	0.7764
YLR034C	Sklu.2357	0.3497
YLR035C	Sklu.6151	1.6533
YLR040C	Sklu.3042	2.1648
YLR043C	Sklu.1267	0.3467
YLR044C	Sklu.1272	0.1754
YLR045C	Sklu.1271	1.4935
YLR047C	Sklu.2957	0.8753
YLR049C	Sklu.7774	3.2287
YLR050C	Sklu.7773	0.9198
YLR051C	Sklu.693	0.9871
YLR054C	Sklu.6943	2.2373
YLR055C	Sklu.4604	0.713
YLR056W	Sklu.4602	0.5389
YLR058C	Sklu.6917	0.1519
YLR059C	Sklu.6911	0.9549
YLR060W	Sklu.4766	0.3136
YLR063W	Sklu.4881	0.6841
YLR064W	Sklu.5246	1.1763
YLR065C	Sklu.5253	1.1833
YLR071C	Sklu.6691	0.721
YLR073C	Sklu.7708	1.4382
YLR074C	Sklu.5018	0.4529
YLR075W	Sklu.5020	0.0774
YLR077W	Sklu.5022	1.2061
YLR079W	Sklu.5023	2.1846
YLR085C	Sklu.5581	0.49
YLR088W	Sklu.3037	0.561
YLR094C	Sklu.1557	2.0406
YLR097C	Sklu.7805	0.7677
YLR099W-A	Sklu.7810	1.6333
YLR103C	Sklu.6580	0.4162
YLR104W	Sklu.6579	0.7066
YLR109W	Sklu.1711	0.4978
YLR110C	Sklu.1706	0.2512
YLR113W	Sklu.1713	0.1849
YLR114C	Sklu.5354	0.8282
YLR118C	Sklu.764	0.8415
YLR119W	Sklu.766	1.8427
YLR120C	Sklu.760	0.9188
YLR128W	Sklu.6622	1.5323
YLR130C	Sklu.5496	0.6348
YLR132C	Sklu.5492	2.6346
YLR133W	Sklu.5500	0.7701
YLR137W	Sklu.1911	1.2731
YLR139C	Sklu.91	2.263
YLR141W	Sklu.474	6.2739
YLR146C	Sklu.1794	0.7008
YLR147C	Sklu.1643	0.3419
YLR148W	Sklu.1645	1.4266
YLR151C	Sklu.2889	0.8498
YLR153C	Sklu.5954	0.1819
YLR163C	Sklu.4211	0.2535
YLR170C	Sklu.6539	0.375
YLR172C	Sklu.6538	0.1406
YLR173W	Sklu.6540	2.481
YLR174W	Sklu.4124	0.1844
YLR176C	Sklu.4134	2.2966
YLR178C	Sklu.492	1.0418
YLR180W	Sklu.7277	0.1004
YLR182W	Sklu.7279	1.0819
YLR187W	Sklu.600	1.3548
YLR191W	Sklu.5350	0.8373
YLR192C	Sklu.5345	0.4503
YLR195C	Sklu.6470	0.4878
YLR196W	Sklu.6471	0.3625
YLR197W	Sklu.6472	0.1098
YLR199C	Sklu.2776	1.4088
YLR200W	Sklu.2777	0.6397
YLR201C	Sklu.2775	0.7708
YLR204W	Sklu.4701	2.1261
YLR205C	Sklu.4703	0.8936
YLR207W	Sklu.2900	1.1927
YLR212C	Sklu.4840	0.6917
YLR213C	Sklu.6274	1.142
YLR214W	Sklu.6271	1.2113
YLR216C	Sklu.1664	0.4257
YLR224W	Sklu.7703	3.4059
YLR225C	Sklu.5969	0.986
YLR226W	Sklu.2218	0.7818
YLR227C	Sklu.2216	3.0617
YLR229C	Sklu.2023	0.0379
YLR234W	Sklu.1001	0.5377
YLR237W	Sklu.1002	0.4244
YLR238W	Sklu.1004	1.085
YLR239C	Sklu.993	0.6675
YLR244C	Sklu.3733	0.213
YLR245C	Sklu.3732	0.8128
YLR247C	Sklu.4116	1.5155
YLR248W	Sklu.4118	0.5631
YLR249W	Sklu.4119	0.1553
YLR250W	Sklu.4121	0.404
YLR253W	Sklu.1888	0.7098
YLR254C	Sklu.1885	1.4529
YLR257W	Sklu.3723	1.1283
YLR258W	Sklu.3729	0.2582
YLR259C	Sklu.7761	0.1411
YLR260W	Sklu.7764	0.5904
YLR262C	Sklu.7759	0.1635
YLR267W	Sklu.5560	2.6845
YLR276C	Sklu.377	0.2715
YLR283W	Sklu.2656	1.0255
YLR284C	Sklu.2653	1.0027
YLR285W	Sklu.2657	0.4919
YLR287C	Sklu.6862	1.928
YLR288C	Sklu.6861	0.7102
YLR289W	Sklu.6860	0.3388
YLR290C	Sklu.7662	0.8607
YLR291C	Sklu.7661	0.3809
YLR292C	Sklu.7660	0.6812
YLR293C	Sklu.7659	0.0142
YLR295C	Sklu.7657	1.1031
YLR298C	Sklu.7656	1.3712
YLR300W	Sklu.7074	0.4513
YLR301W	Sklu.7077	0.7717
YLR304C	Sklu.5093	0.1389
YLR308W	Sklu.5185	0.6473
YLR309C	Sklu.6607	1.5654
YLR310C	Sklu.5646	1.5536
YLR312W-A	Sklu.6324	0.9957
YLR314C	Sklu.7250	0.7799
YLR315W	Sklu.4566	2.7158
YLR334C	Sklu.7071	4.8081
YLR335W	Sklu.7638	1.2615
YLR336C	Sklu.7634	0.9199
YLR340W	Sklu.861	0.1518
YLR343W	Sklu.7454	0.8084
YLR344W	Sklu.7455	0.1547
YLR345W	Sklu.7456	0.7062
YLR348C	Sklu.3821	0.4487
YLR351C	Sklu.7286	0.3786
YLR352W	Sklu.7290	0.6712
YLR354C	Sklu.2555	0.3047
YLR356W	Sklu.3138	1.6707
YLR359W	Sklu.6870	0.1003
YLR360W	Sklu.6871	1.5797
YLR362W	Sklu.6531	0.5442
YLR363C	Sklu.4446	0.9192
YLR364W	Sklu.2688	0.8877
YLR368W	Sklu.2725	2.9294
YLR369W	Sklu.2726	0.462
YLR370C	Sklu.2724	0.1988
YLR371W	Sklu.2727	0.4487
YLR373C	Sklu.6738	1.854
YLR377C	Sklu.7201	0.3059
YLR380W	Sklu.2715	0.9556
YLR385C	Sklu.6208	1.0058
YLR389C	Sklu.1733	0.5945
YLR392C	Sklu.1731	1.1937
YLR393W	Sklu.1740	1.0918
YLR396C	Sklu.1548	1.4329
YLR397C	Sklu.1547	0.3641
YLR398C	Sklu.4251	0.4795
YLR399C	Sklu.7617	0.5875
YLR403W	Sklu.3609	1.6799
YLR404W	Sklu.3610	2.5732
YLR405W	Sklu.3612	0.4267
YLR407W	Sklu.3615	1.6341
YLR408C	Sklu.3602	1.155
YLR409C	Sklu.3600	0.4231
YLR411W	Sklu.2290	0.8303
YLR412W	Sklu.904	1.2012
YLR413W	Sklu.5597	1.5943
YLR418C	Sklu.5259	0.6216
YLR421C	Sklu.1048	0.9929
YLR422W	Sklu.1040	1.3207
YLR425W	Sklu.7311	1.0441
YLR435W	Sklu.7481	0.6303
YLR438W	Sklu.7151	0.4101
YLR443W	Sklu.6727	1.286
YLR445W	Sklu.6730	2.5981
YLR446W	Sklu.883	1.6917
YLR447C	Sklu.877	0.1958
YLR452C	Sklu.6366	0.958
YLR455W	Sklu.4577	1.0092
YLR457C	Sklu.4509	2.6642
YML001W	Sklu.1531	0.1183
YML003W	Sklu.2901	1.4978
YML004C	Sklu.1742	0.5472
YML005W	Sklu.2043	1.0404
YML009W-B	Sklu.2119	2.4136
YML013W	Sklu.5603	1.5029
YML014W	Sklu.5602	0.5373
YML015C	Sklu.4542	1.1059
YML016C	Sklu.5779	0.569
YML018C	Sklu.1440	0.661
YML019W	Sklu.1437	1.4382
YML020W	Sklu.1435	1.3596
YML021C	Sklu.1442	0.7329
YML022W	Sklu.1432	0.3221
YML023C	Sklu.1444	1.7159
YML027W	Sklu.4822	1.5789
YML030W	Sklu.2228	0.4651
YML037C	Sklu.3917	2.8882
YML038C	Sklu.3919	0.9071
YML041C	Sklu.4093	0.8948
YML042W	Sklu.4092	0.6005
YML048W	Sklu.6716	0.8051
YML052W	Sklu.4532	1.3429
YML054C	Sklu.7310	0.5063
YML055W	Sklu.7306	0.977
YML057W	Sklu.7482	0.4349
YML059C	Sklu.7153	0.8751
YML060W	Sklu.4776	0.8657
YML063W	Sklu.44	0.0656
YML064C	Sklu.42	0.4139
YML066C	Sklu.6728	3.0584
YML068W	Sklu.7043	1.352
YML076C	Sklu.917	1.4732
YML078W	Sklu.924	0.2482
YML079W	Sklu.922	0.4827
YML080W	Sklu.921	0.3671
YML086C	Sklu.5619	0.3918
YML091C	Sklu.1163	1.1792
YML094W	Sklu.1932	0.4484
YML095C	Sklu.1920	0.8099
YML096W	Sklu.1931	0.7168
YML097C	Sklu.1922	0.8477
YML099C	Sklu.1925	0.7826
YML103C	Sklu.1525	1.6584
YML105C	Sklu.2142	0.4878
YML108W	Sklu.4646	0.7309
YML110C	Sklu.4355	0.3303
YML115C	Sklu.6413	0.3773
YML116W	Sklu.6411	0.5949
YML119W	Sklu.991	2.8106
YML120C	Sklu.986	0.3106
YML121W	Sklu.988	0.1794
YML123C	Sklu.5617	0.3351
YML125C	Sklu.5620	0.5932
YML126C	Sklu.1162	0.2429
YML127W	Sklu.1161	0.7312
YML128C	Sklu.1165	1.3888
YML130C	Sklu.1923	0.7726
YMR001C	Sklu.3499	0.2987
YMR002W	Sklu.3508	0.4102
YMR003W	Sklu.3509	2.59
YMR004W	Sklu.3511	0.8767
YMR005W	Sklu.3512	0.9886
YMR008C	Sklu.5952	0.5521
YMR009W	Sklu.7214	0.6717
YMR010W	Sklu.7215	0.6025
YMR011W	Sklu.1642	0.3127
YMR013C	Sklu.5451	1.7906
YMR015C	Sklu.5449	0.2595
YMR020W	Sklu.3357	0.8918
YMR021C	Sklu.3348	1.1346
YMR022W	Sklu.3358	0.1492
YMR023C	Sklu.3346	0.7584
YMR024W	Sklu.3362	0.7303
YMR025W	Sklu.3363	3.6738
YMR026C	Sklu.3345	1.1425
YMR027W	Sklu.4804	0.6787
YMR028W	Sklu.6090	0.9753
YMR030W	Sklu.6116	4.9511
YMR031C	Sklu.7358	1.5981
YMR032W	Sklu.7356	1.9958
YMR034C	Sklu.6258	0.7534
YMR035W	Sklu.6262	0.759
YMR036C	Sklu.6257	2.6731
YMR038C	Sklu.7536	0.5089
YMR039C	Sklu.7534	0.7433
YMR041C	Sklu.7532	0.6738
YMR047C	Sklu.4262	1.4127
YMR048W	Sklu.7063	2.1209
YMR049C	Sklu.7067	0.226
YMR052W	Sklu.7064	1.5746
YMR055C	Sklu.4745	0.5311
YMR060C	Sklu.7025	1.1834
YMR061W	Sklu.7026	0.8055
YMR062C	Sklu.4043	0.3055
YMR064W	Sklu.4050	2.5832
YMR065W	Sklu.4051	2.3018
YMR066W	Sklu.4053	2.1897
YMR067C	Sklu.4034	1.6384
YMR069W	Sklu.5300	2.2976
YMR072W	Sklu.4857	1.6262
YMR073C	Sklu.4858	2.1125
YMR075W	Sklu.6831	1.515
YMR077C	Sklu.385	0.8271
YMR078C	Sklu.3168	0.968
YMR080C	Sklu.3165	0.3292
YMR087W	Sklu.6330	1.2767
YMR091C	Sklu.455	0.8544
YMR092C	Sklu.65	0.5703
YMR094W	Sklu.3318	2.0678
YMR095C	Sklu.3321	0.5212
YMR101C	Sklu.3756	1.1511
YMR102C	Sklu.3754	1.388
YMR105C	Sklu.3750	0.3139
YMR106C	Sklu.3749	1.1877
YMR107W	Sklu.3768	1.2967
YMR109W	Sklu.5761	0.3408
YMR113W	Sklu.6373	0.8043
YMR115W	Sklu.5358	0.8585
YMR119W	Sklu.1026	2.0209
YMR120C	Sklu.3377	0.1151
YMR121C	Sklu.3376	0.0568
YMR123W	Sklu.3366	1.0346
YMR124W	Sklu.3367	1.9399
YMR125W	Sklu.3369	0.7395
YMR126C	Sklu.3373	1.079
YMR130W	Sklu.6154	1.158
YMR131C	Sklu.3045	0.31
YMR132C	Sklu.3044	0.7737
YMR133W	Sklu.3048	3.6553
YMR134W	Sklu.2385	0.7705
YMR135C	Sklu.2384	1.1686
YMR139W	Sklu.3463	0.4452
YMR140W	Sklu.3466	0.6702
YMR144W	Sklu.3468	2.4359
YMR145C	Sklu.6270	0.348
YMR148W	Sklu.5426	2.4939
YMR149W	Sklu.5427	1.8792
YMR150C	Sklu.5432	0.5633
YMR152W	Sklu.5430	0.8075
YMR156C	Sklu.964	1.0396
YMR157C	Sklu.963	1.1937
YMR158W	Sklu.969	0.343
YMR163C	Sklu.4492	2.3285
YMR167W	Sklu.2795	0.6834
YMR168C	Sklu.2791	1.2394
YMR170C	Sklu.7766	0.5212
YMR171C	Sklu.4902	1.1429
YMR172W	Sklu.5339	3.0511
YMR176W	Sklu.3196	1.9789
YMR177W	Sklu.3197	0.8204
YMR178W	Sklu.3198	0.6675
YMR179W	Sklu.3199	2.2362
YMR182C	Sklu.4593	2.1311
YMR184W	Sklu.6337	1.4829
YMR185W	Sklu.7098	1.2658
YMR186W	Sklu.7099	0.0951
YMR187C	Sklu.5720	2.3316
YMR188C	Sklu.5717	0.5961
YMR193W	Sklu.6997	0.5636
YMR196W	Sklu.2097	0.438
YMR197C	Sklu.2094	0.3245
YMR199W	Sklu.2884	0.5748
YMR200W	Sklu.2886	0.6616
YMR202W	Sklu.1751	0.3589
YMR203W	Sklu.1753	0.308
YMR204C	Sklu.1745	2.7945
YMR205C	Sklu.1743	0.2827
YMR208W	Sklu.6075	0.6874
YMR209C	Sklu.2476	1.2888
YMR210W	Sklu.7816	1.0833
YMR212C	Sklu.2658	0.809
YMR215W	Sklu.5375	0.4992
YMR216C	Sklu.3096	2.4205
YMR217W	Sklu.3746	0.1264
YMR218C	Sklu.6236	1.6685
YMR224C	Sklu.4277	0.652
YMR226C	Sklu.5865	0.3505
YMR227C	Sklu.1681	0.9827
YMR228W	Sklu.1687	0.7789
YMR229C	Sklu.1676	0.6096
YMR231W	Sklu.6532	0.9324
YMR234W	Sklu.4605	0.8888
YMR236W	Sklu.6664	0.3225
YMR238W	Sklu.5324	0.3639
YMR241W	Sklu.5702	0.2483
YMR242C	Sklu.7414	0.0813
YMR243C	Sklu.7412	0.4981
YMR244C-A	Sklu.4275	1.1794
YMR250W	Sklu.1275	0.5975
YMR252C	Sklu.5195	0.9613
YMR253C	Sklu.5194	0.7463
YMR258C	Sklu.460	1.1731
YMR259C	Sklu.2710	1.4553
YMR260C	Sklu.2709	0.0841
YMR263W	Sklu.6687	0.6785
YMR264W	Sklu.6688	1.2539
YMR265C	Sklu.2516	3.071
YMR266W	Sklu.2520	0.5473
YMR267W	Sklu.1524	0.7253
YMR268C	Sklu.239	1.4894
YMR270C	Sklu.2145	1.2579
YMR275C	Sklu.7332	0.9475
YMR276W	Sklu.7462	0.5168
YMR277W	Sklu.6526	0.782
YMR278W	Sklu.6527	0.6143
YMR282C	Sklu.6399	2.7227
YMR283C	Sklu.6398	0.922
YMR284W	Sklu.983	1.0965
YMR285C	Sklu.992	0.4148
YMR287C	Sklu.990	1.0281
YMR289W	Sklu.1078	1.5309
YMR291W	Sklu.1097	1.0056
YMR296C	Sklu.7388	0.5985
YMR297W	Sklu.7377	0.4563
YMR298W	Sklu.7378	0.5134
YMR299C	Sklu.7384	2.8274
YMR303C	Sklu.6159	0.2313
YMR307W	Sklu.198	0.4813
YMR310C	Sklu.7749	1.0673
YMR312W	Sklu.7754	1.0398
YMR314W	Sklu.7755	0.2152
YMR315W	Sklu.1926	0.6066
YMR316C-B	Sklu.6638	7.3258
YMR318C	Sklu.4528	0.3144
YMR319C	Sklu.5583	0.6621
YNL001W	Sklu.6221	0.6435
[truncated: 643 more rows]
