# Supplementary material for: Conservation and Evolution of Cis-Regulatory Systems in Ascomycete Fungi
Source: PLoS Biol. 2004 Nov 9;2(12):e398. doi: 10.1371/journal.pbio.0020398 (PMC526180; doi:10.1371/journal.pbio.0020398)
Supplement: Dataset S7 — (69 KB TXT). [file pbio.0020398.sd007.txt]

Sc gene	Kwal gene
YAL001C	Kwal_17586
YAL002W	Kwal_17599
YAL001C	Kwal_17586
YAL002W	Kwal_17599
YAL008W	Kwal_7232
YAL009W	Kwal_7219
YAL010C	Kwal_7214
YAL013W	Kwal_7181
YAL014C	Kwal_7177
YAL020C	Kwal_7118
YAL021C	Kwal_7112
YAL022C	Kwal_7110
YAL023C	Kwal_7105
YAL024C	Kwal_7083
YAL026C	Kwal_7070
YAL030W	Kwal_23743
YAL031C	Kwal_7036
YAL032C	Kwal_7031
YAL033W	Kwal_7029
YAL034W-A	Kwal_7007
YAL035W	Kwal_6973
YAL036C	Kwal_6969
YAL038W	Kwal_6945
YAL042W	Kwal_6861
YAL043C	Kwal_6850
YAL044C	Kwal_6833
YAL044W-A	Kwal_6831
YAL047C	Kwal_6821
YAL048C	Kwal_6810
YAL049C	Kwal_6528
YAL051W	Kwal_6805
YAL053W	Kwal_6799
YAL056W	Kwal_6774
YAL059W	Kwal_6745
YAL061W	Kwal_6739
YAL067C	Kwal_24353
YAR003W	Kwal_17572
YAR008W	Kwal_17541
YAR014C	Kwal_9780
YAR015W	Kwal_9776
YAR019C	Kwal_9763
YAR033W	Kwal_19404
YAR042W	Kwal_9752
YAR050W	Kwal_482
YBL002W	Kwal_10996
YBL003C	Kwal_10999
YBL006C	Kwal_17495
YBL007C	Kwal_17481
YBL008W	Kwal_17465
YBL009W	Kwal_17437
YBL010C	Kwal_17432
YBL013W	Kwal_17410
YBL014C	Kwal_17394
YBL015W	Kwal_2677
YBL016W	Kwal_2687
YBL018C	Kwal_2123
YBL019W	Kwal_2118
YBL020W	Kwal_2114
YBL021C	Kwal_2112
YBL022C	Kwal_2103
YBL023C	Kwal_2090
YBL025W	Kwal_2079
YBL027W	Kwal_12461
YBL028C	Kwal_12463
YBL029C-A	Kwal_12474
YBL029W	Kwal_12467
YBL030C	Kwal_12481
YBL031W	Kwal_12483
YBL033C	Kwal_12491
YBL034C	Kwal_12498
YBL035C	Kwal_12506
YBL036C	Kwal_12511
YBL037W	Kwal_12514
YBL038W	Kwal_12521
YBL039C	Kwal_19896
YBL040C	Kwal_19883
YBL041W	Kwal_19882
YBL042C	Kwal_9351
YBL043W	Kwal_6721
YBL045C	Kwal_19854
YBL046W	Kwal_19850
YBL049W	Kwal_19829
YBL051C	Kwal_14810
YBL052C	Kwal_14800
YBL055C	Kwal_10917
YBL056W	Kwal_10911
YBL057C	Kwal_10907
YBL060W	Kwal_10874
YBL061C	Kwal_10865
YBL064C	Kwal_10861
YBL066C	Kwal_10852
YBL071W-A	Kwal_10830
YBL072C	Kwal_10827
YBL074C	Kwal_10820
YBL076C	Kwal_10811
YBL078C	Kwal_10807
YBL079W	Kwal_10800
YBL080C	Kwal_10794
YBL084C	Kwal_10740
YBL086C	Kwal_10727
YBL087C	Kwal_10720
YBL088C	Kwal_10709
YBL090W	Kwal_10701
YBL091C	Kwal_10694
YBL092W	Kwal_10688
YBL093C	Kwal_10683
YBL095W	Kwal_10675
YBL097W	Kwal_10652
YBL098W	Kwal_10657
YBL099W	Kwal_10636
YBL101C	Kwal_10604
YBL102W	Kwal_10602
YBL103C	Kwal_10598
YBL104C	Kwal_10591
YBL105C	Kwal_10581
YBL106C	Kwal_10573
YBL107C	Kwal_10572
YBR002C	Kwal_10986
YBR003W	Kwal_10980
YBR004C	Kwal_10976
YBR006W	Kwal_23106
YBR007C	Kwal_23092
YBR008C	Kwal_19590
YBR009C	Kwal_10964
YBR010W	Kwal_10967
YBR011C	Kwal_10974
YBR015C	Kwal_23117
YBR017C	Kwal_9786
YBR022W	Kwal_5167
YBR023C	Kwal_5168
YBR025C	Kwal_5201
YBR026C	Kwal_22778
YBR028C	Kwal_22788
YBR029C	Kwal_22793
YBR030W	Kwal_12687
YBR031W	Kwal_12693
YBR034C	Kwal_12696
YBR036C	Kwal_22776
YBR037C	Kwal_5196
YBR038W	Kwal_5184
YBR039W	Kwal_22929
YBR040W	Kwal_22934
YBR041W	Kwal_22936
YBR042C	Kwal_22943
YBR043C	Kwal_22949
YBR044C	Kwal_22965
YBR045C	Kwal_22982
YBR046C	Kwal_22985
YBR049C	Kwal_22993
YBR055C	Kwal_23065
YBR056W	Kwal_23073
YBR057C	Kwal_23080
YBR058C	Kwal_23084
YBR058C-A	Kwal_10949
YBR059C	Kwal_10945
YBR060C	Kwal_10941
YBR061C	Kwal_10543
YBR065C	Kwal_10550
YBR068C	Kwal_10538
YBR070C	Kwal_10524
YBR071W	Kwal_10521
YBR073W	Kwal_10513
YBR074W	Kwal_10500
YBR077C	Kwal_10450
YBR080C	Kwal_12376
YBR082C	Kwal_12401
YBR083W	Kwal_12423
YBR084W	Kwal_12446
YBR085C-A	Kwal_12494
YBR087W	Kwal_12518
YBR088C	Kwal_12536
YBR089W	Kwal_12537
YBR091C	Kwal_12542
YBR092C	Kwal_5447
YBR094W	Kwal_12547
YBR096W	Kwal_12557
YBR097W	Kwal_12562
YBR098W	Kwal_12574
YBR101C	Kwal_12577
YBR102C	Kwal_12583
YBR103W	Kwal_12586
YBR105C	Kwal_12613
YBR106W	Kwal_3744
YBR107C	Kwal_3739
YBR108W	Kwal_3733
YBR109C	Kwal_3732
YBR110W	Kwal_3727
YBR111C	Kwal_3679
YBR112C	Kwal_3670
YBR115C	Kwal_3654
YBR118W	Kwal_3932
YBR119W	Kwal_3928
YBR120C	Kwal_3927
YBR121C	Kwal_3922
YBR122C	Kwal_3917
YBR123C	Kwal_3911
YBR127C	Kwal_3884
YBR128C	Kwal_3879
YBR129C	Kwal_3867
YBR131W	Kwal_3855
YBR132C	Kwal_3847
YBR133C	Kwal_3833
YBR137W	Kwal_9835
YBR138C	Kwal_9834
YBR139W	Kwal_23131
YBR140C	Kwal_23144
YBR141C	Kwal_23159
YBR142W	Kwal_23164
YBR143C	Kwal_23171
YBR146W	Kwal_23201
YBR149W	Kwal_22611
YBR151W	Kwal_22601
YBR153W	Kwal_23220
YBR154C	Kwal_23216
YBR161W	Kwal_11927
YBR162C	Kwal_11932
YBR162W-A	Kwal_11943
YBR163W	Kwal_11945
YBR166C	Kwal_12281
YBR167C	Kwal_12275
YBR168W	Kwal_12272
YBR170C	Kwal_12255
YBR171W	Kwal_12253
YBR173C	Kwal_12242
YBR176W	Kwal_12229
YBR177C	Kwal_12200
YBR179C	Kwal_12192
YBR180W	Kwal_12173
YBR185C	Kwal_12125
YBR186W	Kwal_12113
YBR187W	Kwal_12109
YBR191W	Kwal_12084
YBR192W	Kwal_12081
YBR193C	Kwal_12079
YBR195C	Kwal_12070
YBR196C	Kwal_12065
YBR198C	Kwal_12053
YBR200W	Kwal_12027
YBR202W	Kwal_12002
YBR203W	Kwal_11981
YBR204C	Kwal_11975
YBR205W	Kwal_11965
YBR207W	Kwal_11962
YBR208C	Kwal_11951
YBR211C	Kwal_1859
YBR217W	Kwal_1811
YBR220C	Kwal_1793
YBR221C	Kwal_1789
YBR223C	Kwal_1781
YBR225W	Kwal_1765
YBR227C	Kwal_1761
YBR228W	Kwal_1757
YBR229C	Kwal_1751
YBR233W	Kwal_1689
YBR233W-A	Kwal_1678
YBR234C	Kwal_1675
YBR235W	Kwal_1663
YBR237W	Kwal_1653
YBR238C	Kwal_1646
YBR239C	Kwal_1636
YBR240C	Kwal_1631
YBR241C	Kwal_1625
YBR243C	Kwal_1615
YBR245C	Kwal_1600
YBR246W	Kwal_1597
YBR248C	Kwal_1558
YBR249C	Kwal_1554
YBR250W	Kwal_11082
YBR251W	Kwal_21073
YBR252W	Kwal_20460
YBR253W	Kwal_20457
YBR254C	Kwal_20450
YBR256C	Kwal_20438
YBR257W	Kwal_76
YBR258C	Kwal_75
YBR261C	Kwal_65
YBR262C	Kwal_64
YBR263W	Kwal_2483
YBR265W	Kwal_2598
YBR267W	Kwal_2591
YBR268W	Kwal_2586
YBR269C	Kwal_2578
YBR270C	Kwal_2561
YBR271W	Kwal_2550
YBR272C	Kwal_2506
YBR273C	Kwal_2499
YBR276C	Kwal_10
YBR279W	Kwal_34
YBR281C	Kwal_40
YBR282W	Kwal_56
YBR283C	Kwal_57
YBR286W	Kwal_2457
YBR288C	Kwal_7957
YBR290W	Kwal_7966
YBR291C	Kwal_7967
YBR293W	Kwal_6697
YBR296C	Kwal_596
YBR302C	Kwal_7243
YCL001W	Kwal_279
YCL004W	Kwal_273
YCL005W	Kwal_270
YCL009C	Kwal_265
YCL014W	Kwal_237
YCL016C	Kwal_234
YCL017C	Kwal_227
YCL018W	Kwal_225
YCL027W	Kwal_13198
YCL029C	Kwal_13186
YCL030C	Kwal_13182
YCL031C	Kwal_13178
YCL032W	Kwal_13175
YCL033C	Kwal_13170
YCL034W	Kwal_13167
YCL035C	Kwal_13166
YCL039W	Kwal_13148
YCL040W	Kwal_13143
YCL043C	Kwal_13131
YCL044C	Kwal_13129
YCL045C	Kwal_13125
YCL047C	Kwal_13121
YCL048W	Kwal_13115
YCL052C	Kwal_13059
YCL054W	Kwal_13054
YCL055W	Kwal_13042
YCL057C-A	Kwal_13016
YCL059C	Kwal_13011
YCL061C	Kwal_13005
YCL063W	Kwal_13003
YCL066W	Kwal_12992
YCL069W	Kwal_728
YCR003W	Kwal_287
YCR004C	Kwal_295
YCR012W	Kwal_16211
YCR014C	Kwal_16205
YCR015C	Kwal_16201
YCR016W	Kwal_16200
YCR019W	Kwal_16159
YCR020C	Kwal_16162
YCR020C-A	Kwal_16168
YCR020W-B	Kwal_16172
YCR021C	Kwal_15867
YCR024C	Kwal_16119
YCR028C	Kwal_13713
YCR032W	Kwal_13665
YCR033W	Kwal_13646
YCR034W	Kwal_13644
YCR035C	Kwal_13638
YCR036W	Kwal_13636
YCR038C	Kwal_13598
YCR040W	Kwal_12992
YCR042C	Kwal_13360
YCR043C	Kwal_13352
YCR044C	Kwal_13339
YCR045C	Kwal_6183
YCR046C	Kwal_6203
YCR047C	Kwal_6205
YCR054C	Kwal_6237
YCR057C	Kwal_6240
YCR059C	Kwal_6253
YCR061W	Kwal_6259
YCR063W	Kwal_6272
YCR065W	Kwal_6278
YCR066W	Kwal_6285
YCR068W	Kwal_6298
YCR069W	Kwal_6314
YCR071C	Kwal_6321
YCR075C	Kwal_6347
YCR076C	Kwal_6356
YCR077C	Kwal_6358
YCR079W	Kwal_6377
YCR081W	Kwal_6394
YCR082W	Kwal_6417
YCR084C	Kwal_6429
YCR086W	Kwal_6435
YCR087C-A	Kwal_6436
YCR090C	Kwal_6448
YCR092C	Kwal_6466
YCR093W	Kwal_6473
YCR094W	Kwal_6482
YCR098C	Kwal_6575
YCR105W	Kwal_17532
YCR106W	Kwal_20722
YDL001W	Kwal_11001
YDL002C	Kwal_11003
YDL004W	Kwal_11023
YDL007W	Kwal_11032
YDL008W	Kwal_23112
YDL010W	Kwal_23114
YDL013W	Kwal_9824
YDL015C	Kwal_9811
YDL017W	Kwal_9804
YDL018C	Kwal_9801
YDL020C	Kwal_14227
YDL022W	Kwal_14208
YDL023C	Kwal_14209
YDL027C	Kwal_14179
YDL028C	Kwal_14167
YDL029W	Kwal_14177
YDL030W	Kwal_22799
YDL031W	Kwal_22804
YDL033C	Kwal_22816
YDL035C	Kwal_22825
YDL040C	Kwal_22841
YDL043C	Kwal_22859
YDL044C	Kwal_22874
YDL045C	Kwal_22878
YDL045W-A	Kwal_22881
YDL046W	Kwal_22885
YDL047W	Kwal_22887
YDL051W	Kwal_9319
YDL052C	Kwal_9326
YDL053C	Kwal_9336
YDL054C	Kwal_9341
YDL056W	Kwal_9359
YDL057W	Kwal_9365
YDL061C	Kwal_4240
YDL063C	Kwal_4229
YDL065C	Kwal_4224
YDL066W	Kwal_4210
YDL067C	Kwal_4201
YDL072C	Kwal_4173
YDL077C	Kwal_4124
YDL078C	Kwal_17859
YDL080C	Kwal_17878
YDL081C	Kwal_15846
YDL085C-A	Kwal_15822
YDL086W	Kwal_15814
YDL087C	Kwal_15798
YDL088C	Kwal_15786
YDL089W	Kwal_15782
YDL090C	Kwal_3644
YDL092W	Kwal_3637
YDL095W	Kwal_3623
YDL097C	Kwal_3618
YDL098C	Kwal_3614
YDL099W	Kwal_3607
YDL100C	Kwal_3603
YDL101C	Kwal_3590
YDL103C	Kwal_3552
YDL104C	Kwal_3527
YDL105W	Kwal_3524
YDL106C	Kwal_3494
YDL107W	Kwal_3475
YDL108W	Kwal_3471
YDL110C	Kwal_3458
YDL111C	Kwal_3449
YDL112W	Kwal_3442
YDL113C	Kwal_3438
YDL115C	Kwal_3435
YDL116W	Kwal_3426
YDL117W	Kwal_3416
YDL120W	Kwal_11440
YDL121C	Kwal_11443
YDL122W	Kwal_11444
YDL124W	Kwal_19278
YDL126C	Kwal_5996
YDL127W	Kwal_6006
YDL131W	Kwal_12090
YDL133W	Kwal_24414
YDL134C	Kwal_24430
YDL135C	Kwal_24436
YDL137W	Kwal_24453
YDL139C	Kwal_24484
YDL140C	Kwal_24489
YDL141W	Kwal_24500
YDL142C	Kwal_24503
YDL143W	Kwal_24506
YDL144C	Kwal_2829
YDL145C	Kwal_24526
YDL146W	Kwal_24535
YDL147W	Kwal_24540
YDL148C	Kwal_24543
YDL149W	Kwal_24548
YDL150W	Kwal_24552
YDL151C	Kwal_24554
YDL155W	Kwal_24561
YDL156W	Kwal_24577
YDL157C	Kwal_24582
YDL161W	Kwal_24610
YDL166C	Kwal_24635
YDL168W	Kwal_24642
YDL170W	Kwal_24670
YDL171C	Kwal_14854
YDL174C	Kwal_14843
YDL176W	Kwal_5986
YDL178W	Kwal_5989
YDL180W	Kwal_6020
YDL181W	Kwal_24395
YDL183C	Kwal_24418
YDL186W	Kwal_24425
YDL190C	Kwal_24442
YDL192W	Kwal_24462
YDL193W	Kwal_24466
YDL194W	Kwal_24469
YDL195W	Kwal_24478
YDL198C	Kwal_11626
YDL201W	Kwal_11644
YDL202W	Kwal_11645
YDL203C	Kwal_11655
YDL205C	Kwal_11684
YDL206W	Kwal_11690
YDL208W	Kwal_11725
YDL209C	Kwal_11730
YDL210W	Kwal_4458
YDL212W	Kwal_14457
YDL213C	Kwal_14444
YDL215C	Kwal_4678
YDL216C	Kwal_4672
YDL217C	Kwal_4669
YDL218W	Kwal_4650
YDL219W	Kwal_4644
YDL220C	Kwal_4628
YDL222C	Kwal_4623
YDL225W	Kwal_4588
YDL226C	Kwal_4569
YDL229W	Kwal_4548
YDL231C	Kwal_4532
YDL233W	Kwal_4508
YDL234C	Kwal_4498
YDL235C	Kwal_4482
YDL236W	Kwal_4479
YDL237W	Kwal_4449
YDL238C	Kwal_4443
YDL240W	Kwal_24822
YDL243C	Kwal_16887
YDR001C	Kwal_10991
YDR003W	Kwal_10975
YDR004W	Kwal_23102
YDR006C	Kwal_10958
YDR007W	Kwal_10972
YDR008C	Kwal_10973
YDR012W	Kwal_12693
YDR013W	Kwal_22905
YDR014W	Kwal_22908
YDR016C	Kwal_22920
YDR017C	Kwal_22923
YDR019C	Kwal_22957
YDR023W	Kwal_22978
YDR027C	Kwal_23014
YDR028C	Kwal_23018
YDR030C	Kwal_23035
YDR031W	Kwal_23039
YDR032C	Kwal_23042
YDR034C	Kwal_23058
YDR035W	Kwal_23079
YDR036C	Kwal_23087
YDR037W	Kwal_10541
YDR038C	Kwal_3160
YDR041W	Kwal_10545
YDR043C	Kwal_10925
YDR044W	Kwal_10935
YDR045C	Kwal_10939
YDR047W	Kwal_10507
YDR049W	Kwal_10509
YDR050C	Kwal_10527
YDR051C	Kwal_10531
YDR052C	Kwal_10452
YDR054C	Kwal_10444
YDR057W	Kwal_12385
YDR058C	Kwal_13495
YDR060W	Kwal_12406
YDR061W	Kwal_2052
YDR062W	Kwal_2048
YDR063W	Kwal_2046
YDR065W	Kwal_2040
YDR068W	Kwal_2014
YDR071C	Kwal_2006
YDR072C	Kwal_1998
YDR074W	Kwal_1981
YDR075W	Kwal_1965
YDR076W	Kwal_1960
YDR078C	Kwal_1951
YDR079C-A	Kwal_1927
YDR079W	Kwal_1932
YDR080W	Kwal_1924
YDR081C	Kwal_1921
YDR082W	Kwal_1915
YDR083W	Kwal_23374
YDR084C	Kwal_23379
YDR085C	Kwal_23380
YDR086C	Kwal_23403
YDR087C	Kwal_23405
YDR088C	Kwal_23407
YDR089W	Kwal_23410
YDR090C	Kwal_6565
YDR092W	Kwal_23482
YDR097C	Kwal_23445
YDR098C	Kwal_23506
YDR100W	Kwal_23528
YDR101C	Kwal_23557
YDR103W	Kwal_23543
YDR104C	Kwal_23530
YDR105C	Kwal_23564
YDR106W	Kwal_23568
YDR108W	Kwal_23583
YDR109C	Kwal_23607
YDR110W	Kwal_23799
YDR115W	Kwal_23776
YDR116C	Kwal_23775
YDR117C	Kwal_23771
YDR120C	Kwal_23747
YDR121W	Kwal_23745
YDR123C	Kwal_23714
YDR124W	Kwal_23707
YDR125C	Kwal_23702
YDR126W	Kwal_23697
YDR127W	Kwal_23687
YDR128W	Kwal_23685
YDR130C	Kwal_23633
YDR132C	Kwal_23628
YDR135C	Kwal_23844
YDR137W	Kwal_23855
YDR138W	Kwal_23859
YDR140W	Kwal_23884
YDR141C	Kwal_23885
YDR145W	Kwal_23916
YDR148C	Kwal_23934
YDR150W	Kwal_11232
YDR151C	Kwal_11253
YDR152W	Kwal_11258
YDR155C	Kwal_11265
YDR158W	Kwal_11274
YDR159W	Kwal_11281
YDR160W	Kwal_11900
YDR164C	Kwal_11316
YDR165W	Kwal_11327
YDR166C	Kwal_11335
YDR167W	Kwal_11345
YDR168W	Kwal_11349
YDR169C	Kwal_11355
YDR170C	Kwal_3401
YDR171W	Kwal_3391
YDR175C	Kwal_3356
YDR176W	Kwal_3350
YDR177W	Kwal_6485
YDR178W	Kwal_3343
YDR179C	Kwal_3341
YDR179W-A	Kwal_3339
YDR180W	Kwal_3327
YDR182W	Kwal_3319
YDR183W	Kwal_3313
YDR184C	Kwal_3307
YDR188W	Kwal_3279
YDR189W	Kwal_3275
YDR190C	Kwal_3268
YDR194C	Kwal_3235
YDR195W	Kwal_3229
YDR196C	Kwal_3228
YDR197W	Kwal_3225
YDR198C	Kwal_3221
YDR201W	Kwal_3212
YDR202C	Kwal_3209
YDR204W	Kwal_3207
YDR205W	Kwal_3194
YDR206W	Kwal_3186
YDR211W	Kwal_3137
YDR212W	Kwal_3129
YDR213W	Kwal_3122
YDR214W	Kwal_3118
YDR219C	Kwal_17952
YDR221W	Kwal_11568
YDR224C	Kwal_10996
YDR226W	Kwal_11607
YDR228C	Kwal_11619
YDR229W	Kwal_11647
YDR231C	Kwal_11652
YDR232W	Kwal_11664
YDR234W	Kwal_11676
YDR235W	Kwal_11685
YDR236C	Kwal_11696
YDR237W	Kwal_11703
YDR238C	Kwal_11707
YDR240C	Kwal_11720
YDR242W	Kwal_15724
YDR243C	Kwal_11734
YDR244W	Kwal_11737
YDR246W	Kwal_11767
YDR248C	Kwal_11782
YDR249C	Kwal_11805
YDR253C	Kwal_11824
YDR254W	Kwal_11838
YDR255C	Kwal_11842
YDR256C	Kwal_11847
YDR257C	Kwal_19929
YDR258C	Kwal_19939
YDR260C	Kwal_19953
YDR261C	Kwal_19957
YDR262W	Kwal_19970
YDR263C	Kwal_19981
YDR266C	Kwal_20000
YDR267C	Kwal_21559
YDR268W	Kwal_21563
YDR270W	Kwal_21575
YDR272W	Kwal_21582
YDR277C	Kwal_21614
YDR279W	Kwal_5635
YDR280W	Kwal_5638
YDR282C	Kwal_5643
YDR283C	Kwal_5668
YDR284C	Kwal_5665
YDR286C	Kwal_5660
YDR287W	Kwal_5656
YDR288W	Kwal_5649
YDR289C	Kwal_5676
YDR291W	Kwal_5679
YDR292C	Kwal_5684
YDR293C	Kwal_5705
YDR294C	Kwal_5725
YDR295C	Kwal_5731
YDR296W	Kwal_5737
YDR297W	Kwal_5743
YDR298C	Kwal_5747
YDR299W	Kwal_5750
YDR300C	Kwal_18187
YDR301W	Kwal_18192
YDR302W	Kwal_18196
YDR304C	Kwal_18202
YDR306C	Kwal_14365
YDR307W	Kwal_14357
YDR308C	Kwal_14356
YDR309C	Kwal_14353
YDR310C	Kwal_14342
YDR311W	Kwal_14330
YDR315C	Kwal_16012
YDR316W	Kwal_16006
YDR317W	Kwal_15989
YDR318W	Kwal_15986
YDR320C	Kwal_15977
YDR320C-A	Kwal_15975
YDR322C-A	Kwal_20255
YDR322W	Kwal_20257
YDR323C	Kwal_20241
YDR324C	Kwal_20233
YDR325W	Kwal_20225
YDR326C	Kwal_20214
YDR328C	Kwal_20211
YDR329C	Kwal_20206
YDR331W	Kwal_20195
YDR332W	Kwal_20185
YDR333C	Kwal_20164
YDR334W	Kwal_20143
YDR335W	Kwal_20124
YDR336W	Kwal_20123
YDR337W	Kwal_20110
YDR342C	Kwal_20075
YDR346C	Kwal_20054
YDR347W	Kwal_20049
YDR348C	Kwal_20047
YDR349C	Kwal_20034
YDR350C	Kwal_21551
YDR352W	Kwal_21538
YDR353W	Kwal_21529
YDR354W	Kwal_21520
YDR357C	Kwal_21514
YDR359C	Kwal_21496
YDR361C	Kwal_21494
YDR362C	Kwal_21478
YDR363W	Kwal_21468
YDR364C	Kwal_21450
YDR365C	Kwal_21444
YDR367W	Kwal_21432
YDR368W	Kwal_18084
YDR369C	Kwal_21422
YDR370C	Kwal_21415
YDR371W	Kwal_21402
YDR372C	Kwal_21399
YDR373W	Kwal_21391
YDR374C	Kwal_21386
YDR375C	Kwal_21381
YDR376W	Kwal_21376
YDR379C-A	Kwal_21366
YDR382W	Kwal_21333
YDR383C	Kwal_21322
YDR384C	Kwal_21316
YDR385W	Kwal_21295
YDR386W	Kwal_21293
YDR387C	Kwal_21289
YDR388W	Kwal_21287
YDR389W	Kwal_21284
YDR390C	Kwal_21278
YDR391C	Kwal_24573
YDR392W	Kwal_18872
YDR397C	Kwal_18831
YDR398W	Kwal_18825
YDR399W	Kwal_18822
YDR400W	Kwal_18807
YDR402C	Kwal_18804
YDR403W	Kwal_18796
YDR405W	Kwal_18782
YDR406W	Kwal_9666
YDR407C	Kwal_18751
YDR408C	Kwal_18745
YDR410C	Kwal_18741
YDR411C	Kwal_18730
YDR412W	Kwal_18726
YDR416W	Kwal_18684
YDR417C	Kwal_18672
YDR418W	Kwal_18673
YDR419W	Kwal_18678
YDR425W	Kwal_18601
YDR429C	Kwal_12890
YDR430C	Kwal_18577
YDR432W	Kwal_18572
YDR433W	Kwal_18571
YDR434W	Kwal_18555
YDR437W	Kwal_18535
YDR440W	Kwal_18501
YDR443C	Kwal_18487
YDR444W	Kwal_18482
YDR446W	Kwal_18475
YDR448W	Kwal_18470
YDR449C	Kwal_18464
YDR452W	Kwal_18442
YDR454C	Kwal_18430
YDR456W	Kwal_18417
YDR457W	Kwal_18389
YDR459C	Kwal_18366
YDR460W	Kwal_18361
YDR462W	Kwal_18349
YDR463W	Kwal_18337
YDR464W	Kwal_18326
YDR465C	Kwal_18318
YDR468C	Kwal_18303
YDR470C	Kwal_18297
YDR473C	Kwal_18249
YDR474C	Kwal_18246
YDR476C	Kwal_18236
YDR478W	Kwal_19921
YDR479C	Kwal_19922
YDR480W	Kwal_11859
YDR481C	Kwal_11868
YDR482C	Kwal_11877
YDR484W	Kwal_22637
YDR486C	Kwal_22657
YDR487C	Kwal_22664
YDR488C	Kwal_22681
YDR489W	Kwal_22685
YDR490C	Kwal_22693
YDR492W	Kwal_22704
YDR493W	Kwal_22706
YDR494W	Kwal_22710
YDR495C	Kwal_22713
YDR496C	Kwal_22719
YDR497C	Kwal_22724
YDR498C	Kwal_22734
YDR499W	Kwal_13281
YDR501W	Kwal_13263
YDR502C	Kwal_13256
YDR503C	Kwal_13251
YDR506C	Kwal_13230
YDR507C	Kwal_13225
YDR508C	Kwal_13204
YDR511W	Kwal_13181
YDR517W	Kwal_13134
YDR519W	Kwal_13124
YDR524C	Kwal_13101
YDR527W	Kwal_13082
YDR529C	Kwal_13064
YDR530C	Kwal_13066
YDR531W	Kwal_13069
YDR536W	Kwal_14911
YEL001C	Kwal_20901
YEL002C	Kwal_20888
YEL005C	Kwal_20881
YEL009C	Kwal_20854
YEL012W	Kwal_16174
YEL015W	Kwal_16145
YEL017W	Kwal_16131
YEL019C	Kwal_16121
YEL020C	Kwal_16116
YEL021W	Kwal_16109
YEL022W	Kwal_16098
YEL023C	Kwal_16077
YEL024W	Kwal_16074
YEL027W	Kwal_16031
YEL029C	Kwal_16021
YEL032W	Kwal_10174
YEL034W	Kwal_10164
YEL036C	Kwal_10157
YEL038W	Kwal_10151
YEL040W	Kwal_10146
YEL042W	Kwal_10136
YEL043W	Kwal_10114
YEL044W	Kwal_10110
YEL046C	Kwal_10084
YEL047C	Kwal_10088
YEL048C	Kwal_10092
YEL051W	Kwal_18688
YEL052W	Kwal_18662
YEL053C	Kwal_18669
YEL054C	Kwal_18673
YEL055C	Kwal_22334
YEL056W	Kwal_22345
YEL058W	Kwal_22355
YEL059C-A	Kwal_22359
YEL060C	Kwal_22387
YEL061C	Kwal_22403
YEL062W	Kwal_22411
YEL063C	Kwal_13401
YEL064C	Kwal_13386
YEL065W	Kwal_5241
YER001W	Kwal_2057
YER002W	Kwal_20904
YER003C	Kwal_20906
YER004W	Kwal_18862
YER005W	Kwal_20915
YER006W	Kwal_20924
YER007W	Kwal_20930
YER008C	Kwal_20943
YER009W	Kwal_20953
YER010C	Kwal_20970
YER012W	Kwal_21028
YER013W	Kwal_21029
YER014W	Kwal_21034
YER015W	Kwal_21042
YER016W	Kwal_21049
YER019W	Kwal_13332
YER020W	Kwal_19778
YER021W	Kwal_21848
YER022W	Kwal_21851
YER023W	Kwal_21862
YER025W	Kwal_21890
YER026C	Kwal_19001
YER027C	Kwal_19040
YER029C	Kwal_19051
YER032W	Kwal_19059
YER033C	Kwal_19067
YER034W	Kwal_19110
YER038C	Kwal_19149
YER040W	Kwal_19160
YER041W	Kwal_19168
YER042W	Kwal_19170
YER043C	Kwal_19180
YER044C	Kwal_18083
YER046W	Kwal_18109
YER047C	Kwal_18123
YER048C	Kwal_18133
YER048W-A	Kwal_18142
YER049W	Kwal_18145
YER051W	Kwal_18155
YER052C	Kwal_18163
YER053C	Kwal_5757
YER054C	Kwal_5764
YER055C	Kwal_5779
YER056C	Kwal_5819
YER058W	Kwal_5805
YER061C	Kwal_5828
YER065C	Kwal_5845
YER066W	Kwal_5035
YER068W	Kwal_5859
YER069W	Kwal_5867
YER070W	Kwal_5887
YER071C	Kwal_5903
YER073W	Kwal_5911
YER075C	Kwal_5922
YER076C	Kwal_10104
YER078C	Kwal_5937
YER079W	Kwal_5947
YER080W	Kwal_5948
YER082C	Kwal_5962
YER083C	Kwal_5971
YER086W	Kwal_14822
YER087W	Kwal_14819
YER088C	Kwal_14795
YER091C	Kwal_10898
YER092W	Kwal_10895
YER093C	Kwal_10886
YER095W	Kwal_10870
YER098W	Kwal_10842
YER099C	Kwal_10839
YER100W	Kwal_10837
YER101C	Kwal_10832
YER102W	Kwal_10827
YER103W	Kwal_10817
YER104W	Kwal_10809
YER106W	Kwal_10796
YER107C	Kwal_10785
YER109C	Kwal_10776
YER110C	Kwal_10763
YER111C	Kwal_10756
YER112W	Kwal_10754
YER113C	Kwal_10746
YER114C	Kwal_10733
YER117W	Kwal_10720
YER118C	Kwal_10707
YER119C	Kwal_10702
YER122C	Kwal_10676
YER124C	Kwal_17310
YER125W	Kwal_17302
YER126C	Kwal_17281
YER127W	Kwal_17278
YER128W	Kwal_17275
YER134C	Kwal_2675
YER137C	Kwal_2073
YER139C	Kwal_2039
YER140W	Kwal_2034
YER141W	Kwal_2027
YER142C	Kwal_2026
YER145C	Kwal_11066
YER146W	Kwal_2004
YER147C	Kwal_1975
YER148W	Kwal_1973
YER149C	Kwal_1970
YER152C	Kwal_585
YER153C	Kwal_1950
YER155C	Kwal_1938
YER156C	Kwal_1933
YER162C	Kwal_23417
YER164W	Kwal_23442
YER165W	Kwal_23486
YER167W	Kwal_23462
YER168C	Kwal_23461
YER169W	Kwal_23453
YER170W	Kwal_23489
YER171W	Kwal_23490
YER172C	Kwal_23494
YER173W	Kwal_23503
YER175C	Kwal_23509
YER176W	Kwal_23511
YER177W	Kwal_23522
YER178W	Kwal_23550
YER180C	Kwal_23572
YER182W	Kwal_16776
YER183C	Kwal_16779
YER185W	Kwal_9446
YFL001W	Kwal_5130
YFL002C	Kwal_5125
YFL005W	Kwal_5058
YFL006W	Kwal_5049
YFL008W	Kwal_5043
YFL013C	Kwal_5025
YFL014W	Kwal_5021
YFL016C	Kwal_17957
YFL017C	Kwal_17968
YFL018C	Kwal_17972
YFL021W	Kwal_17980
YFL022C	Kwal_17998
YFL025C	Kwal_18036
YFL026W	Kwal_18044
YFL027C	Kwal_1230
YFL029C	Kwal_1249
YFL030W	Kwal_1176
YFL031W	Kwal_1171
YFL033C	Kwal_1159
YFL034W	Kwal_1143
YFL036W	Kwal_1122
YFL038C	Kwal_1116
YFL039C	Kwal_1109
YFL040W	Kwal_1105
YFL041W	Kwal_1085
YFL042C	Kwal_1071
YFL044C	Kwal_1065
YFL045C	Kwal_1057
YFL046W	Kwal_1055
YFL048C	Kwal_12773
YFL049W	Kwal_12776
YFL053W	Kwal_15260
YFL054C	Kwal_15269
YFL055W	Kwal_9612
YFL058W	Kwal_15310
YFL059W	Kwal_7725
YFL060C	Kwal_7728
YFR002W	Kwal_5142
YFR003C	Kwal_5145
YFR005C	Kwal_5152
YFR006W	Kwal_5157
YFR007W	Kwal_11050
YFR008W	Kwal_11062
YFR009W	Kwal_16240
YFR011C	Kwal_16271
YFR013W	Kwal_92
YFR015C	Kwal_99
YFR017C	Kwal_16225
YFR018C	Kwal_335
YFR021W	Kwal_356
YFR023W	Kwal_370
YFR028C	Kwal_394
YFR029W	Kwal_82
YFR030W	Kwal_20425
YFR031C	Kwal_20421
YFR032C	Kwal_20414
YFR032C-A	Kwal_20411
YFR034C	Kwal_20403
YFR037C	Kwal_18073
YFR040W	Kwal_19191
YFR041C	Kwal_19198
YFR042W	Kwal_19203
YFR043C	Kwal_19204
YFR045W	Kwal_19228
YFR047C	Kwal_19256
YFR048W	Kwal_19268
YFR049W	Kwal_19285
YFR050C	Kwal_19290
YFR051C	Kwal_19292
YFR052W	Kwal_19303
YGL001C	Kwal_17598
YGL003C	Kwal_17567
YGL004C	Kwal_17555
YGL005C	Kwal_17554
YGL006W	Kwal_17547
YGL008C	Kwal_17522
YGL009C	Kwal_17469
YGL010W	Kwal_17492
YGL011C	Kwal_17493
YGL012W	Kwal_17499
YGL013C	Kwal_17506
YGL016W	Kwal_17457
YGL017W	Kwal_17453
YGL018C	Kwal_17451
YGL019W	Kwal_17449
YGL020C	Kwal_17447
YGL022W	Kwal_17426
YGL026C	Kwal_17400
YGL027C	Kwal_17390
YGL032C	Kwal_2297
YGL035C	Kwal_2278
YGL036W	Kwal_2251
YGL037C	Kwal_2249
YGL038C	Kwal_2247
YGL040C	Kwal_7505
YGL043W	Kwal_7521
YGL044C	Kwal_7522
YGL047W	Kwal_7477
YGL048C	Kwal_7474
YGL050W	Kwal_7457
YGL054C	Kwal_1862
YGL055W	Kwal_5693
YGL057C	Kwal_1831
YGL058W	Kwal_1828
YGL059W	Kwal_1825
YGL060W	Kwal_1812
YGL061C	Kwal_1809
YGL062W	Kwal_1803
YGL064C	Kwal_24094
YGL065C	Kwal_24078
YGL066W	Kwal_24074
YGL067W	Kwal_24068
YGL068W	Kwal_24058
YGL069C	Kwal_24057
YGL070C	Kwal_24054
YGL075C	Kwal_24033
YGL078C	Kwal_24005
YGL079W	Kwal_23995
YGL080W	Kwal_23975
YGL081W	Kwal_23958
YGL082W	Kwal_23954
YGL084C	Kwal_11189
YGL085W	Kwal_11187
YGL091C	Kwal_11147
YGL092W	Kwal_11138
YGL094C	Kwal_11124
YGL095C	Kwal_11113
YGL097W	Kwal_1563
YGL098W	Kwal_1589
YGL099W	Kwal_1591
YGL100W	Kwal_1611
YGL101W	Kwal_1619
YGL105W	Kwal_1634
YGL106W	Kwal_1641
YGL108C	Kwal_1652
YGL110C	Kwal_1670
YGL111W	Kwal_1671
YGL112C	Kwal_1679
YGL113W	Kwal_1683
YGL114W	Kwal_1697
YGL115W	Kwal_1716
YGL116W	Kwal_1710
YGL122C	Kwal_1729
YGL123W	Kwal_1733
YGL124C	Kwal_1741
YGL125W	Kwal_1773
YGL126W	Kwal_1796
YGL127C	Kwal_1800
YGL129C	Kwal_24111
YGL130W	Kwal_24113
YGL131C	Kwal_24115
YGL133W	Kwal_24134
YGL134W	Kwal_24151
YGL135W	Kwal_24153
YGL136C	Kwal_24158
YGL137W	Kwal_24163
YGL138C	Kwal_24167
YGL140C	Kwal_13439
YGL141W	Kwal_3481
YGL142C	Kwal_3478
YGL143C	Kwal_3467
YGL144C	Kwal_3464
YGL145W	Kwal_3460
YGL146C	Kwal_3454
YGL148W	Kwal_3413
YGL150C	Kwal_11388
YGL151W	Kwal_11401
YGL152C	Kwal_11411
YGL153W	Kwal_11410
YGL154C	Kwal_11416
YGL155W	Kwal_11422
YGL156W	Kwal_11425
YGL159W	Kwal_145
YGL163C	Kwal_1537
YGL166W	Kwal_1543
YGL167C	Kwal_1498
YGL169W	Kwal_1504
YGL170C	Kwal_2186
YGL173C	Kwal_17329
YGL174W	Kwal_17326
YGL175C	Kwal_17324
YGL179C	Kwal_17263
YGL180W	Kwal_17252
YGL184C	Kwal_17221
YGL186C	Kwal_17216
YGL187C	Kwal_17214
YGL189C	Kwal_17211
YGL191W	Kwal_17203
YGL192W	Kwal_20793
YGL194C	Kwal_20790
YGL195W	Kwal_20766
YGL196W	Kwal_16572
YGL197W	Kwal_20756
YGL198W	Kwal_20753
YGL200C	Kwal_20739
YGL201C	Kwal_18966
YGL202W	Kwal_18982
YGL203C	Kwal_18993
YGL205W	Kwal_19009
YGL206C	Kwal_19023
YGL207W	Kwal_19034
YGL210W	Kwal_19055
YGL211W	Kwal_19072
YGL212W	Kwal_19079
YGL213C	Kwal_19083
YGL215W	Kwal_19087
YGL216W	Kwal_19093
YGL219C	Kwal_19100
YGL221C	Kwal_19107
YGL223C	Kwal_19143
YGL224C	Kwal_19146
YGL225W	Kwal_19154
YGL226W	Kwal_19171
YGL227W	Kwal_19173
YGL228W	Kwal_19184
YGL231C	Kwal_19210
YGL232W	Kwal_19212
YGL233W	Kwal_19214
YGL236C	Kwal_19236
YGL237C	Kwal_19244
YGL238W	Kwal_19247
YGL240W	Kwal_19253
YGL241W	Kwal_19258
YGL242C	Kwal_19262
YGL243W	Kwal_19263
YGL244W	Kwal_19265
YGL245W	Kwal_19272
YGL246C	Kwal_19276
YGL248W	Kwal_19286
YGL250W	Kwal_19298
YGL252C	Kwal_19309
YGL253W	Kwal_19321
YGL255W	Kwal_824
YGL256W	Kwal_15741
YGL257C	Kwal_5454
YGL262W	Kwal_2782
YGR002C	Kwal_17632
YGR003W	Kwal_17635
YGR005C	Kwal_17647
YGR006W	Kwal_17650
YGR008C	Kwal_17659
YGR009C	Kwal_2265
YGR012W	Kwal_17692
YGR013W	Kwal_17697
YGR014W	Kwal_17703
YGR015C	Kwal_17712
YGR016W	Kwal_17714
YGR017W	Kwal_2238
YGR018C	Kwal_2239
YGR019W	Kwal_2234
YGR020C	Kwal_2227
YGR021W	Kwal_2223
YGR024C	Kwal_1476
YGR026W	Kwal_1300
YGR027C	Kwal_1302
YGR030C	Kwal_1340
YGR031W	Kwal_1354
YGR033C	Kwal_1375
YGR036C	Kwal_1386
YGR037C	Kwal_1402
YGR038W	Kwal_1408
YGR040W	Kwal_1416
YGR041W	Kwal_1428
YGR042W	Kwal_1437
YGR044C	Kwal_1457
YGR046W	Kwal_13422
YGR047C	Kwal_13428
YGR048W	Kwal_13436
YGR053C	Kwal_1269
YGR054W	Kwal_1263
YGR055W	Kwal_18050
YGR057C	Kwal_18070
YGR058W	Kwal_9226
YGR060W	Kwal_9241
YGR061C	Kwal_9244
YGR062C	Kwal_9256
YGR063C	Kwal_9261
YGR065C	Kwal_9264
YGR068C	Kwal_9272
YGR072W	Kwal_22892
YGR074W	Kwal_22900
YGR075C	Kwal_22903
YGR076C	Kwal_22904
YGR077C	Kwal_12700
YGR078C	Kwal_12708
YGR080W	Kwal_3786
YGR081C	Kwal_3771
YGR082W	Kwal_3769
YGR083C	Kwal_3762
YGR084C	Kwal_3752
YGR086C	Kwal_7260
YGR088W	Kwal_17193
YGR089W	Kwal_4010
YGR090W	Kwal_4002
YGR091W	Kwal_3995
YGR092W	Kwal_3992
YGR094W	Kwal_3972
YGR095C	Kwal_3969
YGR096W	Kwal_3965
YGR097W	Kwal_20547
YGR098C	Kwal_20535
YGR099W	Kwal_20529
YGR100W	Kwal_20508
YGR101W	Kwal_20505
YGR102C	Kwal_20503
YGR103W	Kwal_20498
YGR104C	Kwal_20496
YGR105W	Kwal_20495
YGR106C	Kwal_20494
YGR110W	Kwal_12317
YGR111W	Kwal_20461
YGR112W	Kwal_21076
YGR113W	Kwal_21080
YGR116W	Kwal_21088
YGR117C	Kwal_21114
YGR118W	Kwal_6373
YGR119C	Kwal_21126
YGR120C	Kwal_21130
YGR122W	Kwal_21157
YGR123C	Kwal_21175
YGR125W	Kwal_21201
YGR127W	Kwal_21217
YGR129W	Kwal_21226
YGR132C	Kwal_21240
YGR133W	Kwal_21246
YGR134W	Kwal_18886
YGR135W	Kwal_18898
YGR138C	Kwal_18919
YGR140W	Kwal_18929
YGR142W	Kwal_18943
YGR144W	Kwal_15013
YGR145W	Kwal_2258
YGR148C	Kwal_2299
YGR149W	Kwal_17366
YGR150C	Kwal_17371
YGR155W	Kwal_7518
YGR156W	Kwal_7525
YGR162W	Kwal_7462
YGR163W	Kwal_7452
YGR166W	Kwal_15354
YGR167W	Kwal_15353
YGR168C	Kwal_15350
YGR170W	Kwal_15326
YGR172C	Kwal_15314
YGR173W	Kwal_15312
YGR174C	Kwal_15049
YGR175C	Kwal_15045
YGR177C	Kwal_22367
YGR178C	Kwal_15028
YGR179C	Kwal_15024
YGR181W	Kwal_15054
YGR184C	Kwal_15058
YGR185C	Kwal_2711
YGR186W	Kwal_15101
YGR187C	Kwal_15108
YGR188C	Kwal_15381
YGR189C	Kwal_15393
YGR191W	Kwal_15407
YGR192C	Kwal_17049
YGR193C	Kwal_15435
YGR194C	Kwal_15438
YGR195W	Kwal_15453
YGR196C	Kwal_15455
YGR197C	Kwal_22106
YGR198W	Kwal_15465
YGR199W	Kwal_15471
YGR200C	Kwal_15475
YGR202C	Kwal_15490
YGR203W	Kwal_15494
YGR205W	Kwal_15508
YGR206W	Kwal_15524
YGR207C	Kwal_15525
YGR208W	Kwal_15526
YGR209C	Kwal_15527
YGR210C	Kwal_15557
YGR211W	Kwal_9900
YGR212W	Kwal_9898
YGR215W	Kwal_9885
YGR216C	Kwal_9884
YGR217W	Kwal_9877
YGR218W	Kwal_9870
YGR220C	Kwal_9867
YGR222W	Kwal_9843
YGR223C	Kwal_9840
YGR227W	Kwal_12734
YGR229C	Kwal_12740
YGR231C	Kwal_12747
YGR233C	Kwal_12751
YGR234W	Kwal_9681
YGR235C	Kwal_1041
YGR237C	Kwal_1028
YGR239C	Kwal_1015
YGR240C	Kwal_14890
YGR241C	Kwal_14899
YGR244C	Kwal_24695
YGR246C	Kwal_24681
YGR247W	Kwal_24680
YGR249W	Kwal_21254
YGR250C	Kwal_24709
YGR251W	Kwal_24764
YGR253C	Kwal_24780
YGR255C	Kwal_13499
YGR257C	Kwal_4354
YGR258C	Kwal_4343
YGR260W	Kwal_782
YGR261C	Kwal_4306
YGR262C	Kwal_4298
YGR264C	Kwal_4291
YGR266W	Kwal_4280
YGR267C	Kwal_4272
YGR268C	Kwal_4267
YGR270W	Kwal_4253
YGR271W	Kwal_9424
YGR272C	Kwal_9433
YGR274C	Kwal_9460
YGR275W	Kwal_9464
YGR276C	Kwal_9468
YGR277C	Kwal_9597
YGR278W	Kwal_9594
YGR279C	Kwal_9589
YGR280C	Kwal_9559
YGR281W	Kwal_9532
YGR284C	Kwal_9498
YGR285C	Kwal_9495
YGR286C	Kwal_13972
YGR289C	Kwal_11079
YHL002W	Kwal_7902
YHL003C	Kwal_7886
YHL004W	Kwal_7882
YHL006C	Kwal_7881
YHL007C	Kwal_7861
YHL008C	Kwal_8067
YHL010C	Kwal_8090
YHL011C	Kwal_8084
YHL013C	Kwal_8119
YHL014C	Kwal_8122
YHL015W	Kwal_8126
YHL016C	Kwal_8136
YHL018W	Kwal_8144
YHL019C	Kwal_8146
YHL020C	Kwal_8152
YHL021C	Kwal_20800
YHL022C	Kwal_20795
YHL028W	Kwal_20627
YHL030W	Kwal_20598
YHL031C	Kwal_20578
YHL034C	Kwal_3650
YHL036W	Kwal_15767
YHL038C	Kwal_15761
YHL039W	Kwal_15755
YHL040C	Kwal_22298
YHL047C	Kwal_2794
YHR001W	Kwal_7937
YHR002W	Kwal_7972
YHR004C	Kwal_8001
YHR005C	Kwal_969
YHR007C	Kwal_18323
YHR008C	Kwal_18314
YHR009C	Kwal_18304
YHR010W	Kwal_18291
YHR011W	Kwal_18287
YHR013C	Kwal_18280
YHR014W	Kwal_18271
YHR017W	Kwal_374
YHR018C	Kwal_12782
YHR020W	Kwal_379
YHR021C	Kwal_5523
YHR022C	Kwal_5526
YHR023W	Kwal_5534
YHR024C	Kwal_5543
YHR025W	Kwal_5549
YHR026W	Kwal_5553
YHR027C	Kwal_5556
YHR028C	Kwal_5567
YHR029C	Kwal_5572
YHR030C	Kwal_5576
YHR031C	Kwal_5583
YHR032W	Kwal_5586
YHR034C	Kwal_18184
YHR035W	Kwal_5733
YHR036W	Kwal_5720
YHR037W	Kwal_5714
YHR038W	Kwal_5702
YHR039C	Kwal_5699
YHR040W	Kwal_5696
YHR042W	Kwal_5644
YHR045W	Kwal_5633
YHR046C	Kwal_5632
YHR047C	Kwal_20261
YHR049W	Kwal_5617
YHR050W	Kwal_5609
YHR051W	Kwal_5604
YHR052W	Kwal_5596
YHR058C	Kwal_18206
YHR059W	Kwal_14371
YHR060W	Kwal_14355
YHR062C	Kwal_14350
YHR063C	Kwal_14339
YHR064C	Kwal_14336
YHR065C	Kwal_14325
YHR066W	Kwal_14320
YHR067W	Kwal_16016
YHR068W	Kwal_16010
YHR069C	Kwal_16004
YHR070W	Kwal_16002
YHR071W	Kwal_15996
YHR072W	Kwal_15979
YHR072W-A	Kwal_15976
YHR073W	Kwal_15967
YHR074W	Kwal_15956
YHR076W	Kwal_20253
YHR077C	Kwal_20247
YHR078W	Kwal_20236
YHR079C	Kwal_20221
YHR083W	Kwal_20177
YHR084W	Kwal_20171
YHR085W	Kwal_20158
YHR086W	Kwal_20154
YHR087W	Kwal_20141
YHR088W	Kwal_20134
YHR099W	Kwal_20011
YHR103W	Kwal_21540
YHR104W	Kwal_21536
YHR108W	Kwal_21510
YHR109W	Kwal_21488
YHR112C	Kwal_22221
YHR114W	Kwal_17894
YHR115C	Kwal_17904
YHR118C	Kwal_14748
YHR119W	Kwal_14745
YHR120W	Kwal_14738
YHR124W	Kwal_14699
YHR127W	Kwal_14670
YHR129C	Kwal_14642
YHR131C	Kwal_14629
YHR132C	Kwal_14613
YHR134W	Kwal_14605
YHR137W	Kwal_14582
YHR139C	Kwal_14563
YHR140W	Kwal_14561
YHR142W	Kwal_14546
YHR143W-A	Kwal_14524
YHR146W	Kwal_14468
YHR147C	Kwal_9863
YHR148W	Kwal_9859
YHR149C	Kwal_9851
YHR150W	Kwal_12724
YHR151C	Kwal_12727
YHR154W	Kwal_1042
YHR156C	Kwal_13474
YHR158C	Kwal_1019
YHR162W	Kwal_24698
YHR164C	Kwal_24725
YHR165C	Kwal_24738
YHR166C	Kwal_24750
YHR167W	Kwal_24753
YHR168W	Kwal_24755
YHR170W	Kwal_24766
YHR171W	Kwal_24769
YHR172W	Kwal_4386
YHR174W	Kwal_4381
YHR176W	Kwal_4373
YHR179W	Kwal_16561
YHR181W	Kwal_4368
YHR182W	Kwal_4364
YHR183W	Kwal_4361
YHR184W	Kwal_4356
YHR185C	Kwal_4352
YHR186C	Kwal_4327
YHR187W	Kwal_4326
YHR188C	Kwal_4318
YHR189W	Kwal_14293
YHR190W	Kwal_14284
YHR191C	Kwal_16650
YHR192W	Kwal_16651
YHR193C	Kwal_16653
YHR194W	Kwal_16655
YHR195W	Kwal_16658
YHR196W	Kwal_16666
YHR197W	Kwal_16679
YHR198C	Kwal_16693
YHR200W	Kwal_16706
YHR201C	Kwal_16732
YHR202W	Kwal_16743
YHR204W	Kwal_16751
YHR205W	Kwal_16761
YHR207C	Kwal_16773
YIL001W	Kwal_20898
YIL002C	Kwal_20890
YIL003W	Kwal_20879
YIL006W	Kwal_20868
YIL008W	Kwal_20851
YIL014W	Kwal_20984
YIL016W	Kwal_20437
YIL017C	Kwal_20434
YIL018W	Kwal_18697
YIL020C	Kwal_20385
YIL021W	Kwal_20380
YIL022W	Kwal_20368
YIL023C	Kwal_20343
YIL027C	Kwal_20350
YIL030C	Kwal_20354
YIL031W	Kwal_20363
YIL033C	Kwal_18081
YIL034C	Kwal_18096
YIL035C	Kwal_18098
YIL037C	Kwal_18112
YIL038C	Kwal_18114
YIL039W	Kwal_18130
YIL040W	Kwal_18137
YIL042C	Kwal_18151
YIL043C	Kwal_18159
YIL044C	Kwal_18172
YIL046W	Kwal_5769
YIL047C	Kwal_5785
YIL048W	Kwal_5789
YIL049W	Kwal_5825
YIL050W	Kwal_5807
YIL051C	Kwal_5804
YIL053W	Kwal_5831
YIL056W	Kwal_5842
YIL057C	Kwal_5856
YIL061C	Kwal_5864
YIL062C	Kwal_5873
YIL063C	Kwal_5876
YIL064W	Kwal_5881
YIL065C	Kwal_5885
YIL067C	Kwal_5892
YIL068C	Kwal_5898
YIL071C	Kwal_5935
YIL074C	Kwal_5953
YIL075C	Kwal_5956
YIL076W	Kwal_5973
YIL077C	Kwal_5976
YIL078W	Kwal_5978
YIL079C	Kwal_1436
YIL083C	Kwal_11453
YIL085C	Kwal_11472
YIL087C	Kwal_11479
YIL088C	Kwal_11485
YIL090W	Kwal_11500
YIL091C	Kwal_11503
YIL093C	Kwal_11509
YIL094C	Kwal_11528
YIL096C	Kwal_11560
YIL097W	Kwal_11565
YIL098C	Kwal_5009
YIL099W	Kwal_5002
YIL101C	Kwal_4986
YIL104C	Kwal_4975
YIL105C	Kwal_4958
YIL107C	Kwal_4943
YIL108W	Kwal_4933
YIL109C	Kwal_4925
YIL110W	Kwal_4920
YIL112W	Kwal_4914
YIL113W	Kwal_4911
YIL117C	Kwal_4878
YIL118W	Kwal_4875
YIL119C	Kwal_1215
YIL121W	Kwal_4814
YIL124W	Kwal_2444
YIL126W	Kwal_4777
YIL127C	Kwal_4776
YIL128W	Kwal_4773
YIL129C	Kwal_4759
YIL130W	Kwal_4754
YIL132C	Kwal_4735
YIL134W	Kwal_4731
YIL136W	Kwal_3081
YIL137C	Kwal_3067
YIL139C	Kwal_3047
YIL142W	Kwal_3025
YIL143C	Kwal_19737
YIL144W	Kwal_19733
YIL145C	Kwal_19729
YIL146C	Kwal_19716
YIL147C	Kwal_19707
YIL148W	Kwal_20607
YIL153W	Kwal_19661
YIL154C	Kwal_19655
YIL155C	Kwal_19649
YIL156W	Kwal_19645
YIL157C	Kwal_19637
YIL158W	Kwal_19633
YIL159W	Kwal_19620
YIL160C	Kwal_19615
YIL161W	Kwal_17374
YIL162W	Kwal_10129
YIL164C	Kwal_1256
YIR004W	Kwal_20965
YIR006C	Kwal_20976
YIR007W	Kwal_21012
YIR008C	Kwal_21018
YIR009W	Kwal_21039
YIR010W	Kwal_20451
YIR011C	Kwal_20444
YIR013C	Kwal_17849
YIR015W	Kwal_21006
YIR017C	Kwal_20991
YIR018W	Kwal_20824
YIR022W	Kwal_943
YIR023W	Kwal_931
YIR024C	Kwal_929
YIR025W	Kwal_901
YIR026C	Kwal_900
YIR027C	Kwal_9796
YIR029W	Kwal_16638
YIR030C	Kwal_13090
YIR032C	Kwal_12278
YIR034C	Kwal_880
YIR037W	Kwal_1606
YIR038C	Kwal_22375
YIR042C	Kwal_2799
YJL002C	Kwal_15180
YJL003W	Kwal_15176
YJL004C	Kwal_15160
YJL005W	Kwal_15153
YJL006C	Kwal_2880
YJL008C	Kwal_2864
YJL010C	Kwal_2861
YJL011C	Kwal_15391
YJL012C	Kwal_15385
YJL012C	Kwal_15385
YJL014W	Kwal_15379
YJL017W	Kwal_15372
YJL019W	Kwal_15364
YJL020C	Kwal_15339
YJL023C	Kwal_15334
YJL025W	Kwal_15033
YJL026W	Kwal_15007
YJL029C	Kwal_2870
YJL033W	Kwal_2883
YJL034W	Kwal_2889
YJL035C	Kwal_2894
YJL036W	Kwal_2896
YJL039C	Kwal_5505
YJL041W	Kwal_5498
YJL044C	Kwal_5485
YJL046W	Kwal_80
YJL047C	Kwal_70
YJL049W	Kwal_2503
YJL050W	Kwal_2508
YJL051W	Kwal_2518
YJL053W	Kwal_2521
YJL054W	Kwal_2523
YJL055W	Kwal_2537
YJL056C	Kwal_2543
YJL057C	Kwal_2554
YJL059W	Kwal_2568
YJL060W	Kwal_2574
YJL061W	Kwal_2580
YJL062W	Kwal_2587
YJL062W-A	Kwal_2601
YJL063C	Kwal_3
YJL065C	Kwal_26
YJL066C	Kwal_30
YJL068C	Kwal_37
YJL070C	Kwal_2476
YJL071W	Kwal_2470
YJL072C	Kwal_2466
YJL073W	Kwal_2452
YJL074C	Kwal_2435
YJL076W	Kwal_2421
YJL080C	Kwal_2397
YJL081C	Kwal_2377
YJL083W	Kwal_2364
YJL084C	Kwal_2352
YJL085W	Kwal_2348
YJL087C	Kwal_2343
YJL090C	Kwal_7414
YJL091C	Kwal_7388
YJL092W	Kwal_7380
YJL094C	Kwal_754
YJL095W	Kwal_7355
YJL097W	Kwal_7350
YJL100W	Kwal_7332
YJL101C	Kwal_7324
YJL102W	Kwal_7316
YJL104W	Kwal_7292
YJL106W	Kwal_7276
YJL108C	Kwal_12617
YJL109C	Kwal_12622
YJL111W	Kwal_12663
YJL112W	Kwal_12667
YJL117W	Kwal_14133
YJL121C	Kwal_14118
YJL122W	Kwal_14114
YJL123C	Kwal_14110
YJL124C	Kwal_14104
YJL125C	Kwal_14099
YJL126W	Kwal_14092
YJL127C	Kwal_14089
YJL128C	Kwal_14081
YJL129C	Kwal_14076
YJL130C	Kwal_14061
YJL131C	Kwal_14060
YJL132W	Kwal_14056
YJL133W	Kwal_14050
YJL134W	Kwal_14041
YJL137C	Kwal_14002
YJL138C	Kwal_14000
YJL140W	Kwal_13991
YJL143W	Kwal_13980
YJL145W	Kwal_13968
YJL147C	Kwal_13958
YJL149W	Kwal_13930
YJL154C	Kwal_13902
YJL156C	Kwal_13893
YJL157C	Kwal_13886
YJL161W	Kwal_13865
YJL163C	Kwal_13849
YJL165C	Kwal_13831
YJL166W	Kwal_13823
YJL167W	Kwal_13820
YJL170C	Kwal_13783
YJL172W	Kwal_13758
YJL173C	Kwal_13756
YJL174W	Kwal_13753
YJL176C	Kwal_13743
YJL178C	Kwal_13731
YJL179W	Kwal_13730
YJL180C	Kwal_13726
YJL183W	Kwal_13718
YJL184W	Kwal_13711
YJL186W	Kwal_13693
YJL187C	Kwal_13681
YJL190C	Kwal_9270
YJL192C	Kwal_13673
YJL197W	Kwal_13628
YJL198W	Kwal_13618
YJL199C	Kwal_6191
YJL200C	Kwal_13604
YJL201W	Kwal_13593
YJL203W	Kwal_13587
YJL204C	Kwal_13585
YJL205C-A	Kwal_13579
YJL208C	Kwal_13560
YJL212C	Kwal_7996
YJL213W	Kwal_16318
YJL218W	Kwal_9104
YJR001W	Kwal_15212
YJR002W	Kwal_15219
YJR003C	Kwal_15228
YJR004C	Kwal_15232
YJR005W	Kwal_15283
YJR006W	Kwal_15321
YJR007W	Kwal_15422
YJR008W	Kwal_15425
YJR010C-A	Kwal_15442
YJR010W	Kwal_15434
YJR011C	Kwal_15444
YJR013W	Kwal_15449
YJR014W	Kwal_15461
YJR016C	Kwal_15482
YJR017C	Kwal_15495
YJR019C	Kwal_15505
YJR022W	Kwal_15517
YJR024C	Kwal_15519
YJR025C	Kwal_15522
YJR032W	Kwal_16092
YJR033C	Kwal_16089
YJR034W	Kwal_16087
YJR036C	Kwal_16064
YJR039W	Kwal_16055
YJR040W	Kwal_16043
YJR041C	Kwal_16035
YJR042W	Kwal_16033
YJR048W	Kwal_10150
YJR049C	Kwal_10143
YJR050W	Kwal_10122
YJR052W	Kwal_10077
YJR053W	Kwal_10069
YJR054W	Kwal_10062
YJR055W	Kwal_10034
YJR057W	Kwal_10021
YJR058C	Kwal_10020
YJR059W	Kwal_10004
YJR062C	Kwal_9990
YJR063W	Kwal_9972
YJR064W	Kwal_9961
YJR065C	Kwal_9958
YJR067C	Kwal_9945
YJR068W	Kwal_9942
YJR069C	Kwal_9928
YJR070C	Kwal_9924
YJR072C	Kwal_9914
YJR073C	Kwal_15560
YJR074W	Kwal_15570
YJR076C	Kwal_15576
YJR077C	Kwal_15597
YJR078W	Kwal_10569
YJR080C	Kwal_10559
YJR082C	Kwal_10556
YJR083C	Kwal_4695
YJR084W	Kwal_4689
YJR085C	Kwal_4686
YJR086W	Kwal_14421
YJR088C	Kwal_14417
YJR089W	Kwal_14405
YJR090C	Kwal_14400
YJR091C	Kwal_14395
YJR092W	Kwal_14380
YJR095W	Kwal_18216
YJR096W	Kwal_18219
YJR098C	Kwal_13534
YJR099W	Kwal_19918
YJR100C	Kwal_19912
YJR102C	Kwal_19906
YJR104C	Kwal_19893
YJR105W	Kwal_19770
YJR106W	Kwal_19773
YJR107W	Kwal_19777
YJR109C	Kwal_19783
YJR111C	Kwal_19820
YJR112W	Kwal_19818
YJR113C	Kwal_19846
YJR116W	Kwal_19766
YJR117W	Kwal_19761
YJR118C	Kwal_21853
YJR121W	Kwal_21868
YJR122W	Kwal_21873
YJR124C	Kwal_21880
YJR125C	Kwal_16857
YJR126C	Kwal_16607
YJR129C	Kwal_16635
YJR130C	Kwal_16644
YJR132W	Kwal_16660
YJR133W	Kwal_16671
YJR135C	Kwal_16683
YJR136C	Kwal_16686
YJR137C	Kwal_16696
YJR138W	Kwal_16709
YJR140C	Kwal_16725
YJR141W	Kwal_16730
YJR142W	Kwal_16733
YJR143C	Kwal_16734
YJR144W	Kwal_16741
YJR148W	Kwal_16781
YJR152W	Kwal_17169
YJR159W	Kwal_19574
YKL003C	Kwal_7922
YKL007W	Kwal_7908
YKL009W	Kwal_7878
YKL010C	Kwal_7869
YKL011C	Kwal_949
YKL013C	Kwal_936
YKL015W	Kwal_915
YKL016C	Kwal_913
YKL019W	Kwal_896
YKL020C	Kwal_889
YKL022C	Kwal_874
YKL024C	Kwal_868
YKL027W	Kwal_7976
YKL028W	Kwal_7979
YKL029C	Kwal_7992
YKL033W	Kwal_8073
YKL033W-A	Kwal_8080
YKL034W	Kwal_8099
YKL035W	Kwal_8105
YKL038W	Kwal_8109
YKL039W	Kwal_8139
YKL040C	Kwal_8142
YKL041W	Kwal_8156
YKL042W	Kwal_8190
YKL045W	Kwal_8206
YKL046C	Kwal_8225
YKL047W	Kwal_8229
YKL048C	Kwal_8347
YKL051W	Kwal_8308
YKL052C	Kwal_8295
YKL053C-A	Kwal_8294
YKL054C	Kwal_8287
YKL055C	Kwal_8282
[truncated: 1,630 more rows]
