# Supplementary material for: Conservation and Evolution of Cis-Regulatory Systems in Ascomycete Fungi
Source: PLoS Biol. 2004 Nov 9;2(12):e398. doi: 10.1371/journal.pbio.0020398 (PMC526180; doi:10.1371/journal.pbio.0020398)
Supplement: Dataset S8 — (53 KB TXT). [file pbio.0020398.sd008.txt]

Sc gene	Ag ortho
YAL001C	AFL002C
YAL002W	AFR002C
YAL003W	AFR003C
YAL008W	AEL332W
YAL009W	AEL334W
YAL010C	AEL335C
YAL012W	AEL341W
YAL013W	AEL344W
YAL014C	ACR275W
YAL017W	ACR281C
YAL020C	ACR287W
YAL021C	ACR288W
YAL022C	ACR289W
YAL023C	ACR290W
YAL024C	ACR292W
YAL026C	ADR350W
YAL027W	ADR352C
YAL031C	ADR360W
YAL032C	ADR361W
YAL033W	ADR362C
YAL034W	ADR367C
YAL035W	ADR373W
YAL036C	ADR372C
YAL038W	ADR368W
YAL039C	ADR382W
YAL042W	ADR389C
YAL043C	ADR392W
YAL044C	ADR396W
YAL044W	ADR397C
YAL046C	ADR398W
YAL048C	ADR402W
YAL049C	ADR406W
YAL051W	ADR403C
YAL053W	ADR407C
YAL054C	ADR408W
YAL055W	ADR410C
YAL059W	ADR419C
YAL067C	AFL158C
YAR007C	AFL008W
YAR008W	AFL012C
YAR014C	AER220C
YAR015W	AER221W
YAR018C	AER222C
YAR019C	AER223C
YAR035W	AER224W
YAR042W	AER225W
YAR050W	AFL095W
YBL001C	AEL001C
YBL004W	AEL006W
YBL009W	AFR492W
YBL011W	AFR489W
YBL013W	AFR488W
YBL014C	AFR484C
YBL015W	AFR020W
YBL016W	AFR019W
YBL017C	AFR018C
YBL018C	AFR017C
YBL019W	AFR016W
YBL020W	AFR015W
YBL021C	AFR014C
YBL022C	AFR013C
YBL023C	AFR178W
YBL024W	AFR179C
YBL025W	AFR180C
YBL026W	AFR182C
YBL027W	AER179C
YBL028C	AER180W
YBL029C	AER182W
YBL029W	AER181C
YBL030C	AER184W
YBL032W	AER186C
YBL033C	ADL296C
YBL034C	ADL298C
YBL035C	ADL299C
YBL036C	ADL301C
YBL037W	ADL302W
YBL038W	ADL304W
YBL042C	AFR598C
YBL045C	ABR146W
YBL046W	ABR147C
YBL047C	ABR149W
YBL049W	ABR153C
YBL050W	ABR155C
YBL051C	ACR235W
YBL052C	ACR236W
YBL055C	ACR238W
YBL056W	ACR239C
YBL057C	ABR210W
YBL058W	ABR211C
YBL059C	ABR216W
YBL060W	ABR218C
YBL061C	ACR227W
YBL063W	ACR228C
YBL064C	ACL197W
YBL076C	AER394W
YBL078C	AER396W
YBL079W	AER397C
YBL102W	ADR066C
YBL104C	ACR192C
YBL105C	ACR191C
YBL107C	ACR189C
YBR001C	AER001C
YBR002C	AER003C
YBR003W	AER004W
YBR004C	AER005C
YBR005W	AER006W
YBR006W	AER007W
YBR007C	AER010C
YBR009C	ADL201W
YBR010W	ADL202C
YBR011C	AER015C
YBR015C	AER018C
YBR017C	AER219C
YBR021W	ABR124C
YBR023C	AEL189W
YBR025C	AEL192W
YBR026C	AEL081W
YBR029C	AEL084W
YBR030W	AAR193C
YBR034C	AAR190W
YBR035C	AAR186W
YBR037C	AEL191C
YBR039W	ACL176W
YBR040W	ACL175W
YBR041W	ACL174W
YBR042C	ACL173C
YBR043C	ACL172C
YBR044C	AER406C
YBR045C	ABL089W
YBR046C	ABL090W
YBR048W	ABL091C
YBR053C	ABL098W
YBR055C	ABL100W
YBR056W	ABL101C
YBR067C	ADR019C
YBR078W	ABL063C
YBR080C	AER169C
YBR081C	AER172C
YBR082C	AER173C
YBR083W	AER177W
YBR084W	AER178W
YBR085C	ADL297W
YBR086C	ADL300W
YBR087W	ADL303C
YBR088C	ADL309W
YBR091C	ADL311W
YBR094W	ADL312C
YBR095C	ADL313W
YBR096W	ADL314C
YBR097W	ADL316C
YBR098W	ADL318C
YBR101C	ADL319W
YBR102C	ADL321W
YBR103W	ADL322C
YBR105C	ADL330W
YBR106W	ADL332C
YBR109C	ADL337W
YBR110W	ADL338C
YBR111C	ADL342W
YBR112C	ADL344W
YBR115C	ADL346W
YBR118W	ADL370C
YBR119W	ADL371C
YBR120C	ADL372W
YBR121C	ADL373W
YBR122C	ADL375W
YBR123C	ADL376W
YBR125C	ADL377W
YBR127C	ADL380W
YBR128C	ADL381W
YBR129C	AER261C
YBR131W	AAR040C
YBR132C	AAR038W
YBR133C	ABR110W
YBR135W	ABR109C
YBR136W	ABR108C
YBR138C	AER211C
YBR139W	AER022W
YBR141C	AER026C
YBR142W	AER027W
YBR143C	AER028C
YBR146W	AER033W
YBR151W	AER040C
YBR153W	AER037C
YBR154C	AER036W
YBR159W	ADR059C
YBR160W	ADR058C
YBR162C	ADR056W
YBR162W	ADR055C
YBR163W	ADR054C
YBR176W	ABR186W
YBR177C	ABR194C
YBR179C	ABR195C
YBR187W	AEL257W
YBR189W	AEL255W
YBR191W	AEL254W
YBR192W	AEL253W
YBR193C	AEL252C
YBR195C	AEL250C
YBR196C	AEL249C
YBR198C	AEL246C
YBR199W	AEL243W
YBR200W	AEL241W
YBR201W	AEL237W
YBR202W	ADR041W
YBR204C	ADR046C
YBR205W	ADR048W
YBR207W	ADR050W
YBR208C	ADR051C
YBR211C	AAR150C
YBR213W	AAR152W
YBR214W	AAR154W
YBR215W	AAR158W
YBR217W	AAR160W
YBR218C	AAR162C
YBR220C	AAR166C
YBR221C	AAR167C
YBR223C	AAR169C
YBR228W	AAR172W
YBR229C	AAR173C
YBR230C	AAR176C
YBR231C	AFL017W
YBR233W	AFL018C
YBR233W	AFL021C
YBR234C	AFL022W
YBR235W	AFL025C
YBR236C	AFL026W
YBR237W	AFL027C
YBR238C	AFL029W
YBR239C	AFL031W
YBR241C	AFL034W
YBR243C	AFL037W
YBR245C	AFL040W
YBR246W	AFL041C
YBR247C	AFL044W
YBR248C	AFL046W
YBR249C	AFL047W
YBR250W	AFL048W
YBR251W	AAR027W
YBR257W	AFR610W
YBR258C	AFR611C
YBR261C	AFR615W
YBR262C	AFR614W
YBR263W	AEL188W
YBR265W	AEL164C
YBR267W	AEL165C
YBR268W	AEL167C
YBR269C	AEL169W
YBR270C	AEL172W
YBR271W	AER240W
YBR272C	AEL182W
YBR274W	AEL185C
YBR275C	AEL186W
YBR276C	AEL160C
YBR279W	AEL157W
YBR280C	AEL155C
YBR281C	AEL154C
YBR282W	AFR618C
YBR283C	AFR613C
YBR286W	ADR123W
YBR287W	AFR126W
YCL001W	AAL002W
YCL004W	AAL003W
YCL005W	AAL004W
YCL008C	AAL006C
YCL009C	AAL021W
YCL010C	AAL019W
YCL014W	AAL016C
YCL016C	AAL015W
YCL017C	AAL013W
YCL018W	AAL012C
YCL030C	AFR703W
YCL031C	AFR705W
YCL032W	AFR706C
YCL033C	AFR708W
YCL034W	AFR709C
YCL036W	AFR712C
YCL037C	AFR713W
YCL038C	AFR714W
YCL039W	AFR715C
YCL040W	AFR716C
YCL043C	AFR718W
YCL044C	AFR719W
YCL045C	AFR720W
YCL047C	AFR721W
YCL048W	AFR723C
YCL050C	AFR730W
YCL052C	AFR733W
YCL054W	AFR734C
YCL055W	AFR736C
YCL057C	AFR743W
YCL059C	AFR744W
YCL061C	AFR745W
YCL064C	AFR747W
YCR002C	AAR001C
YCR003W	AAR002W
YCR012W	AEL038C
YCR014C	AEL039W
YCR017C	AEL043W
YCR020C	AEL047C
YCR020W	AEL046W
YCR023C	AEL057C
YCR024C	AEL054C
YCR028C	AEL143W
YCR028C	AEL145W
YCR030C	AEL147W
YCR032W	AFR620W
YCR033W	AFR623W
YCR034W	AFR624W
YCR035C	AFR625C
YCR036W	AFR626W
YCR038C	AFR630C
YCR042C	AFR674C
YCR043C	AFR676C
YCR044C	AFR678C
YCR045C	AAR069W
YCR046C	AAR067W
YCR047C	AAR066W
YCR051W	AAR063C
YCR053W	AAR059C
YCR054C	AAR058W
YCR057C	AAR057W
YCR059C	AAR055W
YCR060W	AAR054C
YCR061W	AAR052C
YCR063W	AAR051C
YCR065W	AAR050C
YCR066W	AAR049C
YCR068W	AAR046C
YCR069W	AAR045C
YCR071C	AER262C
YCR072C	AER263C
YCR073C	AER264C
YCR075C	AER269C
YCR076C	AER272C
YCR092C	ADR168C
YCR093W	ABR112C
YCR094W	ADR170C
YCR095C	ABR117C
YCR097W	ADL394C
YCR098C	AER386W
YDL001W	AEL004W
YDL002C	AEL005C
YDL003W	AEL007W
YDL004W	AEL008W
YDL006W	AEL010W
YDL007W	AEL011W
YDL008W	AER016C
YDL010W	AER017C
YDL013W	AER213C
YDL014W	AER214C
YDL015C	AER215W
YDL017W	AER216C
YDL018C	AER217W
YDL020C	AER227W
YDL022W	ADR311C
YDL028C	ADR317C
YDL029W	ADR316W
YDL030W	AEL085W
YDL031W	AEL086W
YDL033C	AEL087C
YDL035C	AEL089C
YDL040C	ADR310W
YDL043C	AEL014C
YDL044C	AER197W
YDL045C	AER198W
YDL045W	AER199C
YDL046W	AER201C
YDL047W	AER202C
YDL051W	AFR591C
YDL052C	AFR592W
YDL053C	AFR594W
YDL054C	AFR595W
YDL056W	AFR600C
YDL057W	AFR601C
YDL063C	AER055W
YDL064W	AER056C
YDL065C	AER057W
YDL066W	AER061C
YDL067C	AER063W
YDL072C	AER069W
YDL073W	AER073C
YDL076C	AER077W
YDL077C	AER080W
YDL078C	ADR252W
YDL081C	ADR256W
YDL083C	ADR258W
YDL084W	ADR260C
YDL086W	ADR265C
YDL087C	ADR271W
YDL088C	ADR272W
YDL089W	ADR273C
YDL090C	ADR275W
YDL091C	ADR276W
YDL092W	ADR277C
YDL095W	ADR279C
YDL097C	ADR280W
YDL098C	ADR281W
YDL099W	ADR284C
YDL100C	ADR285W
YDL101C	AFL188C
YDL103C	AFL192C
YDL104C	AFL197C
YDL105W	AFL198W
YDL106C	AFL202C
YDL107W	ADL282W
YDL108W	ADL283W
YDL111C	ADL295W
YDL112W	ADL294C
YDL113C	ADL293W
YDL114W	ADL292C
YDL115C	ADL291W
YDL116W	ADL289C
YDL117W	ADL288C
YDL125C	AFR157W
YDL126C	AFR158W
YDL127W	AFR159C
YDL130W	AFR163C
YDL131W	ADR107W
YDL132W	ADR106W
YDL133W	ADR105W
YDL134C	ADR099C
YDL135C	ADR098C
YDL136W	ADR095W
YDL137W	ADR094W
YDL138W	ADR091W
YDL140C	ADR086C
YDL141W	ADR085W
YDL142C	ADR084C
YDL143W	ADR083W
YDL144C	ADR079C
YDL145C	ADR077C
YDL147W	ADR073W
YDL148C	ADR072C
YDL149W	ADR071W
YDL150W	ADR070W
YDL153C	ADR069C
YDL156W	ACR194C
YDL157C	ACR195W
YDL159W	ACR196C
YDL161W	ACL157C
YDL167C	ACL149W
YDL168W	ACL148C
YDL169C	AAR079C
YDL170W	AFR171W
YDL171C	ADR290W
YDL174C	AER321W
YDL176W	ACL023C
YDL178W	ACL021C
YDL180W	AFR161C
YDL181W	ADR109W
YDL183C	ADR104C
YDL186W	ADR101W
YDL190C	ADR096C
YDL191W	ADR095W
YDL193W	ADR092W
YDL195W	ADR090W
YDL203C	ABR200W
YDL205C	ABL107C
YDL208W	ABL115W
YDL210W	ABL116C
YDL212W	ABL137W
YDL213C	ABL142C
YDL216C	ABL146C
YDL217C	ABL148C
YDL219W	ABL152W
YDL220C	ABL155C
YDL222C	ABL156C
YDL225W	ABL159W
YDL226C	ABL164C
YDL231C	ABL171W
YDL233W	ABL177W
YDL234C	ABL179C
YDL235C	ABL182C
YDL236W	ABL184W
YDL237W	ABL189W
YDL240W	ABL207W
YDL244W	AER451W
YDR004W	AER008W
YDR005C	AER009C
YDR006C	AER011C
YDR007W	AER014W
YDR012W	AAR191C
YDR013W	AAR188W
YDR014W	AAR187C
YDR016C	AAR185W
YDR022C	AER409C
YDR023W	ABL088C
YDR025W	ABL091C
YDR027C	ABL093W
YDR028C	ABL095W
YDR030C	ABL096W
YDR031W	ABL097C
YDR034C	ABL099W
YDR035W	ABL102C
YDR056C	AER170C
YDR057W	AER171W
YDR058C	AFR650W
YDR060W	AER174W
YDR065W	AFR174W
YDR067C	AFR009W
YDR068W	AFR008C
YDR069C	AFR007W
YDR177W	ADR169C
YDR210W	AER212W
YDR224C	AEL002W
YDR225W	AEL003C
YDR229W	ABR197W
YDR231C	ABR199C
YDR232W	ABL104C
YDR233C	ABL105W
YDR234W	ABL106C
YDR235W	ABL108C
YDR236C	ABL109W
YDR237W	ABL111C
YDR238C	ABL112W
YDR239C	ABL113W
YDR240C	ABL114W
YDR244W	AFR453W
YDR245W	AFR454W
YDR246W	AFR459W
YDR248C	ADR164C
YDR257C	AEL225C
YDR258C	AEL223C
YDR261C	AEL220C
YDR262W	AER383W
YDR263C	AER387C
YDR264C	AER388C
YDR266C	AER391C
YDR267C	ACR091W
YDR268W	ACR089C
YDR270W	ACR086C
YDR272W	ACR084C
YDR276C	ACR079W
YDR279W	AAL125W
YDR280W	AAL124W
YDR282C	AAL122C
YDR283C	AAL083W
YDR284C	AAL084W
YDR285W	AAL085C
YDR286C	AAL086W
YDR288W	AAL120C
YDR289C	AAL081C
YDR291W	AAL080W
YDR292C	AAL079C
YDR293C	AAL072C
YDR295C	AAL069C
YDR296W	AAL067W
YDR297W	AAL066W
YDR298C	AAL065C
YDR299W	AAL064W
YDR300C	AAL061C
YDR301W	AAL060W
YDR302W	AAL059W
YDR303C	AAL057C
YDR305C	AAL053C
YDR306C	AAL052C
YDR307W	AAL050W
YDR310C	AAL045C
YDR311W	AAL042W
YDR312W	AAL040W
YDR315C	AAL037C
YDR316W	AAL035W
YDR325W	ADR292W
YDR326C	ADR294C
YDR328C	ADR295C
YDR329C	ADR296C
YDR330W	ADR298W
YDR331W	ADR299W
YDR332W	ADR302W
YDR334W	ADR309W
YDR335W	AEL094C
YDR336W	AEL095C
YDR337W	AEL097C
YDR338C	AEL099W
YDR339C	AEL102W
YDR341C	AFL206C
YDR342C	AFL205C
YDR346C	AFL203C
YDR347W	ACR153C
YDR349C	ACR150W
YDR350C	ACL103W
YDR352W	ACL106C
YDR353W	ACL109C
YDR354W	AER239W
YDR357C	AER242C
YDR359C	AER244C
YDR361C	AER245C
YDR362C	AER249C
YDR363W	AER251W
YDR363W	AER253W
YDR364C	AER255C
YDR365C	AER259W
YDR367W	AER256C
YDR368W	AER401W
YDR369C	AER402C
YDR370C	AER404C
YDR371W	ACL166W
YDR372C	ACL165C
YDR373W	ACL163W
YDR374C	ACL161C
YDR375C	ACR200C
YDR376W	ACR202W
YDR377W	ACR203W
YDR379C	ACR206C
YDR380W	ACR211W
YDR381C	AFR148W
YDR381W	AFR149C
YDR382W	AFR145C
YDR384C	AFR144W
YDR385W	AFR142C
YDR386W	AFR141C
YDR388W	AFR140C
YDR389W	AFR139C
YDR390C	AFR138W
YDR392W	AFR388W
YDR394W	AFR394W
YDR395W	AFR396W
YDR397C	AFR397C
YDR398W	AFR398W
YDR400W	AFR399W
YDR402C	AFR400C
YDR403W	AFR401W
YDR404C	AFR402C
YDR405W	AFR405W
YDR407C	AAR118C
YDR408C	AAR120C
YDR410C	AAR122C
YDR415C	AAR129C
YDR416W	AAR131W
YDR418W	AAR134W
YDR419W	AAR136W
YDR421W	ADR199C
YDR424C	ADR193W
YDR425W	ADR192C
YDR427W	ADR191C
YDR428C	ADR190W
YDR430C	ADR184W
YDR434W	ADR180C
YDR436W	AER334C
YDR437W	AER333C
YDR440W	AER326C
YDR443C	AER323W
YDR444W	AER322C
YDR446W	AER320C
YDR447C	AER319W
YDR448W	AER318C
YDR449C	AER317W
YDR450W	AER315C
YDR452W	AER313C
YDR454C	AER309W
YDR456W	AER308C
YDR457W	AER304C
YDR459C	ABR203W
YDR460W	ABR202C
YDR462W	AFR463C
YDR463W	AFR461C
YDR464W	AFR460C
YDR465C	ADR161W
YDR466W	AFR377C
YDR468C	AFR375W
YDR469W	AFR374C
YDR470C	AFR373W
YDR472W	AFR408C
YDR473C	AEL234C
YDR474C	AEL233C
YDR476C	AEL231C
YDR478W	AEL228W
YDR479C	AEL227C
YDR484W	ADR112W
YDR486C	ADR116C
YDR487C	ADR118C
YDR488C	AFR331C
YDR489W	AFR332W
YDR490C	AFR335C
YDR492W	AFR337W
YDR493W	AFR338W
YDR494W	AFR340W
YDR495C	AFR341C
YDR499W	AFR687W
YDR500C	AFR688C
YDR501W	AFR689W
YDR502C	AFR692C
YDR503C	AFR693C
YDR507C	AFR696C
YDR508C	AFR698C
YDR510W	AFR697C
YDR511W	AFR704W
YDR517W	AFR717W
YDR520C	AFR722C
YDR524C	AFR725C
YDR527W	AFR727W
YDR529C	AFR731W
YDR531W	AFR729C
YDR532C	AFR728W
YDR536W	ADR139C
YEL001C	ADL001C
YEL002C	ADL003C
YEL003W	ADL004W
YEL005C	ADL005C
YEL007W	ADL010W
YEL011W	AEL044W
YEL012W	AEL045W
YEL013W	AEL048W
YEL015W	AEL049W
YEL016C	AEL050C
YEL017W	AEL051W
YEL018W	AEL052W
YEL019C	AEL053C
YEL020C	AEL055C
YEL021W	AEL059W
YEL022W	AEL061W
YEL023C	AEL066C
YEL024W	AEL067W
YEL027W	AEL074W
YEL029C	AEL076C
YEL031W	AFR354C
YEL032W	AFR355C
YEL036C	AFR357W
YEL037C	AFR358W
YEL038W	AFR359C
YEL039C	AFR360W
YEL042W	AFR362C
YEL043W	AFR364C
YEL044W	AFR365C
YEL046C	AFR366W
YEL047C	AFR367W
YEL048C	AFR385W
YEL051W	AAR130C
YEL052W	AAR132C
YEL053C	AAR133W
YEL054C	AAR134W
YEL055C	ACR020C
YEL056W	ACR017W
YEL058W	ACR015W
YEL059C	ACR014C
YEL060C	ACR012C
YEL061C	ACR010C
YEL062W	ACR009W
YEL064C	AFR671W
YER002W	ADR002W
YER003C	ADR003C
YER004W	ADR005W
YER005W	ADR006W
YER006W	ADR008W
YER007C	ADR010C
YER007W	ADR009W
YER008C	ADR012C
YER009W	ADR013W
YER010C	ADR016C
YER012W	AAR019W
YER013W	AAR020W
YER014W	AAR021W
YER015W	ADR052W
YER016W	AAR024W
YER017C	AAR025C
YER018C	AFR679C
YER019W	AFR680W
YER020W	ABR158W
YER021W	ABR164W
YER022W	ABR165W
YER023W	ABR168W
YER024W	ABR172W
YER025W	ABR175W
YER026C	AER357C
YER027C	AER361C
YER029C	AER432C
YER030W	AER433W
YER036C	AFR232C
YER038C	AFR235C
YER039C	AFR236C
YER039C	AFR236C
YER040W	AFR237W
YER041W	AFR238W
YER042W	AFR239W
YER043C	AFR243C
YER044C	ADL100W
YER046W	ADL105C
YER047C	ADL109W
YER048C	ADL111W
YER048W	ADL113C
YER049W	ADL114C
YER051W	ADL088W
YER052C	ADL086C
YER055C	ADL081C
YER056C	ADL074W
YER057C	ADL077C
YER058W	ADL076W
YER061C	ADL072C
YER062C	ADL071C
YER063W	ADL069W
YER065C	ADL066C
YER069W	ADL062W
YER070W	ADL057W
YER071C	ACL046C
YER073W	ACL044W
YER074W	ACL043W
YER074W	ACL042W
YER075C	ACL041C
YER077C	ACL026W
YER078C	ACL028W
YER079W	ACL030C
YER080W	ACL031C
YER082C	ACL034W
YER083C	ACL036W
YER086W	ACR232C
YER087W	ACR233W
YER091C	ABR212C
YER092W	ABR213W
YER093C	ABR214C
YER094C	ABR217C
YER095W	ACR226W
YER103W	AER187W
YER123W	ADL053C
YER124C	ADL054W
YER125W	ADL055C
YER126C	ACL050W
YER127W	ACL051C
YER128W	ACL052C
YER130C	ACL057W
YER134C	ADL361C
YER136W	AFR183C
YER137C	AFR181W
YER139C	AFR175C
YER140W	AFR176W
YER141W	AFR012C
YER142C	AFR011W
YER143W	AFR010C
YER145C	AEL294C
YER163C	AFR184C
YER182W	ADL386W
YER183C	ADL385C
YFL016C	AFR507W
YFL017C	AFR510W
YFL018C	AFR512W
YFL022C	AFR516W
YFL023W	AFR519C
YFL024C	AFR520W
YFL025C	AFR521W
YFL026W	AFR522C
YFL027C	AFR154C
YFL029C	AFR150C
YFL031W	ACR216C
YFL033C	ACR218W
YFL034W	ACR220C
YFL036W	ACR224C
YFL037W	ACR225C
YFL038C	ABR220W
YFL039C	ABR222W
YFL040W	ABR223C
YFL041W	ABR228C
YFL042C	ABR231W
YFL044C	ABR233W
YFL045C	ABR236W
YFL046W	ABR237C
YFL047W	ABR241C
YFL048C	ABR243W
YFL049W	ABR244C
YFL059W	ABR122C
YFL060C	ABR123W
YFR008W	AEL293C
YFR009W	AEL032W
YFR011C	AEL028C
YFR013W	AFR606C
YFR018C	AER189W
YFR019W	AER188C
YFR021W	AAL119W
YFR023W	AEL016C
YFR025C	AEL022W
YFR027W	AEL024C
YFR028C	AEL025W
YFR029W	AFR608W
YFR032C	ADL126C
YFR032C	ADL125C
YFR034C	ADL123C
YFR036W	ADL091C
YFR040W	AFR245W
YFR041C	AFR246C
YFR042W	AFR247W
YFR043C	AFR248C
YFR045W	AFR253W
YFR046C	AFR256C
YFR047C	AFR271W
YFR048W	AFR265C
YFR049W	AFR260C
YFR050C	AFR258W
YFR051C	AFR274C
YFR052W	AFR278W
YGL001C	AFR001W
YGL003C	AFL007C
YGL005C	AFL010C
YGL006W	AFL011W
YGL020C	AFR006C
YGL022W	AFR491W
YGL023C	AFR490C
YGL026C	AFR485C
YGL027C	AFR483C
YGL030W	AFR478W
YGL031C	AFR477C
YGL033W	AFR474W
YGL035C	AFR471C
YGL037C	AFR466C
YGL038C	AFR465C
YGL045W	AFR108W
YGL054C	AAR149W
YGL055W	AAR153C
YGL057C	AAR155W
YGL058W	AAR156C
YGL059W	AAR157C
YGL060W	AAR159C
YGL061C	AAR161W
YGL064C	AFL102W
YGL065C	AFL098W
YGL068W	AFL089C
YGL070C	AFL088W
YGL075C	AFL084W
YGL076C	AFL082W
YGL077C	AFL081W
YGL078C	AFL080W
YGL079W	AFL077C
YGL080W	AFL074C
YGL081W	AFL072C
YGL082W	AFL071C
YGL083W	AFL068C
YGL084C	AFL067W
YGL085W	AFL066C
YGL087C	AFL064W
YGL091C	AFL060W
YGL092W	AFL059C
YGL093W	AFL058C
YGL094C	AFL055W
YGL095C	AFL053W
YGL097W	AFL045C
YGL098W	AFL043C
YGL099W	AFL042C
YGL100W	AFL038C
YGL101W	AFL036C
YGL103W	AFL035C
YGL105W	AFL032C
YGL106W	AFL030C
YGL110C	AFL024W
YGL111W	AFL023C
YGL112C	AFL020W
YGL113W	AFL019C
YGL114W	AFL016C
YGL115W	AFL015C
YGL116W	AFL014C
YGL119W	AAR181W
YGL122C	AAR178C
YGL123W	AAR177W
YGL124C	AAR175C
YGL125W	AAR170W
YGL126W	AAR165W
YGL127C	AAR164C
YGL128C	AFR659W
YGL129C	AFL106C
YGL130W	AFL107W
YGL131C	AFL108C
YGL133W	AFL112W
YGL135W	AFL116W
YGL136C	AFL117C
YGL137W	AFL118W
YGL138C	AFL119C
YGL139W	AFL120W
YGL140C	AFR661W
YGL141W	ADL280W
YGL142C	ADL281C
YGL143C	ADL284C
YGL144C	ADL285C
YGL145W	ADL286W
YGL148W	ADL287C
YGL160W	AFR116W
YGL161C	AEL299W
YGL163C	AEL297W
YGL164C	AEL296W
YGL166W	AEL295C
YGL167C	AEL301W
YGL169W	AEL300C
YGL170C	ADL029W
YGL171W	ADL024C
YGL173C	ADL046C
YGL174W	ADL047W
YGL175C	ADL048C
YGL176C	ADL034W
YGL178W	ADL056W
YGL179C	ACL053C
YGL180W	ACL054W
YGL183C	ACL056C
YGL184C	ACL059C
YGL187C	AFR193W
YGL189C	AFR194W
YGL190C	AFR195W
YGL191W	AFR196C
YGL192W	AFR173W
YGL194C	AFR172C
YGL195W	AFR169W
YGL197W	AFR168W
YGL198W	AFR167W
YGL200C	AFR165C
YGL201C	AFR546W
YGL202W	AFR548C
YGL203C	AFR549W
YGL205W	AER358C
YGL206C	AER359W
YGL207W	AER360C
YGL210W	AER434C
YGL211W	AER437C
YGL212W	AER438C
YGL213C	AER439W
YGL215W	AER440C
YGL216W	AER441C
YGL219C	AER442W
YGL222C	AFR231W
YGL223C	AFR233W
YGL224C	AFR234W
YGL226C	AFR241W
YGL226W	AFR240C
YGL227W	AFR242C
YGL228W	AFR244C
YGL231C	AFR249W
YGL232W	AFR250C
YGL233W	AFR251C
YGL234W	AFR254C
YGL236C	AFR255W
YGL237C	AFR257W
YGL238W	AFR273W
YGL240W	AFR272W
YGL241W	AFR269W
YGL242C	AFR268C
YGL243W	AFR267W
YGL244W	AFR266W
YGL245W	AFR264W
YGL246C	AFR263C
YGL248W	AFR259W
YGL250W	AFR276C
YGL252C	AFR277W
YGL253W	AFR279C
YGL257C	AEL345W
YGR001C	AFL001W
YGR002C	AFR497C
YGR003W	AFR498W
YGR005C	AFR502C
YGR008C	AFR505C
YGR009C	AFR469W
YGR012W	AEL161W
YGR024C	ABR031C
YGR026W	ABR032W
YGR027C	ABR033C
YGR029W	ABR037W
YGR030C	ACL177W
YGR031W	ACL180C
YGR032W	ACL181C
YGR033C	ACL183W
YGR036C	ACL186W
YGR037C	ACL188W
YGR038W	ACL189C
YGR040W	ACL191C
YGR046W	AFR665C
YGR047C	AFR663W
YGR048W	AFR662C
YGR052W	AEL284C
YGR053C	AEL285W
YGR054W	AEL286C
YGR055W	ABL003C
YGR057C	ABL007W
YGR059W	AFR571W
YGR060W	AFR572W
YGR061C	AFR573C
YGR062C	AFR575C
YGR063C	AFR576C
YGR065C	AFR578C
YGR072W	AER204W
YGR074W	AER205W
YGR075C	AER206C
YGR076C	AER207C
YGR077C	AER208C
YGR078C	AER210C
YGR079W	ABR106C
YGR080W	ABR105C
YGR081C	AEL319C
YGR082W	AEL318W
YGR083C	AEL322W
YGR084C	AEL323W
YGR086C	AEL329W
YGR089W	ADR028W
YGR090W	ADR029W
YGR091W	ADR032W
YGR094W	AAR034W
YGR095C	AAR035C
YGR096W	AAR036W
YGR098C	AAR089C
YGR099W	AAR090W
YGR100W	AAR091W
YGR101W	AAR092W
YGR102C	AAR093C
YGR104C	AAR095C
YGR105W	AAR096W
YGR106C	AAR097C
YGR110W	ABL019W
YGR112W	AAR028W
YGR113W	AAR029W
YGR116W	AAR031W
YGR117C	ADR040C
YGR118W	AAR108C
YGR120C	AAR104W
YGR121C	AAR082W
YGR122W	AAR081C
YGR123C	AAR083C
YGR124W	AFR303W
YGR125W	AFR304W
YGR127W	AFR305W
YGR128C	AFR307C
YGR129W	AFR308W
YGR132C	AFR313C
YGR133W	AFR314W
YGR134W	AFR316W
YGR135W	AFR318W
YGR141W	AFR324W
YGR144W	AAL137W
YGR145W	AFR468W
YGR149W	AFR479W
YGR150C	AFR480C
YGR152C	AFR464W
YGR157W	AFR110C
YGR158C	AFR109W
YGR159C	AFR107W
YGR170W	AAL131C
YGR171C	AAL133W
YGR172C	AAL135C
YGR173W	AAL134W
YGR174C	AAL142C
YGR175C	AAL141C
YGR178C	AAL139C
YGR179C	AAL138C
YGR181W	AAL144C
YGR183C	AAL145W
YGR184C	AAL146W
YGR185C	AAL148W
YGR186W	AAL149C
YGR187C	AAL150W
YGR192C	AER031C
YGR195W	ACR035W
YGR196C	ACR036C
YGR197C	ADL193C
YGR198W	ACL113C
YGR200C	ACL116W
YGR202C	ACL118C
YGR203W	ACL119C
YGR205W	ACL123C
YGR206W	ACL128C
YGR207C	ACL129W
YGR208W	ACL130C
YGR210C	ACL136W
YGR211W	ACL137C
YGR212W	ACL138C
YGR214W	ACL140C
YGR215W	ACL141C
YGR216C	ACL142W
YGR217W	ACL143C
YGR218W	ADL128C
YGR220C	ADL129W
YGR223C	ADL134W
YGR225W	ADL135C
YGR227W	ADL138C
YGR229C	ADL139W
YGR231C	ADL141W
YGR233C	ADL143W
YGR235C	ADL146W
YGR237C	ADL147W
YGR239C	ADL151W
YGR240C	AEL208W
YGR244C	AEL211W
YGR245C	AEL212W
YGR246C	AEL213W
YGR247W	AEL214C
YGR249W	AFR136C
YGR250C	AEL217W
YGR251W	AER300C
YGR253C	AER296W
YGR255C	AFR648W
YGR257C	AFR131C
YGR258C	AFR133C
YGR260W	ADR330W
YGR261C	ADR335C
YGR263C	ADR047W
YGR270W	ABR139W
YGR271W	ABR142W
YGR272C	ABR143C
YHL001W	ABR005C
YHL002W	ABR008C
YHL003C	ABR009W
YHL004W	ABR010C
YHL006C	ABR011W
YHL007C	ABR014W
YHL014C	ABR040W
YHL015W	ABR041C
YHL016C	ABR043W
YHL018W	ABR046C
YHL019C	ABR047W
YHL021C	ADR024W
YHL022C	ADR025W
YHL025W	AFR185C
YHL028W	AFR191C
YHL029C	AFR192W
YHL030W	ACL063W
YHL031C	ACL067C
YHL032C	ACL069C
YHL034C	ACL071C
YHL036W	ACL073W
YHL039W	ADR237C
YHR001W	AEL287C
YHR005C	ADR153C
YHR007C	ADR162W
YHR008C	ADR160W
YHR009C	AFR376W
YHR010W	AFR413C
YHR011W	AFR412C
YHR012W	AFR411C
YHR013C	AFR409W
YHR017W	AEL018C
YHR018C	AEL019W
YHR019C	AEL020W
YHR020W	AEL021C
YHR021C	ACR065C
YHR022C	ACR066C
YHR023W	ACR068W
YHR024C	ACR069C
YHR025W	ACR070W
YHR026W	ACR071W
YHR027C	ACR072C
YHR028C	ACR073C
YHR030C	AER232C
YHR031C	AER233C
YHR032W	AER234W
YHR034C	AAL062W
YHR035W	AAL068C
YHR036W	AAL070C
YHR037W	AAL071C
YHR038W	AAL074C
YHR039C	AAL075W
YHR039C	AAL076W
YHR040W	AAL077C
YHR041C	AAL082W
YHR042W	AAL121C
YHR043C	AAL123W
YHR045W	AAL126C
YHR049W	ACR076C
YHR050W	ACR037C
YHR051W	ACL110W
YHR052W	AER236C
YHR057C	AAL056C
YHR058C	AAL055C
YHR059W	AAL054W
YHR060W	AAL048W
YHR061C	AAL047C
YHR062C	AAL046C
YHR063C	AAL044C
YHR064C	AAL043C
YHR065C	AAL041C
YHR067W	AAL038W
YHR068W	AAL036W
YHR069C	AAL034C
YHR070W	AAL033W
YHR071W	AAL032W
YHR079C	ADR293C
YHR081W	ADR297W
YHR082C	ADR300C
YHR083W	ADR303W
YHR084W	ADR304W
YHR085W	ADR306W
YHR086W	ADR307W
YHR088W	AEL093C
YHR090C	AEL100W
YHR097C	ACR152W
YHR098C	ACR151W
YHR099W	AER393C
YHR100C	AER392W
YHR101C	ACR093C
YHR102W	ACL104C
YHR103W	ACL105C
YHR104W	ACL107C
YHR107C	AER238C
YHR108W	AER243W
YHR109W	AER246W
YHR111W	AER248W
YHR112C	AER250C
YHR114W	ACR266W
YHR115C	ACR267C
YHR118C	ABR135C
YHR119W	ABR136W
YHR120W	ABR137W
YHR127W	AFR060C
YHR129C	AFR051W
YHR131C	AFR049W
YHR132C	AFR045W
YHR134W	AFR042C
YHR135C	AFR040W
YHR140W	AFR036C
YHR141C	AFR034W
YHR142W	AFR033C
YHR143W	AFR026C
YHR144C	AFR023W
YHR147C	ADL130W
YHR148W	ADL131C
YHR150W	ADL136C
YHR151C	ADL137W
YHR154W	ADL145C
YHR156C	AFR655C
YHR158C	ADL149W
YHR162W	AEL210C
YHR163W	AEL215C
YHR164C	AEL218W
YHR165C	ABR207W
YHR166C	ABR206W
YHR168W	AER302C
YHR169W	AER301C
YHR170W	AER299C
YHR171W	AER298C
YHR172W	AER295C
YHR174W	AER294C
YHR176W	AER292C
YHR181W	AFR127W
YHR182W	AFR128W
YHR183W	AFR129W
YHR184W	AFR130W
YHR185C	AFR132C
YHR186C	ADR331C
YHR187W	ADR332W
YHR188C	ADR333C
YHR189W	AFR445C
YHR190W	AFR444C
YHR191C	AER166C
YHR192W	AER167W
YHR193C	AER168C
YHR194W	ABL066C
YHR196W	ABL069C
YHR197W	ABL072C
YHR198C	ABL076W
YHR200W	ABL078C
YHR201C	ABL083W
YHR202W	ADL392W
YHR203C	ADL391C
YHR204W	ADL390W
YHR205W	ADL389W
YHR206W	ADL388W
YHR207C	ADL387C
YHR208W	ADL384W
YIL002C	ADL002C
YIL003W	ADL006W
YIL004C	ADL007C
YIL005W	ADL008W
YIL006W	ADL009W
YIL007C	ADL013C
YIL008W	ADL014W
YIL009C	ADL016C
YIL010W	ADL018W
YIL014W	ABR245C
YIL018W	ADL127C
YIL019W	ADL122C
YIL020C	ADL121W
YIL021W	ADL120C
YIL022W	ADL118C
YIL023C	ADL096W
YIL024C	ADL094W
YIL026C	ADL093W
YIL027C	ADL092W
YIL030C	ADL090W
YIL031W	ADL089C
YIL033C	ADL099C
YIL034C	ADL101C
YIL035C	ADL102C
YIL038C	ADL108C
YIL039W	ADL110W
YIL041W	ADL115W
YIL042C	ADL116C
YIL043C	ADL087W
YIL046W	ADL082C
YIL047C	ADL080W
YIL048W	ADL079C
YIL049W	ADL073W
YIL052C	ADL078C
YIL056W	ADL067C
YIL057C	ADL065W
YIL061C	ADL063W
YIL062C	ADL061W
YIL063C	ADL060W
YIL064W	ADL059C
YIL065C	ADL058W
YIL067C	ACL048W
YIL068C	ACL047W
YIL069C	ACL043W
YIL070C	ACL025C
YIL071C	ACL027C
YIL072W	ACL029W
YIL074C	ACL032C
YIL075C	ACL033C
YIL077C	ACL038C
YIL078W	ACL039W
YIL079C	ACL040C
YIL084C	ADL200C
YIL087C	ADL203C
YIL088C	ADL205C
YIL090W	ADL208W
YIL091C	ADL209C
YIL093C	ADL211C
YIL094C	ADL214C
YIL096C	ADL221C
YIL097W	ADL222W
YIL098C	ADL224C
YIL099W	ADL225W
YIL101C	ADL227C
YIL103W	ADL229W
YIL104C	ADL230C
YIL105C	ADL234C
YIL106W	ADL236W
YIL107C	ADL237C
YIL108W	ADL238W
YIL109C	ADL239C
YIL110W	ADL242W
YIL112W	ADL244W
YIL113W	ADL245W
YIL116W	ADL249W
YIL118W	ADL252W
YIL119C	ACR214C
YIL122W	AER371C
YIL124W	AER373C
YIL125W	AER374C
YIL126W	AER375C
YIL127C	AER376W
YIL128W	AER377C
YIL129C	AER378W
YIL130W	AER370W
YIL131C	AER369C
YIL132C	AER368C
YIL133C	AER367C
YIL134W	AER366W
YIL135C	AER431C
YIL136W	AER428W
YIL137C	AER426C
YIL139C	AER420C
YIL140W	AER417W
YIL142W	AER415W
YIL143C	AFR280W
YIL145C	AFR282W
YIL146C	AFR283W
YIL147C	AFR284W
YIL148W	AFR285C
YIL150C	AFR287W
YIL153W	AFR293C
YIL154C	AFR294W
YIL155C	AFR295W
YIL157C	AFR299W
YIL158W	AFR300C
YIL159W	AFR301C
YIL160C	AFR302W
YIL162W	AFR529W
YIR001C	ADR001C
YIR002C	ADR011C
YIR004W	ADR015W
YIR006C	ADR018C
YIR007W	AAR017W
YIR008C	AAR018W
YIR013C	AAR174W
YIR015W	AAR014C
YIR017C	AAR010W
YIR019C	AEL023C
YIR022W	ADR158W
YIR023W	ACL093C
YIR024C	ACL094W
YIR027C	AER218C
YIR029W	AER162C
YIR033W	ACR165W
YIR034C	ACR167C
YIR035C	ACR171C
YIR037W	AFL039C
YJL001W	AAL172C
YJL002C	AAL170W
YJL003W	AAL168C
YJL004C	AAL163W
YJL005W	AAL162C
YJL006C	ACR041W
YJL010C	ACR046W
YJL023C	AAL129C
YJL024C	AAL143W
YJL025W	AAL140C
YJL026W	AAL136C
YJL029C	ACR044C
YJL030W	ACR043W
YJL031C	ACR042C
YJL033W	ACR040W
YJL034W	ACR038W
YJL035C	ACR075C
YJL036W	ACR074W
YJL039C	ACR061C
YJL041W	ACR060W
YJL042W	ACR059W
YJL044C	ACR057C
YJL046W	AFR609C
YJL047C	AFR617C
YJL049W	AEL183C
YJL050W	AEL181C
YJL053W	AEL178C
YJL054W	AEL177C
YJL055W	AEL175C
YJL057C	AEL173W
YJL059W	AEL171C
YJL060W	AEL170C
YJL061W	AEL168C
YJL062W	AEL166C
YJL062W	AEL163C
YJL063C	AEL162W
YJL065C	AEL159W
YJL068C	AEL156W
YJL069C	AEL153W
YJL070C	ADR119W
YJL071W	ADR120C
YJL072C	ADR121W
YJL073W	ADR124C
YJL074C	AAL182W
YJL076W	AAL181C
YJL080C	AAL177W
YJL081C	AFR105C
YJL085W	AFR100W
YJL087C	AFR099C
YJL089W	AFR096W
YJL090C	AFR095C
YJL091C	AFR094C
YJL092W	AFR093W
YJL095W	AFR092W
YJL096W	AFR091W
YJL097W	AFR090W
YJL101C	AFR086C
YJL102W	AFR085W
YJL104W	AFR078W
YJL106W	AFR076W
YJL108C	AFR075C
YJL109C	AFR074C
YJL111W	AFR067W
YJL112W	AEL314W
YJL117W	ADR325C
YJL121C	AFL208C
YJL122W	AFL209W
YJL123C	AFL210C
YJL124C	AFL212C
YJL125C	AFL214C
YJL127C	AFL215C
YJL128C	AFL217C
YJL130C	ACR263C
YJL131C	ACR262C
YJL133W	ACR260W
YJL134W	ACR259W
YJL136C	ACR255C
YJL137C	ACR254C
YJL138C	ACR253C
YJL140W	ACR250W
YJL141C	ACR249C
YJL143W	ACR248W
YJL145W	ACR247W
YJL146W	ACR246W
YJL147C	ACR245C
YJL149W	ACR240W
YJL154C	AEL107W
YJL156C	AEL105W
YJL157C	AEL104W
YJL163C	AEL114C
YJL164C	AEL115C
YJL165C	AEL118C
YJL166W	AEL121W
YJL167W	AEL122W
YJL170C	AEL129C
YJL171C	AEL130C
YJL172W	AEL132W
YJL173C	AEL133C
YJL174W	AFR590W
YJL178C	AEL138C
YJL179W	AEL139W
YJL180C	AEL140C
YJL183W	AEL142W
YJL184W	AEL144W
YJL185C	AEL146C
YJL186W	AEL148W
YJL187C	AEL149C
YJL189W	AEL150W
YJL190C	AEL151C
YJL191W	AEL152W
YJL192C	AFR619W
YJL197W	AFR627C
YJL198W	AFR628C
YJL200C	AFR629W
YJL201W	AFR631C
YJL203W	AFR645W
YJL204C	AFR644C
YJL208C	ADR144C
YJL210W	ABL094W
YJL212C	ABR156W
YJR001W	ACR030W
YJR002W	ACR031W
YJR005W	ADR342C
YJR006W	AAL132C
YJR013W	ACR034W
YJR014W	ACL112C
YJR016C	ACL117W
YJR017C	ACL120W
YJR019C	ACL122W
YJR021C	ACL124W
YJR022W	ACL125C
YJR024C	ACL126W
YJR025C	ACL127W
YJR032W	AEL062C
YJR033C	AEL063W
YJR034W	AEL064C
YJR035W	AEL065C
YJR036C	AEL068W
YJR039W	AEL069C
YJR040W	AEL071C
YJR041C	AEL072W
YJR042W	AEL073C
YJR043C	AEL075W
YJR044C	AFR351C
YJR045C	AFR352C
YJR046W	AFR353W
YJR047C	AFR356C
YJR049C	AFR361C
YJR050W	AFR363W
YJR053W	ACL090C
YJR055W	AFR384W
YJR057W	AFR369W
YJR058C	AFR370C
YJR062C	AFR415C
YJR063W	AFR417W
YJR064W	AFR418W
YJR065C	AFR419C
YJR067C	AFR421C
YJR068W	AFR422W
YJR069C	AFR425C
YJR070C	AFR426C
YJR072C	AFR428C
YJR073C	AFR431C
YJR074W	AFR434W
YJR075W	AFR435W
YJR076C	AER445C
YJR077C	AER450C
YJR078W	ACR188C
YJR080C	ACR185W
YJR082C	ACR186W
YJR084W	ACR179C
YJR085C	ACR177W
YJR086W	ACR176C
YJR088C	ACR173W
YJR090C	AER398W
YJR096W	ABL209C
YJR105W	ABR161C
YJR106W	ABR160C
YJR107W	ABR159C
YJR109C	ABR157W
YJR110W	ABR152C
YJR111C	ABR151W
YJR112W	ABR150C
YJR113C	ABR148W
YJR116W	ABR162W
YJR117W	ABR163W
YJR118C	ABR166C
YJR119C	ABR167C
YJR121W	ABR169W
YJR122W	ABR170W
YJR123W	ABR171W
YJR124C	ABR173C
YJR125C	AER155C
YJR126C	AER157C
YJR129C	AER161C
YJR130C	AER164C
YJR132W	ABL068C
YJR133W	ABL070C
YJR135C	ABL073W
YJR136C	ABL075W
YJR137C	ABL077W
YJR138W	ABL079C
YJR139C	ABL080W
YJR140C	ABL081W
YJR141W	ABL082C
YJR142W	ABL084C
YJR143C	ABL085W
YJR144W	ABL086C
YJR145C	ADL391C
YJR153W	ADR327W
YJR159W	ABR229C
YKL001C	ABR001W
YKL002W	ABR002C
YKL003C	ABR003W
YKL004W	ABR004C
YKL006C	ABR006W
YKL007W	ABR007C
YKL010C	ABR013W
YKL011C	ADR157W
YKL012W	ADR159C
YKL013C	ACL092C
YKL014C	ACL095C
YKL015W	ACL096W
YKL016C	ACL097C
YKL018C	ACL100C
YKL019W	ACR094C
YKL022C	ACR168W
YKL024C	ACR170C
YKL025C	ACR172W
YKL034W	AFR275W
YKL039W	ABR044C
YKL040C	ABR045W
YKL041W	ABR049C
YKL042W	ABR054C
YKL043W	ABR055C
YKL045W	ABR056C
YKL046C	ABR060W
YKL047W	ABR061C
YKL051W	ABR080W
YKL053C	ABR078C
YKL055C	ABR076C
YKL056C	ABR075C
YKL057C	ABR073C
YKL058W	ABR071W
YKL059C	ABR070C
YKL060C	ABR068C
YKL061W	ABR062W
YKL064W	ABR092C
YKL067W	ABR096C
YKL069W	AFR115W
YKL073W	ADR128C
YKL075C	ADR133W
YKL077W	ADR134C
YKL078W	ADR140C
YKL080W	ADR146C
YKL085W	ADR152C
RFP_YKL08	ADR152C
YKL087C	ADR154W
YKL088W	ADR156C
YKL090W	ABR016C
YKL095W	ABR024C
YKL096W	ACR272C
YKL099C	ABL032C
YKL101W	ABL034W
YKL104C	ABL036C
YKL106W	ABL038W
YKL108W	ABL045W
YKL109W	ABL047W
YKL110C	ABL049C
YKL114C	ABL054C
YKL116C	ABL055C
YKL117W	ABL057W
YKL119C	ABL021C
YKL120W	ABL023W
YKL122C	ABL025C
YKL124W	ABL026W
YKL125W	ABL027W
YKL126W	ABL028W
YKL127W	ABL029W
YKL128C	AEL304C
YKL130C	AEL307C
YKL134C	AFR198W
YKL135C	AFR200W
YKL137W	AFR201C
YKL138C	AFR202W
YKL138C	AFR204W
YKL139W	AFR205C
YKL140W	AFR206C
YKL141W	AFR207C
YKL142W	ACR047C
YKL143W	ACR048C
YKL144C	ACR049W
YKL145W	ACR050C
YKL146W	ACR051C
YKL148C	ACR052W
YKL149C	ACR053W
YKL150W	ACR054C
YKL151C	ACR055W
YKL152C	ACR056W
YKL154W	ACR063C
YKL155C	ACR064W
YKL157W	AAL127W
YKL159C	ACL111W
YKL160W	AER237W
YKL164C	AEL111C
YKL165C	AEL113C
YKL167C	AEL116C
YKL170W	AEL119W
YKL171W	AEL120W
YKL172W	AEL123W
YKL174C	AEL125C
YKL176C	AEL127C
YKL178C	AEL131C
YKL180W	AEL137W
YKL181W	AER083C
YKL182W	AER085C
YKL183W	AER086C
YKL184W	AER087C
YKL186C	AER089W
YKL188C	AER091W
YKL189W	AER093C
YKL190W	AER096C
YKL191W	AER097C
YKL192C	AER103W
YKL194C	AER105W
YKL196C	AER109W
YKL197C	AFR371W
YKL198C	AFR372W
YKL203C	AFR420W
YKL204W	AFR423C
YKL205W	AFR424C
YKL206C	AFR427W
YKL207W	AFR429C
YKL209C	AFR432W
YKL210W	AFR433C
YKL211C	AER446W
YKL213C	AER448W
YKL214C	AER449W
YKL215C	ABR114C
YKL216W	ACL035C
YKL217W	ABL210C
YKL220C	ABR154C
YKR001C	ABL001W
YKR002W	ABL002C
YKR004C	AEL288W
YKR006C	AEL289W
YKR007W	AEL290C
YKR011C	AAL180C
YKR013W	AAL179W
YKR014C	AAL176C
YKR017C	AFR104W
YKR019C	AFR103W
YKR020W	AFR102C
YKR021W	AFR101C
YKR023W	AFR080W
YKR024C	AFR082C
YKR025W	AFR083W
YKR026C	AFR084C
YKR027W	AFR088W
YKR028W	AFR089W
YKR029C	AFR077W
YKR030W	AFR073C
YKR031C	AFR071W
YKR037C	AEL315W
YKR038C	AEL316W
YKR039W	AFR230C
YKR041W	ADR319W
YKR042W	ADR322W
YKR043C	ADR323C
YKR044W	ADR324W
YKR045C	ADR326C
YKR046C	AEL108W
YKR049C	AFL211W
YKR050W	AFL218C
YKR051W	ACR261C
YKR054C	ACR258W
YKR055W	ACR257C
YKR056W	ACR256C
YKR059W	ACR253C
YKR060W	ACR252C
YKR061W	ACR251C
YKR062W	ACR244C
YKR063C	ACR242W
YKR064W	ACR241C
YKR065C	ADR328W
YKR071C	AAR141W
YKR072C	AAR140W
YKR074W	ADR201W
YKR079C	ADR212C
YKR081C	ADR215C
YKR082W	ADR216W
YKR083C	ADR217C
YKR085C	ADR223C
YKR086W	ADR224W
YKR088C	ADR226C
YKR089C	ADR231C
YKR090W	ADR232W
YKR091W	ADR233W
YKR093W	AFR228W
YKR094C	AFR285C
YKR095W	AFR286W
YKR096W	AFR290W
YKR097W	AFR292W
YKR098C	AFR296C
YKR099W	AFR297W
YLL001W	AAL174C
YLL002W	AAL173C
YLL003W	AAL171W
YLL004W	AAL169C
YLL005C	AAL167W
YLL006W	AAL166C
YLL007C	AAL165W
YLL008W	AAL164C
YLL009C	AAL161W
YLL011W	AAL157C
YLL013C	AAL152W
YLL014W	AAL151C
YLL018C	ADL039C
YLL018C	ADL041C
YLL019C	ADL043C
YLL021W	ADL022C
YLL023C	AFR113W
YLL024C	AFR114W
YLL032C	AFR186W
YLL033W	AFR187C
YLL034C	AFR188W
YLL035W	AFR189C
YLL036C	ACL060C
YLL040C	ACL064C
YLL041C	ACL065C
YLL042C	ACL066C
YLL045C	ACL070C
YLL048C	ACL072C
YLL050C	ADR235W
YLL055W	ABR113C
YLL057C	ACR293C
YLR001C	ACR029C
YLR002C	ACR032C
YLR003C	ADR341W
YLR005W	ADR338C
YLR006C	ADR343C
YLR007W	ADR344W
YLR008C	ADR345C
YLR009W	ADR346W
YLR015W	AER231W
YLR016C	ACR039C
YLR017W	AAL160W
YLR018C	AAL159C
YLR019W	AAL158W
YLR020C	AAL156C
YLR021W	AAL155W
YLR022C	AAL154C
YLR024C	AAL147C
YLR025W	AFR209W
YLR026C	AFR210C
YLR027C	AFR211C
YLR031W	AFR217W
YLR032W	AFR220W
YLR033W	AFR223W
YLR034C	AFR224C
YLR035C	AFR226C
YLR038C	ADR240C
YLR039C	ADR241C
YLR043C	ACL131W
YLR044C	ACL134C
YLR045C	ACL132C
YLR047C	ACL139W
YLR049C	AFR509W
YLR050C	AFR508W
YLR051C	AFR514C
YLR052W	AFR515W
YLR054C	AFR517C
YLR055C	AFR153W
YLR056W	AFR151C
YLR057W	ACR213W
YLR058C	ACR215C
YLR059C	ACR217C
YLR060W	ACR219W
YLR061W	ACR221W
YLR063W	ACR222W
YLR064W	ABR219W
YLR065C	ABR221C
YLR066W	ABR224W
YLR067C	ABR225C
YLR069C	ABR227C
YLR071C	ABR230C
YLR073C	ABR232C
YLR074C	ABR234C
YLR075W	ABR235W
YLR077W	ABR238W
YLR078C	ABR239C
YLR109W	ADL154C
YLR170C	AFR124W
YLR172C	AFR123W
YLR173W	AFR122C
YLR174W	AAL022W
YLR175W	AAL007C
YLR176C	AAL010W
YLR177W	AFR695C
YLR178C	AFR694W
YLR181C	AFR691W
YLR182W	AFR690C
YLR186W	AFR686C
YLR187W	AFR684C
YLR188W	AFR683C
YLR189C	AFR681W
YLR190W	ACR231C
YLR191W	ACR230C
YLR192C	ACR229W
YLR193C	AAR075C
YLR195C	AAR077C
YLR196W	AAR078W
YLR197W	ACL144C
YLR199C	ACL145W
YLR200W	ACL146C
YLR201C	ACL147W
YLR203C	ACL152W
YLR204W	ACL153C
YLR205C	ACL154W
YLR207W	ACL160C
YLR208W	ACR199C
YLR209C	ACR198W
YLR210W	ADR068W
YLR211C	ADR074C
[truncated: 1,204 more rows]
