# Supplementary material for: Conservation and Evolution of Cis-Regulatory Systems in Ascomycete Fungi
Source: PLoS Biol. 2004 Nov 9;2(12):e398. doi: 10.1371/journal.pbio.0020398 (PMC526180; doi:10.1371/journal.pbio.0020398)
Supplement: Dataset S9 — (74 KB TXT). [file pbio.0020398.sd009.txt]

Sc gene	Ca gene	Ka
YAL002W	orf6.8623	3.0648
YAL003W	orf6.7533	0.4605
YAL008W	orf6.4592	3.1009
YAL009W	orf6.7149	1.4156
YAL010C	orf6.946	1.8087
YAL012W	orf6.7852	0.4407
YAL013W	orf6.6698	2.805
YAL014C	orf6.5182	2.2185
YAL016W	orf6.8821	0.8349
YAL019W	orf6.5441	1.4373
YAL021C	orf6.4036	1.6598
YAL022C	orf6.6068	1.6616
YAL023C	orf6.8819	0.6666
YAL025C	orf6.4657	0.6385
YAL026C	orf6.8853	0.6712
YAL031C	orf6.1831	4.4123
YAL033W	orf6.4804	1.3676
YAL034W-A	orf6.5299	3.0243
YAL035W	orf6.6295	0.4623
YAL036C	orf6.6293	0.2388
YAL038W	orf6.5754	0.4054
YAL039C	orf6.4082	1.1372
YAL040C	orf6.5045	3.0303
YAL042W	orf6.5694	1.0646
YAL043C	orf6.7967	3.8417
YAL044C	orf6.8003	1.5366
YAL044W-A	orf6.7993	1.3033
YAL046C	orf6.7573	1.2068
YAL048C	orf6.1430	0.8503
YAL049C	orf6.7908	0.7472
YAL053W	orf6.4343	0.9264
YAL054C	orf6.2015	0.5377
YAL058W	orf6.3934	2.41
YAL059W	orf6.3935	1.9555
YAL060W	orf6.3669	1.1564
YAL063C	orf6.1377	5.7554
YAL067C	orf6.4008	0.97
YAR007C	orf6.7462	1.4095
YAR008W	orf6.7143	3.1243
YAR014C	orf6.1448	4.7141
YAR015W	orf6.8736	0.5674
YAR035W	orf6.6697	1.1329
YAR042W	orf6.6281	1.1371
YAR071W	orf6.4212	1.2809
YBL007C	orf6.7099	1.9123
YBL008W	orf6.4762	1.845
YBL011W	orf6.883	1.1592
YBL013W	orf6.4221	2.2165
YBL014C	orf6.4219	4.208
YBL015W	orf6.1164	0.3592
YBL017C	orf6.3952	2.031
YBL019W	orf6.4250	1.3284
YBL020W	orf6.6728	1.8427
YBL022C	orf6.6734	1.5643
YBL023C	orf6.2810	0.4715
YBL024W	orf6.6730	0.8763
YBL025W	orf6.399	3.1557
YBL026W	orf6.6726	0.3861
YBL028C	orf6.9132	1.4009
YBL030C	orf6.8179	0.1959
YBL032W	orf6.4786	3.3435
YBL033C	orf6.3268	0.5775
YBL034C	orf6.7247	4.7929
YBL035C	orf6.3725	1.5273
YBL036C	orf6.3723	1.0297
YBL037W	orf6.3603	2.3567
YBL038W	orf6.2113	0.8631
YBL039C	orf6.3228	0.4131
YBL040C	orf6.3588	0.9143
YBL045C	orf6.7429	1.4639
YBL047C	orf6.3443	2.7664
YBL049W	orf6.2579	1.7644
YBL050W	orf6.1399	1.2344
YBL051C	orf6.2385	2.7584
YBL055C	orf6.2350	1.7476
YBL057C	orf6.2353	0.9461
YBL058W	orf6.1714	1.4162
YBL060W	orf6.6814	3.9724
YBL061C	orf6.8509	1.0972
YBL064C	orf6.6956	0.9839
YBL066C	orf6.4213	1.2174
YBL067C	orf6.471	1.9518
YBL068W	orf6.7910	0.4171
YBL072C	orf6.7137	0.2056
YBL076C	orf6.5372	0.5179
YBL078C	orf6.109	0.2745
YBL079W	orf6.6166	1.9967
YBL080C	orf6.6175	1.319
YBL082C	orf6.1100	1.8751
YBL084C	orf6.8231	2.2567
YBL085W	orf6.8230	2.5677
YBL086C	orf6.6002	5.0687
YBL087C	orf6.4364	0.1242
YBL090W	orf6.3278	2.9596
YBL091C	orf6.3083	0.7268
YBL095W	orf6.4653	1.2829
YBL097W	orf6.3008	2.0156
YBL098W	orf6.8679	0.9574
YBL099W	orf6.7003	0.1635
YBL102W	orf6.4210	1.2014
YBL104C	orf6.9140	1.784
YBL105C	orf6.9136	1.0204
YBL106C	orf6.2942	2.2066
YBL107C	orf6.2947	2.4909
YBR002C	orf6.7441	1.309
YBR003W	orf6.8730	0.751
YBR004C	orf6.4926	2.0147
YBR005W	orf6.809	2.1186
YBR006W	orf6.7229	0.711
YBR007C	orf6.6027	5.2062
YBR008C	orf6.5068	1.5311
YBR009C	orf6.4930	0.0512
YBR010W	orf6.4928	0.0383
YBR011C	orf6.2048	0.2855
YBR014C	orf6.5229	2.0249
YBR015C	orf6.2169	2.16
YBR017C	orf6.836	1.7581
YBR018C	orf6.6486	0.6034
YBR019C	orf6.6483	0.8129
YBR021W	orf6.4451	1.0621
YBR022W	orf6.918	1.4727
YBR023C	orf6.6053	0.6625
YBR025C	orf6.3633	0.3468
YBR026C	orf6.8686	1.3617
YBR029C	orf6.874	0.9354
YBR030W	orf6.8123	2.8002
YBR034C	orf6.1781	0.6723
YBR035C	orf6.6762	0.6439
YBR036C	orf6.5548	5.0178
YBR037C	orf6.8406	0.941
YBR038W	orf6.3499	1.2094
YBR039W	orf6.3023	0.6931
YBR040W	orf6.3476	2.6185
YBR041W	orf6.3308	1.1473
YBR042C	orf6.3477	1.6163
YBR043C	orf6.3478	1.3128
YBR046C	orf6.5884	0.7951
YBR053C	orf6.677	2.7086
YBR055C	orf6.5785	2.0862
YBR056W	orf6.8114	1.6667
YBR058C	orf6.3397	1.8413
YBR060C	orf6.8347	2.5568
YBR061C	orf6.8880	0.4487
YBR065C	orf6.8353	3.2007
YBR066C	orf6.8050	2.4969
YBR070C	orf6.8352	2.3837
YBR073W	orf6.8356	1.3088
YBR074W	orf6.2476	1.4086
YBR075W	orf6.8359	2.7959
YBR078W	orf6.3969	1.9666
YBR079C	orf6.5774	1.7429
YBR081C	orf6.8920	1.9137
YBR083W	orf6.9129	3.4824
YBR084W	orf6.4076	0.5643
YBR086C	orf6.3721	3.1097
YBR087W	orf6.5968	0.8524
YBR088C	orf6.7915	0.7999
YBR091C	orf6.7919	1.5998
YBR094W	orf6.7920	1.2128
YBR096W	orf6.4849	1.7773
YBR101C	orf6.664	1.4197
YBR103W	orf6.2600	3.1666
YBR106W	orf6.8408	0.7242
YBR108W	orf6.6077	6.4609
YBR109C	orf6.2969	0.6344
YBR110W	orf6.2972	1.3062
YBR111C	orf6.8835	1.5247
YBR115C	orf6.2119	0.7031
YBR118W	orf6.339	0.1006
YBR121C	orf6.6506	0.4293
YBR122C	orf6.4394	2.5716
YBR127C	orf6.6531	0.094
YBR130C	orf6.4437	3.8076
YBR131W	orf6.3794	5.8696
YBR132C	orf6.5457	1.4028
YBR136W	orf6.4242	3.1218
YBR137W	orf6.8099	1.6002
YBR141C	orf6.4285	1.7608
YBR142W	orf6.4286	1.1478
YBR143C	orf6.4287	0.2558
YBR147W	orf6.8530	0.9724
YBR149W	orf6.6091	1.23
YBR151W	orf6.136	1.9634
YBR153W	orf6.5770	1.3712
YBR154C	orf6.5769	0.3528
YBR155W	orf6.7596	0.9557
YBR159W	orf6.5249	0.7304
YBR160W	orf6.5246	0.2727
YBR162C	orf6.4149	0.8354
YBR163W	orf6.6315	3.0304
YBR164C	orf6.7902	0.2114
YBR166C	orf6.7904	0.5687
YBR167C	orf6.6062	1.264
YBR170C	orf6.761	1.0571
YBR176W	orf6.7601	1.3118
YBR177C	orf6.7777	1.382
YBR179C	orf6.6391	1.7858
YBR180W	orf6.1930	1.5227
YBR181C	orf6.4711	0.2666
YBR182C	orf6.4713	3.0664
YBR185C	orf6.8546	3.021
YBR187W	orf6.4188	1.0202
YBR189W	orf6.1126	0.6473
YBR192W	orf6.4191	0.6707
YBR193C	orf6.4189	2.7666
YBR195C	orf6.5748	1.8945
YBR196C	orf6.5859	0.2684
YBR198C	orf6.6748	0.9678
YBR199W	orf6.4312	1.4032
YBR200W	orf6.1490	1.4136
YBR202W	orf6.5934	0.7518
YBR203W	orf6.1623	3.9973
YBR204C	orf6.4114	3.0272
YBR207W	orf6.5208	1.0354
YBR208C	orf6.4116	0.5373
YBR214W	orf6.6332	1.4553
YBR216C	orf6.7975	3.1217
YBR217W	orf6.7976	1.7958
YBR218C	orf6.2989	0.3169
YBR220C	orf6.2554	0.947
YBR221C	orf6.3940	0.4847
YBR228W	orf6.8221	2.0567
YBR229C	orf6.8223	1.1474
YBR230C	orf6.3342	3.4575
YBR233W	orf6.6187	1.9722
YBR233W-A	orf6.5842	2.7449
YBR236C	orf6.6865	1.4963
YBR238C	orf6.8619	3.3408
YBR239C	orf6.5170	2.3825
YBR241C	orf6.5168	1.1851
YBR243C	orf6.3423	0.881
YBR247C	orf6.4355	0.7967
YBR248C	orf6.4353	0.833
YBR249C	orf6.3017	0.5217
YBR251W	orf6.5809	1.6517
YBR252W	orf6.5032	0.5665
YBR253W	orf6.7212	4.4229
YBR255W	orf6.7213	3.7814
YBR256C	orf6.7437	0.8231
YBR257W	orf6.3244	2.4756
YBR258C	orf6.3620	3.336
YBR261C	orf6.8484	0.7147
YBR262C	orf6.5113	3.1902
YBR263W	orf6.2646	0.5113
YBR265W	orf6.5112	1.344
YBR267W	orf6.4547	1.0121
YBR268W	orf6.3634	1.4464
YBR269C	orf6.5332	1.7515
YBR271W	orf6.6642	1.7599
YBR272C	orf6.3884	4.7182
YBR273C	orf6.6680	2.6324
YBR275C	orf6.6496	6.8114
YBR276C	orf6.7959	2.532
YBR278W	orf6.7800	3.1431
YBR280C	orf6.2089	3.0279
YBR282W	orf6.7801	1.727
YBR283C	orf6.2095	1.6812
YBR286W	orf6.2049	1.1569
YBR288C	orf6.2941	2.3964
YBR290W	orf6.970	2.0683
YBR294W	orf6.4694	0.8583
YBR296C	orf6.7898	0.5849
YBR298C	orf6.5657	1.4333
YCL001W	orf6.8102	0.8091
YCL002C	orf6.8480	3.5295
YCL004W	orf6.8481	0.9939
YCL008C	orf6.4209	3.1899
YCL009C	orf6.3347	0.5451
YCL010C	orf6.8479	1.2173
YCL016C	orf6.8470	2.2644
YCL017C	orf6.8472	0.4834
YCL018W	orf6.8473	0.2991
YCL024W	orf6.6556	1.6219
YCL025C	orf6.2846	1.0553
YCL030C	orf6.4508	0.8616
YCL031C	orf6.6143	1.7557
YCL032W	orf6.6436	2.6796
YCL033C	orf6.1782	1.1252
YCL034W	orf6.4167	1.9163
YCL038C	orf6.1931	4.1472
YCL039W	orf6.3400	4.5664
YCL040W	orf6.6009	0.9529
YCL043C	orf6.3401	1.4641
YCL044C	orf6.7303	3.7726
YCL045C	orf6.2616	3.5297
YCL047C	orf6.1486	1.8526
YCL048W	orf6.1488	2.0086
YCL050C	orf6.4789	1.6792
YCL052C	orf6.2793	3.1838
YCL054W	orf6.1369	0.551
YCL055W	orf6.5466	1.0555
YCL057W	orf6.6503	1.2427
YCL066W	orf6.4399	3.7385
YCL074W	orf6.1390	1.6093
YCR002C	orf6.6760	0.4903
YCR003W	orf6.6761	2.3245
YCR008W	orf6.5244	1.0517
YCR012W	orf6.3310	0.352
YCR015C	orf6.6881	3.1152
YCR017C	orf6.3024	1.3591
YCR019W	orf6.6694	2.1679
YCR020C	orf6.8411	1.9836
YCR021C	orf6.3045	1.9075
YCR023C	orf6.6696	1.3374
YCR024C	orf6.6807	1.2741
YCR028C	orf6.1141	1.0338
YCR028C-A	orf6.6164	1.9835
YCR032W	orf6.2456	3.4988
YCR034W	orf6.5772	0.5677
YCR035C	orf6.2458	1.5561
YCR036W	orf6.5773	1.2794
YCR038C	orf6.1252	2.7364
YCR040W	orf6.4399	3.7385
YCR044C	orf6.6605	1.7545
YCR045C	orf6.8715	1.2853
YCR046C	orf6.5037	2.8277
YCR047C	orf6.5038	0.3959
YCR051W	orf6.5890	1.6472
YCR053W	orf6.6612	0.5324
YCR054C	orf6.6611	3.2331
YCR057C	orf6.8276	0.5766
YCR059C	orf6.8273	1.9065
YCR061W	orf6.3754	1.4253
YCR063W	orf6.7356	1.0072
YCR065W	orf6.7358	3.45
YCR068W	orf6.2101	1.1112
YCR071C	orf6.1134	2.0739
YCR073C	orf6.2594	1.5412
YCR076C	orf6.2532	3.3731
YCR077C	orf6.3065	1.4148
YCR079W	orf6.2154	1.9418
YCR081W	orf6.2285	6.4785
YCR086W	orf6.9011	3.079
YCR087C-A	orf6.9012	1.1295
YCR088W	orf6.5487	2.1779
YCR090C	orf6.2246	2.6323
YCR092C	orf6.2464	2.0405
YCR093W	orf6.1517	2.3494
YCR094W	orf6.4914	0.9114
YCR095C	orf6.7695	2.2732
YCR097W	orf6.1884	3.3032
YCR098C	orf6.5928	0.8422
YCR102C	orf6.3679	2.1171
YCR105W	orf6.4459	1.2288
YCR106W	orf6.8531	4.5435
YDL001W	orf6.2691	0.5294
YDL003W	orf6.8982	3.9928
YDL004W	orf6.9026	1.1617
YDL006W	orf6.4895	0.8504
YDL007W	orf6.8676	0.2127
YDL013W	orf6.6400	5.4566
YDL014W	orf6.5875	0.1296
YDL015C	orf6.7188	1.6088
YDL017W	orf6.5768	1.589
YDL018C	orf6.1604	1.5195
YDL022W	orf6.4093	0.6765
YDL028C	orf6.8374	2.3297
YDL029W	orf6.8373	0.1857
YDL030W	orf6.4475	3.0419
YDL031W	orf6.9046	0.6315
YDL033C	orf6.8145	0.9789
YDL035C	orf6.5595	3.9014
YDL040C	orf6.4482	1.4678
YDL043C	orf6.3186	2.385
YDL046W	orf6.3025	1.1382
YDL047W	orf6.3416	0.196
YDL052C	orf6.1992	1.2509
YDL056W	orf6.5047	3.0339
YDL057W	orf6.4727	2.1839
YDL058W	orf6.1434	2.453
YDL064W	orf6.7830	0.5188
YDL065C	orf6.7820	3.345
YDL066W	orf6.3902	0.4089
YDL072C	orf6.6421	1.3987
YDL081C	orf6.4873	0.3654
YDL082W	orf6.4871	0.4363
YDL083C	orf6.2438	4.218
YDL086W	orf6.6650	0.7069
YDL087C	orf6.6929	1.0771
YDL090C	orf6.3323	2.332
YDL091C	orf6.1081	2.8721
YDL095W	orf6.6965	1.0141
YDL097C	orf6.1388	0.8146
YDL098C	orf6.6406	3.433
YDL100C	orf6.6651	0.5423
YDL103C	orf6.3492	0.8646
YDL104C	orf6.2624	1.2202
YDL105W	orf6.2625	2.4958
YDL106C	orf6.7413	2.1007
YDL107W	orf6.7414	2.2473
YDL108W	orf6.5117	0.4507
YDL110C	orf6.1386	4.5788
YDL111C	orf6.3316	1.2047
YDL112W	orf6.3315	2.5587
YDL114W	orf6.7658	2.0769
YDL116W	orf6.923	2.4427
YDL117W	orf6.5116	2.5245
YDL119C	orf6.1161	1.0922
YDL120W	orf6.6382	1.5692
YDL122W	orf6.8527	1.7591
YDL124W	orf6.1342	1.2628
YDL125C	orf6.4211	0.4319
YDL126C	orf6.5568	0.1945
YDL127W	orf6.6261	1.2387
YDL130W	orf6.8088	0.424
YDL131W	orf6.4198	0.1228
YDL132W	orf6.1083	1.4446
YDL133W	orf6.1997	1.991
YDL135C	orf6.9069	0.9652
YDL138W	orf6.9075	1.4049
YDL140C	orf6.9003	0.392
YDL141W	orf6.8993	1.4797
YDL142C	orf6.6241	1.6342
YDL143W	orf6.2699	0.2694
YDL144C	orf6.1919	1.3661
YDL145C	orf6.1640	0.7329
YDL146W	orf6.8725	3.1093
YDL149W	orf6.9063	2.132
YDL150W	orf6.2704	3.5621
YDL155W	orf6.8086	1.2109
YDL156W	orf6.7171	1.4761
YDL157C	orf6.253	1.9083
YDL159W	orf6.3212	2.4091
YDL164C	orf6.5316	0.9596
YDL165W	orf6.7619	1.174
YDL170W	orf6.8918	2.2256
YDL171C	orf6.2272	0.5324
YDL174C	orf6.8876	1.1375
YDL175C	orf6.7367	1.9973
YDL178W	orf6.4293	0.5967
YDL188C	orf6.1330	0.2416
YDL189W	orf6.9070	4.1652
YDL190C	orf6.9072	1.3597
YDL192W	orf6.9073	0.2088
YDL193W	orf6.9074	1.7202
YDL195W	orf6.4529	2.0247
YDL198C	orf6.685	0.224
YDL199C	orf6.3782	2.7489
YDL200C	orf6.6937	1.9947
YDL201W	orf6.2916	0.4986
YDL202W	orf6.2915	1.5145
YDL203C	orf6.2172	3.5058
YDL205C	orf6.1095	0.7721
YDL206W	orf6.2628	5.0475
YDL208W	orf6.6738	0.4002
YDL209C	orf6.6567	2.3948
YDL210W	orf6.6152	1.0544
YDL212W	orf6.1787	1.5928
YDL215C	orf6.3428	1.114
YDL217C	orf6.1216	0.5365
YDL219W	orf6.4808	0.6996
YDL225W	orf6.875	1.383
YDL226C	orf6.2496	0.7505
YDL229W	orf6.5819	0.1717
YDL231C	orf6.3339	5.3886
YDL234C	orf6.6815	1.5438
YDL235C	orf6.7256	2.2438
YDL236W	orf6.7257	0.9172
YDL237W	orf6.9112	3.0869
YDL238C	orf6.7955	1.5266
YDL240W	orf6.8741	1.6295
YDL244W	orf6.8405	0.3617
YDL246C	orf6.9024	0.804
YDR001C	orf6.8731	0.8518
YDR004W	orf6.6089	2.6
YDR006C	orf6.3088	2.1265
YDR007W	orf6.6245	1.0834
YDR009W	orf6.6481	1.1291
YDR012W	orf6.8117	0.3273
YDR013W	orf6.7174	0.7929
YDR023W	orf6.3180	0.3034
YDR027C	orf6.6353	3.1635
YDR028C	orf6.6355	3.8035
YDR030C	orf6.2363	2.7811
YDR031W	orf6.2478	2.1763
YDR032C	orf6.1034	0.5269
YDR036C	orf6.7766	1.9778
YDR037W	orf6.8882	0.3169
YDR039C	orf6.6966	0.7099
YDR041W	orf6.8879	1.7512
YDR044W	orf6.1494	0.493
YDR045C	orf6.8349	0.3473
YDR047W	orf6.8358	0.4562
YDR049W	orf6.8357	1.4132
YDR050C	orf6.8886	0.6018
YDR054C	orf6.7631	0.5912
YDR058C	orf6.7780	1.3052
YDR060W	orf6.9125	0.9837
YDR061W	orf6.7980	2.0798
YDR062W	orf6.7982	0.8
YDR069C	orf6.8107	2.1434
YDR071C	orf6.8169	1.0483
YDR081C	orf6.7348	2.6183
YDR083W	orf6.2709	1.1114
YDR084C	orf6.7349	1.9038
YDR087C	orf6.8803	1.6062
YDR089W	orf6.8826	4.8628
YDR091C	orf6.7771	0.2101
YDR092W	orf6.1318	0.3559
YDR097C	orf6.6045	1.0477
YDR099W	orf6.7751	0.2969
YDR100W	orf6.1633	2.3087
YDR101C	orf6.7752	0.9035
YDR105C	orf6.2264	0.9984
YDR108W	orf6.3955	3.8275
YDR109C	orf6.4693	0.9184
YDR116C	orf6.4576	2.007
YDR117C	orf6.6679	1.6512
YDR120C	orf6.8265	1.0675
YDR124W	orf6.8915	3.9046
YDR126W	orf6.8267	2.6257
YDR127W	orf6.3517	0.7235
YDR128W	orf6.8241	1.9408
YDR132C	orf6.2535	2.7158
YDR135C	orf6.3716	0.7623
YDR137W	orf6.7283	7.1049
YDR140W	orf6.5627	0.8489
YDR141C	orf6.2672	2.7192
YDR146C	orf6.5105	4.265
YDR148C	orf6.5107	0.5955
YDR152W	orf6.7575	2.3847
YDR154C	orf6.2215	10.0576
YDR155C	orf6.2216	0.2585
YDR158W	orf6.6416	0.3304
YDR159W	orf6.6413	2.9782
YDR160W	orf6.6705	2.1328
YDR161W	orf6.2842	2.0056
YDR164C	orf6.3715	1.6913
YDR165W	orf6.3717	2.3763
YDR167W	orf6.8242	1.1264
YDR169C	orf6.5935	3.364
YDR170C	orf6.9090	1.1026
YDR173C	orf6.4163	1.4449
YDR174W	orf6.6542	2.1694
YDR175C	orf6.7759	2.2137
YDR177W	orf6.1226	0.7035
YDR180W	orf6.3741	3.8826
YDR182W	orf6.3738	1.1943
YDR187C	orf6.6243	7.3507
YDR188W	orf6.6919	0.4227
YDR189W	orf6.5865	0.9345
YDR190C	orf6.5866	0.2599
YDR192C	orf6.9107	3.0592
YDR194C	orf6.3651	2.8305
YDR196C	orf6.7418	1.145
YDR198C	orf6.7420	2.3543
YDR201W	orf6.4314	3.8771
YDR202C	orf6.3252	3.2854
YDR204W	orf6.5281	1.2224
YDR205W	orf6.5869	1.8686
YDR210W	orf6.3197	0.7268
YDR211W	orf6.2817	0.8674
YDR212W	orf6.6263	0.2353
YDR214W	orf6.8950	1.2477
YDR216W	orf6.3584	5.7446
YDR224C	orf6.7311	0.1217
YDR225W	orf6.7310	0.0998
YDR226W	orf6.3696	0.2957
YDR228C	orf6.3695	2.3993
YDR231C	orf6.5998	1.8032
YDR232W	orf6.4097	0.6413
YDR233C	orf6.2917	2.496
YDR234W	orf6.7541	0.4426
YDR237W	orf6.4259	1.1361
YDR238C	orf6.6740	0.7882
YDR242W	orf6.3630	2.4407
YDR243C	orf6.6565	1.9645
YDR244W	orf6.4509	1.4444
YDR248C	orf6.4991	1.343
YDR251W	orf6.1575	3.1245
YDR253C	orf6.4092	1.6522
YDR254W	orf6.7000	2.8422
YDR255C	orf6.6999	3.5516
YDR256C	orf6.5127	0.5162
YDR262W	orf6.5285	3.1246
YDR263C	orf6.2862	1.5776
YDR264C	orf6.2433	1.8297
YDR267C	orf6.5193	0.9851
YDR268W	orf6.4604	0.9544
YDR270W	orf6.3258	1.5747
YDR272W	orf6.6848	0.8985
YDR279W 4	orf6.49	0.1642
YDR280W	orf6.3202	1.5662
YDR282C	orf6.1029	2.3524
YDR283C	orf6.7177	1.7014
YDR284C	orf6.6000	1.3002
YDR286C	orf6.464	1.9511
YDR288W	orf6.5561	3.9203
YDR289C	orf6.9010	3.0723
YDR291W	orf6.8113	1.3604
YDR292C	orf6.2275	1.3014
YDR293C	orf6.1117	1.0768
YDR294C	orf6.7337	0.8873
YDR295C	orf6.7338	4.2972
YDR296W	orf6.6508	1.8936
YDR297W	orf6.4041	0.9068
YDR298C	orf6.8655	1.0578
YDR300C	orf6.8986	0.7582
YDR301W	orf6.1333	1.8913
YDR302W	orf6.6591	2.6266
YDR305C	orf6.8579	0.9557
YDR306C	orf6.6501	1.5778
YDR308C	orf6.8896	1.112
YDR311W	orf6.3937	2.5168
YDR312W	orf6.6201	1.3348
YDR314C	orf6.3103	3.3053
YDR315C	orf6.1053	3.141
YDR316W	orf6.1387	1.7779
YDR318W	orf6.1938	3.0471
YDR319C	orf6.3133	3.9842
YDR320C	orf6.5687	3.2012
YDR322W	orf6.3551	1.4258
YDR323C	orf6.6902	2.656
YDR328C	orf6.2718	0.5463
YDR329C	orf6.2717	2.5099
YDR330W	orf6.2721	1.4556
YDR331W	orf6.3728	0.6974
YDR332W	orf6.3726	2.4351
YDR333C	orf6.7056	2.1091
YDR334W	orf6.7049	1.358
YDR337W	orf6.1401	1.9648
YDR338C	orf6.7482	1.264
YDR341C	orf6.4732	0.5431
YDR343C	orf6.2379	0.769
YDR347W	orf6.5737	2.468
YDR349C	orf6.3713	3.4191
YDR351W	orf6.6130	6.2471
YDR352W	orf6.7336	2.0297
YDR353W	orf6.5196	0.2634
YDR354W	orf6.6946	1.264
YDR357C	orf6.5282	2.9785
YDR361C	orf6.5775	1.968
YDR364C	orf6.5776	1.6274
YDR370C	orf6.3526	4.5726
YDR372C	orf6.3965	0.6464
YDR373W	orf6.3188	0.8285
YDR374C	orf6.5600	2.5107
YDR375C	orf6.2856	0.5285
YDR376W	orf6.2820	1.5619
YDR379W	orf6.7892	3.2685
YDR382W	orf6.9109	0.3844
YDR385W	orf6.4860	0.1364
YDR386W	orf6.5015	2.0861
YDR388W	orf6.3078	0.6059
YDR389W	orf6.8438	2.0018
YDR390C	orf6.6302	1.4204
YDR392W	orf6.8970	0.7455
YDR394W	orf6.6627	0.205
YDR395W	orf6.6144	1.9725
YDR397C	orf6.6153	0.8869
YDR398W	orf6.8947	2.333
YDR399W	orf6.6146	0.5006
YDR400W	orf6.7032	1.7131
YDR402C	orf6.6940	3.8401
YDR403W	orf6.1352	1.5885
YDR404C	orf6.4738	0.6888
YDR405W	orf6.2238	2.0784
YDR407C	orf6.8952	3.0335
YDR408C	orf6.6623	0.9352
YDR410C	orf6.1442	2.1096
YDR411C	orf6.9020	3.5558
YDR414C	orf6.1522	3.27
YDR416W	orf6.6129	4.1784
YDR418W	orf6.6437	0.1379
YDR421W	orf6.7749	1.7602
YDR423C	orf6.787	2.8638
YDR428C	orf6.8137	2.6144
YDR430C	orf6.8570	1.3191
YDR433W	orf6.1827	5.1546
YDR437W	orf6.1605	3.249
YDR440W	orf6.8562	2.7147
YDR443C	orf6.7122	4.2333
YDR448W	orf6.5577	0.8859
YDR450W	orf6.7944	0.2452
YDR452W	orf6.7942	1.2896
YDR454C	orf6.3467	0.3756
YDR456W	orf6.5020	0.5472
YDR459C	orf6.2613	3.1159
YDR462W	orf6.6267	1.3123
YDR465C	orf6.571	0.909
YDR468C	orf6.2341	2.3574
YDR470C	orf6.5148	2.3449
YDR472W	orf6.8963	1.4664
YDR473C	orf6.3948	2.981
YDR478W	orf6.1278	4.943
YDR479C	orf6.5605	3.3712
YDR481C	orf6.2087	0.7686
YDR482C	orf6.3834	2.2643
YDR484W	orf6.9008	2.4222
YDR485C	orf6.4332	3.3821
YDR486C	orf6.4330	1.1826
YDR487C	orf6.2440	0.6834
YDR489W	orf6.8979	2.1619
YDR490C	orf6.3685	2.3607
YDR492W	orf6.4551	1.5026
YDR493W	orf6.8669	1.4624
YDR496C	orf6.4654	1.0957
YDR498C	orf6.870	2.8403
YDR502C	orf6.2190	0.2594
YDR504C	orf6.1696	19
YDR510W	orf6.6563	0.7022
YDR511W	orf6.5521	1.1231
YDR513W	orf6.7603	0.9752
YDR520C	orf6.5847	5.384
YDR527W	orf6.2614	1.4455
YDR529C	orf6.4788	0.9356
YDR531W	orf6.1724	1.1754
YDR533C	orf6.1991	0.6805
YDR536W	orf6.1416	0.6608
YDR538W	orf6.4910	0.6334
YDR539W	orf6.4909	0.6858
YEL001C	orf6.2529	3.107
YEL002C	orf6.5552	2.0682
YEL003W	orf6.5545	2.8126
YEL004W	orf6.4168	1.5783
YEL009C	orf6.5290	2.9855
YEL011W	orf6.4781	0.7218
YEL012W	orf6.6686	0.9539
YEL013W	orf6.4134	0.4552
YEL015W	orf6.7007	2.2551
YEL016C	orf6.2973	2.3468
YEL019C	orf6.8573	4.0974
YEL021W	orf6.4844	0.4316
YEL029C	orf6.3435	1.4981
YEL031W	orf6.5924	0.594
YEL032W	orf6.7019	0.8034
YEL034W	orf6.6099	0.1725
YEL036C	orf6.1514	0.5431
YEL038W	orf6.3546	1.2215
YEL040W	orf6.1639	1.483
YEL042W	orf6.8554	0.8842
YEL043W	orf6.5813	5.2458
YEL044W	orf6.6133	1.4528
YEL046C	orf6.5498	0.8366
YEL047C	orf6.7146	1.4168
YEL051W	orf6.6127	0.342
YEL052W	orf6.6131	0.9333
YEL053C	orf6.6448	3.9406
YEL054C	orf6.6437	0.1379
YEL055C	orf6.972	1.9164
YEL056W	orf6.5380	1.4409
YEL058W	orf6.7996	1.0585
YEL059C-A	orf6.5788	1.7888
YEL061C	orf6.2633	2.4503
YEL062W	orf6.5630	1.521
YEL063C	orf6.2565	0.797
YEL072W	orf6.7001	3.1615
YER002W	orf6.2076	1.002
YER003C	orf6.2074	0.6085
YER004W	orf6.4234	1.4842
YER005W	orf6.1791	1.2481
YER006W	orf6.3461	0.7062
YER007C-A	orf6.167	0.5167
YER007W	orf6.3457	3.0505
YER010C	orf6.4230	1.0601
YER012W	orf6.7438	0.4347
YER013W	orf6.7446	0.8381
YER015W	orf6.3177	1.3014
YER016W	orf6.6569	2.4254
YER017C	orf6.5744	0.8076
YER019W	orf6.6526	1.0909
YER020W	orf6.6451	1.1832
YER021W	orf6.7791	1.4407
YER023W	orf6.4519	1.1594
YER025W	orf6.2768	0.1961
YER026C	orf6.6570	0.7204
YER027C	orf6.6852	0.9835
YER028C	orf6.3170	2.8786
YER036C	orf6.6080	0.2735
YER039C	orf6.5085	0.5205
YER039C	orf6.5085	0.5205
YER041W	orf6.764	4.4066
YER042W	orf6.592	0.9637
YER043C	orf6.5137	0.2071
YER044C	orf6.2116	0.9642
YER045C	orf6.3219	5.1182
YER046W	orf6.6238	1.8205
YER047C	orf6.8906	1.5484
YER049W	orf6.2234	0.9915
YER050C	orf6.3417	2.6951
YER051W	orf6.8281	1.8629
YER052C	orf6.7390	0.5949
YER053C	orf6.5348	0.5612
YER055C	orf6.7439	0.6124
YER065C	orf6.6993	0.5256
YER066W	orf6.3808	2.2011
YER067W	orf6.1218	1.3315
YER069W	orf6.4898	0.5812
YER070W	orf6.4851	0.3343
YER071C	orf6.6138	2.9344
YER073W	orf6.6640	0.6098
YER074W	orf6.8702	0.126
YER077C	orf6.1678	4.7834
YER078C	orf6.7238	1.1101
YER080W	orf6.7207	1.3752
YER081W	orf6.7679	0.293
YER082C	orf6.7376	0.6682
YER083C	orf6.7372	3.2216
YER086W	orf6.4174	0.6816
YER088C	orf6.2354	5.6574
YER089C	orf6.299	1.4494
YER091C	orf6.1715	0.3469
YER093C	orf6.6015	3.2816
YER094C	orf6.224	0.2879
YER095W	orf6.4214	0.4296
YER100W	orf6.8507	1.0609
YER101C	orf6.7133	2.7214
YER102W	orf6.7137	0.2056
YER103W	orf6.2627	0.1596
YER107C	orf6.3002	0.69
YER110C	orf6.6170	1.0762
YER113C	orf6.3027	1.977
YER117W	orf6.4364	0.1242
YER119C	orf6.843	1.3274
YER122C	orf6.8681	1.4377
YER124C	orf6.2710	3.9577
YER125W	orf6.2711	0.3098
YER126C	orf6.8584	0.1543
YER128W	orf6.5436	2.6035
YER130C	orf6.5102	2.8055
YER134C	orf6.7315	1.6589
YER137C	orf6.6727	2.6076
YER139C	orf6.3302	2.3609
YER140W	orf6.3303	2.1374
YER141W	orf6.3305	0.9446
YER142C	orf6.2754	2.0671
YER145C	orf6.8119	0.7479
YER146W	orf6.8156	1.2195
YER148W	orf6.4249	0.5084
YER152C	orf6.820	1.1776
YER154W	orf6.7553	1.7729
YER156C	orf6.6678	0.5679
YER157W	orf6.7253	2.641
YER162C	orf6.6871	2.2895
YER163C 1.	orf6.7	187
YER164W	orf6.7772	0.8017
YER165W	orf6.7774	0.6108
YER166W	orf6.8181	0.8922
YER168C	orf6.3516	1.5045
YER170W	orf6.8435	0.7061
YER171W	orf6.8434	0.2773
YER172C	orf6.6947	1.3584
YER173W	orf6.2520	3.5716
YER174C	orf6.2519	0.6306
YER175C	orf6.4967	1.8057
YER176W	orf6.3326	1.6999
YER178W	orf6.6948	0.3636
YER182W	orf6.3508	2.4048
YER183C	orf6.3048	1.7394
YFL001W	orf6.5447	1.2274
YFL002C	orf6.5224	0.9236
YFL003C	orf6.4680	2.053
YFL004W	orf6.6326	1.3098
YFL005W	orf6.4672	0.6056
YFL006W	orf6.6081	2.2891
YFL008W	orf6.2422	1.7078
YFL014W	orf6.1771	1.2096
YFL016C	orf6.6781	1.3741
YFL017C	orf6.3848	1.3508
YFL018C	orf6.5108	0.4768
YFL021W	orf6.2898	3.8011
YFL022C	orf6.6656	0.5764
YFL024C	orf6.8781	2.4805
YFL026W	orf6.4012	2.8175
YFL027C	orf6.3167	3.4855
YFL029C	orf6.2993	3.1514
YFL031W	orf6.1395	2.4306
YFL034W	orf6.4675	1.4844
YFL036W	orf6.7585	1.4014
YFL038C	orf6.7789	0.3345
YFL039C	orf6.8002	0.0554
YFL044C	orf6.3789	2.199
YFL045C	orf6.4001	0.3054
YFL047W	orf6.6013	1.787
YFL052W	orf6.8400	2.9216
YFL053W	orf6.1906	1.1683
YFL055W	orf6.3068	0.842
YFL061W	orf6.7124	0.818
YFR002W	orf6.6358	1.5148
YFR003C	orf6.8127	1.4255
YFR006W	orf6.8163	0.8655
YFR009W	orf6.7604	0.3449
YFR015C	orf6.8278	0.4437
YFR019W	orf6.3964	2.2982
YFR021W	orf6.7608	1.1149
YFR022W	orf6.344	2.0353
YFR025C	orf6.6808	1.545
YFR027W	orf6.3383	1.9733
YFR028C	orf6.2743	1.0095
YFR029W	orf6.6681	2.0816
YFR030W	orf6.3204	1.3717
YFR031C	orf6.1515	0.9504
YFR032C	orf6.5540	4.7054
YFR041C	orf6.3528	2.4779
YFR042W	orf6.3527	3.0878
YFR043C	orf6.6389	3.1303
YFR044C	orf6.5132	0.5152
YFR045W	orf6.3384	1.933
YFR047C	orf6.3382	0.5515
YFR048W	orf6.8495	1.12
YFR050C	orf6.6615	0.7458
YFR051C	orf6.6609	1.4325
YFR052W	orf6.5160	1.7602
YGL001C	orf6.6113	0.4933
YGL003C	orf6.7471	1.2101
YGL005C	orf6.8633	3.1346
YGL006W	orf6.3238	0.9196
YGL008C	orf6.4145	0.2107
YGL009C	orf6.8750	0.3786
YGL010W	orf6.7096	1.6525
YGL011C	orf6.4140	0.5247
YGL012W	orf6.4141	0.7018
YGL014W	orf6.4143	2.5198
YGL016W	orf6.7461	3.6343
YGL017W	orf6.4751	1.6892
YGL018C	orf6.4757	1.729
YGL019W	orf6.4759	1.0529
YGL020C	orf6.4760	2.829
YGL022W	orf6.7095	0.4338
YGL023C	orf6.7094	3.5773
YGL026C	orf6.3154	0.3274
YGL040C	orf6.7279	0.3669
YGL043W	orf6.6683	1.3056
YGL045W	orf6.6250	2.6879
YGL047W	orf6.3929	2.3679
YGL048C	orf6.700	0.2102
YGL049C	orf6.315	2.3088
YGL050W	orf6.5185	1.0943
YGL055W	orf6.6333	0.7536
YGL064C	orf6.4978	1.8395
YGL065C	orf6.3077	1.0396
YGL066W	orf6.1658	6.0881
YGL067W	orf6.4977	1.5094
YGL068W	orf6.3566	0.9716
YGL070C	orf6.3565	0.4081
YGL073W	orf6.3986	2.5389
YGL077C	orf6.7483	1.0741
YGL078C	orf6.2585	0.577
YGL080W	orf6.1989	0.8155
YGL084C	orf6.8024	0.7491
YGL085W	orf6.7995	1.2698
YGL091C	orf6.4136	0.3785
YGL094C	orf6.4591	2.0773
YGL095C	orf6.4777	1.9019
YGL096W	orf6.7646	3.2825
YGL098W	orf6.2207	3.8847
YGL099W	orf6.3766	0.6977
YGL100W	orf6.3422	0.676
YGL101W	orf6.5167	1.0298
YGL105W	orf6.5171	1.1218
YGL111W	orf6.3421	2.8841
YGL112C	orf6.8614	1.2293
YGL113W	orf6.8612	9.0196
YGL114W	orf6.6188	0.9143
YGL115W	orf6.583	0.5163
YGL116W	orf6.2609	1.7054
YGL119W	orf6.3338	0.7749
YGL122C	orf6.3340	1.9619
YGL123W	orf6.3341	0.309
YGL124C	orf6.7092	2.7749
YGL125W	orf6.4817	0.7208
YGL126W	orf6.3943	4.2232
YGL127C	orf6.6398	1.4728
YGL129C	orf6.4979	2.9626
YGL130W	orf6.5728	1.4519
YGL131C	orf6.5726	3.886
YGL135W	orf6.3768	0.1303
YGL137W	orf6.3770	0.9196
YGL138C	orf6.2326	5.7484
YGL139W	orf6.2324	1.2365
YGL141W	orf6.813	2.7856
YGL143C	orf6.2777	1.2107
YGL144C	orf6.7404	1.3818
YGL145W	orf6.7416	4.7459
YGL148W	orf6.1285	0.3302
YGL150C	orf6.1094	1.3123
YGL154C	orf6.5497	3.4484
YGL155W	orf6.1576	2.2346
YGL156W	orf6.6584	1.1182
YGL159W	orf6.2086	2.1406
YGL160W	orf6.2589	3.0917
YGL163C	orf6.8005	0.672
YGL164C	orf6.8006	1.3692
YGL166W	orf6.8008	2.6596
YGL167C	orf6.8464	0.6305
YGL169W	orf6.8465	0.7794
YGL171W	orf6.2262	0.6061
YGL172W	orf6.8022	1.5192
YGL173C	orf6.1895	1.1311
YGL174W	orf6.2841	4.3391
YGL178W	orf6.8018	3.0149
YGL179C	orf6.7535	1.9366
YGL180W	orf6.7536	1.4456
YGL181W	orf6.7861	2.2596
YGL183C	orf6.5672	2.8349
YGL184C	orf6.7463	0.9987
YGL186C	orf6.4254	0.8533
YGL187C	orf6.7102	0.9772
YGL189C	orf6.7103	0.2221
YGL191W	orf6.7106	1.3732
YGL192W	orf6.7097	1.5061
YGL194C	orf6.4139	0.5562
YGL198W	orf6.8875	2.5801
YGL200C	orf6.5443	0.7598
YGL201C	orf6.4274	0.4925
YGL202W	orf6.7457	0.8983
YGL203C	orf6.7946	2.568
YGL205W	orf6.3137	1.2059
YGL206C	orf6.1940	0.5214
YGL207W	orf6.2896	0.9985
YGL210W	orf6.1413	0.4413
YGL211W	orf6.1840	0.5389
YGL212W	orf6.1748	3.29
YGL213C	orf6.6194	1.9718
YGL216W	orf6.8513	1.2779
YGL217C	orf6.8512	3.3328
YGL219C	orf6.3433	3.2721
YGL224C	orf6.4054	1.4111
YGL231C	orf6.8083	2.1096
YGL232W	orf6.8082	1.1638
YGL234W	orf6.1608	0.614
YGL236C	orf6.3386	1.1887
YGL237C	orf6.868	2.8807
YGL240W 2	orf6.17	0.8394
YGL241W	orf6.8467	1.9784
YGL243W	orf6.8443	1.976
YGL245W	orf6.8496	0.5953
YGL246C	orf6.5126	1.576
YGL248W	orf6.6610	2.2469
YGL253W	orf6.598	0.4247
YGL257C	orf6.2025	2.596
YGR001C	orf6.7531	0.6639
YGR002C	orf6.8744	1.9386
YGR003W	orf6.8749	3.0037
YGR005C	orf6.4750	1.4798
YGR006W	orf6.4749	2.2744
YGR007W	orf6.4754	1.5118
YGR009C	orf6.1185	1.5719
YGR010W	orf6.8751	0.5917
YGR012W	orf6.1721	0.7676
YGR013W	orf6.1460	4.8755
YGR014W	orf6.2804	5.2754
YGR019W	orf6.1355	0.5864
YGR020C	orf6.175	0.4706
YGR021W	orf6.2546	2.2691
YGR024C	orf6.8490	0.8417
YGR026W	orf6.5843	3.6074
YGR031W	orf6.4200	1.8989
YGR032W	orf6.3785	0.3684
YGR033C	orf6.3875	1.76
YGR036C	orf6.2497	1.5086
YGR038W	orf6.2090	0.8871
YGR040W	orf6.1819	0.6174
YGR042W	orf6.4258	2.966
YGR044C	orf6.7251	3.3778
YGR046W	orf6.6613	2.0381
YGR047C	orf6.4803	1.8497
YGR048W	orf6.6145	0.8068
YGR053C	orf6.3703	4.3395
YGR054W	orf6.3786	1.7532
YGR055W	orf6.7662	0.9113
YGR057C	orf6.7652	2.5976
YGR060W	orf6.1690	0.6358
YGR061C	orf6.5510	0.5391
YGR062C	orf6.2413	2.1162
YGR063C	orf6.2414	0.9327
YGR066C	orf6.8605	3.3703
YGR068C	orf6.7778	2.6539
YGR075C	orf6.5547	4.2544
YGR076C	orf6.9023	1.8025
YGR080W	orf6.1321	2.2039
YGR082W	orf6.6663	1.1649
YGR085C	orf6.1888	0.1283
YGR086C	orf6.893	0.3409
YGR090W	orf6.6426	1.0896
YGR092W	orf6.851	0.8015
YGR093W	orf6.6477	2.1253
YGR094W	orf6.921	0.495
YGR096W	orf6.5922	1.4429
YGR098C	orf6.1925	4.0911
YGR099W	orf6.8452	4.3792
YGR100W	orf6.2680	1.0183
YGR101W	orf6.6429	1.7229
YGR102C	orf6.6844	2.5286
YGR103W	orf6.6843	0.6565
YGR104C	orf6.6845	2.8832
YGR110W	orf6.5011	1.3056
YGR111W	orf6.2164	3.3516
YGR112W	orf6.7370	1.3719
YGR113W	orf6.7374	3.7648
YGR116W	orf6.8036	1.9549
YGR117C	orf6.2270	4.1332
YGR118W	orf6.1570	0.0444
YGR119C	orf6.1528	1.8179
YGR123C	orf6.1084	1.0584
YGR124W	orf6.209	0.3532
YGR125W	orf6.1764	1.6395
YGR128C	orf6.8672	4.123
YGR132C	orf6.7241	0.3766
YGR135W	orf6.7234	0.524
YGR138C	orf6.3649	0.6785
YGR145W	orf6.6795	0.6634
YGR147C	orf6.4745	2.6254
YGR148C	orf6.2560	0.3271
YGR149W	orf6.5810	1.4039
YGR150C	orf6.4634	4.5487
YGR155W	orf6.6682	0.728
YGR156W	orf6.8366	2.7413
YGR157W	orf6.628	2.1046
YGR158C	orf6.2904	2.767
YGR159C	orf6.6252	0.912
YGR163W	orf6.5187	0.491
YGR166W	orf6.6502	4.8829
YGR167W	orf6.7893	2.0479
YGR170W	orf6.2277	2.8278
YGR172C	orf6.2418	1.1035
YGR173W	orf6.5653	0.4256
YGR174C	orf6.6272	1.3111
YGR175C	orf6.2816	0.9921
YGR177C	orf6.4805	4.2015
YGR181W	orf6.3586	1.0873
YGR184C	orf6.5483	3.0592
YGR185C	orf6.5482	0.419
YGR187C	orf6.7886	0.7418
YGR188C	orf6.5556	2.044
YGR189C	orf6.1231	1.1818
YGR192C	orf6.8817	0.3014
YGR193C	orf6.7988	2.3569
YGR194C	orf6.1156	1.1905
YGR195W	orf6.7881	0.6048
YGR197C	orf6.4446	2.3883
YGR198W	orf6.6057	3.9219
YGR199W	orf6.1474	1.1818
YGR200C	orf6.2727	1.0838
YGR202C	orf6.3643	0.8457
YGR203W	orf6.3642	1.5611
YGR205W	orf6.8426	1.6928
YGR207C	orf6.6224	0.6322
YGR208W	orf6.6140	1.1529
YGR210C	orf6.7365	0.4953
YGR211W	orf6.7195	0.5577
YGR212W	orf6.6820	4.0692
YGR214W	orf6.7721	0.3469
YGR215W	orf6.7192	1.2963
YGR216C	orf6.7723	2.9897
YGR217W	orf6.7193	1.9969
YGR218W	orf6.8735	0.5774
YGR220C	orf6.8737	1.4934
YGR223C	orf6.4372	1.9028
YGR227W	orf6.7717	1.8517
YGR229C	orf6.7718	2.3128
YGR231C	orf6.9064	0.377
YGR233C	orf6.8727	2.0454
YGR234W	orf6.2156	2.3584
YGR235C	orf6.3900	2.8369
YGR238C	orf6.6249	2.516
YGR240C	orf6.3504	0.8314
YGR243W	orf6.7819	0.6908
YGR245C	orf6.6545	0.4914
YGR247W	orf6.3327	2.9831
YGR249W	orf6.2746	3.4753
YGR253C	orf6.1729	0.254
YGR254W	orf6.6269	0.3042
YGR255C	orf6.7795	1.0669
YGR257C	orf6.3898	1.1707
YGR258C	orf6.4886	1.6363
YGR260W	orf6.729	2.3963
YGR261C	orf6.4885	2.11
YGR262C	orf6.3972	1.0431
YGR263C	orf6.6790	3.6952
YGR264C	orf6.2278	0.7074
YGR266W	orf6.5659	1.2649
YGR267C	orf6.1119	0.3342
YGR268C	orf6.5649	1.54
YGR270W	orf6.2416	1.3123
YGR271W	orf6.5656	0.6178
YGR276C	orf6.5429	2.2665
YGR277C	orf6.2664	2.5621
YGR278W	orf6.1677	2.3985
YGR284C	orf6.7878	1.1557
YGR285C	orf6.2725	0.827
YGR286C	orf6.4105	0.675
YGR287C	orf6.5658	1.065
YHL002W	orf6.8233	1.659
YHL003C	orf6.8249	0.9483
YHL004W	orf6.2926	1.3585
YHL007C	orf6.6603	1.2902
YHL009C	orf6.906	2.7423
YHL010C	orf6.5344	1.5345
YHL011C	orf6.5345	0.157
YHL013C	orf6.4080	1.1074
YHL014C	orf6.5362	1.0708
YHL015W	orf6.5827	0.2884
YHL016C	orf6.4115	0.8636
YHL018W	orf6.7476	3.3087
YHL020C	orf6.6401	8.8051
YHL021C	orf6.8031	2.0003
YHL024W	orf6.141	2.6495
YHL028W	orf6.8151	3.4992
YHL029C	orf6.8862	3.1165
YHL031C	orf6.5263	1.3093
YHL032C	orf6.2137	0.8225
YHL036W	orf6.5637	1.3715
YHL040C	orf6.6084	1.0213
YHR001W	orf6.1881	0.7443
YHR002W	orf6.4744	0.8109
YHR004C	orf6.4708	1.9904
YHR005C	orf6.7428	0.5504
YHR006W	orf6.2844	3.5868
YHR007C	orf6.2866	0.578
YHR008C	orf6.4731	0.6521
YHR009C	orf6.5575	0.8911
YHR011W	orf6.2944	1.3143
YHR012W	orf6.7620	0.9909
YHR013C	orf6.8965	0.5607
YHR017W	orf6.4011	4.4546
YHR018C	orf6.6798	0.3468
YHR019C	orf6.6811	0.4903
YHR020W	orf6.6810	0.6058
YHR023W	orf6.5444	2.621
YHR024C	orf6.5445	0.9582
YHR025W	orf6.2865	0.7083
YHR026W	orf6.1487	0.4099
YHR027C	orf6.2660	0.8507
YHR028C	orf6.3264	1.4536
YHR029C	orf6.212	1.8849
YHR030C	orf6.8775	0.8295
YHR032W	orf6.6800	1.3392
YHR034C	orf6.8994	2.3266
YHR037W	orf6.5650	0.5414
YHR038W	orf6.988	2.1163
YHR039C	orf6.7055	0.7673
YHR040W	orf6.5886	2.4438
YHR042W	orf6.5562	0.9999
YHR044C	orf6.1809	1.4617
YHR045W	orf6.7426	3.1479
YHR047C	orf6.3413	0.8947
YHR048W	orf6.4336	1.2349
YHR049W	orf6.6866	1.5424
YHR050W	orf6.7987	0.8337
YHR058C	orf6.8580	2.0262
YHR059W	orf6.1926	2.0853
YHR060W	orf6.6202	3.4508
YHR062C	orf6.3222	1.6617
YHR063C	orf6.7419	2.3857
YHR064C	orf6.7507	0.8966
YHR067W	orf6.5564	2.7184
YHR068W	orf6.6446	0.2721
YHR069C	orf6.2776	0.6341
YHR070W	orf6.2775	1.2294
YHR071W	orf6.7425	3.3039
YHR072W	orf6.6427	0.6146
YHR073W	orf6.4879	1.5495
YHR074W	orf6.7113	0.4565
YHR075C	orf6.7114	1.9658
YHR076W	orf6.6901	1.3693
YHR077C	orf6.3550	2.0866
YHR078W	orf6.6507	5.0294
YHR079C	orf6.1519	1.5007
YHR084W	orf6.695	2.9779
YHR085W	orf6.329	2.1684
YHR086W	orf6.7044	2.3792
YHR087W	orf6.1262	2.0768
YHR088W	orf6.5567	0.599
YHR090C	orf6.7299	1.3864
YHR098C	orf6.7297	1.9761
YHR101C	orf6.5574	3.0434
YHR102W	orf6.2964	1.6306
YHR104W	orf6.3169	0.7061
YHR108W	orf6.5283	1.2916
YHR109W	orf6.8960	3.8463
YHR112C	orf6.8378	1.0025
YHR113W	orf6.5573	0.7672
YHR114W	orf6.3040	1.5675
YHR116W	orf6.8244	1.8328
YHR118C	orf6.1779	4.4293
YHR119W	orf6.5089	2.4093
YHR120W	orf6.7075	1.8918
YHR121W	orf6.2879	2.5377
YHR122W	orf6.6004	0.8563
YHR123W	orf6.2143	1.0099
YHR132C	orf6.4294	1.072
YHR133C	orf6.3176	3.1208
YHR134W	orf6.4302	2.6191
YHR137W	orf6.711	1.6136
YHR140W	orf6.4561	2.5048
YHR142W	orf6.3622	1.0424
YHR143W-A	orf6.8155	0.7808
YHR144C	orf6.8143	1.0062
YHR147C	orf6.8738	1.4627
YHR148W	orf6.8740	0.2033
YHR150W	orf6.9094	2.8935
YHR151C	orf6.9066	3.0263
YHR154W	orf6.7128	3.1715
YHR159W	orf6.7895	5.3977
YHR163W	orf6.3328	1.3391
YHR164C	orf6.4629	2.2465
YHR165C	orf6.7812	0.5463
YHR168W	orf6.6550	1.335
YHR170W	orf6.3330	0.3319
YHR171W	orf6.1727	1.2428
YHR172W	orf6.1728	3.4111
YHR175W	orf6.3182	1.28
YHR176W	orf6.7202	2.0401
YHR177W	orf6.3050	2.8502
YHR178W	orf6.7203	1.498
YHR179W	orf6.2606	1.2682
YHR181W	orf6.3135	0.8094
YHR182W	orf6.1812	4.5527
YHR183W	orf6.7985	0.305
YHR186C	orf6.3897	0.922
YHR187W	orf6.5558	1.1945
YHR188C	orf6.5557	1.35
YHR189W	orf6.3652	2.0006
YHR190W	orf6.3286	0.9105
YHR191C	orf6.4726	1.485
YHR193C	orf6.5050	0.8266
YHR194W	orf6.5702	1.0375
YHR197W	orf6.7011	3.1328
YHR200W	orf6.6834	0.7579
YHR201C	orf6.6829	2.1023
YHR202W	orf6.8331	1.3434
YHR203C	orf6.8330	0.1483
YHR204W	orf6.3845	2.2363
YHR205W	orf6.6720	0.9268
YHR207C	orf6.1863	2.2656
YHR217C	orf6.7141	3.9835
YIL001W	orf6.7936	1.7266
YIL002C	orf6.4159	1.6854
YIL003W	orf6.2077	0.5307
YIL004C	orf6.2078	1.4913
YIL006W	orf6.5346	1.0396
YIL007C	orf6.5549	2.3417
YIL008W	orf6.618	0.9649
YIL016W	orf6.5801	3.5134
YIL018W	orf6.8656	2.5684
YIL019W	orf6.3009	1.5294
YIL020C	orf6.3010	0.8311
YIL021W	orf6.3011	0.9438
YIL022W	orf6.8680	0.9605
YIL027C	orf6.1688	2.4551
YIL030C	orf6.6961	2.8329
YIL031W	orf6.8677	4.0781
YIL033C	orf6.574	0.9619
YIL034C	orf6.7896	1.0579
YIL035C	orf6.9000	0.618
YIL039W	orf6.8654	1.1315
YIL042C	orf6.8362	3.3054
YIL043C	orf6.2233	1.2632
YIL044C	orf6.5349	1.9106
YIL045W	orf6.7197	5.3665
YIL046W	orf6.7196	0.9853
YIL047C	orf6.3668	2.4635
YIL048W	orf6.4113	0.6408
YIL049W	orf6.5164	1.9587
YIL050W	orf6.5131	1.1329
YIL053W	orf6.8673	1.0741
YIL056W	orf6.8720	2.6908
YIL061C	orf6.7130	2.8394
YIL062C	orf6.5663	1.1745
YIL064W	orf6.5747	1.1193
YIL065C	orf6.8442	1.2652
YIL067C	orf6.4852	1.3666
YIL068C	orf6.8699	2.8966
YIL069C	orf6.8702	0.126
YIL070C	orf6.8087	2.5198
YIL072W	orf6.7201	4.5295
YIL075C	orf6.7682	0.8173
YIL076W	orf6.4567	3.6931
YIL078W	orf6.4563	0.4039
YIL084C	orf6.5623	2.9701
YIL087C	orf6.5619	2.9442
YIL088C	orf6.7272	1.2953
YIL090W	orf6.4010	2.1088
YIL091C	orf6.5616	1.2791
YIL093C	orf6.4021	1.3135
YIL094C	orf6.3372	0.4464
YIL096C	orf6.8526	1.2362
YIL098C	orf6.7386	3.9587
YIL099W	orf6.4841	1.8837
YIL101C	orf6.3453	5.4477
YIL104C	orf6.3449	1.1696
YIL106W	orf6.4470	0.9654
YIL107C	orf6.4023	1.0725
YIL108W	orf6.601	1.3673
YIL110W	orf6.4595	1.5067
YIL111W	orf6.4596	1.129
YIL112W	orf6.2182	4.3044
YIL113W	orf6.7345	2.0232
YIL117C	orf6.3707	3.2223
YIL120W	orf6.7063	1.6044
YIL123W	orf6.2071	0.7413
YIL124W	orf6.5328	0.9269
YIL125W	orf6.5326	0.4056
YIL126W	orf6.2685	0.8963
YIL127C	orf6.3119	2.6016
YIL128W	orf6.3121	3.3766
YIL129C	orf6.4146	1.4658
YIL130W	orf6.1405	1.6966
YIL133C	orf6.6256	0.2445
YIL134W	orf6.7628	1.7583
YIL139C	orf6.5359	3.9905
YIL140W	orf6.3942	2.9099
YIL142W	orf6.5355	0.2582
YIL143C	orf6.3273	0.3432
YIL144W	orf6.1901	3.5699
YIL147C	orf6.8256	1.3225
YIL148W	orf6.8860	0.5349
YIL150C	orf6.7254	2.9162
YIL153W	orf6.8839	1.3753
YIL154C	orf6.5873	3.9365
YIL155C	orf6.5870	0.867
YIL157C	orf6.3938	2.3094
YIL158W	orf6.7521	3.4023
YIL160C	orf6.8772	0.7254
YIL168W	orf6.6363	1.3671
YIR002C	orf6.3459	1.3947
YIR003W	orf6.2682	5.0987
YIR004W	orf6.5807	1.0913
YIR006C	orf6.7292	2.4694
YIR007W	orf6.7444	1.4501
YIR008C	orf6.7443	1.0801
YIR011C	orf6.7362	2.8561
YIR012W	orf6.7442	1.0856
YIR013C	orf6.5343	2.1787
YIR015W	orf6.6756	2.042
YIR019C	orf6.5940	8.6208
YIR022W	orf6.8259	0.5981
YIR023W	orf6.8252	1.4744
YIR027C	orf6.8690	0.8114
YIR029W	orf6.7490	0.7349
YIR030C	orf6.1271	2.6852
YIR032C	orf6.6390	1.2915
YIR035C	orf6.6986	1.2435
YIR037W	orf6.1559	0.3966
YIR038C	orf6.7744	2.1747
YJL001W	orf6.7737	0.3973
YJL002C	orf6.7734	2.1398
YJL003W	orf6.9013	1.0709
YJL004C	orf6.8028	0.9108
YJL006C	orf6.2123	2.6459
YJL008C	orf6.6242	0.5358
YJL011C	orf6.7403	1.6297
YJL012C	orf6.1784	0.7165
YJL012C	orf6.1784	0.7165
YJL014W	orf6.7417	0.2709
YJL020C	orf6.3720	3.1495
YJL024C	orf6.6271	0.6687
YJL025W	orf6.5331	3.1166
YJL026W	orf6.6635	0.4251
YJL029C	orf6.6247	2.7268
YJL030W	orf6.2122	1.1578
YJL033W	orf6.2728	0.6734
YJL034W	orf6.2118	0.369
YJL035C	orf6.7115	1.7716
YJL036W	orf6.1292	2.4313
YJL039C	orf6.8763	2.5419
YJL046W	orf6.3245	2.0159
YJL049W	orf6.4135	3.4036
YJL050W	orf6.3888	0.5257
YJL053W	orf6.7313	0.9807
YJL054W	orf6.5955	1.2596
YJL055W	orf6.4837	0.9987
YJL056C	orf6.3067	3.1102
YJL059W	orf6.3016	1.1958
YJL060W	orf6.6643	0.9061
YJL061W	orf6.6193	5.1847
YJL063C	orf6.5110	3.5397
YJL064W	orf6.6233	5.9457
YJL066C 4	orf6.40	0.2816
YJL068C	orf6.6208	0.9835
YJL071W	orf6.4550	4.1443
YJL073W	orf6.2050	3.3703
YJL074C	orf6.2013	1.593
YJL081C	orf6.4783	1.8601
YJL082W	orf6.8129	1.4435
YJL083W	orf6.7339	3.7001
YJL085W	orf6.7648	2.9443
YJL087C	orf6.7649	1.9025
YJL090C	orf6.1038	2.9787
YJL091C	orf6.7148	1.4408
YJL093C	orf6.6069	2.0855
YJL095W	orf6.6974	2.6179
YJL097W	orf6.6980	1.449
YJL098W	orf6.6976	1.6921
YJL100W	orf6.1920	1.4707
YJL102W	orf6.5416	1.3639
YJL104W	orf6.8122	0.9341
YJL106W	orf6.3678	1.5451
YJL108C	orf6.7633	0.6545
YJL109C	orf6.8115	2.0147
YJL111W	orf6.4393	0.375
YJL115W	orf6.5313	0.4963
YJL117W	orf6.4342	2.643
YJL121C	orf6.8445	0.6181
YJL122W	orf6.8446	1.8696
YJL124C	orf6.8371	0.948
YJL125C	orf6.8372	0.821
YJL126W	orf6.8360	1.008
YJL134W	orf6.5025	1.5705
YJL137C	orf6.5029	2.4146
YJL138C	orf6.5030	0.3014
YJL145W	orf6.4233	1.6394
YJL153C	orf6.8933	0.5418
YJL154C	orf6.7139	1.6902
YJL156C	orf6.7832	2.1309
YJL157C	orf6.8448	8.2877
YJL158C	orf6.5153	1.093
YJL163C	orf6.7722	3.857
YJL167W	orf6.2952	0.4049
YJL172W	orf6.4796	1.5981
YJL174W	orf6.5053	1.5675
YJL176C	orf6.2949	2.5011
YJL177W	orf6.2951	0.2536
YJL178C	orf6.8311	1.9286
YJL179W	orf6.3879	2.2319
YJL180C	orf6.3880	1.5439
YJL183W	orf6.1563	2.0115
YJL184W	orf6.3878	1.4074
YJL186W	orf6.6364	2.3488
YJL187C	orf6.2582	2.672
YJL190C	orf6.6024	0.0493
YJL197W	orf6.2457	2.4135
YJL198W	orf6.1540	1.2379
YJL200C	orf6.6529	0.3173
YJL201W	orf6.2658	2.9418
YJL203W	orf6.4710	2.7948
YJL204C	orf6.4396	2.5223
YJL207C	orf6.8247	3.5538
YJL208C	orf6.8216	0.6654
YJL210W	orf6.4655	2.9742
YJL212C	orf6.3597	1.5796
YJL218W	orf6.8597	1.9413
YJR001W	orf6.8453	1.2258
YJR002W	orf6.1964	1.3186
YJR003C	orf6.1157	4.298
YJR005W	orf6.8112	1.9904
YJR006W	orf6.1553	1.4766
YJR007W	orf6.4525	0.3551
YJR008W	orf6.8110	1.445
YJR010W	orf6.7984	0.7136
YJR013W	orf6.7880	1.2575
YJR014W	orf6.6058	1.1056
YJR016C	orf6.7453	0.4229
YJR017C	orf6.3412	1.1991
YJR019C	orf6.3907	2.5256
YJR023C	orf6.2225	10.4901
YJR024C	orf6.4611	0.8408
YJR025C	orf6.1948	0.6203
YJR032W	orf6.6180	1.2933
YJR033C	orf6.8631	2.0503
YJR035W	orf6.4824	1.0634
YJR036C	orf6.9145	1.8327
YJR040W	orf6.5464	3.0112
YJR041C	orf6.9153	3.8852
YJR042W	orf6.9150	3.6056
YJR043C	orf6.4970	4.1977
YJR044C	orf6.5181	1.0428
YJR045C	orf6.7024	0.2966
YJR048W	orf6.244	0.2815
YJR049C	orf6.8553	1.4175
YJR050W	orf6.6794	2.6177
YJR051W	orf6.8004	1.5219
YJR052W	orf6.1462	1.7997
YJR056C	orf6.7091	4.4033
YJR057W	orf6.1573	0.905
YJR058C	orf6.1572	0.6794
YJR061W	orf6.4390	3.6669
YJR063W	orf6.2447	0.3715
YJR064W	orf6.2448	0.3069
YJR065C	orf6.2449	0.2522
YJR067C	orf6.7963	2.1297
YJR068W	orf6.7961	0.7393
YJR069C	orf6.2984	0.9459
YJR070C	orf6.2446	0.6287
YJR072C	orf6.5996	0.4071
YJR073C	orf6.8606	0.7859
YJR074W	orf6.6459	2.4245
YJR075W	orf6.6460	1.3919
YJR076C	orf6.4569	0.8921
YJR077C	orf6.3051	0.3164
YJR078W	orf6.5697	1.1984
YJR080C	orf6.2694	3.1878
YJR084W	orf6.2412	3.8995
YJR085C	orf6.5511	0.808
YJR088C	orf6.2302	3.0923
YJR092W	orf6.1732	3.975
YJR095W	orf6.1915	0.4882
YJR096W	orf6.8815	0.7394
YJR099W	orf6.6031	1.7389
YJR100C	orf6.1917	1.0564
YJR101W	orf6.2301	1.4943
YJR102C	orf6.3229	2.1213
YJR104C	orf6.7495	2.4212
YJR105W	orf6.1761	0.7392
YJR107W	orf6.5458	2.3301
YJR109C	orf6.1765	0.3823
YJR110W	orf6.3656	1.6028
YJR111C	orf6.7664	1.3035
YJR112W	orf6.1400	3.4656
YJR113C	orf6.7431	1.4159
YJR116W	orf6.7788	2.0537
YJR117W	orf6.6894	0.926
YJR118C	orf6.7794	2.208
YJR119C	orf6.6891	1.8868
YJR121W	orf6.6893	0.2148
YJR122W	orf6.5640	3.0502
YJR123W	orf6.1675	0.2739
YJR126C	orf6.8447	2.0295
YJR127C	orf6.7983	3.2526
YJR129C	orf6.7489	2.7059
YJR130C	orf6.3218	1.0878
YJR132W	orf6.3645	1.8155
YJR138W	orf6.6667	1.7784
YJR139C	orf6.6665	0.5771
YJR140C	orf6.6868	3.2225
YJR141W	orf6.6830	3.0923
YJR142W	orf6.6824	1.2193
YJR143C	orf6.6827	0.9087
YJR144W	orf6.6660	1.2661
YJR145C	orf6.8330	0.1483
YJR148W	orf6.1137	0.5646
YJR149W	orf6.8104	1.5067
YJR152W	orf6.4447	1.1248
YKL001C	orf6.8195	0.4414
YKL002W	orf6.8194	0.5638
YKL003C	orf6.8196	1.1084
YKL004W	orf6.5594	0.7796
YKL005C	orf6.3108	5.8255
YKL007W	orf6.8235	1.6546
YKL010C	orf6.8237	2.3118
YKL011C	orf6.8264	3.3951
YKL015W	orf6.5421	1.5868
YKL016C	orf6.3602	0.9363
YKL018W	orf6.3607	1.8603
YKL019W	orf6.5223	1.6035
YKL022C	orf6.4371	1.4448
YKL024C	orf6.3411	0.5509
YKL025C	orf6.7423	2.4077
YKL027W	orf6.117	0.6433
YKL028W	orf6.7360	1.5464
YKL029C	orf6.6106	0.5327
YKL033W	orf6.7799	3.2924
YKL034W	orf6.5365	2.3835
YKL035W	orf6.1349	0.3026
YKL038W	orf6.2537	7.0887
YKL039W	orf6.1291	1.5172
YKL040C	orf6.7488	1.0265
YKL041W	orf6.5970	1.3199
YKL045W	orf6.1820	1.0356
YKL046C	orf6.1293	0.7446
YKL047W	orf6.8693	3.67
YKL051W	orf6.2518	1.8724
YKL053C-A	orf6.5460	0.6778
YKL055C	orf6.8283	2.5123
YKL056C	orf6.8268	0.379
YKL057C	orf6.7926	5.0707
YKL058W	orf6.7924	0.8128
YKL059C	orf6.7927	1.5981
YKL060C	orf6.7917	0.3975
YKL064W	orf6.6907	1.3324
YKL065C	orf6.6909	2.546
YKL067W	orf6.3163	0.4277
YKL068W	orf6.8593	3.1453
YKL069W	orf6.4123	0.5657
YKL070W	orf6.8455	1.4538
YKL072W	orf6.5644	3.6315
YKL073W	orf6.6148	2.6624
YKL074C	orf6.6150	3.5272
YKL077W	orf6.839	1.7315
YKL080W	orf6.1803	1.0048
YKL084W	orf6.7543	1.1109
YKL085W	orf6.7901	0.4672
YKL086W	orf6.4283	0.8699
YKL087C	orf6.7877	0.8244
YKL088W	orf6.8260	2.0679
YKL090W	orf6.6602	3.8268
YKL092C	orf6.8189	2.7202
YKL094W	orf6.7347	1.531
YKL095W	orf6.8701	1.6438
YKL099C	orf6.3862	0.9961
YKL103C	orf6.6444	0.7882
YKL104C	orf6.6454	0.3935
YKL106W	orf6.4647	1.3482
YKL110C	orf6.3863	1.1139
YKL113C	orf6.6759	0.6294
YKL114C	orf6.8588	0.6382
YKL116C	orf6.3991	2.8524
YKL117W	orf6.2092	1.3141
YKL119C	orf6.7705	2.1692
YKL120W	orf6.8571	0.7944
YKL122C	orf6.6675	6.4156
YKL124W	orf6.8093	2.6599
YKL125W	orf6.1957	1.2536
YKL126W	orf6.6265	0.994
YKL128C	orf6.8822	2.3918
YKL134C	orf6.2848	1.5893
YKL135C	orf6.1123	1.1778
YKL138C	orf6.2109	1.3645
YKL139W	orf6.6453	1.5712
YKL140W	orf6.5989	1.2979
YKL142W	orf6.7539	2.1161
YKL144C	orf6.6512	0.8689
YKL145W	orf6.6510	0.177
YKL146W	orf6.2174	1.446
YKL148C	orf6.6509	0.3245
YKL149C	orf6.4366	1.7109
YKL150W	orf6.4367	0.9824
YKL151C	orf6.4368	1.1113
YKL152C	orf6.7274	0.301
YKL154W	orf6.5434	2.2069
YKL155C	orf6.3901	1.5172
YKL159C	orf6.2608	4.105
YKL160W	orf6.6520	0.9977
YKL162C	orf6.2399	4.1995
YKL164C	orf6.474	1.0752
YKL165C	orf6.7698	0.7571
YKL167C	orf6.7657	3.2393
YKL171W	orf6.3748	3.6923
YKL175W	orf6.838	2.4003
YKL176C	orf6.7306	5.4662
YKL178C	orf6.6173	2.0791
YKL181W	orf6.8218	0.3862
YKL182W	orf6.8228	0.6388
YKL183W	orf6.4870	4.0155
YKL184W	orf6.3160	1.2237
YKL189W	orf6.1136	1.412
YKL190W	orf6.7422	0.5511
YKL191W	orf6.6067	1.1897
YKL192C	orf6.6710	1.2544
YKL196C	orf6.5715	0.3757
YKL197C	orf6.5999	1.7375
YKL198C	orf6.2734	2.1691
YKL205W	orf6.8053	2.3206
YKL206C	orf6.997	2.8563
YKL209C	orf6.8600	1.9864
YKL210W	orf6.8598	0.486
YKL213C	orf6.7382	1.4812
YKL215C	orf6.6638	1.0308
YKL216W	orf6.7375	3.5402
YKL217W	orf6.8607	1.503
YKL221W	orf6.5415	1.5085
YKR001C	orf6.1975	0.2992
YKR002W	orf6.1880	0.6724
YKR004C	orf6.8648	6.2007
YKR009C	orf6.1167	0.8658
YKR014C	orf6.8116	0.8107
YKR017C	orf6.8124	2.3888
YKR020W	orf6.1357	3.6981
YKR021W	orf6.5067	2.464
YKR024C	orf6.7166	1.1215
YKR025W	orf6.7167	2.6132
YKR026C	orf6.7168	0.6924
YKR029C	orf6.8121	3.2436
YKR030W	orf6.8128	1.5878
YKR034W	orf6.1777	1.8986
YKR038C	orf6.2558	0.3704
YKR039W	orf6.7739	0.7979
YKR042W	orf6.7977	0.8175
YKR043C	orf6.7031	0.9526
YKR048C	orf6.8753	0.9799
YKR050W	orf6.4831	1.5565
YKR051W	orf6.7727	1.3579
YKR052C	orf6.6085	1.0143
YKR054C	orf6.9038	2.3157
YKR056W	orf6.5027	1.0157
YKR059W	orf6.5030	0.3014
YKR060W	orf6.659	1.4562
YKR061W	orf6.2955	1.1677
YKR062W	orf6.1624	1.2552
YKR063C	orf6.3193	3.4847
YKR065C	orf6.2686	1.3431
YKR066C	orf6.957	1.2123
YKR067W	orf6.4044	1.5635
YKR069W	orf6.6645	1.0448
YKR070W	orf6.237	1.0609
YKR072C	orf6.8538	1.8226
YKR074W	orf6.1502	0.8372
YKR079C	orf6.8661	2.0436
YKR081C	orf6.4648	0.5705
YKR082W	orf6.4649	3.6553
YKR083C	orf6.4650	2.9843
YKR087C	orf6.7522	1.2381
YKR088C	orf6.1549	2.0754
YKR090W	orf6.4361	3.3826
YKR092C	orf6.730	1.6635
YKR093W	orf6.7323	0.7517
YKR094C	orf6.8860	0.5349
YKR095W	orf6.5453	4.0515
YKR097W	orf6.8766	0.4351
YKR098C	orf6.7510	2.5234
YKR099W	orf6.7504	3.4916
YKR105C	orf6.1908	1.7285
YLL001W	orf6.7733	0.7609
YLL002W	orf6.8743	2.5083
YLL003W	orf6.6973	5.3279
YLL004W	orf6.7328	3.443
YLL008W	orf6.8983	0.5599
YLL011W	orf6.8643	0.5484
YLL012W	orf6.7033	2.439
YLL013C	orf6.4374	2.6923
YLL014W	orf6.5486	1.9605
YLL018C	orf6.5186	0.4021
YLL018C-A	orf6.1897	0.9563
YLL019C	orf6.3149	2.0736
YLL023C	orf6.3046	2.6691
YLL024C	orf6.4924	0.1602
YLL026W	orf6.7865	0.5901
YLL027W	orf6.4463	1.2355
YLL028W	orf6.7565	1.3153
YLL029W	orf6.7460	1.0388
YLL032C	orf6.9029	3.4333
YLL034C	orf6.2764	0.7188
YLL035W	orf6.1093	3.0046
YLL036C	orf6.8891	4.1161
YLL038C	orf6.8861	2.9063
YLL040C	orf6.4223	1.4507
YLL041C	orf6.3524	0.3129
YLL045C	orf6.9035	0.2684
YLL053C	orf6.4943	0.7772
YLL057C	orf6.3442	0.9237
YLR001C	orf6.8457	3.1427
YLR002C	orf6.8097	1.0485
YLR003C	orf6.3387	3.2558
YLR004C	orf6.6396	0.8041
YLR005W	orf6.7116	1.0131
YLR006C	orf6.7978	4.2798
YLR008C	orf6.3647	0.8715
YLR009W	orf6.3648	0.3869
YLR014C	orf6.7399	2.5243
YLR015W	orf6.3507	2.3781
YLR017W	orf6.7324	0.9282
YLR019W	orf6.8642	1.4049
YLR021W	orf6.2441	2.6549
YLR022C	orf6.1233	0.8089
YLR023C	orf6.557	2.5656
YLR024C	orf6.5485	3.738
YLR025W	orf6.7584	0.9605
YLR026C	orf6.7583	1.0513
YLR027C	orf6.5437	0.7147
YLR029C	orf6.7078	0.1263
YLR032W	orf6.7458	1.4287
YLR033W	orf6.7485	2.8421
YLR034C	orf6.7486	0.8224
YLR039C	orf6.7580	5.7385
YLR043C	orf6.8959	0.779
YLR044C	orf6.4386	0.4551
YLR045C	orf6.6222	2.925
YLR047C	orf6.7368	2.1964
YLR050C	orf6.7969	1.5681
YLR051C	orf6.5396	1.8816
YLR055C	orf6.3164	1.5152
YLR056W	orf6.3667	0.7831
YLR058C	orf6.2091	0.2266
YLR059C	orf6.7107	1.0666
YLR060W	orf6.4674	0.5899
YLR063W	orf6.4676	1.0471
YLR065C	orf6.6674	2.8405
YLR066W	orf6.5910	1.2368
YLR067C	orf6.5909	4.9643
YLR068W	orf6.5236	2.1845
YLR069C	orf6.5912	0.3931
YLR071C	orf6.3992	3.3965
YLR074C	orf6.3790	1.0804
YLR075W	orf6.3791	0.1942
YLR077W	orf6.4002	3.1864
YLR078C	orf6.4004	1.6234
YLR080W	orf6.6012	2.9458
YLR083C	orf6.4702	0.821
YLR084C	orf6.3954	2.976
YLR085C	orf6.1619	1.9887
YLR086W	orf6.8213	1.4145
YLR087C	orf6.8205	2.8651
YLR088W	orf6.4571	1.1695
YLR089C	orf6.7230	0.8254
YLR096W	orf6.8762	1.5392
YLR097C	orf6.2371	2.2946
YLR098C	orf6.7731	2.2431
YLR100W	orf6.8240	0.7218
YLR103C	orf6.1287	1.398
YLR104W	orf6.1187	1.4058
YLR105C	orf6.4691	1.5097
YLR107W	orf6.2434	2.7507
YLR109W	orf6.6590	1.8934
YLR113W	orf6.7282	0.2482
YLR114C	orf6.3718	2.026
YLR115W	orf6.5633	2.7181
YLR117C	orf6.5626	1.6963
YLR118C	orf6.3976	1.4344
YLR119W	orf6.7224	4.0687
YLR120C	orf6.7314	1.9064
YLR126C	orf6.7136	2.5692
YLR127C	orf6.8810	3.5151
YLR128W	orf6.8809	2.4005
YLR129W	orf6.6344	0.8275
YLR130C	orf6.5335	0.8221
YLR133W	orf6.7712	1.8761
YLR142W	orf6.3112	1.2276
YLR143W	orf6.3850	1.4057
YLR146C	orf6.2656	0.8946
YLR148W	orf6.4426	3.7583
YLR151C	orf6.6203	1.5628
YLR153C	orf6.4925	0.459
YLR155C	orf6.8941	1.04
YLR157C	orf6.8941	1.04
YLR163C	orf6.7763	0.7231
YLR164W	orf6.4318	1.5699
YLR165C	orf6.6931	2.6621
YLR167W	orf6.3734	0.1345
YLR168C	orf6.3732	0.939
YLR170C	orf6.2168	0.802
YLR172C	orf6.6785	0.3107
YLR174W	orf6.1691	0.3477
YLR175W	orf6.4253	0.2077
YLR177W	orf6.6564	3.5952
YLR178C	orf6.1410	1.4772
YLR182W	orf6.3187	4.2381
YLR183C	orf6.6561	2.6637
YLR186W	orf6.6558	0.3057
YLR187W	orf6.7668	2.7527
YLR188W	orf6.4270	1.1917
YLR189C	orf6.1655	1.5167
YLR191W	orf6.8363	1.2587
YLR192C	orf6.8961	0.9818
YLR193C	orf6.6212	1.2339
YLR195C	orf6.2367	0.8492
YLR196W	orf6.2368	0.6724
YLR197W	orf6.8917	0.3285
YLR201C	orf6.6214	2.3828
YLR203C	orf6.8925	1.0784
YLR204W	orf6.2985	2.9505
YLR205C	orf6.7617	1.8621
YLR207W	orf6.4628	3.0306
YLR208W	orf6.5642	0.4388
YLR209C	orf6.5641	0.8738
YLR212C	orf6.5079	1.4748
YLR215C	orf6.676	1.5053
YLR220W	orf6.7334	0.9593
YLR221C	orf6.1669	2.0836
YLR222C	orf6.3489	1.0151
YLR223C	orf6.1684	7.0622
YLR224W	orf6.4429	3.8729
YLR225C	orf6.7612	2.4466
YLR228C	orf6.6273	1.1906
YLR229C	orf6.6274	0.1456
YLR231C	orf6.6270	0.7979
YLR234W	orf6.9103	1.0683
YLR238W	orf6.4316	3.3532
YLR239C	orf6.5279	1.924
YLR240W	orf6.673	1.4562
YLR241W	orf6.9105	1.0768
YLR242C	orf6.9106	2.5846
YLR243W	orf6.5867	0.3134
YLR244C	orf6.6921	0.5914
YLR246W	orf6.2033	1.7419
YLR250W	orf6.1240	1.6694
YLR253W	orf6.5235	0.8804
YLR259C	orf6.2638	0.2733
YLR262C	orf6.2635	0.513
YLR271W	orf6.7043	2.5159
YLR272C	orf6.7037	1.0123
YLR276C	orf6.1808	0.5726
YLR277C	orf6.4180	0.8465
YLR283W	orf6.6702	2.9714
YLR284C	orf6.7809	1.7444
YLR285W	orf6.4540	0.9076
YLR286C	orf6.8769	1.3888
YLR289W	orf6.4177	0.6319
YLR290C	orf6.8461	1.5
YLR291C	orf6.6716	0.9643
YLR299W	orf6.7597	1.4678
YLR300W	orf6.1982	0.8529
YLR303W	orf6.4514	0.4151
YLR304C	orf6.5837	0.2332
YLR305C	orf6.1129	1.86
YLR306W	orf6.8647	1.0207
YLR308W	orf6.8755	0.9216
YLR309C	orf6.5183	4.4056
YLR310C	orf6.7312	2.5717
YLR312W-A	orf6.2261	2.0116
YLR313C	orf6.5791	2.8703
YLR316C	orf6.6286	2.6476
YLR318W	orf6.6287	3.2793
YLR323C	orf6.4756	1.7767
YLR324W	orf6.4748	1.1042
YLR326W	orf6.4755	2.0531
YLR330W	orf6.2544	1.9469
YLR333C	orf6.6772	0.2589
YLR335W	orf6.6774	3.3464
YLR336C	orf6.3775	2.1396
YLR337C	orf6.3426	1.7932
YLR340W	orf6.7941	0.3215
YLR343W	orf6.3873	1.3666
YLR347C	orf6.2498	0.9793
YLR348C	orf6.4787	0.7606
YLR351C	orf6.4201	0.758
YLR354C	orf6.4536	0.4765
YLR355C	orf6.3699	0.2546
YLR357W	orf6.6652	2.0119
[truncated: 1,055 more rows]
