# Supplementary material for: Conservation and Evolution of Cis-Regulatory Systems in Ascomycete Fungi
Source: PLoS Biol. 2004 Nov 9;2(12):e398. doi: 10.1371/journal.pbio.0020398 (PMC526180; doi:10.1371/journal.pbio.0020398)
Supplement: Dataset S10 — (70 KB TXT). [file pbio.0020398.sd010.txt]

Sc gene	Nc gene	Ka
YAL001C	NCU01260.1	4.9029
YAL002W	NCU02554.1	3.1485
YAL003W	NCU06035.1	0.7327
YAL009W	NCU06331.1	2.9061
YAL010C	NCU07824.1	2.2271
YAL012W	NCU09230.1	0.6764
YAL013W	NCU09130.1	3.1004
YAL014C	NCU01575.1	4.0438
YAL015C	NCU06654.1	2.3465
YAL016W	NCU00488.1	1.1733
YAL018C	NCU01989.1	4.9908
YAL021C	NCU07779.1	2.3315
YAL022C	NCU00356.1	3.0186
YAL023C	NCU01648.1	1.0819
YAL026C	NCU00352.1	0.8818
YAL032C	NCU03799.1	2.6271
YAL034W-A	NCU06463.1	2.817
YAL035W	NCU05270.1	0.9316
YAL036C	NCU00389.1	0.3516
YAL038W	NCU06075.1	0.6766
YAL039C	NCU05601.1	1.3233
YAL041W	NCU06067.1	3.3505
YAL042W	NCU08607.1	1.5874
YAL043C	NCU09128.1	3.3399
YAL044C	NCU08877.1	1.7705
YAL044W-A	NCU02108.1	2.0692
YAL046C	NCU00264.1	1.9253
YAL048C	NCU03966.1	0.9434
YAL049C	NCU07127.1	1.5248
YAL054C	NCU06836.1	0.5883
YAL058W	NCU09265.1	2.7553
YAL067C	NCU05884.1	1.7623
YAR003W	NCU02104.1	1.8218
YAR007C	NCU03606.1	1.688
YAR008W	NCU08032.1	2.7295
YAR014C	NCU00006.1	4.7724
YAR015W	NCU03166.1	0.7606
YAR018C	NCU03187.1	1.526
YAR019C	NCU01335.1	3.4278
YAR035W	NCU01611.1	1.0797
YBL001C	NCU06201.1	1.3191
YBL003C	NCU02437.1	0.1749
YBL004W	NCU02494.1	2.8986
YBL007C	NCU02978.1	2.569
YBL008W	NCU04035.1	2.3873
YBL011W	NCU05985.1	1.6376
YBL013W	NCU04313.1	2.6451
YBL015W	NCU09770.1	0.6245
YBL019W	NCU01961.1	2.3759
YBL020W	NCU05783.1	3.2937
YBL021C	NCU09248.1	0.7533
YBL022C	NCU05261.1	0.9573
YBL023C	NCU04327.1	0.6855
YBL024W	NCU05301.1	1.2677
YBL026W	NCU07382.1	0.6096
YBL027W	NCU05804.1	0.6093
YBL029C-A	NCU08369.1	2.0425
YBL030C	NCU09477.1	0.3599
YBL035C	NCU03597.1	2.046
YBL036C	NCU03579.1	1.3891
YBL037W	NCU03440.1	2.7531
YBL040C	NCU06771.1	0.8902
YBL041W	NCU09366.1	0.8202
YBL047C	NCU09469.1	3.6548
YBL049W	NCU00024.1	1.5984
YBL050W	NCU01674.1	1.972
YBL051C	NCU05343.1	2.5858
YBL055C	NCU03538.1	1.7539
YBL056W	NCU04600.1	1.6628
YBL057C	NCU01501.1	1.6934
YBL058W	NCU01100.1	2.1829
YBL060W	NCU02347.1	4.327
YBL061C	NCU09322.1	2.1777
YBL064C	NCU06031.1	0.9295
YBL071W-A	NCU09465.1	0.8867
YBL072C	NCU08500.1	0.3748
YBL076C	NCU03575.1	0.6365
YBL078C	NCU01545.1	0.2806
YBL079W	NCU04463.1	3.073
YBL080C	NCU09025.1	2.3571
YBL082C	NCU06552.1	2.0538
YBL084C	NCU00213.1	2.5984
YBL085W	NCU06648.1	3.5162
YBL086C	NCU00689.1	5.5114
YBL087C	NCU02905.1	0.2483
YBL088C	NCU00274.1	4.3584
YBL091C	NCU04306.1	0.988
YBL092W	NCU00464.1	0.713
YBL097W	NCU02828.1	2.6442
YBL098W	NCU06924.1	1.7233
YBL099W	NCU02514.1	0.3467
YBL104C	NCU00091.1	4.4056
YBL105C	NCU06544.1	1.2678
YBL106C	NCU09432.1	2.5528
YBL107C	NCU07935.1	4.0901
YBR002C	NCU03460.1	1.4556
YBR003W	NCU02305.1	0.9677
YBR004C	NCU05960.1	2.8423
YBR006W	NCU00936.1	0.8414
YBR007C	NCU08606.1	6.0234
YBR008C	NCU06077.1	2.1063
YBR009C	NCU00212.1	0.0844
YBR010W	NCU01635.1	0.0549
YBR011C	NCU00951.1	0.4207
YBR014C	NCU00974.1	2.4754
YBR015C	NCU04887.1	3.1789
YBR017C	NCU03690.1	2.5175
YBR018C	NCU04460.1	0.9824
YBR020W	NCU08687.1	1.3852
YBR023C	NCU09324.1	0.9566
YBR025C	NCU02044.1	0.5183
YBR026C	NCU00655.1	2.1517
YBR029C	NCU09643.1	1.2491
YBR031W	NCU03757.1	0.6441
YBR034C	NCU07459.1	0.7243
YBR035C	NCU08269.1	1.0931
YBR037C	NCU03177.1	1.3887
YBR039W	NCU09119.1	1.0722
YBR041W	NCU06032.1	2.0123
YBR042C	NCU07741.1	2.0749
YBR043C	NCU01411.1	1.8757
YBR046C	NCU04443.1	1.278
YBR048W	NCU03102.1	0.3092
YBR049C	NCU02315.1	4.5554
YBR053C	NCU00326.1	2.7132
YBR055C	NCU04606.1	2.5836
YBR058C	NCU05777.1	1.9175
YBR060C	NCU01370.1	3.7765
YBR061C	NCU04040.1	0.8471
YBR065C	NCU03007.1	4.714
YBR070C	NCU03344.1	3.8011
YBR074W	NCU04133.1	2.1056
YBR078W	NCU08936.1	2.5499
YBR079C	NCU00040.1	2.3641
YBR080C	NCU03387.1	0.9846
YBR081C	NCU02276.1	3.4451
YBR082C	NCU02289.1	0.463
YBR086C	NCU08273.1	6.4909
YBR087W	NCU06769.1	0.9482
YBR088C	NCU09239.1	1.1515
YBR094W	NCU04743.1	1.602
YBR096W	NCU09852.1	2.5422
YBR097W	NCU06626.1	2.6596
YBR102C	NCU06631.1	3.9894
YBR103W	NCU06838.1	3.8512
YBR106W	NCU08743.1	1.1944
YBR109C	NCU04120.1	0.7934
YBR110W	NCU07261.1	1.9339
YBR111C	NCU00548.1	1.1383
YBR112C	NCU06842.1	2.3808
YBR114W	NCU03650.1	1.1237
YBR115C	NCU03010.1	1.0392
YBR118W	NCU02003.1	0.1752
YBR121C	NCU00405.1	0.6871
YBR122C	NCU04138.1	4.2251
YBR127C	NCU08515.1	0.2326
YBR132C	NCU05198.1	1.3101
YBR133C	NCU01613.1	2.6681
YBR135W	NCU02079.1	1.0372
YBR141C	NCU06227.1	1.8258
YBR142W	NCU04041.1	1.8453
YBR143C	NCU00410.1	0.3785
YBR146W	NCU03827.1	1.6429
YBR147W	NCU00300.1	1.2536
YBR151W	NCU03817.1	3.0667
YBR153W	NCU08313.1	1.5976
YBR154C	NCU05305.1	0.8937
YBR155W	NCU06340.1	1.8208
YBR156C	NCU05211.1	3.9505
YBR159W	NCU04462.1	1.0045
YBR160W	NCU09778.1	0.4075
YBR161W	NCU07761.1	2.6824
YBR162W-A	NCU06704.1	1.9996
YBR163W	NCU04450.1	7.224
YBR164C	NCU08989.1	0.436
YBR166C	NCU00468.1	0.9219
YBR169C	NCU05269.1	1.1325
YBR170C	NCU02680.1	1.3107
YBR171W	NCU02681.1	2.657
YBR172C	NCU09657.1	4.2256
YBR173C	NCU05227.1	1.7436
YBR176W	NCU10048.1	1.9497
YBR179C	NCU00436.1	2.1294
YBR181C	NCU08502.1	0.5034
YBR187W	NCU01990.1	1.3857
YBR189W	NCU01949.1	0.2852
YBR191W	NCU01948.1	0.6831
YBR192W	NCU01916.1	1.0664
YBR193C	NCU08365.1	3.3039
YBR196C	NCU07281.1	0.4514
YBR198C	NCU04136.1	2.0501
YBR199W	NCU01388.1	1.4393
YBR202W	NCU08119.1	0.8632
YBR213W	NCU07585.1	2.2001
YBR214W	NCU02358.1	2.2054
YBR217W	NCU10049.1	2.4422
YBR220C	NCU09101.1	1.0869
YBR221C	NCU03004.1	0.5894
YBR223C	NCU06345.1	4.9418
YBR227C	NCU05427.1	1.6111
YBR228W	NCU01236.1	2.6119
YBR229C	NCU04203.1	1.6242
YBR231C	NCU06491.1	3.0757
YBR233W	NCU09237.1	2.8043
YBR233W-A	NCU01799.1	3.1753
YBR234C	NCU02781.1	1.1155
YBR235W	NCU03784.1	1.2595
YBR236C	NCU03971.1	2.2965
YBR241C	NCU07169.1	1.9672
YBR243C	NCU04377.1	1.0684
YBR245C	NCU03875.1	0.9014
YBR246W	NCU02388.1	3.9652
YBR247C	NCU08323.1	1.7644
YBR248C	NCU07156.1	0.662
YBR249C	NCU05548.1	0.5363
YBR251W	NCU01800.1	1.6104
YBR256C	NCU07456.1	1.3812
YBR257W	NCU08660.1	2.6762
YBR261C	NCU01114.1	1.527
YBR267W	NCU04022.1	2.1424
YBR268W	NCU03094.1	1.5146
YBR269C	NCU08416.1	2.3648
YBR271W	NCU02608.1	6.5023
YBR273C	NCU02153.1	3.4294
YBR276C	NCU03426.1	3.1032
YBR279W	NCU06446.1	4.4954
YBR281C	NCU05622.1	2.3529
YBR286W	NCU04430.1	1.8477
YBR287W	NCU00589.1	1.5437
YBR290W	NCU05077.1	2.8043
YBR291C	NCU05075.1	1.0969
YBR293W	NCU01095.1	1.5566
YBR295W	NCU07531.1	1.2797
YBR296C	NCU09564.1	1.3361
YBR298C	NCU06522.1	1.4675
YCL001W	NCU06447.1	0.8452
YCL004W	NCU01141.1	1.295
YCL008C	NCU05753.1	2.8194
YCL009C	NCU01666.1	0.6438
YCL010C	NCU07174.1	3.0342
YCL011C	NCU02404.1	2.2988
YCL014W	NCU06579.1	8.5681
YCL017C	NCU04636.1	0.6109
YCL018W	NCU06232.1	0.5955
YCL024W	NCU09064.1	3.2003
YCL029C	NCU07400.1	3.5477
YCL030C	NCU03139.1	1.0246
YCL031C	NCU04571.1	3.4868
YCL033C	NCU03891.1	1.0804
YCL034W	NCU04724.1	2.5321
YCL037C	NCU02720.1	3.7144
YCL038C	NCU07504.1	2.0171
YCL039W	NCU04101.1	5.5675
YCL040W	NCU00575.1	1.3414
YCL043C	NCU09223.1	1.6929
YCL045C	NCU00614.1	4.1122
YCL047C	NCU08736.1	2.4683
YCL050C	NCU07524.1	2.9738
YCL052C	NCU00101.1	4.1047
YCL054W	NCU03669.1	1.0044
YCL057C-A	NCU06495.1	1.4718
YCL057W	NCU06618.1	2.0781
YCL059C	NCU07041.1	0.5411
YCR002C	NCU03515.1	0.6863
YCR010C	NCU06043.1	1.2757
YCR011C	NCU02544.1	1.3457
YCR012W	NCU07914.1	0.509
YCR014C	NCU07461.1	4.6261
YCR016W	NCU10062.1	5.5132
YCR017C	NCU05895.1	1.3403
YCR019W	NCU08007.1	2.0098
YCR021C	NCU01735.1	2.4259
YCR023C	NCU07668.1	2.3036
YCR024C	NCU06866.1	1.3211
YCR026C	NCU00632.1	2.7429
YCR028C	NCU07620.1	1.5572
YCR028C-A	NCU00137.1	2.8962
YCR030C	NCU04427.1	4.2064
YCR031C	NCU07830.1	0.2247
YCR032W	NCU00671.1	3.3966
YCR035C	NCU03159.1	3.7706
YCR036W	NCU04339.1	2.1884
YCR042C	NCU02052.1	2.9634
YCR044C	NCU08609.1	1.9726
YCR046C	NCU06450.1	2.9654
YCR047C	NCU00777.1	0.7739
YCR051W	NCU04409.1	2.76
YCR052W	NCU03572.1	4.8329
YCR053W	NCU03425.1	0.837
YCR057C	NCU03794.1	0.8869
YCR059C	NCU09542.1	1.5687
YCR061W	NCU02378.1	2.6449
YCR063W	NCU00417.1	0.8023
YCR065W	NCU06173.1	3.3575
YCR066W	NCU05210.1	3.738
YCR068W	NCU06436.1	1.7271
YCR071C	NCU05890.1	3.7341
YCR072C	NCU00794.1	1.0634
YCR075C	NCU01250.1	3.0617
YCR076C	NCU06576.1	4.255
YCR077C	NCU06540.1	3.4545
YCR087C-A	NCU03274.1	1.6878
YCR088W	NCU10073.1	2.778
YCR090C	NCU08505.1	2.1843
YCR091W	NCU01797.1	1.3855
YCR092C	NCU08115.1	2.4898
YCR093W	NCU04766.1	3.2278
YCR094W	NCU01165.1	1.4413
YCR096C	NCU05257.1	2.3966
YCR098C	NCU04809.1	2.4616
YDL001W	NCU07558.1	0.967
YDL003W	NCU03291.1	4.104
YDL004W	NCU00385.1	0.846
YDL006W	NCU00434.1	1.0886
YDL007W	NCU01224.1	0.3583
YDL014W	NCU03702.1	0.4941
YDL015C	NCU03362.1	2.4608
YDL017W	NCU09298.1	1.817
YDL018C	NCU03800.1	2.0921
YDL019C	NCU00579.1	2.125
YDL020C	NCU01640.1	5.0521
YDL022W	NCU00742.1	1.2066
YDL028C	NCU00978.1	2.7274
YDL029W	NCU07171.1	0.3267
YDL030W	NCU01235.1	2.448
YDL031W	NCU07712.1	1.3573
YDL036C	NCU03846.1	1.3037
YDL040C	NCU07936.1	2.3354
YDL042C	NCU04737.1	2.0607
YDL043C	NCU07299.1	2.9067
YDL045C	NCU09233.1	2.0726
YDL045W-A	NCU06066.1	1.5102
YDL046W	NCU04388.1	1.5417
YDL047W	NCU03436.1	0.3754
YDL048C	NCU02994.1	3.9113
YDL051W	NCU08295.1	2.6986
YDL052C	NCU00168.1	1.6185
YDL056W	NCU07587.1	3.4934
YDL063C	NCU07714.1	3.3736
YDL064W	NCU04302.1	0.7396
YDL065C	NCU04301.1	3.6363
YDL066W	NCU03857.1	0.4415
YDL067C	NCU05816.1	1.6627
YDL072C	NCU02599.1	2.0658
YDL075W	NCU08344.1	0.5603
YDL077C	NCU01539.1	5.594
YDL081C	NCU08960.1	0.6549
YDL083C	NCU08620.1	0.4434
YDL085C-A	NCU01698.1	1.371
YDL086W	NCU09600.1	0.965
YDL087C	NCU05645.1	1.5736
YDL090C	NCU05999.1	2.1631
YDL092W	NCU02405.1	2.9066
YDL095W	NCU01912.1	1.4371
YDL097C	NCU01596.1	1.1717
YDL100C	NCU06717.1	0.8281
YDL101C	NCU02814.1	1.7917
YDL103C	NCU02109.1	1.1812
YDL104C	NCU09308.1	2.2052
YDL105W	NCU00657.1	4.3433
YDL108W	NCU03659.1	1.1078
YDL111C	NCU01806.1	2.0958
YDL113C	NCU06259.1	3.1145
YDL114W	NCU06845.1	2.7341
YDL116W	NCU09814.1	4.141
YDL117W	NCU04095.1	2.6847
YDL119C	NCU02973.1	1.2029
YDL120W	NCU09754.1	1.9952
YDL124W	NCU01759.1	1.7267
YDL125C	NCU06876.1	0.6173
YDL126C	NCU00018.1	0.2813
YDL132W	NCU05204.1	2.0675
YDL133W	NCU05203.1	4.3536
YDL136W	NCU02708.1	1.0171
YDL138W	NCU08180.1	1.6102
YDL140C	NCU02103.1	0.8373
YDL141W	NCU05516.1	1.8032
YDL142C	NCU00135.1	2.3295
YDL143W	NCU02839.1	0.4783
YDL144C	NCU06071.1	2.0901
YDL145C	NCU10066.1	1.0318
YDL146W	NCU02418.1	6.6657
YDL147W	NCU02650.1	1.1313
YDL148C	NCU07393.1	2.1302
YDL149W	NCU02422.1	2.0187
YDL150W	NCU01245.1	3.944
YDL153C	NCU00301.1	2.6805
YDL155W	NCU01242.1	1.4087
YDL156W	NCU09302.1	2.251
YDL161W	NCU04783.1	1.3988
YDL164C	NCU06481.1	1.1676
YDL167C	NCU06684.1	2.3193
YDL168W	NCU06652.1	0.4589
YDL170W	NCU07392.1	5.067
YDL171C	NCU01744.1	0.6704
YDL174C	NCU08126.1	1.3202
YDL177C	NCU04763.1	3.0333
YDL178W	NCU06441.1	0.8508
YDL181W	NCU02807.1	1.6506
YDL183C	NCU05202.1	2.6284
YDL188C	NCU06630.1	0.376
YDL190C	NCU03357.1	2.4487
YDL191W	NCU02708.1	1.0171
YDL192W	NCU08340.1	0.2929
YDL195W	NCU06738.1	2.3299
YDL198C	NCU03561.1	0.4017
YDL201W	NCU03936.1	0.7384
YDL202W	NCU04412.1	3.3037
YDL203C	NCU02592.1	3.0557
YDL205C	NCU08876.1	1.0223
YDL206W	NCU02826.1	5.166
YDL208W	NCU08951.1	1.374
YDL209C	NCU01184.1	2.1964
YDL210W	NCU07175.1	2.4289
YDL212W	NCU07403.1	2.5866
YDL213C	NCU02159.1	2.3339
YDL215C	NCU00461.1	1.3201
YDL217C	NCU03798.1	1.0829
YDL219W	NCU03854.1	1.2563
YDL224C	NCU00556.1	5.8637
YDL226C	NCU07734.1	1.5096
YDL234C	NCU03661.1	1.9395
YDL235C	NCU01489.1	2.0361
YDL236W	NCU00088.1	1.2727
YDL238C	NCU07309.1	1.1523
YDL240W	NCU02689.1	2.2915
YDL243C	NCU07723.1	0.9671
YDL244W	NCU09345.1	0.6432
YDR001C	NCU04221.1	0.7741
YDR013W	NCU02631.1	0.8866
YDR016C	NCU03405.1	2.5908
YDR019C	NCU02727.1	1.4534
YDR023W	NCU01443.1	0.7346
YDR025W	NCU03102.1	0.3092
YDR027C	NCU01172.1	4.1644
YDR032C	NCU02948.1	0.6552
YDR035W	NCU09817.1	0.5949
YDR036C	NCU03777.1	2.0279
YDR037W	NCU04020.1	0.7462
YDR039C	NCU05046.1	1.0732
YDR041W	NCU00114.1	1.8526
YDR044W	NCU01546.1	0.8125
YDR045C	NCU00570.1	0.9528
YDR047W	NCU02771.1	0.7284
YDR049W	NCU02147.1	2.2859
YDR050C	NCU07550.1	0.842
YDR052C	NCU05972.1	6.6823
YDR057W	NCU08445.1	4.8015
YDR058C	NCU03862.1	2.0881
YDR060W	NCU09894.1	2.1583
YDR061W	NCU05226.1	2.4565
YDR062W	NCU00447.1	0.8413
YDR064W	NCU03038.1	0.295
YDR068W	NCU03906.1	4.2493
YDR074W	NCU05041.1	1.4615
YDR079C-A	NCU06646.1	1.7141
YDR079W	NCU08992.1	1.6549
YDR080W	NCU05902.1	3.4027
YDR083W	NCU05293.1	2.166
YDR084C	NCU02733.1	2.3918
YDR086C	NCU04127.1	1.087
YDR088C	NCU01950.1	7.0071
YDR090C	NCU02168.1	2.1242
YDR092W	NCU02113.1	0.4453
YDR097C	NCU08135.1	1.4132
YDR100W	NCU07727.1	2.3922
YDR105C	NCU07986.1	1.1512
YDR108W	NCU05213.1	4.0567
YDR109C	NCU01701.1	1.1172
YDR115W	NCU03638.1	2.7464
YDR116C	NCU08893.1	3.124
YDR120C	NCU06336.1	1.5779
YDR121W	NCU03073.1	2.3632
YDR124W	NCU09010.1	3.0558
YDR126W	NCU04080.1	3.3349
YDR127W	NCU01632.1	1.0004
YDR128W	NCU02112.1	2.6253
YDR129C	NCU03992.1	0.4708
YDR132C	NCU09466.1	2.9613
YDR135C	NCU09012.1	1.0206
YDR140W	NCU00504.1	1.4227
YDR141C	NCU09219.1	2.9626
YDR142C	NCU07662.1	1.6357
YDR145W	NCU02223.1	2.9232
YDR146C	NCU06907.1	5.7687
YDR148C	NCU02438.1	0.727
YDR152W	NCU09381.1	2.1347
YDR155C	NCU01200.1	0.5087
YDR158W	NCU00554.1	0.8586
YDR159W	NCU01288.1	4.529
YDR161W	NCU09382.1	3.0311
YDR162C	NCU03113.1	2.4812
YDR163W	NCU00335.1	3.098
YDR164C	NCU08312.1	2.6649
YDR165W	NCU07409.1	2.8469
YDR166C	NCU07698.1	4.7733
YDR167W	NCU08729.1	2.2266
YDR168W	NCU00472.1	2.5708
YDR169C	NCU00083.1	7.3623
YDR170C	NCU07658.1	1.8718
YDR175C	NCU03926.1	2.9522
YDR176W	NCU07383.1	3.3422
YDR180W	NCU05250.1	4.4659
YDR182W	NCU07483.1	2.1489
YDR188W	NCU09709.1	0.5461
YDR189W	NCU04252.1	1.638
YDR190C	NCU03482.1	0.4192
YDR191W	NCU03059.1	1.5713
YDR196C	NCU00369.1	1.4628
YDR198C	NCU02158.1	4.4228
YDR201W	NCU08068.1	3.5284
YDR204W	NCU02157.1	1.3913
YDR206W	NCU00415.1	5.1881
YDR210W	NCU08314.1	0.8396
YDR211W	NCU02414.1	2.3272
YDR212W	NCU04448.1	0.41
YDR214W	NCU04087.1	1.5842
YDR222W	NCU04337.1	2.5843
YDR224C	NCU02435.1	0.1786
YDR226W	NCU01550.1	0.4658
YDR228C	NCU01696.1	3.5242
YDR229W	NCU02026.1	3.9707
YDR231C	NCU04549.1	4.1888
YDR232W	NCU06189.1	0.8349
YDR233C	NCU06361.1	4.417
YDR234W	NCU08898.1	0.7269
YDR236C	NCU03970.1	2.0146
YDR237W	NCU04171.1	2.4134
YDR238C	NCU04404.1	0.9991
YDR242W	NCU08803.1	2.4753
YDR243C	NCU02803.1	1.4981
YDR244W	NCU02960.1	2.1771
YDR245W	NCU03055.1	1.5482
YDR247W	NCU04990.1	2.8008
YDR248C	NCU02702.1	1.9865
YDR255C	NCU00898.1	3.7246
YDR256C	NCU05169.1	1.2287
YDR257C	NCU09827.1	3.1292
YDR258C	NCU02630.1	0.8065
YDR262W	NCU02579.1	3.9588
YDR263C	NCU06089.1	2.1134
YDR264C	NCU08218.1	2.8958
YDR265W	NCU03277.1	2.0534
YDR266C	NCU02203.1	2.5349
YDR267C	NCU05426.1	1.4604
YDR268W	NCU00113.1	1.3354
YDR270W	NCU08341.1	1.7576
YDR272W	NCU03749.1	1.2534
YDR280W	NCU00334.1	1.1128
YDR282C	NCU02271.1	2.9436
YDR283C	NCU01187.1	2.3862
YDR284C	NCU05941.1	2.4396
YDR287W	NCU06348.1	1.0493
YDR289C	NCU04116.1	3.864
YDR291W	NCU06365.1	1.4172
YDR292C	NCU00625.1	2.3655
YDR293C	NCU01197.1	1.467
YDR294C	NCU06761.1	1.1829
YDR297W	NCU06465.1	1.4715
YDR298C	NCU01606.1	1.5687
YDR299W	NCU04787.1	4.305
YDR300C	NCU00106.1	0.954
YDR301W	NCU02082.1	3.1818
YDR302W	NCU06663.1	2.8944
YDR305C	NCU08293.1	2.0379
YDR308C	NCU05263.1	1.9179
YDR311W	NCU05423.1	3.5281
YDR316W	NCU04764.1	3.869
YDR320C	NCU03622.1	3.1033
YDR322C-A	NCU09143.1	2.0695
YDR322W	NCU01473.1	3.1825
YDR323C	NCU07584.1	2.761
YDR324C	NCU00650.1	2.8766
YDR325W	NCU06216.1	2.7448
YDR326C	NCU06999.1	3.995
YDR328C	NCU08991.1	0.6883
YDR329C	NCU06175.1	2.8538
YDR330W	NCU00771.1	2.6116
YDR331W	NCU07259.1	0.9261
YDR332W	NCU04354.1	3.2168
YDR333C	NCU03367.1	4.0677
YDR334W	NCU09993.1	1.6669
YDR335W	NCU02387.1	2.6704
YDR336W	NCU04081.1	3.0118
YDR337W	NCU03394.1	5.4863
YDR341C	NCU08195.1	0.8343
YDR345C	NCU05627.1	1.6319
YDR353W	NCU08352.1	0.4716
YDR354W	NCU04411.1	1.9975
YDR361C	NCU07726.1	2.7007
YDR362C	NCU04986.1	6.7448
YDR364C	NCU06921.1	1.9772
YDR365C	NCU04485.1	1.37
YDR367W	NCU05237.1	2.9778
YDR368W	NCU01906.1	1.2433
YDR371W	NCU04554.1	2.2697
YDR372C	NCU06091.1	0.9724
YDR374C	NCU09365.1	3.1663
YDR375C	NCU03231.1	1.1649
YDR376W	NCU08005.1	2.7815
YDR377W	NCU05220.1	1.0787
YDR381W	NCU01793.1	1.9954
YDR382W	NCU00979.1	0.4341
YDR385W	NCU07700.1	0.2731
YDR386W	NCU07457.1	2.7654
YDR388W	NCU04637.1	1.0801
YDR390C	NCU03526.1	1.9386
YDR392W	NCU07992.1	1.3162
YDR393W	NCU06546.1	3.08
YDR394W	NCU02260.1	0.3165
YDR397C	NCU02017.1	1.3931
YDR400W	NCU02055.1	1.5609
YDR402C	NCU02031.1	3.6549
YDR407C	NCU06715.1	3.941
YDR408C	NCU00843.1	1.4375
YDR410C	NCU00034.1	1.4215
YDR416W	NCU08036.1	3.1154
YDR418W	NCU01317.1	0.4647
YDR421W	NCU00445.1	4.032
YDR427W	NCU02374.1	1.5418
YDR429C	NCU08046.1	2.3601
YDR430C	NCU01272.1	1.433
YDR434W	NCU06033.1	3.1156
YDR440W	NCU06266.1	3.4133
YDR448W	NCU04459.1	1.3458
YDR449C	NCU05894.1	3.4344
YDR450W	NCU00475.1	0.2576
YDR451C	NCU03593.1	4.7073
YDR452W	NCU02996.1	2.1003
YDR454C	NCU06300.1	0.8755
YDR456W	NCU00453.1	1.2481
YDR460W	NCU02587.1	2.4113
YDR462W	NCU08684.1	3.2256
YDR465C	NCU08111.1	2.4217
YDR468C	NCU01199.1	2.6731
YDR469W	NCU03037.1	3.0966
YDR470C	NCU07793.1	2.9009
YDR471W	NCU01827.1	0.5529
YDR472W	NCU08874.1	2.4657
YDR473C	NCU01637.1	3.8274
YDR479C	NCU06637.1	2.8421
YDR481C	NCU08997.1	1.1227
YDR484W	NCU05273.1	2.8751
YDR486C	NCU04541.1	1.4982
YDR487C	NCU05983.1	0.9976
YDR488C	NCU09142.1	4.9879
YDR490C	NCU03571.1	2.6164
YDR493W	NCU03008.1	1.461
YDR495C	NCU04125.1	5.9635
YDR496C	NCU09380.1	2.9662
YDR497C	NCU06846.1	1.6915
YDR501W	NCU06528.1	4.0224
YDR510W	NCU09813.1	1.2939
YDR511W	NCU09255.1	1.7333
YDR512C	NCU09599.1	3.8897
YDR514C	NCU00076.1	5.1013
YDR517W	NCU09217.1	6.6254
YDR523C	NCU04096.1	1.8181
YDR529C	NCU08940.1	1.114
YDR531W	NCU03154.1	0.9598
YDR533C	NCU06603.1	2.8121
YDR536W	NCU00821.1	1.3365
YEL002C	NCU00669.1	2.2808
YEL003W	NCU09249.1	2.5213
YEL004W	NCU02980.1	1.5495
YEL006W	NCU08941.1	1.5756
YEL009C	NCU04050.1	3.3206
YEL011W	NCU05429.1	0.5624
YEL013W	NCU01470.1	0.6668
YEL015W	NCU00427.1	3.6187
YEL019C	NCU03968.1	4.3977
YEL021W	NCU03488.1	1.1409
YEL022W	NCU08023.1	2.7095
YEL023C	NCU05859.1	3.3446
YEL024W	NCU06606.1	0.6662
YEL027W	NCU01332.1	0.2619
YEL031W	NCU04898.1	0.8209
YEL032W	NCU08009.1	1.0409
YEL036C	NCU08024.1	0.942
YEL037C	NCU07542.1	1.756
YEL038W	NCU06228.1	2.1746
YEL039C	NCU01808.1	0.5267
YEL040W	NCU05686.1	1.7251
YEL042W	NCU03713.1	1.301
YEL043W	NCU03136.1	6.4421
YEL044W	NCU06395.1	2.3434
YEL046C	NCU00944.1	1.6271
YEL047C	NCU02580.1	1.4361
YEL051W	NCU08035.1	0.4555
YEL052W	NCU04481.1	1.1406
YEL053C	NCU03557.1	4.3444
YEL054C	NCU01317.1	0.4647
YEL055C	NCU02497.1	3.0154
YEL056W	NCU06679.1	1.7725
YEL058W	NCU07458.1	1.4218
YEL061C	NCU00927.1	2.491
YEL062W	NCU03029.1	3.1407
YEL064C	NCU01481.1	1.442
YER002W	NCU09528.1	2.9413
YER003C	NCU07165.1	1.0892
YER004W	NCU03908.1	2.4643
YER005W	NCU08027.1	1.916
YER006W	NCU03066.1	1.1125
YER007C-A	NCU08678.1	1.1212
YER007W	NCU09139.1	3.5712
YER008C	NCU09869.1	4.1604
YER009W	NCU04759.1	1.0206
YER010C	NCU02941.1	1.5972
YER012W	NCU01368.1	0.8248
YER013W	NCU06318.1	1.0854
YER014W	NCU09113.1	3.3203
YER015W	NCU01654.1	2.2833
YER017C	NCU01479.1	0.8463
YER019W	NCU03243.1	2.034
YER021W	NCU02224.1	1.9955
YER022W	NCU00628.1	8.362
YER023W	NCU06471.1	2.4566
YER025W	NCU02810.1	0.4691
YER026C	NCU02381.1	0.9151
YER031C	NCU01523.1	0.6024
YER036C	NCU08920.1	0.453
YER039C	NCU06198.1	0.8635
YER039C	NCU06198.1	0.8635
YER042W	NCU10029.1	1.198
YER043C	NCU07930.1	0.2582
YER044C	NCU04461.1	3.0903
YER046W	NCU04604.1	3.1257
YER048W-A	NCU02007.1	2.3684
YER049W	NCU00520.1	2.1144
YER050C	NCU01007.1	4.2205
YER052C	NCU04118.1	1.0776
YER053C	NCU07465.1	0.8036
YER055C	NCU09320.1	0.9269
YER057C	NCU09331.1	0.992
YER058W	NCU05119.1	3.0834
YER060W	NCU04195.1	2.4492
YER060W	NCU04195.1	2.4492
YER061C	NCU00056.1	1.4445
YER063W	NCU07731.1	3.4008
YER065C	NCU04230.1	0.8102
YER066W	NCU05939.1	1.7558
YER068W	NCU04073.1	2.5384
YER069W	NCU00567.1	0.89
YER070W	NCU03539.1	0.5142
YER073W	NCU03415.1	0.7627
YER074W	NCU07182.1	0.5697
YER078C	NCU05971.1	1.4107
YER080W	NCU05162.1	6.5022
YER081W	NCU01439.1	0.5923
YER082C	NCU01502.1	1.1633
YER086W	NCU02450.1	1.0068
YER087W	NCU09892.1	2.2805
YER090W	NCU05129.1	0.9611
YER091C	NCU06512.1	0.7274
YER094C	NCU03304.1	0.3565
YER095W	NCU02741.1	0.5212
YER100W	NCU05592.1	1.8941
YER101C	NCU08768.1	3.092
YER102W	NCU08500.1	0.3748
YER107C	NCU04288.1	0.9827
YER110C	NCU05650.1	2.7356
YER117W	NCU02905.1	0.2483
YER118C	NCU08067.1	2.2001
YER119C	NCU08066.1	1.6214
YER120W	NCU08956.1	3.2226
YER122C	NCU08811.1	2.7741
YER125W	NCU03947.1	0.5218
YER126C	NCU00981.1	0.5483
YER127W	NCU07331.1	2.9437
YER131W	NCU04552.1	0.446
YER134C	NCU07321.1	2.3337
YER140W	NCU07125.1	2.5445
YER141W	NCU04817.1	1.2402
YER142C	NCU08938.1	2.7427
YER143W	NCU05292.1	1.7809
YER145C	NCU03497.1	1.3244
YER146W	NCU03766.1	1.2067
YER148W	NCU04770.1	0.4496
YER151C	NCU04333.1	3.8119
YER154W	NCU01102.1	2.8576
YER156C	NCU03859.1	1.4049
YER157W	NCU02268.1	5.2549
YER159C	NCU06405.1	1.6178
YER162C	NCU06585.1	3.3115
YER163C	NCU02737.1	1.8865
YER164W	NCU03060.1	1.6831
YER165W	NCU04799.1	0.781
YER166W	NCU07443.1	1.0938
YER168C	NCU08022.1	2.2311
YER169W	NCU03505.1	2.175
YER170W	NCU03216.1	1.1738
YER171W	NCU01625.1	0.4255
YER172C	NCU02685.1	1.3464
YER173W	NCU00517.1	3.8429
YER174C	NCU09803.1	1.4029
YER175C	NCU06616.1	2.3554
YER177W	NCU02806.1	0.3534
YER178W	NCU06482.1	0.6743
YER183C	NCU06353.1	2.1193
YFL001W	NCU01784.1	1.4268
YFL002C	NCU03380.1	1.5455
YFL004W	NCU01745.1	1.8562
YFL005W	NCU06404.1	0.6401
YFL006W	NCU05620.1	2.8261
YFL008W	NCU01323.1	2.1267
YFL011W	NCU01633.1	1.593
YFL013C	NCU01362.1	3.6195
YFL016C	NCU05196.1	1.8485
YFL017C	NCU01902.1	1.739
YFL018C	NCU02407.1	0.6255
YFL021W	NCU09068.1	3.1994
YFL022C	NCU05095.1	0.8845
YFL025C	NCU08021.1	2.1923
YFL026W	NCU05758.1	4.5834
YFL027C	NCU05272.1	3.2514
YFL030W	NCU01821.1	1.2824
YFL031W	NCU01856.1	3.0411
YFL034W	NCU02747.1	2.0354
YFL036W	NCU06308.1	1.9762
YFL037W	NCU04054.1	0.283
YFL038C	NCU08477.1	0.3909
YFL039C	NCU04173.1	0.0903
YFL044C	NCU02353.1	2.458
YFL045C	NCU02829.1	0.6331
YFL047W	NCU09537.1	2.3818
YFL048C	NCU00162.1	3.4739
YFL055W	NCU04435.1	0.9324
YFL059W	NCU06550.1	0.6246
YFL060C	NCU06549.1	1.7114
YFL061W	NCU04466.1	1.8312
YFL067W	NCU02165.1	4.4287
YFR001W	NCU01301.1	3.0262
YFR002W	NCU01702.1	2.3411
YFR003C	NCU01670.1	2.5861
YFR004W	NCU00823.1	0.595
YFR005C	NCU09547.1	2.0572
YFR006W	NCU08782.1	1.6203
YFR009W	NCU04051.1	0.7671
YFR011C	NCU02013.1	2.383
YFR018C	NCU09018.1	2.1344
YFR019W	NCU02083.1	2.705
YFR021W	NCU03441.1	1.7128
YFR022W	NCU03887.1	2.8082
YFR025C	NCU06974.1	2.34
YFR028C	NCU03246.1	1.3614
YFR030W	NCU04077.1	1.6419
YFR031C	NCU07679.1	1.2242
YFR032C-A	NCU00315.1	0.279
YFR041C	NCU02490.1	2.4575
YFR047C	NCU02998.1	0.7336
YFR048W	NCU08370.1	1.6578
YFR050C	NCU07365.1	1.2026
YFR051C	NCU00493.1	1.9179
YFR052W	NCU10067.1	2.1009
YFR053C	NCU02542.1	0.8447
YGL002W	NCU04003.1	1.5214
YGL003C	NCU01269.1	1.773
YGL006W	NCU04736.1	1.264
YGL008C	NCU01680.1	0.3452
YGL009C	NCU04385.1	0.6672
YGL010W	NCU02660.1	2.5153
YGL011C	NCU10061.1	0.6329
YGL012W	NCU01333.1	1.0943
YGL017W	NCU01803.1	2.5762
YGL018C	NCU07360.1	1.9017
YGL019W	NCU05485.1	1.2769
YGL026C	NCU08409.1	0.6164
YGL027C	NCU03657.1	1.8687
YGL030W	NCU08963.1	0.553
YGL037C	NCU00713.1	2.1185
YGL040C	NCU01013.1	0.5873
YGL043W	NCU02563.1	2.1586
YGL048C	NCU05363.1	0.3106
YGL049C	NCU07868.1	2.7321
YGL050W	NCU02014.1	2.4034
YGL054C	NCU06922.1	0.6589
YGL055W	NCU05259.1	1.0046
YGL058W	NCU09731.1	0.314
YGL059W	NCU03796.1	2.1203
YGL062W	NCU02505.1	0.4969
YGL064C	NCU06246.1	2.6898
YGL065C	NCU03503.1	1.3883
YGL066W	NCU07579.1	4.4797
YGL067W	NCU00293.1	2.5489
YGL068W	NCU06469.1	1.0357
YGL070C	NCU08553.1	1.8408
YGL077C	NCU05776.1	2.7299
YGL078C	NCU05782.1	0.9398
YGL079W	NCU03383.1	5.0736
YGL080W	NCU02507.1	0.874
YGL083W	NCU04755.1	2.5232
YGL084C	NCU02591.1	1.3078
YGL085W	NCU03046.1	1.6435
YGL091C	NCU08825.1	0.5856
YGL093W	NCU03103.1	3.8817
YGL095C	NCU06192.1	1.4357
YGL099W	NCU04166.1	1.1389
YGL101W	NCU04470.1	1.9975
YGL103W	NCU03806.1	0.4814
YGL105W	NCU06307.1	1.5459
YGL106W	NCU06617.1	1.4645
YGL112C	NCU07757.1	1.7553
YGL113W	NCU03072.1	4.203
YGL114W	NCU09874.1	5.1825
YGL115W	NCU01471.1	0.9089
YGL116W	NCU02616.1	1.9627
YGL119W	NCU03823.1	1.1222
YGL123W	NCU06047.1	0.4554
YGL124C	NCU09220.1	3.1356
YGL125W	NCU07690.1	0.9548
YGL127C	NCU00569.1	2.0357
YGL129C	NCU08120.1	3.7588
YGL130W	NCU06260.1	2.1195
YGL133W	NCU00164.1	4.4045
YGL135W	NCU00294.1	0.347
YGL136C	NCU03987.1	1.5442
YGL137W	NCU07319.1	0.968
YGL139W	NCU01036.1	2.104
YGL140C	NCU04614.1	5.3373
YGL141W	NCU04800.1	2.6832
YGL142C	NCU00193.1	2.5667
YGL143C	NCU06721.1	1.7436
YGL144C	NCU07691.1	1.7506
YGL148W	NCU05420.1	0.4717
YGL150C	NCU08919.1	1.4632
YGL153W	NCU03901.1	3.1014
YGL155W	NCU02228.1	2.4903
YGL156W	NCU07404.1	1.348
YGL159W	NCU04777.1	4.1087
YGL161C	NCU05276.1	2.9831
YGL163C	NCU02348.1	0.8326
YGL164C	NCU04789.1	2.9515
YGL166W	NCU04830.1	2.7877
YGL167C	NCU03292.1	1.0096
YGL169W	NCU02537.1	1.3638
YGL171W	NCU00919.1	2.0589
YGL173C	NCU06678.1	1.5703
YGL174W	NCU04362.1	3.6141
YGL179C	NCU03523.1	2.318
YGL180W	NCU00188.1	2.4989
YGL181W	NCU01150.1	2.2783
YGL184C	NCU07987.1	1.2179
YGL187C	NCU05689.1	0.9714
YGL190C	NCU09377.1	0.6482
YGL191W	NCU01962.1	1.8888
YGL194C	NCU02795.1	1.0858
YGL195W	NCU05803.1	1.8408
YGL198W	NCU06367.1	3.7616
YGL200C	NCU08339.1	1.1541
YGL201C	NCU05194.1	0.9312
YGL202W	NCU09116.1	1.4506
YGL203C	NCU04316.1	2.5802
YGL206C	NCU02510.1	0.793
YGL207W	NCU01164.1	1.3032
YGL208W	NCU03837.1	2.7964
YGL209W	NCU08807.1	4.099
YGL211W	NCU04780.1	0.6628
YGL212W	NCU00242.1	3.2135
YGL213C	NCU03517.1	2.8406
YGL216W	NCU06144.1	1.8261
YGL221C	NCU06108.1	1.6671
YGL231C	NCU05231.1	3.0206
YGL232W	NCU02385.1	2.243
YGL233W	NCU00117.1	3.6994
YGL234W	NCU00177.1	0.9645
YGL236C	NCU00136.1	1.0721
YGL237C	NCU03033.1	2.4647
YGL238W	NCU04104.1	1.6721
YGL240W	NCU08731.1	3.0459
YGL241W	NCU06578.1	3.4222
YGL242C	NCU00571.1	2.3046
YGL243W	NCU03149.1	6.9001
YGL244W	NCU03956.1	3.1987
YGL245W	NCU08894.1	0.9548
YGL246C	NCU04191.1	2.9109
YGL247W	NCU09204.1	2.2584
YGL248W	NCU00237.1	3.5547
YGL252C	NCU08611.1	2.767
YGL255W	NCU07621.1	0.9577
YGL256W	NCU04078.1	3.4461
YGR001C	NCU02372.1	1.4047
YGR002C	NCU04002.1	2.9149
YGR003W	NCU02498.1	3.1262
YGR005C	NCU03047.1	2.911
YGR007W	NCU04289.1	1.7499
YGR012W	NCU02564.1	0.9996
YGR014W	NCU04373.1	5.9184
YGR019W	NCU08998.1	0.8092
YGR020C	NCU04387.1	0.6672
YGR024C	NCU02105.1	1.059
YGR027C	NCU09476.1	0.8355
YGR029W	NCU02396.1	1.3403
YGR031W	NCU01454.1	1.8759
YGR033C	NCU08810.1	2.8768
YGR036C	NCU03718.1	2.6218
YGR037C	NCU06346.1	1.4475
YGR040W	NCU02393.1	0.6156
YGR046W	NCU04429.1	2.0425
YGR047C	NCU00310.1	3.8318
YGR048W	NCU06856.1	1.5877
YGR053C	NCU08476.1	5.7543
YGR054W	NCU06099.1	2.0558
YGR055W	NCU04942.1	1.6676
YGR058W	NCU02738.1	3.2167
YGR060W	NCU06402.1	0.8372
YGR061C	NCU08685.1	0.9842
YGR063C	NCU03838.1	1.3097
YGR066C	NCU04406.1	2.6326
YGR074W	NCU00505.1	1.16
YGR076C	NCU02804.1	1.6749
YGR078C	NCU02264.1	1.3443
YGR080W	NCU07512.1	2.852
YGR082W	NCU06632.1	2.4867
YGR085C	NCU02509.1	0.6451
YGR087C	NCU02397.1	1.1836
YGR090W	NCU09437.1	2.7154
YGR091W	NCU02716.1	2.7466
YGR093W	NCU02495.1	3.2923
YGR094W	NCU01965.1	1.0721
YGR095C	NCU03268.1	2.8957
YGR096W	NCU07384.1	2.0807
YGR098C	NCU00205.1	4.1779
YGR099W	NCU02531.1	3.9667
YGR100W	NCU00681.1	1.4862
YGR101W	NCU03080.1	2.8246
YGR103W	NCU00925.1	1.323
YGR105W	NCU09107.1	1.5616
YGR108W	NCU02758.1	1.9348
YGR110W	NCU06332.1	2.176
YGR111W	NCU00633.1	3.5442
YGR116W	NCU04611.1	2.171
YGR118W	NCU06542.1	2.4861
YGR123C	NCU01433.1	1.2073
YGR124W	NCU04303.1	0.5712
YGR125W	NCU02632.1	1.8668
YGR127W	NCU05525.1	3.1953
YGR131W	NCU04639.1	2.4381
YGR132C	NCU08946.1	0.3807
YGR133W	NCU02636.1	1.6263
YGR135W	NCU05942.1	0.58
YGR144W	NCU06110.1	0.7259
YGR145W	NCU03961.1	1.334
YGR147C	NCU04644.1	3.2161
YGR148C	NCU03150.1	0.5523
YGR149W	NCU01324.1	2.1501
YGR155W	NCU08216.1	0.9337
YGR157W	NCU08045.1	2.4224
YGR158C	NCU08026.1	3.4812
YGR159C	NCU03092.1	1.416
YGR163W	NCU00376.1	1.477
YGR165W	NCU01894.1	3.8458
YGR167W	NCU04115.1	2.3911
YGR170W	NCU01004.1	3.3424
YGR172C	NCU05514.1	1.3593
YGR173W	NCU01183.1	0.551
YGR175C	NCU08280.1	1.7045
YGR183C	NCU03233.1	1.8238
YGR185C	NCU07755.1	0.964
YGR187C	NCU08324.1	1.4535
YGR188C	NCU10043.1	2.8207
YGR189C	NCU08072.1	2.6465
YGR192C	NCU01528.1	0.6587
YGR193C	NCU00050.1	2.673
YGR194C	NCU07890.1	1.5278
YGR195W	NCU00812.1	1.5765
YGR200C	NCU04176.1	1.6582
YGR202C	NCU03880.1	1.7362
YGR203W	NCU06966.1	1.5646
YGR204W	NCU03877.1	0.6072
YGR205W	NCU08827.1	2.6003
YGR207C	NCU07733.1	0.8391
YGR208W	NCU02004.1	1.8301
YGR210C	NCU06659.1	0.6249
YGR211W	NCU08507.1	1.1243
YGR213C	NCU05649.1	1.9611
YGR214W	NCU03393.1	0.6154
YGR215W	NCU01761.1	2.6929
YGR217W	NCU02762.1	2.5942
YGR218W	NCU01820.1	0.8989
YGR220C	NCU06749.1	1.3234
YGR225W	NCU01572.1	2.7653
YGR227W	NCU07328.1	3.2505
YGR229C	NCU04189.1	3.1186
YGR231C	NCU03310.1	0.5447
YGR233C	NCU01847.1	3.5075
YGR234W	NCU10051.1	1.66
YGR235C	NCU02064.1	3.8459
YGR238C	NCU00622.1	2.7569
YGR241C	NCU02586.1	2.5503
YGR243W	NCU03155.1	1.2505
YGR244C	NCU08471.1	0.8633
YGR245C	NCU09488.1	1.4547
YGR246C	NCU04523.1	2.6644
YGR247W	NCU05539.1	4.021
YGR249W	NCU08512.1	3.9546
YGR253C	NCU05295.1	0.3973
YGR254W	NCU10042.1	0.3658
YGR255C	NCU02536.1	1.6009
YGR257C	NCU07478.1	1.5076
YGR260W	NCU08407.1	2.1936
YGR261C	NCU06569.1	2.8111
YGR262C	NCU04595.1	2.8288
YGR263C	NCU06152.1	4.0812
YGR266W	NCU03220.1	1.8504
YGR270W	NCU06484.1	2.1735
YGR271W	NCU08267.1	1.069
YGR272C	NCU00092.1	2.1973
YGR273C	NCU09108.1	2.4236
YGR274C	NCU02556.1	3.2325
YGR277C	NCU06029.1	2.3653
YGR278W	NCU00066.1	2.5172
YGR281W	NCU04161.1	2.0104
YGR284C	NCU03319.1	1.3216
YGR286C	NCU03979.1	0.8162
YGR287C	NCU07860.1	1.132
YGR288W	NCU07788.1	3.1035
YGR289C	NCU08858.1	1.5051
YHL001W	NCU00634.1	0.8687
YHL007C	NCU03894.1	1.9198
YHL009C	NCU01994.1	4.607
YHL011C	NCU06970.1	0.6101
YHL013C	NCU01397.1	1.9755
YHL015W	NCU06892.1	0.8694
YHL016C	NCU09909.1	1.0605
YHL021C	NCU06891.1	3.0888
YHL022C	NCU01120.1	4.3536
YHL023C	NCU02725.1	6.9049
YHL024W	NCU01976.1	4.432
YHL030W	NCU00770.1	3.318
YHL031C	NCU02706.1	1.9075
YHL032C	NCU06005.1	1.5648
YHL039W	NCU09581.1	4.699
YHL040C	NCU07564.1	2.751
YHR002W	NCU08326.1	0.947
YHR004C	NCU08948.1	2.5129
YHR007C	NCU02624.1	1.184
YHR008C	NCU09560.1	0.9234
YHR009C	NCU09535.1	1.5993
YHR011W	NCU09594.1	1.6345
YHR012W	NCU01822.1	1.9325
YHR013C	NCU08944.1	1.2136
YHR018C	NCU08162.1	0.823
YHR019C	NCU06457.1	0.9449
YHR020W	NCU04449.1	0.8663
YHR021C	NCU00618.1	0.3086
YHR023W	NCU00551.1	2.3466
YHR024C	NCU06270.1	0.9719
YHR025W	NCU04277.1	0.6857
YHR026W	NCU09747.1	0.6255
YHR027C	NCU07721.1	0.9729
YHR028C	NCU02515.1	1.4826
YHR029C	NCU05696.1	3.7885
YHR030C	NCU09842.1	0.5919
YHR032W	NCU07720.1	1.7243
YHR037W	NCU03076.1	0.9051
YHR039C	NCU07442.1	1.1961
YHR039C-A	NCU05118.1	1.6898
YHR040W	NCU03365.1	3.1874
YHR042W	NCU09741.1	1.3153
YHR051W	NCU06695.1	0.8971
YHR058C	NCU03809.1	4.7665
YHR059W	NCU03653.1	2.0812
YHR060W	NCU06456.1	3.0493
YHR061C	NCU04585.1	3.5482
YHR063C	NCU07836.1	3.9114
YHR064C	NCU00692.1	1.2521
YHR065C	NCU04504.1	1.1074
YHR066W	NCU04503.1	1.5017
YHR068W	NCU05418.1	0.6125
YHR069C	NCU04009.1	1.499
YHR070W	NCU09311.1	1.852
YHR072W	NCU01119.1	1.4146
YHR073W	NCU04610.1	2.3761
YHR074W	NCU04648.1	0.751
YHR075C	NCU00954.1	2.2737
YHR076W	NCU00958.1	2.8294
YHR077C	NCU05267.1	3.0555
YHR079C	NCU02202.1	2.7073
YHR084W	NCU00340.1	3.3436
YHR085W	NCU09094.1	3.3465
YHR086W	NCU00768.1	2.1778
YHR088W	NCU00404.1	1.2443
YHR089C	NCU07903.1	0.6894
YHR090C	NCU02796.1	2.0953
YHR097C	NCU00687.1	2.7346
YHR098C	NCU06868.1	2.2919
YHR099W	NCU01379.1	1.6581
YHR100C	NCU01371.1	1.0166
YHR104W	NCU08384.1	1.1133
YHR107C	NCU03795.1	0.6708
YHR108W	NCU06105.1	1.6368
YHR112C	NCU00522.1	1.2573
YHR113W	NCU00122.1	0.8307
YHR114W	NCU01161.1	2.5419
YHR115C	NCU06269.1	1.4956
YHR119W	NCU01206.1	3.183
YHR120W	NCU07407.1	2.3557
YHR122W	NCU02573.1	1.5814
YHR123W	NCU01993.1	1.7485
YHR132C	NCU01464.1	1.6365
YHR134W	NCU02060.1	2.5503
YHR141C	NCU00706.1	0.3341
YHR142W	NCU05720.1	1.3394
YHR143W-A	NCU04508.1	1.2868
YHR144C	NCU06673.1	1.2416
YHR146W	NCU07674.1	8.6515
YHR147C	NCU04068.1	5.8382
YHR148W	NCU01008.1	0.6284
YHR164C	NCU04749.1	2.4679
YHR165C	NCU07832.1	0.5985
YHR166C	NCU01174.1	2.4453
YHR168W	NCU05302.1	2.4245
YHR169W	NCU06418.1	1.0105
YHR170W	NCU08663.1	0.8026
YHR171W	NCU06672.1	1.4475
YHR172W	NCU05296.1	3.4182
YHR176W	NCU03755.1	2.4116
YHR177W	NCU06864.1	3.6264
YHR181W	NCU00778.1	1.2949
YHR183W	NCU03100.1	0.3632
YHR186C	NCU00621.1	1.2477
YHR187W	NCU06706.1	2.3117
YHR188C	NCU05644.1	1.608
YHR189W	NCU01070.1	2.4727
YHR190W	NCU06054.1	1.4563
YHR191C	NCU01746.1	3.1076
YHR194W	NCU07955.1	1.3196
YHR198C	NCU01218.1	2.9219
YHR200W	NCU02982.1	1.1087
YHR201C	NCU06310.1	2.6072
YHR202W	NCU00665.1	1.9795
YHR204W	NCU02091.1	2.7492
YHR205W	NCU03200.1	1.4692
YHR210C	NCU09705.1	2.2765
YHR215W	NCU03255.1	3.4111
YHR217C	NCU04663.1	3.8017
YIL001W	NCU03186.1	2.3021
YIL003W	NCU01084.1	0.8988
YIL004C	NCU01741.1	1.7654
YIL008W	NCU04177.1	1.3196
YIL018W	NCU02757.1	2.8294
YIL019W	NCU00151.1	3.4701
YIL020C	NCU00150.1	0.8841
YIL021W	NCU01515.1	1.0424
YIL022W	NCU03229.1	1.4818
YIL023C	NCU06380.1	2.0895
YIL026C	NCU01247.1	4.7432
YIL027C	NCU09386.1	3.1677
YIL030C	NCU07516.1	4.0594
YIL031W	NCU01366.1	6.0269
YIL033C	NCU01166.1	1.218
YIL034C	NCU07471.1	1.0035
YIL039W	NCU02940.1	2.1355
YIL042C	NCU04349.1	2.2219
YIL043C	NCU00216.1	1.294
YIL044C	NCU03890.1	1.7643
YIL045W	NCU08779.1	5.2816
YIL046W	NCU08563.1	1.3591
YIL047C	NCU04201.1	3.0154
YIL048W	NCU03818.1	0.878
YIL049W	NCU00387.1	2.7283
YIL050W	NCU09288.1	1.3464
YIL052C	NCU07857.1	0.4251
YIL053W	NCU03068.1	1.7454
YIL061C	NCU07548.1	2.0389
YIL062C	NCU03438.1	2.5136
YIL064W	NCU00487.1	1.5119
YIL065C	NCU05313.1	1.1986
YIL067C	NCU04653.1	2.8724
YIL068C	NCU03341.1	3.3498
YIL069C	NCU07182.1	0.5697
YIL070C	NCU06086.1	2.3688
YIL075C	NCU09450.1	1.2764
YIL078W	NCU02380.1	0.8066
YIL083C	NCU09090.1	1.0734
YIL085C	NCU04037.1	1.6468
YIL090W	NCU01279.1	2.4902
YIL091C	NCU01022.1	2.0436
YIL093C	NCU03343.1	2.2287
YIL094C	NCU02954.1	0.5347
YIL103W	NCU08503.1	0.8761
YIL105C	NCU02425.1	2.3591
YIL107C	NCU01728.1	1.4815
YIL108W	NCU02415.1	1.6594
YIL110W	NCU00956.1	2.3531
YIL112W	NCU00388.1	4.6686
YIL113W	NCU06252.1	2.0935
YIL118W	NCU00600.1	0.5425
YIL121W	NCU04886.1	2.3663
YIL124W	NCU07904.1	2.0036
YIL125W	NCU05425.1	0.6568
YIL128W	NCU00964.1	5.5389
YIL129C	NCU09740.1	2.5896
YIL133C	NCU01221.1	0.4371
YIL134W	NCU04180.1	1.8276
YIL135C	NCU02024.1	8.6592
YIL140W	NCU04601.1	3.9488
YIL142W	NCU02207.1	0.3848
YIL145C	NCU08661.1	1.7322
YIL147C	NCU04615.1	2.5848
YIL148W	NCU05275.1	0.0616
YIL149C	NCU00658.1	4.8532
YIL150C	NCU04738.1	3.3759
YIL153W	NCU04810.1	1.6607
YIL155C	NCU05454.1	1.311
YIL157C	NCU06748.1	2.4019
YIL160C	NCU04796.1	1.0291
YIL162W	NCU04265.1	3.1015
YIL164C	NCU05387.1	1.4425
YIL168W	NCU03761.1	1.5544
YIR002C	NCU09318.1	2.2444
YIR004W	NCU06052.1	1.3275
YIR005W	NCU02467.1	1.095
YIR006C	NCU06171.1	2.8785
YIR007W	NCU02233.1	1.6203
YIR008C	NCU02232.1	1.172
YIR010W	NCU01344.1	5.7466
YIR011C	NCU04274.1	3.2556
YIR012W	NCU02477.1	2.8888
YIR022W	NCU04519.1	1.0407
YIR026C	NCU08158.1	1.9943
YIR027C	NCU02296.1	1.1459
YIR028W	NCU07334.1	1.2517
YIR029W	NCU01816.1	1.095
YIR030C	NCU07170.1	3.1835
YIR031C	NCU10007.1	0.6337
YIR032C	NCU03850.1	1.8213
YIR034C	NCU03118.1	0.7345
YIR035C	NCU02018.1	1.6396
YIR037W	NCU09534.1	0.6949
YIR038C	NCU05706.1	1.8959
YJL001W	NCU09290.1	0.4567
YJL002C	NCU02541.1	2.6822
YJL003W	NCU00641.1	1.2638
YJL004C	NCU02294.1	2.2841
YJL005W	NCU08377.1	2.6849
YJL008C	NCU07567.1	0.6698
YJL010C	NCU06118.1	3.3174
YJL012C	NCU08110.1	0.8857
YJL014W	NCU01843.1	0.4252
YJL020C	NCU07012.1	4.1618
YJL024C	NCU09461.1	1.4214
YJL026W	NCU07887.1	0.5566
YJL029C	NCU03024.1	3.1038
YJL030W	NCU05781.1	0.841
YJL031C	NCU01571.1	2.3976
YJL033W	NCU04439.1	0.9249
YJL034W	NCU03982.1	0.3684
YJL035C	NCU01888.1	1.9603
YJL036W	NCU03218.1	1.8846
YJL039C	NCU00273.1	4.5827
YJL041W	NCU08604.1	5.1533
YJL046W	NCU05421.1	9.059
YJL049W	NCU05195.1	3.7709
YJL050W	NCU03363.1	0.841
YJL052W	NCU01528.1	0.6587
YJL054W	NCU07295.1	4.6544
YJL055W	NCU06711.1	1.3359
YJL057C	NCU08177.1	2.9351
YJL059W	NCU08408.1	1.4434
YJL060W	NCU03347.1	0.8691
YJL062W	NCU06215.1	2.4936
YJL063C	NCU01023.1	2.2084
YJL065C	NCU06623.1	2.9124
YJL068C	NCU00173.1	1.1037
YJL069C	NCU03018.1	2.6454
YJL071W	NCU07682.1	2.7905
YJL072C	NCU06322.1	2.3517
YJL074C	NCU07554.1	2.0134
YJL079C	NCU05618.1	3.241
YJL080C	NCU03897.1	3.1315
YJL082W	NCU07911.1	2.7712
YJL083W	NCU06276.1	3.4749
YJL085W	NCU08012.1	3.061
YJL087C	NCU04410.1	1.7045
YJL091C	NCU00913.1	1.6328
YJL092W	NCU04733.1	3.6
YJL093C	NCU04065.1	3.6587
YJL094C	NCU07068.1	2.9355
YJL096W	NCU00977.1	3.1821
YJL097W	NCU08985.1	1.9184
YJL100W	NCU04355.1	1.6836
YJL101C	NCU01157.1	1.5107
YJL102W	NCU07021.1	2.3039
YJL104W	NCU05515.1	1.441
YJL105W	NCU04389.1	5.9983
YJL108C	NCU00717.1	1.0143
YJL109C	NCU00336.1	3.262
YJL111W	NCU09700.1	0.4762
YJL112W	NCU07724.1	1.9941
YJL115W	NCU09436.1	1.1001
YJL121C	NCU00519.1	0.9424
YJL123C	NCU02899.1	4.1768
YJL124C	NCU01601.1	5.333
YJL125C	NCU04196.1	1.4973
YJL126W	NCU05757.1	1.2456
YJL127C	NCU09699.1	2.3094
YJL128C	NCU00587.1	2.2238
YJL130C	NCU08287.1	0.4234
YJL133W	NCU02423.1	1.1314
YJL136C	NCU08627.1	0.3856
YJL137C	NCU06698.1	2.6289
YJL138C	NCU07420.1	0.4226
YJL141C	NCU07872.1	1.5375
YJL145W	NCU02200.1	2.8121
YJL153C	NCU06666.1	0.9371
YJL154C	NCU06284.1	1.5296
YJL155C	NCU09347.1	0.8074
YJL157C	NCU07565.1	6.6224
YJL158C	NCU04033.1	5.6506
YJL159W	NCU07569.1	5.3063
YJL163C	NCU08292.1	3.6533
YJL166W	NCU08947.1	1.2387
YJL167W	NCU01175.1	0.7181
YJL168C	NCU00269.1	2.0338
YJL171C	NCU07499.1	2.0535
YJL177W	NCU03703.1	0.5777
YJL178C	NCU03543.1	2.796
YJL179W	NCU02970.1	3.1484
YJL180C	NCU00676.1	2.7265
YJL190C	NCU06431.1	0.1764
YJL193W	NCU05453.1	2.3416
YJL197W	NCU00480.1	2.9072
YJL200C	NCU04280.1	0.7363
YJL203W	NCU01913.1	3.3746
YJL204C	NCU03658.1	2.9578
YJL206C	NCU01478.1	4.1444
YJL207C	NCU08993.1	4.0145
YJL208C	NCU00030.1	0.8302
YJL212C	NCU03171.1	1.8544
YJL213W	NCU09670.1	0.8924
YJL218W	NCU09283.1	1.7189
YJL222W	NCU02669.1	2.7317
YJR001W	NCU06231.1	1.6362
YJR002W	NCU03952.1	2.4666
YJR005W	NCU05232.1	1.9619
YJR006W	NCU03763.1	1.9399
YJR007W	NCU08277.1	0.5688
YJR008W	NCU02459.1	1.6507
YJR010W	NCU01985.1	0.7941
YJR013W	NCU06057.1	1.385
YJR014W	NCU02984.1	1.3732
YJR016C	NCU04579.1	0.5901
YJR017C	NCU08554.1	1.1851
YJR019C	NCU00580.1	3.23
YJR024C	NCU09264.1	0.9782
YJR025C	NCU03282.1	0.8047
YJR033C	NCU01658.1	2.4697
YJR034W	NCU02149.1	2.1138
YJR035W	NCU07837.1	1.3305
YJR036C	NCU06756.1	2.8496
YJR040W	NCU06624.1	1.6321
YJR044C	NCU06713.1	1.3362
YJR047C	NCU08332.1	2.6154
YJR049C	NCU03267.1	1.5401
YJR050W	NCU00664.1	2.6398
YJR052W	NCU03649.1	3.8157
YJR055W	NCU01780.1	3.6192
YJR057W	NCU07773.1	1.5913
YJR058C	NCU07989.1	0.875
YJR060W	NCU08999.1	2.7736
YJR062C	NCU01294.1	3.1204
YJR063W	NCU05251.1	1.9498
YJR064W	NCU03980.1	0.4918
YJR065C	NCU01756.1	0.4238
YJR067C	NCU02949.1	2.1561
YJR068W	NCU02687.1	0.9216
YJR069C	NCU01441.1	0.9585
YJR070C	NCU05252.1	1.1025
YJR072C	NCU04507.1	0.8574
YJR073C	NCU04699.1	1.0103
YJR074W	NCU06875.1	3.7587
YJR076C	NCU02464.1	1.0305
YJR077C	NCU05390.1	0.7417
YJR078W	NCU05752.1	1.2472
YJR080C	NCU05027.1	4.1997
YJR084W	NCU08388.1	3.257
YJR085C	NCU09251.1	1.6873
YJR088C	NCU04651.1	2.9532
YJR091C	NCU06199.1	3.2515
YJR093C	NCU07654.1	3.2307
YJR095W	NCU08561.1	0.7175
YJR096W	NCU01233.1	1.3943
YJR098C	NCU00161.1	2.5361
YJR099W	NCU06372.1	1.8389
YJR101W	NCU07386.1	2.929
YJR102C	NCU03898.1	2.963
YJR103W	NCU00261.1	0.7424
YJR104C	NCU02133.1	0.4951
YJR105W	NCU00414.1	1.1243
YJR107W	NCU03301.1	2.9361
YJR109C	NCU02677.1	0.5129
YJR113C	NCU04806.1	3.0288
YJR116W	NCU02977.1	2.8618
YJR117W	NCU03637.1	1.0896
YJR119C	NCU01238.1	2.4412
YJR121W	NCU05430.1	0.3394
YJR122W	NCU06424.1	3.679
YJR124C	NCU08425.1	2.233
YJR125C	NCU00725.1	2.0637
YJR126C	NCU03108.1	2.257
YJR129C	NCU07181.1	2.9822
YJR131W	NCU02778.1	1.2145
YJR132W	NCU01939.1	2.4935
YJR133W	NCU05542.1	0.8037
YJR134C	NCU02968.1	4.5596
YJR137C	NCU05238.1	1.0617
YJR138W	NCU07710.1	3.0257
YJR139C	NCU03935.1	0.9631
YJR140C	NCU04512.1	5.0553
YJR141W	NCU03041.1	4.1426
YJR142W	NCU08029.1	2.1613
YJR143C	NCU09332.1	1.2565
YJR148W	NCU04754.1	0.6834
YJR149W	NCU03949.1	3.9991
YJR152W	NCU02653.1	2.3608
YJR153W	NCU02369.1	1.3794
YJR159W	NCU00891.1	1.2259
YKL001C	NCU09896.1	0.453
YKL002W	NCU00435.1	0.837
YKL003C	NCU05717.1	1.5038
YKL004W	NCU02282.1	1.5836
YKL005C	NCU05943.1	3.9927
YKL007W	NCU03911.1	1.9402
YKL008C	NCU00008.1	1.3004
YKL010C	NCU09866.1	2.7814
YKL011C	NCU03338.1	4.656
YKL012W	NCU03062.1	2.9871
YKL013C	NCU01918.1	0.3873
YKL014C	NCU07686.1	7.3638
YKL016C	NCU00636.1	0.9975
YKL018W	NCU07885.1	1.879
YKL019W	NCU03632.1	2.1151
YKL020C	NCU01722.1	3.7101
YKL021C	NCU07864.1	3.7673
YKL024C	NCU02812.1	0.6797
YKL025C	NCU01929.1	2.553
YKL027W	NCU00605.1	1.4313
YKL029C	NCU02906.1	0.9944
YKL033W	NCU00345.1	3.8529
YKL033W-A	NCU08666.1	0.7895
YKL034W	NCU03740.1	3.3188
YKL035W	NCU02797.1	0.5621
YKL039W	NCU00182.1	2.3262
YKL040C	NCU01779.1	1.5718
YKL041W	NCU01791.1	2.0431
YKL043W	NCU01414.1	1.8764
YKL045W	NCU04646.1	1.6009
YKL046C	NCU02032.1	1.196
YKL047W	NCU00167.1	4.0212
YKL051W	NCU03660.1	2.9744
YKL054C	NCU07863.1	5.1749
YKL055C	NCU03525.1	2.931
YKL056C	NCU06464.1	0.7525
YKL058W	NCU09748.1	0.8513
YKL059C	NCU06718.1	2.2729
YKL060C	NCU07807.1	0.5264
YKL064W	NCU03312.1	2.2935
YKL067W	NCU04202.1	0.5433
YKL069W	NCU01163.1	0.8189
YKL071W	NCU05164.1	2.4795
YKL073W	NCU09485.1	3.0856
YKL078W	NCU09254.1	1.6955
YKL079W	NCU09730.1	2.7512
YKL080W	NCU09897.1	1.8837
YKL084W	NCU06439.1	8.0885
YKL085W	NCU04899.1	0.5966
YKL087C	NCU08138.1	1.167
YKL092C	NCU03852.1	3.9064
YKL094W	NCU06700.1	3.9255
YKL095W	NCU01390.1	2.7945
YKL098W	NCU03712.1	3.4356
YKL099C	NCU03133.1	3.4063
YKL100C	NCU00568.1	3.7686
YKL103C	NCU04192.1	1.6445
YKL104C	NCU07366.1	0.5642
YKL108W	NCU02241.1	3.7338
YKL110C	NCU00178.1	2.3171
YKL113C	NCU02288.1	0.8247
YKL114C	NCU10044.1	1.2584
YKL116C	NCU04143.1	2.4349
YKL117W	NCU01792.1	2.1349
YKL119C	NCU02304.1	3.8079
YKL120W	NCU07884.1	0.8137
YKL125W	NCU09247.1	4.18
YKL126W	NCU07280.1	1.404
YKL133C	NCU04212.1	6.6741
YKL134C	NCU02063.1	1.8826
YKL135C	NCU09721.1	1.3869
YKL138C	NCU00211.1	2.3134
YKL140W	NCU02148.1	1.4915
YKL143W	NCU04165.1	2.6075
YKL145W	NCU02840.1	0.2439
YKL146W	NCU03783.1	1.5465
YKL148C	NCU08336.1	0.3257
YKL149C	NCU03409.1	1.9873
YKL150W	NCU03112.1	1.323
YKL151C	NCU02513.1	1.134
YKL154W	NCU08217.1	2.4297
YKL155C	NCU00599.1	4.0553
YKL157W	NCU09228.1	0.846
YKL160W	NCU01447.1	1.4643
YKL162C	NCU02565.1	3.5987
YKL165C	NCU07999.1	1.3634
YKL167C	NCU01650.1	2.6269
YKL175W	NCU00029.1	3.5396
YKL181W	NCU05254.1	1.0402
YKL182W	NCU07307.1	0.8277
YKL184W	NCU01271.1	1.1918
YKL188C	NCU01751.1	2.0601
YKL189W	NCU03576.1	2.4843
YKL190W	NCU03833.1	0.7398
YKL191W	NCU06168.1	2.2352
YKL192C	NCU05008.1	0.9655
YKL196C	NCU08973.1	1.0252
YKL197C	NCU08118.1	2.4257
YKL203C	NCU05608.1	1.1062
YKL205W	NCU00134.1	3.4058
YKL207W	NCU00966.1	1.6465
YKL209C	NCU09443.1	2.7077
YKL210W	NCU04370.1	0.6495
YKL211C	NCU00200.1	0.754
YKL213C	NCU00880.1	2.4042
YKL215C	NCU04569.1	0.7345
YKL216W	NCU04318.1	3.2043
YKL217W	NCU07607.1	1.7585
YKL218C	NCU03607.1	1.2181
YKL220C	NCU00023.1	2.7026
YKL221W	NCU09811.1	2.5001
YKR001C	NCU04100.1	0.5997
YKR002W	NCU08983.1	1.2339
YKR003W	NCU03258.1	1.0666
YKR009C	NCU08828.1	1.0619
YKR013W	NCU02470.1	2.8345
YKR014C	NCU00895.1	0.8261
YKR016W	NCU00894.1	4.6865
YKR017C	NCU06882.1	2.3522
YKR021W	NCU05721.1	4.454
YKR023W	NCU04855.1	3.2842
YKR024C	NCU06520.1	1.7994
YKR028W	NCU10018.1	2.5828
YKR031C	NCU03955.1	2.6223
YKR034W	NCU07039.1	2.7663
YKR038C	NCU03836.1	0.5689
YKR039W	NCU02783.1	1.1021
YKR043C	NCU01921.1	1.7745
YKR051W	NCU07701.1	1.9409
YKR053C	NCU03504.1	2.3069
YKR054C	NCU06976.1	2.3671
YKR056W	NCU06780.1	2.5594
YKR059W	NCU07420.1	0.4226
YKR062W	NCU03909.1	2.8765
YKR065C	NCU00737.1	1.9653
YKR066C	NCU03297.1	1.4199
YKR069W	NCU00602.1	1.5681
YKR070W	NCU03173.1	1.4687
YKR071C	NCU04315.1	3.4503
YKR072C	NCU04042.1	8.5167
YKR076W	NCU04368.1	0.9151
YKR079C	NCU00232.1	2.538
YKR081C	NCU08595.1	1.3316
YKR082W	NCU04007.1	4.5575
YKR083C	NCU01841.1	4.2497
YKR085C	NCU04225.1	3.6035
YKR087C	NCU01041.1	1.8206
YKR088C	NCU07417.1	2.6896
YKR090W	NCU06668.1	4.7469
YKR092C	NCU04047.1	2.9787
YKR093W	NCU05079.1	2.3194
YKR094C	NCU05275.1	0.0616
YKR095W	NCU04059.1	4.2249
YKR097W	NCU09873.1	0.5422
YKR105C	NCU09458.1	2.9484
YLL001W	NCU09808.1	0.666
YLL002W	NCU09825.1	4.4547
YLL006W	NCU06193.1	1.2478
YLL008W	NCU00235.1	1.2727
YLL009C	NCU02530.1	1.5485
YLL011W	NCU01595.1	1.0361
YLL013C	NCU01760.1	3.9651
YLL016W	NCU06500.1	3.5258
YLL018C	NCU00915.1	1.2941
YLL019C	NCU00230.1	3.0722
YLL023C	NCU06968.1	1.8927
YLL024C	NCU09602.1	0.2365
YLL026W	NCU00104.1	1.0211
YLL027W	NCU08707.1	2.0403
YLL028W	NCU06847.1	1.4724
YLL029W	NCU00112.1	1.199
YLL031C	NCU06508.1	1.9275
YLL032C	NCU05266.1	4.482
YLL034C	NCU01809.1	1.5923
YLL035W	NCU02237.1	4.252
YLL040C	NCU05837.1	1.9353
YLL041C	NCU00959.1	0.4803
YLL045C	NCU04779.1	0.4514
YLL048C	NCU03591.1	1.4951
YLL050C	NCU01587.1	1.9985
YLL053C	NCU08052.1	1.4602
YLL057C	NCU07819.1	2.4195
YLR002C	NCU00337.1	2.1882
YLR003C	NCU02169.1	3.9382
YLR004C	NCU09654.1	2.2483
YLR005W	NCU01831.1	1.302
YLR006C	NCU01895.1	3.1574
YLR009W	NCU05235.1	1.2589
YLR014C	NCU07669.1	2.9501
YLR015W	NCU06993.1	3.4873
YLR016C	NCU06883.1	3.5039
YLR017W	NCU03963.1	1.1154
YLR019W	NCU08380.1	1.451
YLR020C	NCU08372.1	2.3985
YLR022C	NCU00476.1	1.1719
YLR024C	NCU03234.1	4.5246
YLR025W	NCU01282.1	1.6188
YLR026C	NCU01907.1	1.7057
YLR027C	NCU07941.1	1.0463
YLR029C	NCU01776.1	0.1793
YLR032W	NCU09516.1	3.2435
YLR034C	NCU07530.1	1.0807
YLR038C	NCU06741.1	0.7936
YLR043C	NCU00598.1	1.2622
YLR045C	NCU04535.1	2.8808
YLR047C	NCU02278.1	4.0219
YLR050C	NCU05167.1	4.0556
YLR051C	NCU00115.1	2.4169
YLR055C	NCU09208.1	1.6385
YLR056W	NCU06207.1	1.039
YLR058C	NCU02274.1	0.4577
YLR060W	NCU08888.1	0.8919
YLR061W	NCU06661.1	1.1411
YLR063W	NCU01329.1	2.9459
YLR065C	NCU00214.1	3.2904
YLR066W	NCU06677.1	2.1312
YLR069C	NCU02955.1	0.6878
YLR075W	NCU08964.1	0.3922
YLR077W	NCU02267.1	3.1471
YLR078C	NCU04943.1	2.7922
YLR083C	NCU07330.1	1.0892
YLR084C	NCU03045.1	4.8034
YLR085C	NCU05587.1	2.1657
YLR086W	NCU09063.1	1.5177
YLR087C	NCU07702.1	3.3653
YLR089C	NCU03973.1	0.9799
YLR092W	NCU03235.1	1.6634
YLR097C	NCU03146.1	2.3643
YLR098C	NCU08294.1	3.7324
YLR100W	NCU05991.1	2.4511
YLR103C	NCU04378.1	1.9195
YLR104W	NCU08860.1	2.0947
YLR105C	NCU01115.1	2.7935
YLR106C	NCU06468.1	2.1427
YLR107W	NCU08945.1	2.8929
YLR109W	NCU06880.1	2.1659
YLR114C	NCU07023.1	2.372
YLR115W	NCU06869.1	3.2933
YLR118C	NCU02027.1	1.8073
YLR120C	NCU02956.1	2.4948
YLR126C	NCU06311.1	2.2734
YLR127C	NCU00512.1	4.4075
YLR128W	NCU05716.1	3.0882
YLR129W	NCU03051.1	1.0885
YLR132C	NCU02073.1	3.555
YLR133W	NCU03176.1	2.8369
YLR138W	NCU00430.1	1.8317
YLR142W	NCU02936.1	4.3109
YLR143W	NCU02670.1	2.6275
YLR148W	NCU06183.1	3.111
YLR149C	NCU08694.1	6.4653
YLR150W	NCU00225.1	2.7424
YLR151C	NCU03280.1	2.8541
YLR155C	NCU03768.1	3.9671
YLR163C	NCU02549.1	0.9546
YLR164W	NCU03031.1	2.527
YLR166C	NCU09313.1	2.9436
YLR168C	NCU04307.1	1.3508
YLR172C	NCU07266.1	0.6597
YLR173W	NCU01668.1	5.487
YLR175W	NCU01290.1	0.4721
YLR176C	NCU06701.1	4.1219
YLR177W	NCU01777.1	3.5714
YLR178C	NCU01112.1	2.6796
YLR180W	NCU02657.1	0.3201
YLR185W	NCU01966.1	0.4191
YLR186W	NCU02428.1	0.5006
YLR188W	NCU09975.1	2.8647
YLR189C	NCU09301.1	1.5655
YLR191W	NCU02618.1	1.4225
YLR192C	NCU07954.1	2.8099
YLR193C	NCU06719.1	2.0394
YLR195C	NCU06925.1	1.084
YLR196W	NCU02729.1	1.3676
YLR197W	NCU06943.1	0.9642
YLR200W	NCU06941.1	1.4732
YLR201C	NCU02403.1	3.1209
YLR203C	NCU00395.1	1.6494
YLR207W	NCU02569.1	3.1204
YLR208W	NCU04063.1	0.7119
YLR212C	NCU03954.1	1.3958
YLR215C	NCU06497.1	1.696
YLR220W	NCU05874.1	2.3552
YLR222C	NCU03628.1	1.9773
YLR229C	NCU06454.1	0.3178
YLR231C	NCU00463.1	1.227
YLR234W	NCU00081.1	1.1628
YLR238W	NCU00528.1	3.5802
YLR239C	NCU00596.1	5.6342
YLR240W	NCU00656.1	1.366
YLR241W	NCU00789.1	1.7486
YLR242C	NCU07680.1	3.8824
YLR244C	NCU06923.1	0.8358
YLR245C	NCU08359.1	1.5199
YLR246W	NCU02015.1	2.2851
YLR248W	NCU09212.1	1.6343
YLR250W	NCU03423.1	2.4239
YLR253W	NCU04259.1	1.43
YLR258W	NCU06687.1	0.5381
YLR259C	NCU01589.1	0.3679
YLR262C-A	NCU07972.1	1.1581
YLR264W	NCU05599.1	0.2306
YLR268W	NCU06708.1	1.0064
YLR271W	NCU02678.1	3.1668
YLR272C	NCU09297.1	1.3369
YLR275W	NCU03778.1	0.9945
YLR276C	NCU07070.1	1.0351
YLR277C	NCU03479.1	1.1848
YLR284C	NCU00299.1	2.0489
YLR285W	NCU04775.1	1.4788
YLR286C	NCU02184.1	3.4647
YLR287C	NCU05605.1	4.508
YLR289W	NCU05927.1	0.8716
YLR290C	NCU00360.1	1.8461
YLR291C	NCU08952.1	2.415
YLR292C	NCU07746.1	3.0992
YLR293C	NCU09269.1	0.1783
YLR295C	NCU03199.1	2.5126
YLR299W	NCU01753.1	2.436
YLR300W	NCU03914.1	2.331
YLR303W	NCU01652.1	0.5623
YLR304C	NCU02366.1	0.3853
YLR305C	NCU09367.1	2.0644
YLR306W	NCU03610.1	1.2519
YLR307W	NCU09582.1	3.3984
YLR316C	NCU01725.1	3.4271
YLR318W	NCU02791.1	8.2545
YLR319C	NCU08468.1	2.2197
YLR323C	NCU01954.1	1.9299
YLR324W	NCU05564.1	2.7904
YLR325C	NCU03635.1	1.1391
YLR326W	NCU07888.1	3.4918
YLR327C	NCU04314.1	2.0246
YLR335W	NCU06644.1	3.2473
YLR336C	NCU02406.1	2.545
YLR340W	NCU07408.1	0.5747
YLR342W	NCU06871.1	0.624
YLR344W	NCU03565.1	0.6692
YLR345W	NCU01178.1	1.7063
YLR348C	NCU01514.1	1.3583
YLR351C	NCU06726.1	0.9169
YLR352W	NCU03462.1	6.8584
YLR354C	NCU02136.1	0.6226
YLR355C	NCU03608.1	0.386
YLR356W	NCU08676.1	3.3333
YLR357W	NCU02354.1	3.3623
YLR359W	NCU06187.1	0.8423
YLR361C	NCU04111.1	2.5864
YLR370C	NCU09572.1	0.7718
YLR371W	NCU00668.1	2.1412
YLR372W	NCU06694.1	0.9611
YLR375W	NCU03699.1	3.4151
YLR377C	NCU04797.1	0.7983
YLR378C	NCU08897.1	0.5978
YLR380W	NCU06877.1	1.5993
YLR382C	NCU03814.1	1.274
YLR383W	NCU02402.1	3.275
YLR384C	NCU01486.1	1.771
YLR386W	NCU02409.1	1.8324
YLR388W	NCU03738.1	0.3042
YLR389C	NCU00481.1	1.5589
YLR393W	NCU02705.1	2.9699
YLR396C	NCU09121.1	4.2942
YLR398C	NCU01857.1	1.3466
YLR399C	NCU08423.1	3.2789
YLR401C	NCU02619.1	2.0065
YLR403W	NCU02621.1	5.0592
YLR406C	NCU08344.1	0.5603
YLR409C	NCU07011.1	1.6916
YLR410W	NCU07010.1	1.0979
YLR411W	NCU00830.1	2.6944
YLR417W	NCU06595.1	3.954
YLR418C	NCU08322.1	2.1941
YLR420W	NCU04323.1	1.2522
YLR421C	NCU02634.1	2.2082
YLR422W	NCU09492.1	4.2946
YLR423C	NCU08766.1	4.272
YLR427W	NCU03872.1	2.9015
YLR429W	NCU00202.1	1.3344
YLR438C-A	NCU09512.1	1.681
YLR438W	NCU00194.1	0.7321
YLR439W	NCU05287.1	3.562
YLR447C	NCU03395.1	0.7358
YLR450W	NCU00712.1	1.4738
YLR452C	NCU08319.1	9.3351
YLR459W	NCU00924.1	1.79
YLR460C	NCU01419.1	2.8939
YML001W	NCU03711.1	0.5531
YML002W	NCU02048.1	4.1806
YML004C	NCU04815.1	1.0573
YML008C	NCU03006.1	0.9373
YML010W	NCU06929.1	2.3704
YML012W	NCU01342.1	1.2396
YML013W	NCU01928.1	3.7825
YML014W	NCU01705.1	1.1756
YML015C	NCU07775.1	3.9849
YML018C	NCU03710.1	1.9365
YML022W	NCU02090.1	1.0183
YML024W	NCU07014.1	0.3481
YML025C	NCU01474.1	2.6359
YML026C	NCU00475.1	0.2576
YML030W	NCU02451.1	2.642
YML032C	NCU04275.1	2.3566
YML034W	NCU09319.1	3.5353
YML035C	NCU02979.1	0.9514
YML036W	NCU02935.1	3.0487
YML038C	NCU03097.1	2.2733
YML042W	NCU08002.1	1.4995
YML049C	NCU00396.1	2.8548
YML051W	NCU07080.1	3.5351
YML053C	NCU06181.1	4.0774
YML054C	NCU08272.1	0.8917
YML055W	NCU00965.1	3.1515
YML056C	NCU03117.1	0.544
YML057W	NCU03804.1	0.7648
YML059C	NCU08276.1	1.9343
YML061C	NCU00428.1	1.8016
YML063W	NCU01452.1	0.3745
YML064C	NCU08878.1	0.7539
YML067C	NCU04293.1	2.668
YML069W	NCU00133.1	1.1811
YML070W	NCU03779.1	1.3477
YML073C	NCU02707.1	0.9516
YML077W	NCU06176.1	1.855
YML079W	NCU01149.1	1.6726
YML080W	NCU00065.1	1.1508
YML081C-A	NCU08093.1	2.0707
YML082W	NCU02430.1	1.755
YML085C	NCU09468.1	0.3519
YML086C	NCU03188.1	2.142
YML092C	NCU06764.1	0.3883
YML093W	NCU07058.1	2.9262
YML094W	NCU02963.1	1.8108
YML095C	NCU07066.1	2.9114
YML096W	NCU07300.1	2.3672
YML098W	NCU03464.1	2.4794
YML099C	NCU09529.1	5.5491
YML100W	NCU00793.1	1.803
YML102W	NCU08357.1	1.3315
YML103C	NCU00199.1	4.9833
YML104C	NCU03937.1	3.2485
YML105C	NCU03485.1	2.3579
YML106W	NCU05290.1	1.2311
YML109W	NCU09860.1	7.6682
YML110C	NCU09862.1	1.333
YML121W	NCU01099.1	1.2139
YML123C	NCU08325.1	1.0183
YML126C	NCU03922.1	0.6899
YML127W	NCU03892.1	3.3338
YML128C	NCU04415.1	3.5691
YML130C	NCU02074.1	2.0892
YML131W	NCU02299.1	2.5203
YMR001C	NCU09258.1	2.3418
YMR004W	NCU05715.1	2.5795
YMR009W	NCU00147.1	1.2621
YMR012W	NCU00021.1	3.3496
YMR013C	NCU03771.1	3.9091
YMR014W	NCU09870.1	5.883
YMR015C	NCU05278.1	0.888
YMR020W	NCU09120.1	3.5739
YMR022W	NCU03623.1	0.6886
YMR023C	NCU04149.1	2.0644
YMR024W	NCU08299.1	2.2853
YMR026C	NCU05245.1	3.0741
YMR027W	NCU07814.1	1.6166
YMR028W	NCU08268.1	3.0061
YMR033W	NCU08840.1	2.8324
YMR036C	NCU02496.1	6.6537
YMR038C	NCU07851.1	1.324
YMR041C	NCU05594.1	1.5165
YMR044W	NCU02684.1	8.5106
YMR047C	NCU04784.1	3.4108
YMR048W	NCU01858.1	3.595
YMR049C	NCU03321.1	1.135
YMR053C	NCU00897.1	3.339
YMR055C	NCU03237.1	1.4707
YMR058W	NCU03498.1	1.3121
YMR061W	NCU09435.1	2.8618
YMR063W	NCU01996.1	2.9143
YMR067C	NCU03303.1	3.8506
YMR071C	NCU04760.1	1.7726
[truncated: 777 more rows]
