# Supplementary material for: Conservation and Evolution of Cis-Regulatory Systems in Ascomycete Fungi
Source: PLoS Biol. 2004 Nov 9;2(12):e398. doi: 10.1371/journal.pbio.0020398 (PMC526180; doi:10.1371/journal.pbio.0020398)
Supplement: Dataset S11 — (63 KB TXT). [file pbio.0020398.sd011.txt]

Sc gene	Mg gene	Ka
YIL148W	MG06044.1	0.0431
YKR094C	MG06044.1	0.0431
YBR010W	MG01159.1	0.0542
YNL031C	MG01159.1	0.0542
YBR009C	MG01160.1	0.0733
YNL030W	MG01160.1	0.0733
YGR118W	MG01066.1	0.1057
YPR132W	MG01066.1	0.1057
YFL039C	MG03982.2	0.1175
YBL003C	MG03577.1	0.1842
YDR224C	MG03578.1	0.1897
YCR031C	MG05238.1	0.2192
YBR118W	MG03641.1	0.2203
YPR080W	MG03641.1	0.2203
YJL190C	MG06479.1	0.2251
YDR450W	MG05661.1	0.2311
YML026C	MG05661.1	0.2311
YOR185C	MG09952.1	0.2324
YKL145W	MG01581.1	0.2347
YLR229C	MG00466.1	0.2433
YBL087C	MG04921.1	0.2453
YER117W	MG04921.1	0.2453
YDR064W	MG00349.1	0.2506
YLR113W	MG01822.1	0.253
YHR141C	MG00546.1	0.2568
YNL162W	MG00546.1	0.2568
YBR127C	MG03244.1	0.2576
YLL024C	MG06958.2	0.2589
YLR264W	MG09894.1	0.2619
YBL078C	MG01062.1	0.2715
YFL037W	MG00604.2	0.2745
YER043C	MG05155.1	0.2764
YBL030C	MG06656.1	0.2821
YDL137W	MG04438.1	0.2877
YGL058W	MG01756.1	0.2905
YEL027W	MG02466.1	0.2993
YDR394W	MG00908.1	0.303
YBR048W	MG03680.1	0.3083
YDR025W	MG03680.1	0.3083
YBR189W	MG02952.1	0.3108
YPR069C	MG06197.1	0.3147
YPL086C	MG05481.1	0.3165
YDL126C	MG05193.1	0.3168
YGL048C	MG01380.2	0.3201
YDL029W	MG10690.1	0.3264
YDR385W	MG01742.1	0.3275
YOR133W	MG01742.1	0.3275
YER177W	MG01588.1	0.3297
YBL099W	MG07752.1	0.3308
YDL007W	MG05477.1	0.3318
YDR059C	MG06562.1	0.3419
YHR203C	MG02747.1	0.343
YJR145C	MG02747.1	0.343
YLR180W	MG00383.1	0.3432
YPR165W	MG07176.1	0.3432
YHR021C	MG02872.1	0.3451
YLR075W	MG03136.1	0.3555
YLR259C	MG03165.1	0.3625
YJR121W	MG03185.1	0.3627
YJR065C	MG03879.1	0.3636
YKL148C	MG00168.1	0.3648
YPL218W	MG06362.1	0.3691
YGR254W	MG10607.1	0.3697
YOR182C	MG02392.1	0.3712
YDL182W	MG01092.1	0.3733
YDR418W	MG06895.1	0.3749
YEL054C	MG06895.1	0.3749
YAL036C	MG05730.1	0.375
YLR304C	MG03521.1	0.3762
YNL178W	MG05673.1	0.3785
YJR045C	MG04191.1	0.3792
YHR183W	MG00175.1	0.3794
YDL047W	MG03911.1	0.3796
YGR253C	MG07130.1	0.3798
YFL038C	MG06962.1	0.3803
YDL134C	MG06099.1	0.3816
YBL072C	MG03251.1	0.383
YER102W	MG03251.1	0.383
YJL136C	MG06837.1	0.3847
YIL142W	MG01979.1	0.3907
YPL235W	MG03173.1	0.3932
YBR143C	MG06266.1	0.3971
YDR091C	MG04600.1	0.4026
YJL034W	MG02503.1	0.4032
YLR058C	MG00923.1	0.4085
YDR190C	MG03958.1	0.4088
YML085C	MG06650.1	0.4089
YLR355C	MG01808.1	0.4103
YDR212W	MG10358.1	0.4106
YML024W	MG04114.1	0.4113
YML063W	MG06919.1	0.4121
YPR043W	MG06571.1	0.4137
YNL301C	MG04484.1	0.4143
YOL120C	MG04484.1	0.4143
YML092C	MG07165.2	0.4181
YLR186W	MG03587.1	0.4185
YBR160W	MG01362.1	0.4194
YJL014W	MG06639.1	0.4238
YJL138C	MG04400.1	0.4259
YKR059W	MG04400.1	0.4259
YOR312C	MG03653.1	0.4266
YMR241W	MG07201.1	0.4283
YER171W	MG03132.1	0.432
YMR120C	MG04435.1	0.4337
YKL013C	MG02971.1	0.4362
YER148W	MG08878.1	0.4369
YLR388W	MG08163.1	0.4375
YGL103W	MG06721.1	0.4408
YJL001W	MG02086.1	0.4416
YDL066W	MG07268.1	0.4418
YJL143W	MG04228.1	0.4426
YBR011C	MG01598.1	0.4506
YER131W	MG07929.1	0.4518
YGL030W	MG03135.1	0.4525
YGR231C	MG09886.1	0.4526
YGL123W	MG09222.1	0.4532
YDR092W	MG02568.1	0.4543
YGR132C	MG06004.1	0.4554
YDR226W	MG01058.1	0.4565
YDL198C	MG03224.1	0.4696
YEL051W	MG07086.1	0.4703
YLL045C	MG04612.1	0.475
YJL111W	MG03310.1	0.476
YGL062W	MG07756.1	0.4833
YER025W	MG01592.1	0.4872
YIL118W	MG10323.1	0.4888
YIL133C	MG05449.1	0.4891
YDL014W	MG09195.1	0.495
YOR234C	MG09927.1	0.497
YDR129C	MG04478.1	0.4979
YCR012W	MG05063.1	0.4984
YDR155C	MG10447.1	0.4986
YDL143W	MG01582.1	0.5014
YER095W	MG04832.1	0.5025
YGL148W	MG03281.1	0.5025
YNR001C	MG07202.1	0.504
YOL038W	MG06472.1	0.5053
YIL052C	MG05296.1	0.5078
YKL001C	MG06348.1	0.5088
YLR340W	MG04467.1	0.5099
YOL094C	MG07526.1	0.5116
YLR432W	MG03699.1	0.5131
YOR094W	MG10676.1	0.5143
YER126C	MG10835.1	0.5189
YPR035W	MG06888.1	0.5219
YER070W	MG07000.1	0.5228
YJR109C	MG04503.1	0.5234
YOL121C	MG05026.1	0.5286
YER125W	MG07255.1	0.5304
YKL067W	MG08622.1	0.5308
YPL203W	MG06368.1	0.5313
YOR074C	MG04458.1	0.5343
YPR082C	MG07115.1	0.5355
YOR187W	MG08162.1	0.5365
YKR097W	MG00450.1	0.5366
YPR103W	MG00170.1	0.5378
YCL059C	MG06049.1	0.5401
YDL168W	MG06011.1	0.5406
YBR164C	MG04976.1	0.5411
YDL081C	MG06185.1	0.5411
YER099C	MG07148.1	0.5412
YBR249C	MG05734.1	0.5424
YKL060C	MG00223.1	0.5439
YMR217W	MG00919.1	0.5458
YPL031C	MG04660.2	0.5472
YBR181C	MG03236.1	0.5473
YPL090C	MG03236.1	0.5473
YEL039C	MG06685.1	0.5483
YKL085W	MG09367.1	0.549
YML001W	MG08144.1	0.553
YLR258W	MG07289.1	0.5551
YPL131W	MG07048.1	0.5593
YPL234C	MG03065.1	0.5594
YGR135W	MG08343.1	0.5597
YBR221C	MG10569.1	0.5629
YLR354C	MG02624.1	0.5646
YKL180W	MG09194.1	0.567
YPL276W	MG04034.1	0.5694
YJR007W	MG06142.1	0.5706
YKR038C	MG06931.1	0.5724
YJL130C	MG01537.1	0.5729
YGL022W	MG04773.1	0.573
YDR353W	MG01284.1	0.5778
YLR303W	MG07195.1	0.5782
YLL041C	MG00167.1	0.5792
YGL091C	MG06151.1	0.5807
YOR151C	MG04714.1	0.5815
YBR025C	MG10957.1	0.5855
YNL244C	MG03718.1	0.5855
YNL112W	MG05285.1	0.5867
YKL190W	MG06933.1	0.5878
YDR188W	MG03857.1	0.5889
YGR124W	MG00969.1	0.5892
YGL040C	MG10655.1	0.5905
YNR050C	MG08564.1	0.5907
YPR074C	MG02471.1	0.5925
YNL333W	MG05980.1	0.5933
YKL035W	MG01631.1	0.5939
YHR165C	MG05244.1	0.598
YOR157C	MG04529.1	0.6001
YHR030C	MG04943.1	0.6004
YHR010W	MG06693.1	0.6031
YAL012W	MG10380.1	0.6047
YIL094C	MG01566.1	0.605
YOR293W	MG01113.1	0.6054
YGR192C	MG01084.1	0.6064
YAL054C	MG03201.1	0.6076
YGR204W	MG01014.1	0.6083
YGR040W	MG09565.1	0.6103
YFL045C	MG01637.1	0.6133
YLL001W	MG06361.1	0.6146
YNL132W	MG11039.1	0.6148
YCL017C	MG00767.1	0.615
YBL026W	MG00355.1	0.6161
YER074W	MG10680.1	0.6196
YIL069C	MG10680.1	0.6196
YIL035C	MG03696.1	0.6206
YMR105C	MG04495.1	0.6217
YOR089C	MG06241.1	0.622
YEL011W	MG03186.1	0.6222
YCL009C	MG01104.1	0.6232
YGR210C	MG04106.1	0.6239
YGR173W	MG08640.1	0.6256
YPR010C	MG01572.1	0.6264
YPL198W	MG05237.1	0.6275
YOR207C	MG06984.1	0.6278
YOR303W	MG01743.1	0.6286
YPR160W	MG01819.1	0.6286
YJR016C	MG05345.1	0.6297
YGL011C	MG01153.1	0.631
YLR378C	MG04856.1	0.6328
YBL027W	MG04681.1	0.6338
YPL211W	MG00482.1	0.636
YOR204W	MG07033.1	0.6382
YER031C	MG01079.1	0.6391
YOR362C	MG07727.1	0.6406
YAL038W	MG08063.1	0.6415
YGL054C	MG08132.1	0.6421
YBL015W	MG06609.1	0.6425
YIR031C	MG02813.1	0.6441
YLR069C	MG01565.1	0.6457
YOR261C	MG01059.1	0.6467
YJR103W	MG07545.1	0.6486
YBL076C	MG03220.1	0.6495
YGR086C	MG00153.1	0.6507
YJR104C	MG02625.1	0.6519
YFL018C	MG03571.1	0.656
YNR016C	MG07613.1	0.6574
YLR370C	MG00307.1	0.6576
YNL014W	MG09432.1	0.6604
YOR210W	MG01225.1	0.6612
YDR075W	MG01528.1	0.6616
YFL005W	MG06135.1	0.662
YKR001C	MG09517.1	0.6644
YMR108W	MG06868.1	0.6647
YML126C	MG01026.1	0.6649
YDL171C	MG07187.1	0.6668
YDR023W	MG06913.1	0.6669
YGL147C	MG04829.1	0.6689
YOR136W	MG01712.1	0.6689
YKL210W	MG01409.1	0.6696
YDR373W	MG01550.1	0.6698
YGL009C	MG01553.1	0.6702
YHR148W	MG04201.1	0.6715
YLR262C	MG04143.1	0.6715
YGR148C	MG02711.1	0.6724
YNL037C	MG01995.1	0.6777
YPR094W	MG05173.1	0.6793
YJL026W	MG06408.1	0.6796
YDL201W	MG01021.1	0.6803
YDL075W	MG03727.1	0.6814
YOR375C	MG08074.1	0.6842
YOL039W	MG10827.1	0.6853
YOR202W	MG07528.1	0.6908
YLR172C	MG10496.1	0.6915
YHR107C	MG07466.1	0.6932
YJR077C	MG07489.1	0.6983
YKL024C	MG01594.1	0.7002
YLR275W	MG04013.1	0.703
YEL013W	MG04004.1	0.7037
YHR170W	MG05817.1	0.7057
YGR034W	MG03965.1	0.7072
YEL024W	MG05093.1	0.7082
YER178W	MG06371.1	0.7096
YBL092W	MG05248.1	0.7103
YBR248C	MG00253.1	0.7122
YHR068W	MG09173.1	0.7128
YHR026W	MG06108.1	0.713
YJL008C	MG00135.1	0.7157
YBL023C	MG08122.1	0.7175
YBR252W	MG00516.1	0.7179
YLR438W	MG06392.1	0.719
YBR109C	MG06884.2	0.7195
YHR025W	MG09550.1	0.7197
YNL189W	MG07060.1	0.7216
YPL266W	MG00251.1	0.725
YGR252W	MG09943.1	0.7288
YOR339C	MG03728.1	0.7288
YBR031W	MG08190.1	0.7307
YPL093W	MG07136.1	0.7318
YDR047W	MG01622.1	0.7322
YEL034W	MG06019.1	0.7329
YML064C	MG04862.1	0.7346
YGL211W	MG04613.1	0.7347
YKL002W	MG05208.1	0.7348
YDL064W	MG00970.1	0.7389
YNL075W	MG00977.1	0.7404
YGR020C	MG01556.1	0.7414
YMR022W	MG04081.1	0.7463
YER091C	MG06712.1	0.7477
YOR142W	MG05480.1	0.7502
YDR148C	MG03149.1	0.7513
YLR447C	MG07007.1	0.7514
YBR121C	MG06321.1	0.7515
YMR314W	MG04053.1	0.7518
YJL200C	MG08584.1	0.7523
YDR045C	MG03072.1	0.7535
YGR144W	MG03098.1	0.7537
YJR010W	MG02643.1	0.7541
YKL215C	MG00771.1	0.7578
YNL220W	MG10691.1	0.7582
YOL127W	MG10185.1	0.759
YER073W	MG03900.1	0.7597
YLR333C	MG06657.1	0.7631
YLR377C	MG08895.1	0.7636
YDR044W	MG01061.1	0.7665
YOR271C	MG05310.1	0.7666
YOR145C	MG05136.1	0.7667
YJL167W	MG08649.1	0.7675
YER165W	MG09505.1	0.7679
YOR096W	MG00221.1	0.7682
YIL078W	MG03551.1	0.7704
YDR234W	MG04842.1	0.7715
YJR025C	MG00549.1	0.7744
YLR208W	MG00641.1	0.7787
YIR034C	MG01359.1	0.7803
YDR258C	MG04437.1	0.7804
YPL117C	MG07125.1	0.784
YIR037W	MG07460.1	0.7844
YDR050C	MG08905.1	0.7846
YER055C	MG04356.1	0.7858
YHR018C	MG09712.1	0.7858
YCR002C	MG06726.1	0.7871
YKL113C	MG03419.1	0.7886
YLR170C	MG01346.1	0.7894
YPR088C	MG05977.1	0.7952
YLR243W	MG00382.1	0.7955
YNL241C	MG09926.2	0.7955
YLR185W	MG02620.1	0.7976
YGR019W	MG01662.1	0.8011
YLR038C	MG01111.1	0.8012
YBL041W	MG04622.1	0.8016
YFL022C	MG04425.1	0.8021
YML073C	MG04444.1	0.8036
YDR341C	MG09080.1	0.808
YAL003W	MG04436.1	0.8089
YOR065W	MG05745.1	0.8103
YER053C	MG09906.1	0.8113
YFR047C	MG03028.1	0.8123
YDL004W	MG05742.1	0.8137
YJR095W	MG07616.1	0.8145
YDR232W	MG06446.1	0.8173
YMR002W	MG02735.1	0.8202
YGR060W	MG03370.1	0.8203
YGR207C	MG01744.1	0.8215
YGL206C	MG07768.1	0.8217
YGL253W	MG09289.1	0.8237
YKR068C	MG04694.1	0.8238
YPL175W	MG03933.1	0.8245
YKL211C	MG06425.1	0.8252
YBR034C	MG04584.1	0.8254
YKL182W	MG04118.1	0.828
YCR004C	MG01569.1	0.8295
YMR109W	MG00748.1	0.8297
YOL058W	MG07169.1	0.8304
YDR372C	MG00839.1	0.8319
YLR433C	MG07456.2	0.8324
YOL097C	MG09540.1	0.833
YPR002W	MG02836.1	0.8346
YHL015W	MG03372.1	0.8373
YLR289W	MG04686.1	0.8381
YJL208C	MG05324.1	0.839
YLR325C	MG06952.1	0.8398
YOR369C	MG06480.1	0.8402
YGR038W	MG09257.1	0.8422
YPR181C	MG06910.1	0.8445
YIL020C	MG04998.1	0.8449
YOR176W	MG01513.1	0.8453
YKL196C	MG06125.1	0.8459
YJR148W	MG02489.1	0.8506
YDR001C	MG09471.1	0.8515
YHR020W	MG10357.1	0.8538
YER065C	MG04895.1	0.8587
YBL033C	MG10689.1	0.859
YNR043W	MG09750.1	0.8592
YLR197W	MG07915.1	0.8595
YCR063W	MG06309.1	0.8596
YKL069W	MG07330.1	0.8598
YCR047C	MG08705.1	0.8599
YGR244C	MG06977.1	0.8623
YDR062W	MG05197.1	0.8624
YPR167C	MG03662.1	0.8633
YDR328C	MG04978.1	0.8634
YEL012W	MG00600.1	0.8641
YHR051W	MG07281.1	0.8649
YIL103W	MG03237.1	0.8667
YDL100C	MG09535.1	0.8721
YMR297W	MG05663.1	0.873
YCR057C	MG07465.1	0.8738
YPR187W	MG05321.1	0.8738
YOL133W	MG08844.1	0.874
YDR287W	MG06165.1	0.8761
YLR351C	MG06196.1	0.8761
YOR244W	MG04133.1	0.8764
YBL064C	MG08256.1	0.8771
YHR037W	MG00189.1	0.8772
YDR331W	MG10490.1	0.8777
YPR176C	MG09304.1	0.8777
YGR218W	MG02526.1	0.8781
YLR359W	MG03645.1	0.8797
YKL056C	MG06249.1	0.8808
YMR083W	MG03880.1	0.8831
YDR158W	MG03051.1	0.8852
YBR006W	MG01230.1	0.8853
YMR300C	MG04618.1	0.8855
YOR116C	MG04477.1	0.8866
YMR079W	MG00905.1	0.8868
YOR310C	MG07008.1	0.888
YHR008C	MG00212.1	0.8881
YOR099W	MG08692.1	0.8887
YER039C	MG08858.1	0.8899
YER039C	MG08858.1	0.8899
YBL091C	MG00966.1	0.8903
YJL121C	MG00534.1	0.8913
YJR072C	MG00101.1	0.8919
YKL120W	MG06405.1	0.8939
YDR037W	MG04966.1	0.9
YGR155W	MG07384.1	0.9001
YLR163C	MG03600.1	0.9011
YGL190C	MG05637.1	0.9015
YDR487C	MG01049.1	0.9038
YOR356W	MG08880.1	0.905
YJR058C	MG01762.1	0.9053
YKL058W	MG06107.1	0.9053
YLR244C	MG08139.1	0.9055
YGL115W	MG04005.1	0.9074
YKL157W	MG10606.1	0.9084
YOR304W	MG01012.1	0.9088
YIL048W	MG04066.1	0.9114
YML008C	MG10568.1	0.9119
YIR022W	MG00113.1	0.9123
YNL061W	MG01292.1	0.9123
YKR076W	MG01410.1	0.914
YDL243C	MG01713.1	0.9158
YGL163C	MG03549.1	0.9163
YHR113W	MG10126.1	0.9167
YJR068W	MG04389.1	0.9185
YMR080C	MG00976.1	0.9187
YOR197W	MG04926.1	0.9255
YJR024C	MG01608.1	0.9261
YJL050W	MG03931.1	0.9288
YBR087W	MG03202.1	0.9319
YNL071W	MG09878.1	0.9363
YER017C	MG07441.1	0.9364
YBR035C	MG01535.1	0.9387
YGR094W	MG04396.1	0.9396
YHL001W	MG02659.1	0.9402
YAR015W	MG03013.1	0.942
YLR372W	MG07280.1	0.942
YDR300C	MG00481.1	0.9437
YMR142C	MG09769.1	0.9441
YCR053W	MG08923.1	0.9469
YDL140C	MG04652.1	0.9477
YCL033C	MG02496.1	0.9483
YML035C	MG05630.1	0.9487
YOL143C	MG04626.1	0.9505
YDR454C	MG06764.1	0.9507
YGL068W	MG06378.1	0.9524
YER012W	MG07031.1	0.9531
YMR139W	MG03972.1	0.9539
YHR001W	MG09949.1	0.9543
YNL147W	MG02938.1	0.9549
YER086W	MG07224.1	0.9553
YNL185C	MG06071.1	0.9611
YDR399W	MG10052.1	0.9626
YGL125W	MG01728.1	0.9641
YMR272C	MG03920.1	0.9654
YMR288W	MG00356.1	0.9691
YNL135C	MG04476.1	0.9694
YNL277W	MG01469.1	0.9705
YAL035W	MG06066.1	0.971
YGR185C	MG02449.1	0.9714
YFL055W	MG05107.1	0.9717
YPL051W	MG08859.1	0.9729
YCL018W	MG09813.1	0.9739
YML123C	MG03299.1	0.9765
YER107C	MG00946.1	0.9783
YDR238C	MG06860.1	0.9831
YJL060W	MG03264.1	0.9856
YJL012C	MG09291.1	0.9874
YKL181W	MG01828.1	0.9874
YDL001W	MG00128.1	0.9882
YGL245W	MG05956.1	0.9928
YDR013W	MG04434.1	0.9936
YER026C	MG03550.1	0.9937
YMR301C	MG03406.1	0.995
YMR318C	MG00220.1	0.9962
YML022W	MG00657.1	0.9984
YML054C	MG01723.1	0.9984
YPL160W	MG02432.1	1.0001
YHR135C	MG08097.1	1.0006
YKL016C	MG02661.1	1.0026
YGL012W	MG02465.1	1.0072
YGL055W	MG01790.1	1.0072
YPR138C	MG00537.1	1.0085
YDR127W	MG01128.1	1.0088
YBR018C	MG05098.1	1.0094
YBR159W	MG05096.1	1.0099
YOL129W	MG03971.1	1.0104
YPL252C	MG05964.1	1.011
YPL226W	MG02572.1	1.0112
YCL054W	MG08140.1	1.0117
YLL050C	MG03164.1	1.0138
YGL167C	MG09892.1	1.0143
YGL137W	MG10504.1	1.0147
YHR024C	MG05258.1	1.0162
YMR166C	MG06141.1	1.0166
YMR189W	MG03092.1	1.0191
YOR262W	MG06110.1	1.0192
YLR276C	MG04993.1	1.0199
YLL026W	MG06459.1	1.0201
YGR271W	MG06124.1	1.0209
YHR002W	MG01493.1	1.0215
YCL001W	MG06273.1	1.0219
YER069W	MG02690.1	1.0242
YNL191W	MG09267.1	1.0254
YNL222W	MG03704.1	1.0254
YDL145C	MG03511.1	1.0258
YDR456W	MG06437.1	1.0284
YDL217C	MG07469.1	1.0308
YHR169W	MG06483.1	1.032
YDR210W	MG04167.1	1.0345
YBR061C	MG00559.1	1.0346
YHR104W	MG03648.1	1.0369
YOL061W	MG06678.1	1.0409
YMR226C	MG07076.1	1.0439
YOR358W	MG00472.1	1.0442
YHR019C	MG08897.1	1.0466
YNL142W	MG05526.1	1.0483
YOR378W	MG03557.1	1.0485
YEL070W	MG10334.1	1.0492
YNR073C	MG10334.1	1.0492
YER006W	MG00188.1	1.0517
YDL136W	MG04455.1	1.053
YDL191W	MG04455.1	1.053
YGR074W	MG04741.1	1.0549
YCL030C	MG01309.1	1.055
YJR069C	MG06911.1	1.0553
YER057C	MG04426.1	1.0555
YGL008C	MG04994.1	1.0578
YKR009C	MG06148.1	1.0579
YBR023C	MG09962.1	1.0603
YDR397C	MG02824.1	1.0611
YLR027C	MG04156.1	1.0627
YNL288W	MG00632.1	1.0629
YJL033W	MG08049.1	1.0661
YGL200C	MG04439.1	1.0664
YJR137C	MG04144.1	1.0684
YPR111W	MG02757.1	1.0694
YPL225W	MG04898.1	1.0705
YER170W	MG03683.1	1.0706
YGR159C	MG01268.1	1.0718
YJR076C	MG03087.1	1.0728
YIL034C	MG09902.1	1.0751
YBR080C	MG02418.1	1.0753
YNL200C	MG02597.1	1.0756
YDL006W	MG05207.1	1.0759
YER166W	MG02767.1	1.076
YHL016C	MG09063.1	1.077
YBR166C	MG05276.1	1.0774
YPR006C	MG02616.1	1.0776
YLL009C	MG09281.1	1.0796
YLR056W	MG08832.1	1.0802
YBR003W	MG03343.1	1.082
YLR005W	MG06690.1	1.0829
YDR039C	MG10730.1	1.0833
YDR377W	MG04135.1	1.0855
YOR128C	MG01256.1	1.0863
YJR073C	MG01295.1	1.0869
YOL059W	MG00067.1	1.0885
YDR109C	MG08591.1	1.0886
YNL010W	MG08771.1	1.0893
YBR088C	MG00518.1	1.0913
YOR150W	MG05282.1	1.0925
YKL184W	MG02441.1	1.0934
YHR200W	MG04506.1	1.095
YLR129W	MG04746.1	1.0956
YAL048C	MG01044.1	1.0964
YMR015C	MG06047.1	1.0971
YDL147W	MG02608.1	1.0984
YLR268W	MG04050.1	1.1035
YGL184C	MG07074.1	1.1038
YOL090W	MG00879.1	1.1039
YPL217C	MG06202.1	1.1046
YNL259C	MG02407.1	1.1053
YER013W	MG08807.1	1.1061
YPR047W	MG03217.1	1.1083
YPR110C	MG09284.1	1.1086
YPR060C	MG01710.1	1.1091
YDL125C	MG00872.1	1.1092
YDR135C	MG01674.1	1.1097
YDR481C	MG05299.1	1.1097
YDL166C	MG06922.1	1.1107
YBR039W	MG09916.1	1.1112
YLL011W	MG03210.1	1.1122
YNL113W	MG06311.1	1.1141
YLR043C	MG04236.1	1.1143
YER052C	MG06879.1	1.1146
YJR117W	MG06951.1	1.1163
YPL207W	MG06096.1	1.1165
YOR021C	MG00774.1	1.1167
YBR291C	MG09441.1	1.1169
YNL003C	MG01051.1	1.1173
YNL262W	MG03850.1	1.1207
YDL103C	MG01320.1	1.1249
YJL133W	MG03564.1	1.1253
YLR410W	MG06039.1	1.1256
YOR317W	MG01551.1	1.1257
YOL006C	MG09917.1	1.1268
YPR184W	MG00063.1	1.1276
YGL236C	MG08852.1	1.1292
YBR243C	MG01559.1	1.1296
YHR074W	MG04178.1	1.13
YMR202W	MG08624.1	1.1322
YEL032W	MG01759.1	1.1324
YAR035W	MG06981.1	1.1341
YHR007C	MG04628.1	1.1349
YJR105W	MG06270.1	1.1359
YBL021C	MG01653.1	1.1388
YIL160C	MG10700.1	1.1396
YGR103W	MG01183.1	1.1402
YIR027C	MG10412.1	1.1416
YNL168C	MG00550.1	1.1419
YDR448W	MG05099.1	1.1425
YML080W	MG08825.1	1.1429
YMR049C	MG09313.1	1.1437
YMR062C	MG04210.1	1.1461
YPL088W	MG08619.1	1.1464
YLR200W	MG07931.1	1.1473
YIL083C	MG02725.1	1.1478
YKR039W	MG11062.1	1.1481
YGL080W	MG07755.1	1.1494
YBL040C	MG02423.1	1.1506
YDL238C	MG04119.1	1.1524
YDR086C	MG02742.1	1.1543
YJR143C	MG04427.1	1.1552
YDR392W	MG01766.1	1.1557
YDL164C	MG06370.1	1.1561
YPL145C	MG05718.1	1.1569
YGR211W	MG03238.1	1.1572
YOR120W	MG02921.1	1.1573
YOR294W	MG09302.1	1.1573
YDL128W	MG08710.1	1.1577
YBR169C	MG06065.1	1.1584
YDR424C	MG01216.1	1.1585
YOL140W	MG02375.1	1.1599
YOR091W	MG07010.1	1.1619
YNL123W	MG01824.1	1.1648
YGL119W	MG06939.1	1.1663
YDR297W	MG06250.1	1.1692
YNL049C	MG09564.1	1.1699
YKL029C	MG08562.1	1.1706
YIL033C	MG07335.1	1.1735
YGL006W	MG02487.1	1.1741
YGR028W	MG07075.1	1.1746
YBR220C	MG02719.1	1.1762
YJR070C	MG01725.1	1.1764
YBR170C	MG04413.1	1.177
YFR031C	MG07098.1	1.1777
YGR063C	MG06943.1	1.1779
YBR114W	MG07014.1	1.178
YGL099W	MG07525.1	1.1791
YHR100C	MG09486.1	1.1804
YBR256C	MG04586.1	1.1811
YOR039W	MG05651.1	1.182
YOR270C	MG03947.1	1.1834
YLR277C	MG01804.1	1.1847
YPR058W	MG00917.1	1.1858
YER009W	MG02479.1	1.1882
YER003C	MG10677.1	1.1898
YML021C	MG03632.1	1.1898
YDR529C	MG06192.1	1.1906
YOR326W	MG06923.1	1.1967
YDL108W	MG07485.1	1.1976
YLR348C	MG03216.1	1.1984
YDL097C	MG03211.1	1.1986
YPR011C	MG04483.1	1.2005
YPL237W	MG00789.1	1.2011
YPL078C	MG04752.1	1.2042
YDL155W	MG07065.1	1.2046
YEL021W	MG03917.1	1.2047
YDR272W	MG08153.1	1.2055
YJR159W	MG01176.1	1.2075
YHR144C	MG07298.1	1.2087
YFR050C	MG00331.1	1.2093
YPL227C	MG06137.1	1.2115
YNL207W	MG07119.1	1.2124
YLR195C	MG07229.1	1.2136
YIR029W	MG06702.1	1.2168
YKL126W	MG06599.1	1.2182
YDR019C	MG04826.1	1.2193
YGR243W	MG02668.1	1.2199
YDL086W	MG06957.1	1.22
YLR017W	MG06498.1	1.2201
YDL208W	MG05999.1	1.2206
YMR145C	MG06276.1	1.2213
YDR294C	MG07162.1	1.2215
YBR111C	MG02571.1	1.2221
YNL044W	MG07721.1	1.2227
YGL084C	MG03628.1	1.2238
YHR013C	MG07496.1	1.2251
YLL018C	MG02873.1	1.2282
YMR236W	MG01310.1	1.229
YNL088W	MG06162.1	1.2305
YOR209C	MG03618.1	1.2308
YOR003W	MG03670.1	1.2314
YDL205C	MG04860.1	1.2326
YJR017C	MG07389.1	1.2339
YBR192W	MG02974.1	1.2341
YLL006W	MG08853.1	1.2352
YBR234C	MG04352.1	1.2377
YGR220C	MG02511.1	1.2386
YBR286W	MG09692.1	1.2389
YGR123C	MG06941.1	1.2403
YOR184W	MG04059.1	1.2405
YHR147C	MG04310.1	1.241
YKL160W	MG06916.1	1.2422
YER141W	MG04969.1	1.2435
YOL016C	MG09912.1	1.2438
YOL057W	MG04445.1	1.2438
YHR039C	MG02766.1	1.2473
YOR348C	MG02899.1	1.2476
YFR028C	MG04637.1	1.2486
YLR022C	MG05662.1	1.2488
YGL019W	MG00446.1	1.2523
YBL001C	MG05187.1	1.2549
YIL043C	MG06289.1	1.2567
YHR112C	MG04764.1	1.2573
YJL003W	MG02657.1	1.2579
YJL068C	MG05317.1	1.261
YBL105C	MG08689.1	1.2625
YHR194W	MG05135.1	1.2654
YLR083C	MG07434.1	1.2655
YOR341W	MG01158.1	1.2656
YDR510W	MG05737.1	1.2673
YDL036C	MG08117.1	1.2674
YER156C	MG07266.1	1.2684
YPR051W	MG03561.1	1.2686
YPR113W	MG08368.1	1.2688
YKL192C	MG03484.1	1.2711
YOR095C	MG04113.1	1.2725
YPL265W	MG07606.1	1.2741
YIR008C	MG00881.1	1.2743
YJR144W	MG00437.1	1.2749
YFL041W	MG02156.1	1.275
YDR404C	MG00507.1	1.2761
YML012W	MG08210.1	1.2774
YGR267C	MG05045.1	1.2779
YPL209C	MG07342.1	1.2804
YIL050W	MG02088.1	1.282
YLL008W	MG07718.1	1.2826
YEL052W	MG10169.1	1.2828
YFL030W	MG02525.1	1.2829
YHR016C	MG02506.1	1.2834
YIL065C	MG06075.1	1.2846
YKL046C	MG02793.1	1.2853
YPR166C	MG03019.1	1.2855
YPL046C	MG03902.1	1.2868
YOL139C	MG04647.1	1.2877
YOR332W	MG02770.1	1.2885
YPL028W	MG01755.1	1.2887
YGR284C	MG09309.1	1.2892
YNL081C	MG09529.1	1.2904
YPL023C	MG08171.1	1.2913
YOR067C	MG05686.1	1.2914
YOL064C	MG04311.1	1.2922
YLR429W	MG06389.1	1.2925
YBR296C	MG03348.1	1.293
YDR280W	MG08860.1	1.2932
YML121W	MG04881.1	1.2934
YGL187C	MG01135.1	1.294
YBR154C	MG06083.1	1.2955
YBR235W	MG09472.1	1.2968
YEL042W	MG08146.1	1.2971
YPR041W	MG08866.1	1.2978
YEL063C	MG08129.1	1.298
YOR232W	MG03214.1	1.2991
YPL010W	MG09294.1	1.2993
YKR048C	MG06924.1	1.2999
YIL021W	MG03215.1	1.3001
YKR081C	MG10382.1	1.3012
YPL006W	MG00819.1	1.3027
YOR330C	MG08913.1	1.3034
YDR142C	MG01481.1	1.3035
YGL085W	MG04702.1	1.3036
YDR293C	MG08084.1	1.3045
YMR307W	MG08370.1	1.3072
YHR142W	MG03122.1	1.309
YPL015C	MG09877.1	1.3093
YKL138C	MG06295.1	1.3114
YHR069C	MG08100.1	1.3126
YER042W	MG04243.1	1.3147
YLL029W	MG00476.1	1.3157
YBR261C	MG05014.1	1.3164
YOR155C	MG02955.1	1.3172
YJL166W	MG06003.1	1.3184
YNL007C	MG08180.1	1.3186
YGL156W	MG04464.1	1.3218
YPR024W	MG03926.1	1.3225
YOR159C	MG01450.1	1.3231
YPR107C	MG00680.1	1.3249
YKL114C	MG10609.1	1.3252
YJL059W	MG06604.1	1.3254
YOR217W	MG03204.1	1.3261
YMR203W	MG08637.1	1.3278
YGL207W	MG07316.1	1.3285
YDL031W	MG04179.1	1.3315
YIL106W	MG03151.1	1.3316
YPL082C	MG04989.1	1.3317
YCL057W	MG04858.1	1.3319
YJL030W	MG08269.1	1.3329
YHR181W	MG08706.1	1.3335
YLR272C	MG03487.1	1.336
YDL161W	MG04616.1	1.3364
YOL062C	MG05484.1	1.3367
YML106W	MG07135.1	1.3382
YOR153W	MG07375.1	1.3399
YNR017W	MG08885.1	1.3404
YPL122C	MG00397.1	1.3405
YNL274C	MG05154.1	1.3408
YCR011C	MG01563.1	1.3414
YHR042W	MG07117.1	1.3423
YPL184C	MG08898.1	1.3425
YMR214W	MG07502.1	1.3432
YHR186C	MG02874.1	1.3438
YPR073C	MG04942.1	1.3452
YKL027W	MG02856.1	1.3453
YDR177W	MG05478.1	1.3455
YDR245W	MG00164.1	1.3455
YJL218W	MG02103.1	1.346
YMR250W	MG02817.1	1.3469
YBR029C	MG09371.1	1.3478
YDL236W	MG10149.1	1.3489
YFL046W	MG07736.1	1.3492
YHR088W	MG06322.1	1.3507
YNL325C	MG07091.1	1.3512
YER100W	MG09977.1	1.3524
YLR382C	MG04042.1	1.3533
YIL155C	MG03147.1	1.354
YBR208C	MG04386.1	1.3567
YKL150W	MG03708.1	1.3575
YGR245C	MG03291.1	1.3587
YKL218C	MG09501.1	1.3593
YNL321W	MG01381.1	1.3596
YOR100C	MG10492.1	1.3605
YGL002W	MG08096.1	1.3628
YNL239W	MG02695.1	1.3647
YOR122C	MG06127.1	1.3647
YGR187C	MG01501.1	1.3663
YDR536W	MG09852.1	1.3706
YDL174C	MG01202.1	1.3712
YNL231C	MG00707.1	1.3722
YOL030W	MG07331.1	1.3724
YPR125W	MG03684.1	1.3725
YPL129W	MG05204.1	1.3728
YHR111W	MG05569.1	1.3733
YNR008W	MG03560.1	1.3734
YOL163W	MG03118.1	1.3738
YHR066W	MG00087.1	1.3741
YJL024C	MG02434.1	1.3744
YMR215W	MG06722.1	1.3746
YIR004W	MG09235.1	1.3752
YGL001C	MG04376.1	1.3756
YMR128W	MG04040.1	1.3768
YGL003C	MG06892.1	1.377
YLR398C	MG10929.1	1.377
YBR024W	MG03006.1	1.3779
YNL287W	MG02634.1	1.3818
YOR291W	MG06925.1	1.3819
YER078C	MG00596.1	1.3833
YIR028W	MG08002.1	1.3867
YCR017C	MG03376.1	1.387
YMR243C	MG03634.1	1.3875
YBR199W	MG08182.1	1.391
YGR078C	MG00904.1	1.3911
YER172C	MG04408.1	1.3919
YDL215C	MG05247.1	1.3926
YGR145W	MG06500.1	1.3936
YIL111W	MG03188.1	1.3939
YHL003C	MG05189.1	1.3942
YEL047C	MG09226.1	1.3954
YDR375C	MG10383.1	1.3955
YCL040W	MG03041.1	1.3969
YLR231C	MG10969.1	1.3982
YOR290C	MG06388.1	1.3999
YOR002W	MG09310.1	1.4028
YOR251C	MG04087.1	1.4053
YPL152W	MG09935.1	1.4067
YFL053W	MG04014.1	1.4068
YDR074W	MG03441.1	1.4079
YLR059C	MG04496.1	1.4093
YCR024C	MG06566.1	1.4097
YLR019W	MG03646.1	1.4116
YOL162W	MG09130.1	1.4126
YHR190W	MG09239.1	1.4155
YGR105W	MG09929.1	1.4156
YBR147W	MG04698.1	1.4157
YKL135C	MG03320.1	1.4162
YBR287W	MG10269.1	1.4191
YMR293C	MG03673.1	1.4191
YER174C	MG06356.1	1.4199
YBR293W	MG09090.1	1.4248
YLR025W	MG04095.1	1.426
YPL212C	MG07663.1	1.4276
YDR276C	MG10723.1	1.4277
YBL036C	MG09492.1	1.4281
YLR212C	MG00961.1	1.4284
YKL146W	MG02464.1	1.43
YGL106W	MG09470.1	1.4306
YNL317W	MG05325.1	1.4318
YDR291W	MG06067.1	1.4335
YNL079C	MG08078.1	1.4338
YGR255C	MG09286.1	1.434
YHR193C	MG02660.1	1.4344
YNL055C	MG00968.1	1.4345
YBR299W	MG07547.1	1.4361
YER146W	MG02462.1	1.437
YKL165C	MG01837.1	1.4379
YGR001C	MG03526.1	1.439
YKR066C	MG04545.1	1.4398
YNR064C	MG00743.1	1.4405
YNL029C	MG01140.1	1.4424
YCR059C	MG09525.1	1.4432
YIL075C	MG05991.1	1.4438
YHR171W	MG07297.1	1.4444
YNL247W	MG04872.1	1.4448
YLR116W	MG06748.1	1.4458
YLR240W	MG03069.1	1.4458
YEL064C	MG07178.1	1.4465
YBR020W	MG05440.1	1.4476
YPR201W	MG03399.1	1.4491
YOL075C	MG10410.1	1.4495
YDR430C	MG02440.1	1.4497
YMR009W	MG06443.1	1.45
YNL255C	MG06160.1	1.4516
YDR298C	MG03152.1	1.4519
YGR037C	MG06177.1	1.4532
YDL095W	MG02954.1	1.4535
YGL136C	MG04502.1	1.4535
YHL032C	MG01281.1	1.4544
YPL170W	MG00274.1	1.455
YJR013W	MG09243.1	1.457
YKL103C	MG07536.1	1.4576
YIL064W	MG05670.1	1.4577
YJR008W	MG04091.1	1.4579
YBR173C	MG04147.1	1.4589
YGR172C	MG00407.1	1.4595
YOR206W	MG08867.1	1.4617
YDR140W	MG04742.1	1.4659
YGR289C	MG07546.1	1.4659
YNR035C	MG04745.1	1.4674
YFR021W	MG03139.1	1.4681
YPL069C	MG00758.1	1.4696
YDL219W	MG08102.1	1.4706
YOL005C	MG02463.1	1.4733
YDL017W	MG03488.1	1.4756
YOR224C	MG07080.1	1.4782
YER010C	MG03293.1	1.4817
YHR122W	MG03615.1	1.4829
YHR028C	MG07745.1	1.4847
YHR188C	MG03759.1	1.4869
YLR253W	MG00957.1	1.4916
YNR029C	MG07094.1	1.4922
YNR007C	MG02959.1	1.4954
YML110C	MG03839.1	1.4974
YDR493W	MG10566.1	1.4995
YER119C	MG03101.1	1.4995
YNL104C	MG09812.1	1.5026
YDR204W	MG02739.1	1.5036
YJL101C	MG07317.1	1.5038
YBR294W	MG04640.1	1.504
YDR189W	MG09552.1	1.5043
YOL113W	MG06320.1	1.5078
YLR130C	MG05056.1	1.5085
YGL150C	MG06776.1	1.5102
YDR097C	MG00704.1	1.5148
YDL012C	MG10049.1	1.5152
YNL107W	MG05178.1	1.5153
YAL042W	MG01245.1	1.5158
YKR070W	MG00099.1	1.5164
YNR070W	MG10277.1	1.5172
YLR347C	MG03668.1	1.5173
YIL164C	MG03280.1	1.5177
YJR049C	MG09937.1	1.5184
YDR365C	MG00053.1	1.5189
YHR205W	MG01251.1	1.5194
YLL028W	MG03205.1	1.5194
YLR248W	MG08547.1	1.5195
YEL006W	MG06193.1	1.5202
YOR257W	MG00458.1	1.5243
YKL212W	MG01184.1	1.5249
YPL060W	MG02763.1	1.527
YJL104W	MG00406.1	1.5277
YAL039C	MG05607.1	1.5294
YOR311C	MG02416.1	1.5308
YOR130C	MG01584.1	1.534
YHR070W	MG04562.1	1.5342
YMR178W	MG06153.1	1.5359
YJR125C	MG10448.1	1.5383
YJR044C	MG04054.1	1.5392
YGL202W	MG09919.1	1.5404
YLR306W	MG01807.1	1.5412
YGR215W	MG03158.1	1.5413
YLR215C	MG00369.1	1.5418
YLR245C	MG09940.1	1.5423
YLR241W	MG08731.1	1.5425
YGL029W	MG00178.1	1.545
YNR041C	MG01067.1	1.5451
YOL052C	MG10635.1	1.5453
YLR086W	MG03378.1	1.5454
YLL048C	MG04855.1	1.5456
YNL238W	MG03742.1	1.5456
YBR153W	MG04168.1	1.5465
YGL065C	MG02384.1	1.549
YMR038C	MG05281.1	1.5501
YML077W	MG06435.1	1.5511
YOL124C	MG06857.1	1.5519
YHR064C	MG02842.1	1.5555
YGR048W	MG03175.1	1.5559
YOR090C	MG03154.1	1.5578
YMR055C	MG04676.1	1.5585
YIL145C	MG01895.1	1.5606
YGR257C	MG03631.1	1.5607
YOR281C	MG02871.1	1.5607
YMR221C	MG01634.1	1.5614
YJL125C	MG04871.1	1.5624
YLR203C	MG06458.1	1.5638
YOR231W	MG06482.1	1.5662
YPL002C	MG05291.1	1.5679
YNR015W	MG01648.1	1.5685
YOL049W	MG06454.1	1.5691
YIR007W	MG00882.1	1.5707
YLR193C	MG09537.1	1.5717
YDR400W	MG05660.1	1.5724
YDR196C	MG08882.1	1.5727
YNL106C	MG04549.1	1.5739
YPL013C	MG02598.1	1.574
YOR163W	MG06680.1	1.5747
YGR208W	MG03661.1	1.5774
YER185W	MG09146.1	1.5788
YNL320W	MG00142.1	1.5813
YHR132C	MG06906.1	1.5836
YDL141W	MG00436.1	1.5838
YGR100W	MG02833.1	1.5854
YKL081W	MG06936.1	1.589
YNL022C	MG05721.1	1.5898
YGR007W	MG00943.1	1.5913
YDR267C	MG03150.1	1.5924
YDR346C	MG06072.1	1.5931
YJR001W	MG08827.1	1.5931
YGR200C	MG03979.1	1.5932
YGR183C	MG10604.1	1.5935
YGR202C	MG01003.1	1.5957
YEL056W	MG07323.1	1.5958
YBL050W	MG01121.1	1.596
YKL040C	MG06993.1	1.5966
YER164W	MG04589.1	1.6
YNL072W	MG06959.1	1.6006
YGR280C	MG09279.1	1.6008
YMR286W	MG06718.1	1.6013
YJR014W	MG04504.1	1.6014
YPR037C	MG02085.1	1.6039
YMR224C	MG09555.1	1.605
YJR057W	MG09457.1	1.6058
YGL143C	MG09539.1	1.6061
YPL037C	MG02713.1	1.6078
YKL140W	MG02622.1	1.6084
YOL010W	MG04422.1	1.6088
YPL111W	MG10854.1	1.6113
YHR099W	MG09523.1	1.6114
YGR055W	MG03103.1	1.614
YCR010C	MG09225.1	1.6143
YDR270W	MG03724.1	1.6154
YMR208W	MG06946.1	1.6169
YNL138W	MG01722.1	1.6173
YPL214C	MG06448.1	1.6176
YDR410C	MG05331.1	1.6192
YPL167C	MG02986.1	1.6195
YJL154C	MG05089.1	1.6196
YOL011W	MG07287.1	1.6199
YOR175C	MG08856.1	1.62
YDL087C	MG03758.1	1.6203
YLR389C	MG05666.1	1.6223
YDR427W	MG03524.1	1.6274
YNL280C	MG08534.1	1.6285
YNL102W	MG06397.1	1.6297
YLL063C	MG09777.1	1.6306
YAL044C	MG04861.1	1.6318
YPR112C	MG01217.1	1.6319
YML042W	MG01721.1	1.6348
YLL053C	MG04162.1	1.6364
YDL135C	MG01689.1	1.638
YPR028W	MG04001.1	1.6383
YGL169W	MG09295.1	1.6392
YGR203W	MG01909.1	1.6407
YLR345W	MG08636.1	1.6419
YMR095C	MG05981.1	1.6425
YKL059C	MG09536.1	1.6427
YKL017C	MG00498.1	1.6435
YLR409C	MG06038.1	1.6464
YKL217W	MG09827.1	1.6477
YDL120W	MG02435.1	1.6511
YHR011W	MG03230.1	1.6514
YDR214W	MG00814.1	1.6515
YIL153W	MG04320.1	1.6526
YKR069W	MG10321.1	1.6533
YAR007C	MG00685.1	1.6549
YBL049W	MG06263.1	1.6553
YHR179W	MG10583.1	1.6561
YGL087C	MG07914.1	1.6586
YBR229C	MG08623.1	1.6602
YGR234W	MG00198.1	1.6615
YDR185C	MG00965.1	1.6616
YPR100W	MG08906.1	1.6657
YOL146W	MG00213.1	1.6665
YOR272W	MG02460.1	1.6674
YLL034C	MG06686.1	1.6694
YNR020C	MG00480.1	1.6704
YBR046C	MG06586.1	1.6722
YLR384C	MG07174.1	1.6745
YOR267C	MG06070.1	1.6761
YGL238W	MG03994.1	1.677
YIL008W	MG03978.1	1.6814
YGL216W	MG06839.1	1.6816
YFR048W	MG03735.1	1.6835
YJL212C	MG01452.1	1.6835
YEL040W	MG01134.1	1.6838
YFL002C	MG02417.1	1.6862
YLR009W	MG10160.1	1.688
YHR096C	MG00040.1	1.6924
YJR096W	MG08810.1	1.6931
YDR268W	MG00474.1	1.6938
YMR235C	MG01248.1	1.6938
YER089C	MG01351.1	1.6945
YML094W	MG06343.1	1.6953
YEL004W	MG05631.1	1.6957
YDR364C	MG08133.1	1.696
YOR327C	MG01681.1	1.6977
YAL046C	MG09075.1	1.7002
YLR222C	MG08178.1	1.7015
YOL002C	MG05072.1	1.7026
YGL070C	MG07391.1	1.7033
YLR026C	MG02920.1	1.7036
YNL293W	MG00118.1	1.7061
YLR191W	MG00157.1	1.7082
YPL260W	MG06186.1	1.7094
YCR068W	MG06477.1	1.7105
YDL226C	MG01745.1	1.7133
YJR034W	MG02623.1	1.7141
YKL172W	MG02453.1	1.7141
YER159C	MG06302.1	1.7177
YDL046W	MG01557.1	1.7185
YFR030W	MG00929.1	1.7215
YHR175W	MG00548.1	1.7239
YMR165C	MG01311.1	1.7243
YMR099C	MG08597.1	1.7261
YER062C	MG00187.1	1.7299
YKL045W	MG06763.1	1.7306
YNL016W	MG06400.1	1.7313
YDR511W	MG00524.1	1.734
YJL172W	MG00309.1	1.7375
YGR175C	MG06139.1	1.7383
YPL147W	MG03647.1	1.7386
YPL110C	MG06704.1	1.74
YMR071C	MG02480.1	1.7402
YEL038W	MG10183.1	1.741
YBR254C	MG06294.1	1.7449
YKL134C	MG00487.1	1.749
YBR146W	MG06935.1	1.7495
YML059C	MG06143.1	1.7501
YNL021W	MG01076.1	1.7523
YER066W	MG08345.1	1.7529
YGL027C	MG04045.1	1.7588
YCL043C	MG05753.1	1.7591
YPR180W	MG01669.1	1.7598
YDR248C	MG04446.1	1.761
YPL098C	MG02877.1	1.7611
YPR128C	MG06332.1	1.7615
YJR130C	MG03583.1	1.7621
YJR124C	MG00606.1	1.763
YLR459W	MG01168.1	1.7692
YHR123W	MG02633.1	1.7711
YGL221C	MG03266.1	1.7725
YBR142W	MG00560.1	1.7729
YLR138W	MG05211.1	1.7758
YLR004C	MG10393.1	1.7795
YLR118C	MG02811.1	1.7802
YAL049C	MG08330.1	1.7866
YEL046C	MG04515.1	1.7885
YPL040C	MG01165.1	1.7909
YOR125C	MG00959.1	1.7918
YMR041C	MG00075.1	1.7937
YMR197C	MG01124.1	1.7942
YBL057C	MG01099.1	1.7943
YMR113W	MG06002.1	1.7948
YGL195W	MG04710.1	1.797
YBR141C	MG10184.1	1.798
YKR093W	MG04934.1	1.7991
YER058W	MG04715.1	1.7994
YKR024C	MG05810.1	1.8007
YDR497C	MG03206.1	1.8121
YOR286W	MG06046.1	1.8124
YLR103C	MG01549.1	1.815
YFR051C	MG05676.1	1.8157
YJR085C	MG01651.1	1.8164
YNL011C	MG00983.1	1.8165
YDR060W	MG06346.1	1.8183
YOL142W	MG02843.1	1.8222
YAL067C	MG02204.1	1.8232
YGL105W	MG01907.1	1.8235
YDL234C	MG04067.1	1.8253
YGR266W	MG03741.1	1.8278
YBR094W	MG02486.1	1.828
YOL071W	MG07034.1	1.8285
YOR319W	MG03973.1	1.8285
YOL080C	MG04132.1	1.83
YKL117W	MG06669.1	1.8305
YDL124W	MG03160.1	1.833
YOR087W	MG09828.1	1.8385
YGR171C	MG06949.1	1.8458
YLR220W	MG00993.1	1.848
YHL002W	MG00455.1	1.8488
YBR295W	MG10941.1	1.8538
YMR233W	MG01988.1	1.8558
YPR156C	MG04158.1	1.8576
YFL016C	MG01774.1	1.8583
YER021W	MG00884.1	1.8618
YGR031W	MG06921.1	1.8627
YAR003W	MG04651.1	1.8644
YDR482C	MG00370.1	1.8684
YPL196W	MG09566.1	1.8687
YGL112C	MG04877.1	1.8709
YGR125W	MG04433.1	1.8718
YGR281W	MG08309.1	1.8724
YGR046W	MG04909.1	1.873
YNL267W	MG06299.1	1.8731
YHR202W	MG02819.1	1.8737
YDR452W	MG04825.1	1.8776
YBR198C	MG06742.1	1.8791
YPR003C	MG09838.1	1.8833
YDR079W	MG04980.1	1.8838
YBR041W	MG08257.1	1.8872
YMR220W	MG05812.1	1.8914
YLR109W	MG00860.1	1.8916
YCL038C	MG09904.1	1.8918
YDR191W	MG04588.1	1.8919
YJR110W	MG05672.1	1.8931
YPR178W	MG01259.1	1.894
YML061C	MG05212.1	1.8947
YDL181W	MG01589.1	1.8999
YJL087C	MG05169.1	1.9007
YBL011W	MG01291.1	1.9038
YHR032W	MG03123.1	1.9049
YNL025C	MG01071.1	1.9069
YOR165W	MG06979.1	1.9093
YDL090C	MG01287.1	1.9119
YDR292C	MG02663.1	1.9134
YBR176W	MG00599.1	1.9139
YLR380W	MG00871.1	1.9142
YFL017C	MG02834.1	1.9146
YMR304W	MG07468.1	1.9165
YML100W	MG08707.1	1.9175
YGR012W	MG06466.1	1.9211
YFL008W	MG06894.1	1.9216
YKL207W	MG10831.1	1.9251
YOL001W	MG08558.1	1.9257
YOL093W	MG00880.1	1.9271
YLR104W	MG09465.1	1.9287
YIL162W	MG02507.1	1.9288
YGR195W	MG06785.1	1.9291
YLR386W	MG03568.1	1.9295
YMR074C	MG02738.1	1.9304
YJR111C	MG09204.1	1.9321
YML060W	MG00347.1	1.9326
YDR263C	MG00841.1	1.9341
YOR361C	MG01978.1	1.9343
YCL064C	MG06950.1	1.9353
YMR308C	MG03537.1	1.9353
YJL036W	MG03638.1	1.9379
YMR266W	MG01463.1	1.939
YIR038C	MG05677.1	1.9393
YNL024C	MG01349.1	1.9393
YGL224C	MG01783.1	1.9421
YPL271W	MG03227.1	1.9447
YPL188W	MG05450.1	1.9457
YGL171W	MG04523.1	1.9486
YDL132W	MG07145.1	1.9517
YKR051W	MG01740.1	1.9523
YJR099W	MG01683.1	1.9538
YIL134W	MG03974.1	1.956
YDR334W	MG02183.1	1.9566
YGR163W	MG05694.1	1.9628
YML004C	MG10350.1	1.9661
YER023W	MG06376.1	1.9689
YHL031C	MG04454.1	1.97
YJR006W	MG02459.1	1.9701
YLR133W	MG03007.1	1.9714
YIR026C	MG09700.1	1.9719
YJR086W	MG10193.1	1.9721
YIL044C	MG04954.1	1.973
YER005W	MG07077.1	1.9748
YDL052C	MG11040.1	1.9755
YBR002C	MG03950.1	1.977
YDR390C	MG06733.1	1.9773
YKL188C	MG06707.1	1.9782
YHR166C	MG08648.1	1.9784
YJL116C	MG00505.1	1.979
YGL077C	MG08670.1	1.9799
YMR296C	MG00864.1	1.9822
YOR103C	MG05758.1	1.9822
YLL040C	MG06537.1	1.9828
YMR171C	MG09210.1	1.9841
YDL019C	MG03047.1	1.9848
YCR096C	MG01730.1	1.9849
YCR019W	MG01767.1	1.9862
YNL082W	MG01716.1	1.9863
YNL251C	MG07203.1	1.9864
YGR054W	MG00847.1	1.9877
YPL096W	MG03598.1	1.9883
YPR141C	MG05350.1	1.9888
YML086C	MG02689.1	1.989
YJR040W	MG06104.1	1.9902
YPL264C	MG03957.1	1.9904
YKL041W	MG06670.1	1.9929
YOR071C	MG07878.1	2.0004
YGR087C	MG01892.1	2.0016
YGR133W	MG00180.1	2.0045
YER087W	MG06345.1	2.0049
YJL063C	MG10651.1	2.0049
YBL055C	MG06999.1	2.0068
YCR098C	MG10287.1	2.008
YKL019W	MG06947.1	2.0108
YLL031C	MG04987.1	2.0114
YDL193W	MG04560.1	2.0122
YLR401C	MG01205.1	2.0163
YHR004C	MG06001.1	2.017
YER049W	MG04743.1	2.0222
YOR386W	MG06836.1	2.0225
YBL061C	MG10646.1	2.0226
YLR270W	MG01422.1	2.0239
YMR162C	MG00111.1	2.0242
YPR154W	MG02835.1	2.0307
YMR132C	MG02510.1	2.0321
YKL149C	MG03897.1	2.0327
YMR309C	MG05243.1	2.0347
YDL072C	MG01208.1	2.038
YBR058C	MG08270.1	2.0396
YNL212W	MG03859.1	2.0417
YIL023C	MG06060.1	2.0421
YBL035C	MG00706.1	2.0473
YGL037C	MG08976.1	2.0474
YPR029C	MG06885.1	2.0481
YMR127C	MG00891.1	2.0487
YNL223W	MG03580.1	2.0492
YNR031C	MG00183.1	2.0502
YBL102W	MG05708.1	2.0503
YLR419W	MG07059.1	2.0507
YPL043W	MG08840.1	2.0516
YOR236W	MG10204.1	2.0548
YPL263C	MG10605.1	2.0549
YER044C	MG05097.1	2.0553
YJR005W	MG04150.1	2.0583
YGR029W	MG09568.1	2.0596
YPR137W	MG07030.1	2.0596
YBR251W	MG06995.1	2.0602
YER015W	MG07197.1	2.0629
YPL065W	MG08868.1	2.0638
YER163C	MG04817.1	2.0641
YPR194C	MG10750.1	2.0649
YMR229C	MG05260.1	2.065
YPR067W	MG05236.1	2.0657
YGL116W	MG01236.1	2.0662
YPR098C	MG10156.1	2.0669
YNL265C	MG01765.1	2.0681
YJL074C	MG04988.1	2.0713
YBR267W	MG02505.1	2.0728
YLR002C	MG04996.1	2.074
YBR026C	MG02566.1	2.0781
YBR008C	MG01511.1	2.0792
YNL329C	MG00529.1	2.0798
YDR523C	MG08746.1	2.0807
YIL108W	MG03542.1	2.0809
YGR270W	MG06380.1	2.0857
YDR429C	MG07109.1	2.0878
YOR132W	MG01434.1	2.0883
YGR008C	MG00777.1	2.0921
YPL001W	MG06375.1	2.0922
YBR155W	MG06164.1	2.0932
YLR246W	MG03664.1	2.0942
YPR020W	MG01232.1	2.0943
YDR083W	MG07132.1	2.0953
YPR129W	MG02405.1	2.0962
YDR381W	MG06668.1	2.0985
YOR149C	MG04979.1	2.0988
YLR085C	MG05587.1	2.1025
YPL222W	MG03159.1	2.1026
YML130C	MG00683.1	2.1043
YER183C	MG01451.1	2.1047
YJL072C	MG01917.1	2.1054
YLR032W	MG05032.1	2.1062
YDR036C	MG04012.1	2.1074
YHR134W	MG01341.1	2.1085
YLR284C	MG00359.1	2.1089
YMR302C	MG06965.1	2.1104
YBR042C	MG05451.1	2.1113
YGR076C	MG01587.1	2.1125
YJL097W	MG07602.1	2.1155
YGR181W	MG06366.1	2.1157
YLL019C	MG05312.1	2.1181
YDR486C	MG09695.1	2.1198
YBR281C	MG04227.1	2.1204
YDR084C	MG04806.1	2.1211
YPL133C	MG03261.1	2.1233
YLR106C	MG06379.1	2.1253
YIL039W	MG04221.1	2.1256
YMR023C	MG04070.1	2.126
YML131W	MG03707.1	2.1277
YER152C	MG04134.1	2.1311
YDL042C	MG02488.1	2.1344
YMR110C	MG07270.1	2.1375
YIL091C	MG10652.1	2.1409
YBR179C	MG05209.1	2.1439
YPR175W	MG07222.1	2.145
YOL018C	MG06883.1	2.1484
YKR026C	MG06077.1	2.149
YJL062W	MG08839.1	2.1513
YNL137C	MG01520.1	2.1517
YGR110W	MG06157.1	2.1537
YLL023C	MG08006.1	2.1561
YER019W	MG04474.1	2.1571
YDR120C	MG01448.1	2.1644
YJL128C	MG10268.1	2.1677
YNL305C	MG03089.1	2.1677
YOR246C	MG08430.1	2.1697
YFR025C	MG06040.1	2.1707
YCR028C	MG02319.1	2.1708
YLR164W	MG00666.1	2.1713
YOR274W	MG04857.1	2.1719
YJL112W	MG01711.1	2.1733
YDR265W	MG00145.1	2.1747
YFL001W	MG06675.1	2.1748
YIL062C	MG09495.1	2.1751
YGR149W	MG06893.1	2.176
YOR164C	MG08069.1	2.1771
YHR168W	MG06080.1	2.1793
YBR028C	MG01260.1	2.1796
YNL129W	MG01098.1	2.1796
YHR090C	MG10164.1	2.1802
YDR071C	MG07134.1	2.1805
YIL061C	MG08907.1	2.1825
YBR236C	MG06505.1	2.1834
YIL157C	MG02512.1	2.1835
YOL098C	MG02442.1	2.1837
YLR295C	MG01250.1	2.1842
YHR204W	MG00667.1	2.1884
YLR323C	MG02960.1	2.1905
YPL022W	MG02804.1	2.191
YNL064C	MG05249.1	2.1913
YBR110W	MG10494.1	2.1936
YJL134W	MG09184.1	2.1946
YMR161W	MG03907.1	2.1958
YJR153W	MG08938.1	2.1963
YGR116W	MG00801.1	2.198
YDL240W	MG04377.1	2.1993
YDL101C	MG01596.1	2.2004
YGL050W	MG03665.1	2.2008
YDL015C	MG03250.1	2.2017
YMR077C	MG02515.1	2.206
YDR354W	MG05168.1	2.2069
YJL004C	MG06574.1	2.2101
YMR213W	MG01426.1	2.2107
YNR052C	MG01666.1	2.2107
YLR371W	MG03064.1	2.2128
YDL149W	MG09559.1	2.213
YNL110C	MG07186.1	2.2142
YDR049W	MG03061.1	2.2143
YHR120W	MG04466.1	2.2191
YGR216C	MG00894.1	2.2193
YDR058C	MG00773.1	2.2203
YHR115C	MG05257.1	2.222
YJL168C	MG01661.1	2.224
YBR054W	MG09015.1	2.2243
YGL127C	MG03071.1	2.2261
YGR258C	MG00155.1	2.227
YIL042C	MG06200.1	2.227
YGL203C	MG00775.1	2.2279
YJR142W	MG07079.1	2.2295
YDR517W	MG05757.1	2.2302
YDR182W	MG03630.1	2.2308
YNL036W	MG04611.1	2.2318
YBR062C	MG02984.1	2.2335
YML096W	MG05371.1	2.2346
YNR006W	MG04958.1	2.2372
YDR244W	MG10840.1	2.238
YGL231C	MG04151.1	2.2382
YPL155C	MG04366.1	2.2385
YGL059W	MG07467.1	2.241
YOL009C	MG08869.1	2.2416
YFR052W	MG03512.1	2.2443
YNL047C	MG03558.1	2.2484
YOL041C	MG11063.1	2.2504
YHL004W	MG04331.1	2.2506
YDR261C	MG06512.1	2.2511
YDL104C	MG00172.1	2.2527
YMR034C	MG00377.1	2.2595
YGL056C	MG03536.1	2.26
YLR290C	MG05179.1	2.2615
YJL035C	MG02905.1	2.2616
YER140W	MG08332.1	2.2629
YFR018C	MG03692.1	2.2632
YOR056C	MG09254.1	2.2645
YKL191W	MG08131.1	2.2678
YMR210W	MG07530.1	2.2681
YPR056W	MG03877.1	2.271
YOR243C	MG06481.1	2.2713
YMR093W	MG03129.1	2.2723
YNL315C	MG04544.1	2.2727
YJR050W	MG02820.1	2.2736
YGL044C	MG09885.1	2.2753
YNL056W	MG03909.1	2.2773
YDR100W	MG01845.1	2.2787
YBL008W	MG00590.1	2.2798
YOR265W	MG09890.1	2.2801
YBL019W	MG02980.1	2.2802
YFL025C	MG01844.1	2.2806
YPR168W	MG05314.1	2.2816
YDR256C	MG06442.1	2.2829
YFR006W	MG05684.1	2.2852
YBL106C	MG00926.1	2.2856
YOL135C	MG08341.1	2.286
YLR251W	MG05062.1	2.2874
YBL038W	MG03203.1	2.288
YKR017C	MG00859.1	2.2881
YJR067C	MG01567.1	2.289
YOR025W	MG09320.1	2.2893
YIR039C	MG06327.1	2.2916
YGR260W	MG04927.1	2.2921
YER118C	MG09125.1	2.2925
YMR277W	MG03485.1	2.2956
YPL172C	MG05944.1	2.2977
YNR071C	MG03853.1	2.2994
YOL154W	MG03276.1	2.2995
YNL219C	MG10117.1	2.3005
YER168C	MG07089.1	2.3007
YEL002C	MG02821.1	2.3033
YMR024W	MG01524.1	2.3046
YPL008W	MG03490.1	2.3077
YGL155W	MG01971.1	2.308
YMR225C	MG01599.1	2.3081
YBR242W	MG08021.1	2.3102
YNL131W	MG05210.1	2.3115
YPR086W	MG05370.1	2.3132
YGR276C	MG10841.1	2.3133
YKL110C	MG05195.1	2.3184
YLR066W	MG07324.1	2.3199
YLR011W	MG05084.1	2.3219
YHR023W	MG03060.1	2.3224
YJR063W	MG07394.1	2.327
YDR115W	MG07018.1	2.3279
YPL247C	MG08065.1	2.3279
YKL003C	MG03120.1	2.3308
YDL109C	MG01727.1	2.3319
YKR056W	MG03881.1	2.332
YOL147C	MG08896.1	2.333
YMR123W	MG04740.1	2.335
YOR288C	MG06786.1	2.3359
YDR305C	MG01517.1	2.3361
YIL007C	MG09953.1	2.3362
YIL129C	MG07116.1	2.3385
YER122C	MG01472.1	2.3393
YGL191W	MG02983.1	2.3435
YFR002W	MG08590.1	2.3446
YPR149W	MG00786.1	2.3448
YLR250W	MG03943.1	2.345
YPL195W	MG07481.1	2.3462
YDL127W	MG01361.1	2.3476
YKR062W	MG06509.1	2.3478
YEL061C	MG01175.1	2.3494
YOR278W	MG09567.1	2.3504
YDR237W	MG03984.1	2.3518
YMR283C	MG08167.1	2.3521
YHR176W	MG08187.1	2.3523
YBL098W	MG04849.1	2.3531
YNR019W	MG06765.1	2.3559
YIL001W	MG03027.1	2.358
YBR112C	MG03196.1	2.3582
YGR279C	MG00863.1	2.3583
YMR091C	MG05378.1	2.3607
YBR227C	MG03187.1	2.3608
YPL232W	MG04090.1	2.3611
YNL087W	MG09947.1	2.3622
YGR262C	MG01344.1	2.3632
YML105C	MG03961.1	2.3683
YNL292W	MG08626.1	2.3705
YHR189W	MG05527.1	2.3711
YNR030W	MG09909.1	2.374
YOR026W	MG06111.1	2.374
YHR098C	MG06569.1	2.3745
YAL019W	MG09930.1	2.375
YOR299W	MG00106.1	2.3759
YDL195W	MG01108.1	2.3773
YGL082W	MG03906.1	2.3794
YLR051C	MG00473.1	2.3819
YLR020C	MG00528.1	2.3848
YDL040C	MG05151.1	2.3852
YPL063W	MG04219.1	2.3871
YBR241C	MG10688.1	2.3891
YBR175W	MG04473.1	2.3893
YHR059W	MG04023.1	2.3896
YOR233W	MG01196.1	2.3916
YKR087C	MG07052.1	2.3921
YNR033W	MG04055.1	2.3928
YDL237W	MG08750.1	2.394
YMR281W	MG05020.1	2.3942
YPL116W	MG06043.1	2.3945
YLR285W	MG00658.1	2.3947
YBR078W	MG06189.1	2.3968
YIL121W	MG04153.1	2.3971
YDL190C	MG03255.1	2.3998
YMR150C	MG04025.1	2.4008
YAL020C	MG05277.1	2.4031
YIL120W	MG07498.1	2.4039
YIR012W	MG03080.1	2.4043
YLR088W	MG03523.1	2.4049
YDR168W	MG04990.1	2.4055
YJL180C	MG02782.1	2.4057
YBR074W	MG06752.1	2.4062
YDR490C	MG01795.1	2.4081
YBL020W	MG08271.1	2.409
YCR036W	MG06089.1	2.4113
YGL064C	MG05112.1	2.4115
YDR465C	MG09290.1	2.4137
YNR054C	MG05815.1	2.4148
YNL063W	MG04033.1	2.417
YJL069C	MG01602.1	2.4175
YER134C	MG04948.1	2.4202
YHL013C	MG00699.1	2.4222
YJL127C	MG03311.1	2.4226
YKR071C	MG00776.1	2.4233
YLR418C	MG01500.1	2.4233
YLR411W	MG07832.1	2.4239
YER169W	MG09186.1	2.4255
YPL268W	MG02444.1	2.4266
YGL179C	MG07003.1	2.4272
YNL312W	MG07124.1	2.4349
YBR228W	MG04879.1	2.435
YDL018C	MG07471.1	2.4361
YLL014W	MG00520.1	2.4361
YLR299W	MG02134.1	2.4363
YML025C	MG04008.1	2.4373
YOR001W	MG00896.1	2.4394
YHR164C	MG02491.1	2.4414
YKR089C	MG05933.1	2.4417
YGR157W	MG07110.1	2.4418
YBL080C	MG03390.1	2.4439
YHR075C	MG01649.1	2.4441
YOR077W	MG06944.1	2.4463
YDR530C	MG00265.1	2.4464
YAL022C	MG05184.1	2.4481
YOR111W	MG01317.1	2.4482
YKL025C	MG02939.1	2.4485
YER002W	MG07449.1	2.4499
YJR074W	MG00867.1	2.4541
YPL097W	MG00665.1	2.4543
YDL167C	MG07327.1	2.4548
YBL058W	MG04882.1	2.455
YOL003C	MG00747.1	2.4563
YCR023C	MG01485.1	2.4572
YIR002C	MG04429.1	2.4577
YOR223W	MG03932.1	2.4588
YHR114W	MG07332.1	2.4598
YJR002W	MG07258.1	2.462
YMR240C	MG03182.1	2.463
YBR097W	MG06100.1	2.4656
YLR096W	MG01279.1	2.4659
YGL180W	MG06393.1	2.4668
YJR098C	MG05695.1	2.4683
YAL021C	MG05362.1	2.4705
YDR152W	MG04566.1	2.4711
YBR183W	MG05619.1	2.4716
YFL047W	MG09531.1	2.4739
YMR201C	MG06208.1	2.4746
YLR361C	MG09209.1	2.4762
YKL221W	MG05739.1	2.4763
YNL134C	MG08363.1	2.4764
YBR257W	MG01893.1	2.477
YDR386W	MG04585.1	2.4809
YIL074C	MG07207.1	2.4859
YBR014C	MG10371.1	2.4861
YCL047C	MG06214.1	2.4869
YNL252C	MG05170.1	2.4912
YKR034W	MG06050.1	2.4933
YDR211W	MG03517.1	2.5067
YNL175C	MG00985.1	2.5068
YKR065C	MG05568.1	2.5074
YLR151C	MG00547.1	2.5089
YHR079C	MG01998.1	2.5111
YDR533C	MG01679.1	2.5117
YNR065C	MG00506.1	2.5142
YHR076W	MG00166.1	2.5147
YJR119C	MG04878.1	2.5158
YML098W	MG03956.1	2.5174
YFL006W	MG04342.1	2.5176
YEL044W	MG06129.1	2.5178
YPL009C	MG02697.1	2.5189
YGR272C	MG10136.1	2.5196
YNL121C	MG00979.1	2.5198
YIL124W	MG09068.1	2.5218
YDR437W	MG04460.1	2.5243
YIR009W	MG04351.1	2.5246
YOR160W	MG01449.1	2.5264
YPR127W	MG10908.1	2.5277
YKR088C	MG04416.1	2.5319
YJL031C	MG06520.1	2.533
YJR132W	MG02927.1	2.535
YIL110W	MG00525.1	2.5357
YCR077C	MG08693.1	2.5366
YPL224C	MG06247.1	2.5394
YOL032W	MG07078.1	2.5397
YHR062C	MG03733.1	2.541
YFR041C	MG07716.1	2.5416
YHR138C	MG01064.1	2.5438
YKL197C	MG09299.1	2.5472
YBR271W	MG01212.1	2.5546
YML032C	MG08585.1	2.5546
YPR133C	MG09004.1	2.5556
YMR262W	MG06073.1	2.5562
YFL003C	MG08738.1	2.5578
YOR005C	MG05251.1	2.5582
YNL263C	MG02664.1	2.5627
YJL098W	MG03400.1	2.5646
YPL057C	MG10894.1	2.5649
YDL230W	MG00912.1	2.5669
YDR266C	MG01987.1	2.5669
YGR090W	MG03270.1	2.5677
YDL092W	MG03572.1	2.5701
YNL092W	MG09217.1	2.5716
YOL115W	MG00073.1	2.5721
YDR264C	MG07382.1	2.5733
YCR092C	MG09306.1	2.5744
YOR134W	MG06390.1	2.575
YDR330W	MG08745.1	2.5754
YDL165W	MG04169.1	2.5755
YMR100W	MG02454.1	2.5778
YPR191W	MG03226.1	2.5784
YDL051W	MG01519.1	2.5796
YOL048C	MG02641.1	2.5821
YCR061W	MG03529.1	2.5827
YNR003C	MG10446.1	2.5827
YCR044C	MG04527.1	2.5831
YKL143W	MG07524.1	2.5854
YMR061W	MG03265.1	2.5856
YLR126C	MG08802.1	2.5876
YKL064W	MG09884.1	2.5894
YDL209C	MG08641.1	2.5914
YOR258W	MG07058.1	2.5916
YPL038W	MG00504.1	2.5924
YFR049W	MG09743.1	2.594
YAL010C	MG05057.1	2.5958
YGR278W	MG10180.1	2.596
YBR171W	MG04412.1	2.5978
YOR280C	MG02607.1	2.5997
YPL169C	MG04430.1	2.6004
YGL242C	MG03045.1	2.6008
YGR082W	MG06097.1	2.6017
YDR325W	MG08841.1	2.6019
YDR286C	MG01271.1	2.6035
YJL179W	MG05621.1	2.6041
YDR323C	MG09837.1	2.6104
YEL003W	MG01652.1	2.6114
YKL010C	MG03841.1	2.6123
YOR245C	MG00503.1	2.613
YBL051C	MG06218.1	2.6136
YKL028W	MG06909.1	2.6146
YNL062C	MG00308.1	2.615
YLR114C	MG01823.1	2.6158
YOL145C	MG06462.1	2.6165
YIL018W	MG05647.1	2.6168
YHR087W	MG09955.1	2.6172
YDR527W	MG03321.1	2.6181
YNL208W	MG03307.1	2.6188
YGL198W	MG06025.1	2.626
YKL039W	MG06418.1	2.6314
YPL094C	MG06172.1	2.6318
YGL100W	MG01677.1	2.6329
YJR102C	MG01031.1	2.6342
YGL124C	MG05755.1	2.635
YDL213C	MG02730.1	2.6359
YBR096W	MG00257.1	2.6384
YOR289W	MG03868.1	2.6387
YER068W	MG01332.1	2.639
YGR189C	MG10431.1	2.6392
YLR178C	MG01399.1	2.6399
YJR126C	MG10330.1	2.6435
YOL096C	MG01048.1	2.6448
YMR063W	MG02630.1	2.6472
YPR025C	MG05536.1	2.6489
YGR002C	MG08095.1	2.6501
YDR371W	MG00086.1	2.6538
YGL178W	MG06982.1	2.6546
YDR484W	MG06020.1	2.6608
YJL002C	MG09287.1	2.6618
YMR130W	MG00065.1	2.6658
YGL248W	MG07707.1	2.6675
YGR095C	MG09936.1	2.6675
YBR233W	MG00514.1	2.6676
YPR045C	MG01703.1	2.6722
YML030W	MG07223.1	2.6781
YLR107W	MG06005.1	2.6794
YGR205W	MG06149.1	2.6809
YJL137C	MG07493.1	2.6824
YGL010W	MG00509.1	2.6825
YDR061W	MG04146.1	2.6828
YMR097C	MG02534.1	2.6851
YNL227C	MG03581.1	2.6864
YHR201C	MG08801.1	2.6868
YCR088W	MG06358.1	2.6872
YDR313C	MG09932.1	2.6888
YMR311C	MG09466.1	2.6889
YDR282C	MG00920.1	2.6898
YAR008W	MG07082.1	2.6932
YLR105C	MG10667.1	2.6938
YER110C	MG05869.1	2.6941
YBL084C	MG06292.1	2.6956
YHR085W	MG02761.1	2.6959
YIL099W	MG01096.1	2.697
YKL179C	MG06735.1	2.6992
YDL117W	MG03969.1	2.6998
YDL154W	MG05639.1	2.7018
YOR301W	MG03726.1	2.7022
YJL145W	MG09991.1	2.7027
YJR116W	MG05625.1	2.7035
YOR252W	MG00842.1	2.704
YKL082C	MG00840.1	2.7076
YER143W	MG07133.1	2.7078
YAL058W	MG01607.1	2.7091
YML067C	MG00949.1	2.7095
YGR188C	MG10608.1	2.7109
YDL203C	MG02667.1	2.7115
YNL023C	MG00137.1	2.7117
YOL141W	MG03140.1	2.7119
YHL021C	MG09250.1	2.7129
YBR200W	MG01702.1	2.713
YKL154W	MG07383.1	2.714
YGR217W	MG05643.1	2.716
YPL199C	MG00364.1	2.7175
YJR113C	MG09508.1	2.7202
YGL243W	MG02712.1	2.7251
YPR031W	MG10196.1	2.7262
YPL162C	MG01578.1	2.7268
YLR143W	MG00500.1	2.7269
YNL108C	MG05115.1	2.7269
YER127W	MG07433.1	2.7288
YBL013W	MG00778.1	2.7303
YDR283C	MG08643.1	2.7345
YLR291C	MG05950.1	2.735
YOR154W	MG00469.1	2.7351
YMR193W	MG06531.1	2.7361
YGL237C	MG00354.1	2.7398
YOR126C	MG05726.1	2.7418
YDL030W	MG04886.1	2.7431
YLR239C	MG09756.1	2.7433
YLR427W	MG00988.1	2.7433
YCL008C	MG04712.1	2.745
YKR105C	MG10563.1	2.745
YKR031C	MG00960.1	2.7492
YBL097W	MG01639.1	2.7501
YBL007C	MG05626.1	2.7565
YJL057C	MG00700.1	2.7568
YNL213C	MG01792.1	2.7578
YFR022W	MG01045.1	2.761
YPR153W	MG05329.1	2.7622
YFR037C	MG01720.1	2.763
YDR470C	MG05965.1	2.7655
YNL149C	MG08195.1	2.7655
YOR069W	MG06743.1	2.7667
YJL094C	MG07661.1	2.7709
YGR277C	MG08064.1	2.7712
YNL284C	MG06629.1	2.7725
YPL213W	MG06106.1	2.7729
YMR033W	MG06054.1	2.7742
YCR051W	MG06855.1	2.7746
YHL047C	MG00133.1	2.7748
YNR018W	MG01210.1	2.7752
YGR036C	MG00727.1	2.776
YKR018C	MG05065.1	2.7786
YJL079C	MG03085.1	2.7787
YDR361C	MG01709.1	2.7841
YDR121W	MG00169.1	2.7851
YLL013C	MG04985.1	2.7863
YBL037W	MG09493.1	2.7889
YIR032C	MG08108.1	2.7921
YAL015C	MG06014.1	2.7927
YIL093C	MG03928.1	2.7931
YGR274C	MG01207.1	2.7949
YGR193C	MG08842.1	2.7966
YLL057C	MG03117.1	2.7986
YNL115C	MG04378.1	2.7986
YDL028C	MG10826.1	2.7993
YCR046C	MG06468.1	2.8039
YFR001W	MG07529.1	2.804
YDL222C	MG10322.1	2.8082
YNL048W	MG03883.1	2.8127
YJR036C	MG01115.1	2.8136
YPL107W	MG10053.1	2.8139
YPR015C	MG04699.1	2.8139
YDR163W	MG08861.1	2.8156
YGR127W	MG00399.1	2.8184
YOR201C	MG00735.1	2.8202
YJL005W	MG09898.1	2.822
YKL071W	MG07974.1	2.8221
YOR036W	MG03885.1	2.8225
YMR001C	MG09960.1	2.8279
YOR250C	MG08804.1	2.8291
YGL164C	MG00448.1	2.8293
YDR320C	MG04080.1	2.8303
YML036W	MG04223.1	2.8307
YBR217W	MG00598.1	2.8336
YBR133C	MG03894.1	2.8338
YDR242W	MG09684.1	2.8377
YLR100W	MG01303.1	2.8402
YDR175C	MG07271.1	2.8408
YOR241W	MG01201.1	2.8415
YPL183C	MG00151.1	2.8421
YNL094W	MG07714.1	2.8427
YDR284C	MG05988.1	2.8448
YGR066C	MG06858.1	2.8465
YPL246C	MG03522.1	2.8469
YIL147C	MG07312.1	2.8474
YER027C	MG06930.1	2.8491
YLR242C	MG01504.1	2.8546
YLR078C	MG09346.1	2.8549
YJL096W	MG10825.1	2.8604
YOL152W	MG02828.1	2.8606
YGR261C	MG01846.1	2.8614
YOL073C	MG03951.1	2.8712
YMR076C	MG06465.1	2.8783
YDR145W	MG00885.1	2.8785
YDR460W	MG03605.1	2.8816
YDR128W	MG02569.1	2.8849
YPL076W	MG03716.1	2.8868
YKL079W	MG01757.1	2.8897
YMR295C	MG09928.1	2.8934
YDL114W	MG01604.1	2.8942
YOL107W	MG03197.1	2.8957
YGR080W	MG07617.1	2.8968
YAL009W	MG06158.1	2.8975
YBR290W	MG03477.1	2.8987
YPR163C	MG05264.1	2.9016
YMR190C	MG05700.1	2.9035
YIR030C	MG10687.1	2.9047
YDL146W	MG03559.1	2.9049
YGL157W	MG06585.1	2.9054
YDR468C	MG08082.1	2.9079
YKL012W	MG04602.1	2.9082
YPL103C	MG05928.1	2.9084
YDR541C	MG02304.1	2.9089
YDR479C	MG00759.1	2.9109
YDR176W	MG01329.1	2.9116
YML065W	MG05615.1	2.9153
YNL313C	MG09846.1	2.9183
YBL004W	MG07737.1	2.9235
YBR053C	MG05015.1	2.9244
YNL286W	MG04442.1	2.9244
YDR132C	MG06651.1	2.9261
YMR102C	MG10955.1	2.9261
YCL034W	MG04955.1	2.9265
YDR335W	MG09560.1	2.9269
YOR115C	MG08836.1	2.9327
YJL124C	MG03195.1	2.9333
YHR215W	MG10799.1	2.9347
YGL067W	MG04697.1	2.9372
YOR275C	MG00833.1	2.9383
YGL049C	MG06396.1	2.9391
YLR188W	MG02348.1	2.9407
YJL100W	MG07151.1	2.9418
YMR228W	MG10851.1	2.9427
YJL204C	MG07486.1	2.9441
YDR126W	MG00810.1	2.9446
[truncated: 599 more rows]
