# Supplementary material for: Conservation and Evolution of Cis-Regulatory Systems in Ascomycete Fungi
Source: PLoS Biol. 2004 Nov 9;2(12):e398. doi: 10.1371/journal.pbio.0020398 (PMC526180; doi:10.1371/journal.pbio.0020398)
Supplement: Dataset S12 — (64 KB TXT). [file pbio.0020398.sd012.txt]

Sc gene	An gene	Ka
YAL001C	AN7342.2	4.8015
YAL002W	AN0244.2	3.4127
YAL003W	AN1162.2	0.6432
YAL009W	AN4045.2	2.9806
YAL010C	AN6901.2	2.6752
YAL012W	AN1446.2	0.7462
YAL013W	AN1453.2	3.4126
YAL015C	AN7653.2	2.6766
YAL017W	AN4536.2	2.6168
YAL020C	AN5934.2	3.2372
YAL022C	AN2053.2	2.5885
YAL024C	AN3092.2	5.6559
YAL025C	AN6612.2	0.7905
YAL026C	AN6112.2	0.8263
YAL033W	AN2437.2	2.7694
YAL034C	AN5099.2	2.9985
YAL035W	AN4038.2	0.9374
YAL036C	AN4080.2	0.3875
YAL038W	AN5210.2	0.516
YAL039C	AN6990.2	1.2665
YAL041W	AN5592.2	3.2388
YAL042W	AN2738.2	1.9209
YAL043C	AN1456.2	3.5665
YAL044C	AN1074.2	2.0118
YAL048C	AN4167.2	1.0919
YAL049C	AN3712.2	1.5418
YAL058W	AN3592.2	2.6103
YAL060W	AN2158.2	1.5983
YAL061W	AN9288.2	1.57
YAR003W	AN0808.2	1.714
YAR007C	AN7423.2	1.9358
YAR008W	AN0190.2	2.6228
YAR015W	AN4739.2	0.7479
YAR018C	AN9504.2	1.6055
YAR019C	AN4385.2	3.6512
YAR035W	AN1059.2	1.1274
YBL002W	AN3469.2	0.209
YBL004W	AN3938.2	2.7443
YBL007C	AN1462.2	2.5178
YBL008W	AN1286.2	2.3668
YBL011W	AN5599.2	1.5916
YBL015W	AN1547.2	0.5355
YBL016W	AN3719.2	0.6451
YBL019W	AN4736.2	6.1624
YBL021C	AN4034.2	1.009
YBL022C	AN6193.2	0.9332
YBL023C	AN2491.2	0.7283
YBL024W	AN0757.2	1.3673
YBL026W	AN7589.2	0.9838
YBL027W	AN5840.2	0.5597
YBL028C	AN6497.2	3.4948
YBL029C-A	AN0419.2	2.8586
YBL030C	AN4064.2	0.3107
YBL033C	AN0670.2	0.8896
YBL035C	AN6855.2	2.3729
YBL036C	AN7017.2	1.4663
YBL037W	AN7016.2	2.5906
YBL040C	AN9415.2	1.3729
YBL041W	AN5784.2	0.8285
YBL043W	AN6104.2	6.9178
YBL047C	AN0317.2	3.5815
YBL049W	AN4539.2	1.2663
YBL050W	AN6267.2	1.6321
YBL051C	AN8038.2	2.45
YBL057C	AN1991.2	1.4753
YBL059C-A	AN0309.2	3.5086
YBL060W	AN3438.2	5.6523
YBL061C	AN1554.2	2.188
YBL064C	AN1692.2	0.8712
YBL068W	AN1965.2	0.4763
YBL071W-A	AN1985.2	0.8798
YBL072C	AN0465.2	0.3903
YBL076C	AN0705.2	0.6722
YBL078C	AN5131.2	0.2778
YBL079W	AN6738.2	2.7461
YBL080C	AN2900.2	2.2473
YBL084C	AN6138.2	2.6046
YBL087C	AN6146.2	4.6918
YBL088C	AN0038.2	4.4316
YBL091C	AN4404.2	0.7793
YBL092W	AN7354.2	0.6451
YBL095W	AN1196.2	3.2205
YBL097W	AN4265.2	2.5529
YBL098W	AN5200.2	1.8118
YBL099W	AN1523.2	0.3098
YBL102W	AN1297.2	1.6979
YBL105C	AN0106.2	1.1299
YBL106C	AN4890.2	2.4034
YBR002C	AN5600.2	1.3159
YBR003W	AN2767.2	1.0442
YBR006W	AN3829.2	0.9325
YBR007C	AN0302.2	4.8307
YBR008C	AN2675.2	2.1542
YBR009C	AN2426.2	0.0515
YBR010W	AN0733.2	0.0469
YBR011C	AN2968.2	0.4373
YBR015C	AN6857.2	2.4946
YBR017C	AN0926.2	2.3573
YBR018C	AN6182.2	0.9951
YBR020W	AN4957.2	1.4876
YBR023C	AN1555.2	0.9777
YBR025C	AN1284.2	0.5634
YBR026C	AN9401.2	2.1206
YBR029C	AN5166.2	1.2678
YBR034C	AN3096.2	1.4504
YBR035C	AN2310.2	1.1993
YBR037C	AN4842.2	1.4104
YBR039W	AN0252.2	1.1493
YBR041W	AN5192.2	2.0177
YBR042C	AN8838.2	2.0008
YBR043C	AN5656.2	1.7975
YBR046C	AN0158.2	1.1378
YBR048W	AN5222.2	0.2797
YBR049C	AN4618.2	8.144
YBR053C	AN1688.2	3.1158
YBR055C	AN7447.2	2.5042
YBR058C	AN7422.2	1.966
YBR060C	AN7723.2	3.1762
YBR061C	AN1751.2	0.8727
YBR062C	AN1909.2	1.8849
YBR073W	AN0855.2	1.7877
YBR074W	AN4200.2	1.9116
YBR079C	AN2743.2	2.2815
YBR080C	AN3098.2	1.0541
YBR081C	AN4894.2	2.8584
YBR082C	AN2761.2	0.223
YBR083W	AN0422.2	4.3857
YBR086C	AN2477.2	7.6808
YBR087W	AN6300.2	0.9148
YBR088C	AN0415.2	1.1365
YBR093C	AN0564.2	2.6723
YBR094W	AN4967.2	1.5128
YBR096W	AN7874.2	2.3445
YBR097W	AN0576.2	2.5297
YBR102C	AN0560.2	3.8763
YBR105C	AN4074.2	4.4602
YBR106W	AN8040.2	1.169
YBR109C	AN2047.2	0.7013
YBR110W	AN5346.2	2.1287
YBR111C	AN7711.2	1.1744
YBR114W	AN5483.2	2.2738
YBR115C	AN5610.2	1.0251
YAL001C	AN7342.2	4.8015
YAL002W	AN0244.2	3.4127
YAL020C	AN5934.2	3.2372
YAL001C	AN7342.2	4.8015
YAL002W	AN0244.2	3.4127
YAL003W	AN1162.2	0.6432
YAL009W	AN4045.2	2.9806
YAL010C	AN6901.2	2.6752
YAL012W	AN1446.2	0.7462
YAL013W	AN1453.2	3.4126
YAL015C	AN7653.2	2.6766
YAL017W	AN4536.2	2.6168
YAL020C	AN5934.2	3.2372
YAL022C	AN2053.2	2.5885
YAL024C	AN3092.2	5.6559
YAL025C	AN6612.2	0.7905
YAL026C	AN6112.2	0.8263
YAL033W	AN2437.2	2.7694
YAL034C	AN5099.2	2.9985
YAL035W	AN4038.2	0.9374
YAL036C	AN4080.2	0.3875
YAL038W	AN5210.2	0.516
YAL039C	AN6990.2	1.2665
YAL041W	AN5592.2	3.2388
YAL042W	AN2738.2	1.9209
YAL043C	AN1456.2	3.5665
YAL044C	AN1074.2	2.0118
YAL048C	AN4167.2	1.0919
YAL049C	AN3712.2	1.5418
YAL058W	AN3592.2	2.6103
YAL060W	AN2158.2	1.5983
YAL061W	AN9288.2	1.57
YAR003W	AN0808.2	1.714
YAR007C	AN7423.2	1.9358
YAR008W	AN0190.2	2.6228
YAR015W	AN4739.2	0.7479
YAR018C	AN9504.2	1.6055
YAR019C	AN4385.2	3.6512
YAR035W	AN1059.2	1.1274
YBL002W	AN3469.2	0.209
YBL004W	AN3938.2	2.7443
YBL007C	AN1462.2	2.5178
YBL008W	AN1286.2	2.3668
YBL011W	AN5599.2	1.5916
YBL015W	AN1547.2	0.5355
YBL016W	AN3719.2	0.6451
YBL019W	AN4736.2	6.1624
YBL021C	AN4034.2	1.009
YBL022C	AN6193.2	0.9332
YBL023C	AN2491.2	0.7283
YBL024W	AN0757.2	1.3673
YBL026W	AN7589.2	0.9838
YBL027W	AN5840.2	0.5597
YBL028C	AN6497.2	3.4948
YBL029C-A	AN0419.2	2.8586
YBL030C	AN4064.2	0.3107
YBL033C	AN0670.2	0.8896
YBL035C	AN6855.2	2.3729
YBL036C	AN7017.2	1.4663
YBL037W	AN7016.2	2.5906
YBL040C	AN9415.2	1.3729
YBL041W	AN5784.2	0.8285
YBL043W	AN6104.2	6.9178
YBL047C	AN0317.2	3.5815
YBL049W	AN4539.2	1.2663
YBL050W	AN6267.2	1.6321
YBL051C	AN8038.2	2.45
YBL057C	AN1991.2	1.4753
YBL059C-A	AN0309.2	3.5086
YBL060W	AN3438.2	5.6523
YBL061C	AN1554.2	2.188
YBL064C	AN1692.2	0.8712
YBL068W	AN1965.2	0.4763
YBL071W-A	AN1985.2	0.8798
YBL072C	AN0465.2	0.3903
YBL076C	AN0705.2	0.6722
YBL078C	AN5131.2	0.2778
YBL079W	AN6738.2	2.7461
YBL080C	AN2900.2	2.2473
YBL084C	AN6138.2	2.6046
YBL087C	AN6146.2	4.6918
YBL088C	AN0038.2	4.4316
YBL091C	AN4404.2	0.7793
YBL092W	AN7354.2	0.6451
YBL095W	AN1196.2	3.2205
YBL097W	AN4265.2	2.5529
YBL098W	AN5200.2	1.8118
YBL099W	AN1523.2	0.3098
YBL102W	AN1297.2	1.6979
YBL105C	AN0106.2	1.1299
YBL106C	AN4890.2	2.4034
YBR002C	AN5600.2	1.3159
YBR003W	AN2767.2	1.0442
YBR006W	AN3829.2	0.9325
YBR007C	AN0302.2	4.8307
YBR008C	AN2675.2	2.1542
YBR009C	AN2426.2	0.0515
YBR010W	AN0733.2	0.0469
YBR011C	AN2968.2	0.4373
YBR015C	AN6857.2	2.4946
YBR017C	AN0926.2	2.3573
YBR018C	AN6182.2	0.9951
YBR020W	AN4957.2	1.4876
YBR023C	AN1555.2	0.9777
YBR025C	AN1284.2	0.5634
YBR026C	AN9401.2	2.1206
YBR029C	AN5166.2	1.2678
YBR034C	AN3096.2	1.4504
YBR035C	AN2310.2	1.1993
YBR037C	AN4842.2	1.4104
YBR039W	AN0252.2	1.1493
YBR041W	AN5192.2	2.0177
YBR042C	AN8838.2	2.0008
YBR043C	AN5656.2	1.7975
YBR046C	AN0158.2	1.1378
YBR048W	AN5222.2	0.2797
YBR049C	AN4618.2	8.144
YBR053C	AN1688.2	3.1158
YBR055C	AN7447.2	2.5042
YBR058C	AN7422.2	1.966
YBR060C	AN7723.2	3.1762
YBR061C	AN1751.2	0.8727
YBR062C	AN1909.2	1.8849
YBR073W	AN0855.2	1.7877
YBR074W	AN4200.2	1.9116
YBR079C	AN2743.2	2.2815
YBR080C	AN3098.2	1.0541
YBR081C	AN4894.2	2.8584
YBR082C	AN2761.2	0.223
YBR083W	AN0422.2	4.3857
YBR086C	AN2477.2	7.6808
YBR087W	AN6300.2	0.9148
YBR088C	AN0415.2	1.1365
YBR093C	AN0564.2	2.6723
YBR094W	AN4967.2	1.5128
YBR096W	AN7874.2	2.3445
YBR097W	AN0576.2	2.5297
YBR102C	AN0560.2	3.8763
YBR105C	AN4074.2	4.4602
YBR106W	AN8040.2	1.169
YBR109C	AN2047.2	0.7013
YBR110W	AN5346.2	2.1287
YBR111C	AN7711.2	1.1744
YBR114W	AN5483.2	2.2738
YBR115C	AN5610.2	1.0251
YBR118W	AN4218.2	0.1943
YBR121C	AN8835.2	0.6185
YBR122C	AN3595.2	3.0647
YBR123C	AN7997.2	4.8535
YBR127C	AN6232.2	0.2838
YBR132C	AN4328.2	1.3254
YBR133C	AN0134.2	2.7016
YBR135W	AN9424.2	1.3162
YBR136W	AN6975.2	3.3605
YBR141C	AN8855.2	1.6617
YBR142W	AN1750.2	1.6729
YBR143C	AN8853.2	0.4204
YBR146W	AN6564.2	1.7995
YBR151W	AN3051.2	2.7686
YBR153W	AN6979.2	1.6137
YBR154C	AN0752.2	0.8556
YBR155W	AN5438.2	1.8313
YBR159W	AN5861.2	1.3397
YBR160W	AN4182.2	0.3939
YBR162W-A	AN8290.2	1.7978
YBR164C	AN5912.2	0.5003
YBR166C	AN5959.2	0.9106
YBR169C	AN1047.2	1.1688
YBR170C	AN0295.2	1.2048
YBR171W	AN1442.2	2.5712
YBR172C	AN6228.2	3.3813
YBR173C	AN4731.2	2.1136
YBR175W	AN3926.2	2.4648
YBR176W	AN1778.2	1.6383
YBR179C	AN6897.2	2.0285
YBR180W	AN2707.2	1.6741
YBR181C	AN1964.2	0.3877
YBR183W	AN3662.2	2.6336
YBR187W	AN4814.2	1.352
YBR189W	AN4803.2	0.3158
YBR191W	AN4802.2	0.5122
YBR192W	AN0346.2	1.152
YBR193C	AN1720.2	3.0767
YBR196C	AN6037.2	0.4061
YBR198C	AN0292.2	1.8067
YBR202W	AN5992.2	0.7913
YBR217W	AN1760.2	2.4241
YBR220C	AN4836.2	1.1108
YBR221C	AN9403.2	0.6684
YBR223C	AN5903.2	3.9584
YBR227C	AN0349.2	1.9767
YBR228W	AN8212.2	3.006
YBR229C	AN8217.2	1.5858
YBR231C	AN0966.2	4.1001
YBR233W	AN2089.2	2.4703
YBR233W-A	AN0143.2	2.9661
YBR234C	AN5778.2	1.2125
YBR235W	AN4478.2	1.4676
YBR236C	AN1916.2	1.9578
YBR239C	AN7468.2	2.5515
YBR243C	AN5888.2	1.0963
YBR244W	AN2846.2	0.6283
YBR247C	AN9398.2	1.5528
YBR248C	AN7430.2	0.6435
YBR249C	AN5701.2	0.5742
YBR251W	AN0142.2	1.8061
YBR252W	AN0271.2	0.8131
YBR256C	AN4231.2	1.2273
YBR257W	AN0189.2	3.7502
YBR265W	AN1165.2	3.2885
YBR267W	AN1875.2	2.2499
YBR268W	AN2949.2	1.1965
YBR269C	AN1149.2	2.8967
YBR273C	AN4754.2	5.6027
YBR279W	AN5910.2	4.6627
YBR281C	AN1879.2	1.9626
YBR282W	AN0476.2	2.2436
YBR286W	AN3918.2	1.1448
YBR287W	AN0930.2	1.409
YBR288C	AN5641.2	3.1833
YBR290W	AN5668.2	2.5021
YBR291C	AN3461.2	1.3888
YBR293W	AN5198.2	2.5519
YBR294W	AN2730.2	1.5451
YBR296C	AN2812.2	1.2857
YBR298C	AN3515.2	1.3754
YBR299W	AN3516.2	1.3775
YCL001W	AN5915.2	0.9687
YCL008C	AN2521.2	2.8518
YCL009C	AN4430.2	0.6593
YCL010C	AN0668.2	2.3818
YCL011C	AN3739.2	2.3254
YCL017C	AN2508.2	0.603
YCL018W	AN0912.2	0.5786
YCL024W	AN8693.2	2.9334
YCL029C	AN1475.2	3.8093
YCL030C	AN0797.2	1.0174
YCL033C	AN1932.2	1.8897
YCL038C	AN7591.2	2.1553
YCL040W	AN8689.2	1.2244
YCL043C	AN7436.2	1.6288
YCL045C	AN4728.2	4.5437
YCL047C	AN4439.2	2.5272
YCL052C	AN2240.2	3.0208
YCL054W	AN0092.2	0.9968
YCL074W	AN4289.2	2.6451
YCR002C	AN1394.2	0.7336
YCR010C	AN5226.2	1.3919
YCR012W	AN1246.2	0.5334
YCR014C	AN1231.2	6.9125
YCR017C	AN5011.2	1.2894
YCR019W	AN0998.2	2.6579
YCR023C	AN0890.2	2.1576
YCR024C	AN3073.2	1.5838
YCR026C	AN7550.2	2.6823
YCR028C-A	AN7742.2	2.7665
YCR030C	AN0697.2	4.4516
YCR031C	AN5960.2	0.1927
YCR032W	AN0239.2	3.5827
YCR034W	AN6435.2	1.082
YCR035C	AN8682.2	4.3511
YCR036W	AN7995.2	2.8793
YCR038C	AN4369.2	3.6626
YCR042C	AN1494.2	2.8395
YCR044C	AN4235.2	2.5606
YCR047C	AN5789.2	0.8764
YCR051W	AN1295.2	2.4979
YCR053W	AN3031.2	0.7715
YCR054C	AN1908.2	3.798
YCR057C	AN8183.2	0.8958
YCR059C	AN8173.2	1.4948
YCR061W	AN3714.2	2.6495
YCR063W	AN8857.2	0.9923
YCR065W	AN8858.2	3.9724
YCR066W	AN7309.2	4.0394
YCR068W	AN5919.2	1.5923
YCR072C	AN0361.2	0.7624
YCR073C	AN1180.2	2.1445
YCR075C	AN0275.2	3.1846
YCR077C	AN2751.2	3.4999
YCR081W	AN4741.2	8.9494
YCR087C-A	AN3760.2	1.7323
YCR088W	AN8873.2	3.8061
YCR092C	AN3749.2	2.4776
YCR093W	AN4965.2	3.0951
YCR094W	AN5100.2	1.2543
YCR096C	AN0885.2	2.5389
YDL001W	AN6313.2	1.0367
YDL003W	AN7465.2	4.1556
YDL004W	AN0277.2	1.0089
YDL006W	AN6892.2	1.0649
YDL007W	AN2213.2	0.3574
YDL008W	AN3364.2	2.3561
YDL012C	AN0754.2	1.7791
YDL015C	AN1968.2	2.335
YDL018C	AN8194.2	2.1584
YDL019C	AN9063.2	2.0051
YDL020C	AN0709.2	3.7981
YDL022W	AN0351.2	0.9891
YDL025C	AN0115.2	2.063
YDL028C	AN2927.2	2.8272
YDL029W	AN0673.2	0.3325
YDL030W	AN8015.2	2.7761
YDL031W	AN0583.2	1.3035
YDL036C	AN7355.2	1.3441
YDL040C	AN3628.2	2.4094
YDL043C	AN5530.2	2.5078
YDL045C	AN0591.2	2.0385
YDL046W	AN5879.2	2.0407
YDL047W	AN0504.2	0.3627
YDL051W	AN1045.2	2.9541
YDL052C	AN6139.2	1.3228
YDL056W	AN3154.2	2.545
YDL064W	AN4399.2	0.8292
YDL065C	AN4899.2	3.8371
YDL066W	AN2999.2	0.4093
YDL072C	AN0819.2	2.2484
YDL075W	AN5486.2	0.5865
YDL076C	AN6280.2	3.8504
YDL081C	AN5719.2	0.5588
YDL083C	AN9468.2	0.7667
YDL085C-A	AN4340.2	2.3576
YDL086W	AN5184.2	0.9727
YDL087C	AN1776.2	1.8414
YDL090C	AN2002.2	1.8509
YDL092W	AN4580.2	3.8033
YDL095W	AN4761.2	1.4263
YDL097C	AN4225.2	1.1833
YDL098C	AN0714.2	3.7765
YDL100C	AN2909.2	0.7129
YDL101C	AN4279.2	2.2095
YDL103C	AN9094.2	1.1299
YDL104C	AN8780.2	1.8562
YDL105W	AN4710.2	4.2379
YDL108W	AN8285.2	1.2054
YDL109C	AN9410.2	1.8693
YDL111C	AN6244.2	2.4634
YDL113C	AN6351.2	2.5668
YDL114W	AN4227.2	2.7011
YDL116W	AN1190.2	4.7153
YDL117W	AN8210.2	2.7664
YDL119C	AN3663.2	1.2616
YDL120W	AN1986.2	1.8696
YDL124W	AN5109.2	1.8788
YDL125C	AN3708.2	0.9344
YDL126C	AN7254.2	0.3346
YDL132W	AN1019.2	1.9568
YDL133W	AN1021.2	2.9931
YDL135C	AN0163.2	1.4417
YDL136W	AN1228.2	0.7345
YDL137W	AN1126.2	0.3237
YDL138W	AN7096.2	1.7127
YDL140C	AN0809.2	0.762
YDL141W	AN6055.2	1.7002
YDL142C	AN6580.2	2.2131
YDL143W	AN2918.2	0.4729
YDL144C	AN8494.2	2.0354
YDL145C	AN3026.2	0.8973
YDL147W	AN4775.2	1.125
YDL148C	AN1434.2	2.2189
YDL150W	AN2135.2	2.8986
YDL153C	AN1164.2	2.8796
YDL155W	AN2137.2	1.2716
YDL156W	AN3737.2	2.3167
YDL160C	AN3460.2	0.5974
YDL161W	AN3696.2	1.3747
YDL164C	AN6069.2	1.2635
YDL165W	AN5898.2	2.6612
YDL166C	AN8860.2	1.2388
YDL167C	AN8055.2	2.4612
YDL168W	AN7632.2	0.511
YDL170W	AN6837.2	4.862
YDL171C	AN5134.2	0.6381
YDL174C	AN9066.2	1.4434
YDL175C	AN1944.2	4.2909
YDL178W	AN8033.2	0.8455
YDL181W	AN4500.2	1.577
YDL182W	AN1990.2	0.3846
YDL188C	AN6391.2	0.3364
YDL189W	AN1349.2	4.9472
YDL190C	AN4442.2	2.2808
YDL191W	AN1228.2	0.7345
YDL193W	AN8878.2	1.8891
YDL195W	AN6257.2	2.4898
YDL198C	AN5132.2	0.4239
YDL200C	AN4587.2	6.5375
YDL201W	AN3660.2	0.894
YDL202W	AN3635.2	2.8862
YDL203C	AN8765.2	2.7072
YDL205C	AN0121.2	1.0898
YDL206W	AN4266.2	3.1574
YDL207W	AN1157.2	3.9674
YDL208W	AN0695.2	1.0075
YDL209C	AN2245.2	2.2474
YDL210W	AN7168.2	1.4266
YDL215C	AN7451.2	1.3564
YDL217C	AN8059.2	0.9652
YDL226C	AN2222.2	1.5604
YDL233W	AN6264.2	4.9239
YDL234C	AN6618.2	1.8833
YDL235C	AN2005.2	2.5438
YDL236W	AN2970.2	1.427
YDL237W	AN2145.2	2.8548
YDL240W	AN7576.2	2.1394
YDL243C	AN5887.2	0.4724
YDR001C	AN5635.2	0.8641
YDR003W	AN3935.2	5.3831
YDR004W	AN1051.2	2.6708
YDR006C	AN4437.2	7.1155
YDR012W	AN8176.2	0.6674
YDR013W	AN3666.2	1.0045
YDR017C	AN6880.2	3.1096
YDR019C	AN1198.2	1.1846
YDR023W	AN8867.2	0.6515
YDR025W	AN5222.2	0.2797
YDR027C	AN7993.2	3.8097
YDR028C	AN8884.2	7.0263
YDR032C	AN0297.2	0.6753
YDR036C	AN6844.2	2.0987
YDR037W	AN1913.2	0.6307
YDR039C	AN6642.2	1.0458
YDR041W	AN6489.2	1.7391
YDR043C	AN1251.2	3.0164
YDR044W	AN5130.2	0.7536
YDR045C	AN4219.2	0.966
YDR047W	AN2733.2	0.6332
YDR049W	AN7736.2	2.5675
YDR050C	AN6900.2	0.937
YDR051C	AN4983.2	3.18
YDR052C	AN1779.2	5.6148
YDR055W	AN4390.2	2.511
YDR057W	AN1461.2	6.3304
YDR058C	AN9106.2	2.4385
YDR060W	AN1200.2	1.7947
YDR061W	AN0561.2	2.0605
YDR062W	AN1102.2	0.7984
YDR063W	AN0184.2	1.9195
YDR064W	AN6679.2	0.3313
YDR068W	AN2082.2	3.8861
YDR071C	AN5866.2	2.0157
YDR075W	AN0103.2	0.4655
YDR079W	AN6593.2	2.3786
YDR080W	AN4876.2	3.8786
YDR083W	AN5871.2	2.8201
YDR084C	AN3576.2	2.3273
YDR086C	AN4589.2	1.1068
YDR087C	AN1175.2	2.9884
YDR088C	AN4788.2	7.7244
YDR091C	AN1256.2	0.3427
YDR092W	AN8702.2	0.3856
YDR097C	AN1708.2	1.3179
YDR100W	AN0175.2	3.1284
YDR104C	AN3148.2	3.1757
YDR105C	AN9491.2	1.2025
YDR108W	AN7311.2	4.2494
YDR109C	AN1568.2	1.09
YDR116C	AN8225.2	3.2159
YDR117C	AN1044.2	9.5446
YDR120C	AN9406.2	1.7079
YDR121W	AN1225.2	3.1592
YDR122W	AN1171.2	2.3648
YDR124W	AN5437.2	3.6545
YDR126W	AN1907.2	2.7238
YDR127W	AN4350.2	7.2554
YDR128W	AN8701.2	2.8601
YDR129C	AN5803.2	0.5365
YDR132C	AN0624.2	2.62
YDR135C	AN7729.2	1.0642
YDR137W	AN6289.2	6.1015
YDR140W	AN2104.2	1.4852
YDR141C	AN2094.2	2.9199
YDR148C	AN3466.2	0.8981
YDR152W	AN3646.2	2.5735
YDR155C	AN8605.2	0.456
YDR158W	AN4793.2	0.8473
YDR159W	AN7726.2	5.2337
YDR162C	AN3819.2	2.9022
YDR164C	AN4724.2	2.8561
YDR165W	AN2735.2	4.1147
YDR166C	AN1002.2	5.2139
YDR167W	AN0154.2	2.4535
YDR169C	AN4062.2	7.3192
YDR170C	AN6709.2	1.7814
YDR174W	AN0431.2	3.2432
YDR175C	AN1954.2	2.7535
YDR176W	AN0440.2	3.3813
YDR177W	AN2212.2	1.3287
YDR180W	AN7499.2	4.6538
YDR182W	AN1796.2	2.0609
YDR183W	AN8847.2	2.998
YDR188W	AN3070.2	0.5481
YDR190C	AN1971.2	0.3772
YDR191W	AN1226.2	2.0622
YDR196C	AN8047.2	1.4591
YDR198C	AN7340.2	4.6572
YDR204W	AN4757.2	1.6449
YDR205W	AN5347.2	2.9098
YDR207C	AN1848.2	7.4421
YDR212W	AN2149.2	0.4252
YDR221W	AN5697.2	4.5644
YDR225W	AN3468.2	0.1885
YDR226W	AN5122.2	0.4194
YDR232W	AN2284.2	0.8137
YDR233C	AN5404.2	3.8381
YDR234W	AN6521.2	0.7094
YDR236C	AN7469.2	1.834
YDR237W	AN2268.2	2.1608
YDR238C	AN1177.2	1.0058
YDR242W	AN8777.2	2.3723
YDR243C	AN1634.2	1.7375
YDR245W	AN7562.2	1.399
YDR247W	AN4935.2	2.7133
YDR248C	AN3641.2	1.7506
YDR254W	AN4360.2	4.1962
YDR256C	AN5918.2	0.799
YDR257C	AN6568.2	2.8243
YDR258C	AN1163.2	0.7791
YDR262W	AN1527.2	4.7162
YDR263C	AN3035.2	1.8075
YDR264C	AN5824.2	2.8271
YDR265W	AN5681.2	2.7313
YDR267C	AN1385.2	1.4399
YDR270W	AN3624.2	1.818
YDR272W	AN6840.2	1.3264
YDR280W	AN6111.2	1.4393
YDR282C	AN4875.2	2.8612
YDR283C	AN2246.2	2.2541
YDR284C	AN2124.2	2.2382
YDR287W	AN1136.2	1.6941
YDR289C	AN2049.2	5.6347
YDR291W	AN5925.2	1.4186
YDR292C	AN6627.2	1.9088
YDR293C	AN1158.2	1.3649
YDR294C	AN1989.2	1.1003
YDR297W	AN0640.2	1.1876
YDR298C	AN6287.2	1.3175
YDR301W	AN1413.2	3.4809
YDR305C	AN6189.2	1.087
YDR308C	AN6223.2	2.1023
YDR311W	AN5569.2	2.695
YDR312W	AN4232.2	1.5181
YDR322W	AN6842.2	3.0495
YDR323C	AN3144.2	2.3857
YDR324C	AN3794.2	2.5256
YDR325W	AN8056.2	2.9659
YDR328C	AN2302.2	0.7592
YDR329C	AN2281.2	3.1239
YDR330W	AN5675.2	2.3178
YDR331W	AN0871.2	1.0326
YDR332W	AN6707.2	2.1709
YDR333C	AN5721.2	3.4617
YDR334W	AN9077.2	1.9045
YDR335W	AN3012.2	3.0571
YDR336W	AN5518.2	3.0507
YDR337W	AN3173.2	2.7117
YDR339C	AN6939.2	0.8734
YDR341C	AN6368.2	0.7929
YDR345C	AN4277.2	1.2913
YDR354W	AN3634.2	2.2002
YDR359C	AN4472.2	4.5025
YDR361C	AN6865.2	2.0032
YDR362C	AN4949.2	4.4899
YDR363W-A	AN1245.2	2.4996
YDR365C	AN7503.2	1.7352
YDR367W	AN7601.2	3.1695
YDR371W	AN5454.2	2.4983
YDR372C	AN5705.2	0.947
YDR373W	AN5341.2	0.6941
YDR375C	AN3131.2	1.2616
YDR376W	AN6272.2	2.0423
YDR381W	AN6919.2	2.1334
YDR382W	AN5996.2	0.6587
YDR385W	AN6330.2	0.2966
YDR386W	AN3118.2	2.6969
YDR388W	AN2516.2	0.8381
YDR390C	AN2450.2	1.7931
YDR392W	AN0719.2	1.0661
YDR393W	AN2313.2	2.6749
YDR394W	AN2904.2	0.2854
YDR397C	AN9358.2	1.1961
YDR400W	AN1115.2	5.4106
YDR402C	AN2706.2	1.3806
YDR403W	AN2705.2	1.9569
YDR406W	AN7581.2	1.0971
YDR407C	AN6533.2	5.072
YDR408C	AN5922.2	1.4216
YDR410C	AN6162.2	1.3328
YDR416W	AN0111.2	3.1974
YDR418W	AN0262.2	0.5287
YDR419W	AN4678.2	4.253
YDR421W	AN6889.2	4.469
YDR423C	AN7513.2	4.1977
YDR427W	AN3716.2	1.764
YDR430C	AN3853.2	1.4999
YDR434W	AN5150.2	3.5565
YDR437W	AN8070.2	2.6319
YDR440W	AN0091.2	2.8113
YDR443C	AN2078.2	6.7361
YDR448W	AN5974.2	1.2284
YDR449C	AN5010.2	2.6578
YDR450W	AN5441.2	0.2838
YDR451C	AN5048.2	4.3645
YDR452W	AN1148.2	1.9036
YDR454C	AN1395.2	0.6125
YDR456W	AN2288.2	0.9187
YDR459C	AN4697.2	3.6025
YDR465C	AN6072.2	2.2873
YDR469W	AN6677.2	3.1308
YDR470C	AN8248.2	3.0664
YDR472W	AN6825.2	1.9819
YDR473C	AN0727.2	3.5775
YDR481C	AN4516.2	1.137
YDR482C	AN6586.2	2.1719
YDR484W	AN4014.2	2.6974
YDR485C	AN7475.2	5.5997
YDR486C	AN5632.2	1.5148
YDR487C	AN5497.2	1.0513
YDR488C	AN1454.2	5.2631
YDR489W	AN3940.2	2.5015
YDR490C	AN3110.2	2.2133
YDR493W	AN7144.2	1.7052
YDR496C	AN1235.2	2.5692
YDR497C	AN4316.2	1.5196
YDR510W	AN1191.2	0.9218
YDR511W	AN2103.2	1.7135
YDR512C	AN5136.2	5.0922
YDR524C	AN4274.2	3.749
YDR529C	AN4388.2	1.239
YDR530C	AN1498.2	2.6984
YDR531W	AN9446.2	0.9239
YDR533C	AN6796.2	2.7498
YDR536W	AN9168.2	0.9547
YDR538W	AN7163.2	1.616
YDR539W	AN7164.2	1.5973
YDR541C	AN5977.2	1.5362
YEL002C	AN4683.2	2.13
YEL003W	AN4033.2	2.495
YEL004W	AN8875.2	3.9259
YEL009C	AN3675.2	3.7158
YEL011W	AN2314.2	0.603
YEL012W	AN1761.2	0.9178
YEL015W	AN6893.2	3.9383
YEL020C	AN1516.2	1.4994
YEL021W	AN6157.2	1.0748
YEL022W	AN0112.2	2.7586
YEL023C	AN5027.2	2.9575
YEL024W	AN2306.2	0.7646
YEL027W	AN3088.2	0.3748
YEL031W	AN3146.2	0.8551
YEL032W	AN4044.2	1.1879
YEL034W	AN4015.2	0.3536
YEL036C	AN2159.2	1.0579
YEL037C	AN2304.2	1.7149
YEL040W	AN4515.2	1.5775
YEL043W	AN0803.2	5.6184
YEL044W	AN2485.2	2.7699
YEL046C	AN7564.2	1.4606
YEL047C	AN2357.2	1.3405
YEL051W	AN0110.2	0.3983
YEL052W	AN7029.2	1.151
YEL053C	AN6090.2	5.0784
YEL054C	AN0262.2	0.5287
YEL055C	AN3944.2	2.9905
YEL056W	AN8187.2	2.0757
YEL058W	AN4234.2	1.3983
YEL060C	AN0238.2	1.4299
YEL061C	AN3363.2	2.4464
YEL062W	AN0439.2	2.5428
YEL064C	AN4428.2	1.4235
YEL065W	AN5378.2	1.5478
YEL070W	AN2815.2	1.0248
YER002W	AN7674.2	2.8908
YER003C	AN0667.2	1.1078
YER004W	AN1753.2	1.7886
YER005W	AN0210.2	1.917
YER006W	AN1215.2	1.088
YER007W	AN5531.2	3.3793
YER008C	AN0462.2	4.1301
YER009W	AN4942.2	0.7124
YER010C	AN5645.2	2.9881
YER013W	AN4721.2	1.0832
YER014W	AN3920.2	3.2014
YER015W	AN8280.2	2.0387
YER017C	AN4557.2	0.8903
YER018C	AN1392.2	3.5641
YER019W	AN3927.2	1.9426
YER020W	AN3090.2	2.0911
YER022W	AN3224.2	7.5139
YER023W	AN6025.2	2.2714
YER025W	AN4470.2	0.3714
YER027C	AN6570.2	3.1455
YER036C	AN2210.2	0.4016
YER039C	AN8848.2	0.7084
YER039C	AN8848.2	0.7084
YER042W	AN4514.2	1.1075
YER043C	AN1263.2	0.2714
YER044C	AN5862.2	1.7748
YER048C	AN3375.2	1.5581
YER049W	AN7554.2	1.8006
YER050C	AN7449.2	2.6805
YER051W	AN7455.2	2.4258
YER052C	AN8859.2	0.8387
YER053C	AN2977.2	0.8165
YER054C	AN2425.2	5.2815
YER055C	AN3748.2	0.8452
YER056C	AN6017.2	1.4517
YER057C	AN9080.2	1.1319
YER061C	AN7489.2	1.6769
YER063W	AN9509.2	2.8571
YER065C	AN5634.2	0.739
YER066W	AN5517.2	2.0452
YER068W	AN1727.2	2.1416
YER069W	AN8770.2	0.8258
YER070W	AN4380.2	0.4469
YER074W	AN9097.2	0.4489
YER078C	AN1780.2	1.4699
YER080W	AN7282.2	3.6685
YER082C	AN6265.2	1.1298
YER086W	AN3830.2	0.9742
YER091C	AN4443.2	0.6804
YER093C	AN5958.2	3.0096
YER094C	AN4449.2	0.403
YER095W	AN1237.2	0.4886
YER102W	AN0465.2	0.3903
YER107C	AN1379.2	0.9905
YER110C	AN2120.2	2.4978
YER114C	AN4496.2	4.384
YER117W	AN6146.2	4.6918
YER119C	AN2754.2	1.5986
YER120W	AN4406.2	3.196
YER122C	AN6033.2	2.6149
YER125W	AN1339.2	0.5082
YER126C	AN2926.2	0.4427
YER127W	AN5340.2	3.1029
YER130C	AN1652.2	4.7693
YER131W	AN5715.2	0.4672
YER134C	AN5512.2	2.44
YER140W	AN1878.2	2.2571
YER141W	AN1915.2	1.1643
YER142C	AN4389.2	2.5592
YER143W	AN6741.2	2.0759
YER144C	AN2072.2	2.5778
YER146W	AN5679.2	2.113
YER148W	AN4976.2	0.1563
YER151C	AN5186.2	3.0118
YER152C	AN0780.2	2.268
YER154W	AN8229.2	3.1769
YER156C	AN4178.2	1.3367
YER157W	AN4886.2	3.0212
YER159C	AN6343.2	1.816
YER162C	AN3890.2	2.9343
YER163C	AN2988.2	2.059
YER164W	AN1255.2	1.5503
YER165W	AN4000.2	0.8804
YER166W	AN8672.2	1.0333
YER168C	AN7312.2	2.3203
YER169W	AN1060.2	2.306
YER170W	AN0259.2	1.0754
YER171W	AN9436.2	0.4307
YER172C	AN1478.2	1.4258
YER173W	AN8876.2	4.9844
YER174C	AN7567.2	1.2532
YER175C	AN8531.2	2.9842
YER177W	AN4501.2	0.3461
YER178W	AN5162.2	0.7193
YER179W	AN9092.2	0.6379
YER185W	AN3509.2	1.8265
YFL001W	AN3170.2	1.4892
YFL002C	AN3176.2	1.6079
YFL004W	AN5143.2	1.7474
YFL005W	AN6974.2	0.7373
YFL006W	AN5607.2	2.332
YFL008W	AN2963.2	1.9752
YFL010C	AN8281.2	3.2224
YFL016C	AN6194.2	1.9415
YFL017C	AN8706.2	2.0303
YFL021W	AN8667.2	3.5463
YFL022C	AN3824.2	0.8206
YFL025C	AN6702.2	2.4874
YFL026W	AN2520.2	3.6236
YFL030W	AN1342.2	1.4076
YFL031W	AN9397.2	2.5986
YFL036W	AN7609.2	2.2045
YFL037W	AN1182.2	0.2707
YFL038C	AN4281.2	0.4296
YFL039C	AN6542.2	0.0899
YFL041W	AN5397.2	3.0084
YFL044C	AN3449.2	2.1887
YFL045C	AN5772.2	0.5249
YFL046W	AN5773.2	1.5024
YFL047W	AN5677.2	2.667
YFL048C	AN7302.2	3.7227
YFL050C	AN5856.2	2.5916
YFL053W	AN0034.2	1.4583
YFL054C	AN7618.2	2.7815
YFL059W	AN7725.2	0.5455
YFL061W	AN6421.2	1.3887
YFR002W	AN6980.2	2.2622
YFR003C	AN1400.2	3.5203
YFR004W	AN4492.2	0.5887
YFR006W	AN5810.2	1.6258
YFR009W	AN4315.2	0.7717
YFR010W	AN8699.2	1.9641
YFR011C	AN8690.2	3.0636
YFR014C	AN2412.2	1.2726
YFR015C	AN8010.2	0.5604
YFR016C	AN5851.2	5.4046
YFR018C	AN1706.2	2.259
YFR021W	AN0127.2	1.5337
YFR022W	AN4170.2	2.665
YFR025C	AN7044.2	2.2322
YFR028C	AN5057.2	1.4281
YFR030W	AN1752.2	1.8146
YFR031C	AN5899.2	1.1407
YFR034C	AN8271.2	2.9395
YFR037C	AN6705.2	2.3985
YFR041C	AN5770.2	3.3389
YFR047C	AN3431.2	0.8927
YFR049W	AN5753.2	3.3514
YFR050C	AN5783.2	1.2352
YFR051C	AN0922.2	1.8784
YFR052W	AN3019.2	2.1589
YGL001C	AN7575.2	1.7276
YGL003C	AN2965.2	1.8611
YGL006W	AN1189.2	1.1132
YGL009C	AN5886.2	0.6139
YGL010W	AN1522.2	1.9326
YGL011C	AN4869.2	0.605
YGL016W	AN7731.2	4.8206
YGL018C	AN1469.2	1.816
YGL019W	AN4326.2	1.3946
YGL022W	AN1455.2	0.6146
YGL026C	AN6231.2	0.6301
YGL027C	AN6606.2	1.7853
YGL030W	AN6082.2	0.5531
YGL040C	AN1403.2	0.5604
YGL043W	AN4861.2	2.734
YGL044C	AN6074.2	2.2255
YGL045W	AN1844.2	2.9788
YGL048C	AN6988.2	0.3343
YGL049C	AN6060.2	2.9439
YGL050W	AN8696.2	2.2587
YGL054C	AN5195.2	0.6245
YGL055W	AN6731.2	0.98
YGL059W	AN9461.2	2.0184
YGL062W	AN4462.2	0.4378
YGL064C	AN6149.2	2.6082
YGL065C	AN6874.2	1.3201
YGL067W	AN8204.2	2.5855
YGL068W	AN2057.2	1.2436
YGL076C	AN7107.2	0.6166
YGL077C	AN7392.2	2.0411
YGL078C	AN7424.2	0.8359
YGL080W	AN4476.2	1.1071
YGL084C	AN2096.2	1.2578
YGL085W	AN0258.2	2.7672
YGL087C	AN3644.2	0.5492
YGL091C	AN2155.2	0.6155
YGL092W	AN5627.2	3.3591
YGL093W	AN5221.2	4.3557
YGL094C	AN2065.2	2.3636
YGL095C	AN6531.2	1.5649
YGL096W	AN9328.2	4.0451
YGL097W	AN6978.2	1.4324
YGL099W	AN2263.2	1.4295
YGL100W	AN5889.2	2.6738
YGL103W	AN3444.2	0.4016
YGL106W	AN6732.2	1.4722
YGL110C	AN4593.2	4.6399
YGL112C	AN8232.2	1.2655
YGL114W	AN0700.2	1.4825
YGL115W	AN6851.2	0.8403
YGL116W	AN0814.2	2.0513
YGL119W	AN6572.2	1.0492
YGL122C	AN3919.2	4.1709
YGL123W	AN3413.2	0.4107
YGL124C	AN2093.2	2.4128
YGL125W	AN5883.2	0.9281
YGL127C	AN2495.2	2.6705
YGL129C	AN3744.2	4.3657
YGL130W	AN7473.2	2.0585
YGL137W	AN5972.2	1.0478
YGL139W	AN1950.2	1.7989
YGL141W	AN3999.2	2.4492
YGL142C	AN1811.2	2.1248
YGL143C	AN3462.2	1.4566
YGL145W	AN4884.2	6.6143
YGL148W	AN5731.2	0.4925
YGL150C	AN2285.2	1.6152
YGL151W	AN4377.2	5.1571
YGL153W	AN4968.2	3.0728
YGL155W	AN5760.2	3.9918
YGL156W	AN2936.2	1.2563
YGL159W	AN1730.2	2.9416
YGL161C	AN4017.2	3.1539
YGL163C	AN5527.2	0.9419
YGL164C	AN2081.2	2.0874
YGL166W	AN0658.2	3.2142
YGL167C	AN7464.2	0.9303
YGL169W	AN6079.2	1.3323
YGL171W	AN0944.2	1.8402
YGL173C	AN8185.2	1.6581
YGL174W	AN7184.2	2.6933
YGL178W	AN0320.2	3.4322
YGL180W	AN1632.2	2.547
YGL181W	AN1629.2	3.9032
YGL183C	AN1843.2	3.6602
YGL184C	AN7051.2	1.1555
YGL186C	AN4526.2	2.2813
YGL187C	AN4525.2	1.155
YGL190C	AN1545.2	0.6263
YGL191W	AN4737.2	2.4889
YGL194C	AN3806.2	0.9462
YGL196W	AN7140.2	3.6619
YGL198W	AN5926.2	4.5922
YGL200C	AN1154.2	1.3718
YGL201C	AN0228.2	0.9939
YGL202W	AN6338.2	1.3197
YGL203C	AN1384.2	2.2268
YGL205W	AN6752.2	2.7181
YGL206C	AN4463.2	0.8229
YGL207W	AN5102.2	1.2422
YGL210W	AN0347.2	0.7715
YGL211W	AN0450.2	0.8202
YGL212W	AN4551.2	2.6934
YGL215W	AN4984.2	3.0461
YGL216W	AN4513.2	1.7987
YGL221C	AN3685.2	1.6556
YGL231C	AN5951.2	2.2608
YGL232W	AN4889.2	2.4284
YGL233W	AN6493.2	3.5747
YGL234W	AN6541.2	0.8748
YGL236C	AN6577.2	1.0658
YGL237C	AN7545.2	2.4209
YGL238W	AN6591.2	1.4751
YGL240W	AN0911.2	3.2308
YGL241W	AN2164.2	3.5269
YGL242C	AN4220.2	1.6651
YGL243W	AN4093.2	2.7492
YGL244W	AN4570.2	3.2337
YGL245W	AN8224.2	1.2349
YGL246C	AN6514.2	2.182
YGL247W	AN7182.2	2.7724
YGL248W	AN0829.2	3.118
YGL252C	AN3929.2	1.8259
YGL253W	AN7459.2	0.8215
YGL254W	AN2748.2	3.0051
YGL255W	AN8337.2	0.7664
YGL256W	AN1868.2	2.8604
YGR002C	AN4445.2	2.9793
YGR003W	AN3939.2	3.0904
YGR005C	AN1538.2	3.3226
YGR007W	AN4303.2	2.4434
YGR008C	AN4292.2	1.701
YGR012W	AN1513.2	1.1461
YGR017W	AN0212.2	3.8588
YGR019W	AN2248.2	0.7988
YGR020C	AN5880.2	0.5751
YGR021W	AN6599.2	2.4111
YGR024C	AN0804.2	1.1806
YGR028W	AN7047.2	1.1672
YGR029W	AN3027.2	1.6227
YGR036C	AN6610.2	2.3649
YGR037C	AN5904.2	2.2186
YGR046W	AN0716.2	1.821
YGR047C	AN0407.2	3.0182
YGR048W	AN0329.2	1.4589
YGR054W	AN2775.2	1.9496
YGR055W	AN1631.2	1.0262
YGR056W	AN3448.2	2.8921
YGR058W	AN2986.2	3.1682
YGR060W	AN8907.2	1.2155
YGR061C	AN8121.2	0.8148
YGR074W	AN2105.2	1.188
YGR076C	AN1636.2	2.1073
YGR078C	AN4602.2	1.4274
YGR080W	AN7289.2	3.0378
YGR082W	AN0559.2	2.0616
YGR083C	AN6864.2	2.052
YGR086C	AN5217.2	0.7314
YGR087C	AN4888.2	1.1726
YGR089W	AN3597.2	8.5251
YGR090W	AN3455.2	2.5333
YGR091W	AN1260.2	2.5198
YGR093W	AN3937.2	3.0775
YGR094W	AN1484.2	0.8967
YGR095C	AN7665.2	3.3926
YGR096W	AN7569.2	2.1182
YGR098C	AN8783.2	4.0838
YGR099W	AN2417.2	4.0027
YGR100W	AN7784.2	1.5133
YGR101W	AN1372.2	2.8882
YGR103W	AN3827.2	1.1311
YGR104C	AN5752.2	3.1162
YGR105W	AN2975.2	1.6731
YGR110W	AN4046.2	2.2018
YGR111W	AN2161.2	3.3119
YGR112W	AN4753.2	2.5551
YGR116W	AN3423.2	2.1592
YGR118W	AN1345.2	0.136
YGR119C	AN1064.2	2.5656
YGR125W	AN3665.2	1.7089
YGR127W	AN6058.2	5.2894
YGR132C	AN0686.2	0.4323
YGR135W	AN1757.2	0.5564
YGR144W	AN3928.2	0.6875
YGR145W	AN2077.2	1.5706
YGR147C	AN4309.2	2.2703
YGR148C	AN8704.2	0.5373
YGR149W	AN2940.2	2.0626
YGR155W	AN5820.2	0.9468
YGR157W	AN2154.2	2.5253
YGR158C	AN2153.2	3.2608
YGR159C	AN4865.2	0.9688
YGR163W	AN0953.2	1.4925
YGR165W	AN7699.2	6.9404
YGR167W	AN2050.2	2.9605
YGR170W	AN3188.2	3.4971
YGR172C	AN6989.2	1.3727
YGR173W	AN2244.2	0.5196
YGR175C	AN7751.2	1.5225
YGR178C	AN1325.2	3.6562
YGR181W	AN6306.2	1.8891
YGR183C	AN3922.2	1.3794
YGR184C	AN3923.2	4.4376
YGR185C	AN0057.2	0.969
YGR188C	AN3946.2	2.7475
YGR189C	AN3914.2	2.1937
YGR194C	AN8790.2	1.5222
YGR195W	AN3812.2	1.9057
YGR197C	AN3528.2	4.7187
YGR202C	AN1357.2	1.9067
YGR203W	AN6040.2	1.7835
YGR205W	AN7108.2	2.7067
YGR207C	AN2239.2	0.9552
YGR210C	AN0692.2	0.6702
YGR211W	AN2455.2	1.2805
YGR214W	AN3172.2	0.5124
YGR217W	AN1168.2	2.6352
YGR220C	AN4308.2	1.1356
YGR227W	AN5902.2	2.4763
YGR229C	AN8846.2	2.9731
YGR231C	AN6073.2	0.5463
YGR233C	AN4310.2	2.374
YGR234W	AN3522.2	1.7123
YGR235C	AN9512.2	3.0807
YGR238C	AN4564.2	2.9109
YGR241C	AN5224.2	2.8203
YGR244C	AN7000.2	0.8578
YGR245C	AN0844.2	1.2628
YGR246C	AN3116.2	3.4897
YGR253C	AN5872.2	0.4215
YGR254W	AN5746.2	0.3782
YGR255C	AN3586.2	1.8244
YGR257C	AN6087.2	1.609
YGR260W	AN9010.2	2.0797
YGR261C	AN0165.2	2.9571
YGR262C	AN2513.2	1.5645
YGR263C	AN0666.2	4.4245
YGR266W	AN3582.2	2.0199
YGR270W	AN1440.2	1.9904
YGR271W	AN2482.2	1.1047
YGR272C	AN4534.2	2.8635
YGR274C	AN3907.2	2.9053
YGR276C	AN7566.2	2.2769
YGR277C	AN1694.2	2.8108
YGR279C	AN3727.2	2.0277
YGR281W	AN6443.2	1.6135
YGR282C	AN1155.2	1.5468
YGR284C	AN1117.2	1.364
YGR286C	AN6643.2	0.7419
YGR288W	AN2016.2	3.1169
YHL001W	AN6629.2	0.994
YHL002W	AN2066.2	1.9386
YHL003C	AN2464.2	1.2004
YHL004W	AN4251.2	1.5136
YHL007C	AN2067.2	1.546
YHL013C	AN5638.2	2.3852
YHL015W	AN4594.2	0.8126
YHL016C	AN0418.2	0.9834
YHL020C	AN8817.2	6.6888
YHL021C	AN7568.2	2.9071
YHL030W	AN5774.2	2.9087
YHL036W	AN2560.2	2.4442
YHL039W	AN5630.2	3.8938
YHR002W	AN7304.2	0.9196
YHR004C	AN1343.2	2.0786
YHR007C	AN1901.2	1.0138
YHR009C	AN6605.2	3.2391
YHR010W	AN4222.2	0.4856
YHR011W	AN3106.2	1.7143
YHR013C	AN1328.2	1.1821
YHR018C	AN2914.2	0.7821
YHR019C	AN7479.2	0.875
YHR020W	AN2150.2	0.7951
YHR021C	AN4777.2	0.3092
YHR023W	AN4706.2	2.354
YHR024C	AN1104.2	0.9255
YHR025W	AN8843.2	0.6085
YHR026W	AN7603.2	0.5533
YHR027C	AN0125.2	0.9239
YHR028C	AN2946.2	1.5667
YHR029C	AN7010.2	3.404
YHR032W	AN0581.2	1.7704
YHR037W	AN1733.2	0.8933
YHR039C	AN6636.2	1.3794
YHR040W	AN2693.2	3.7498
YHR042W	AN0595.2	1.3092
YHR045W	AN8810.2	3.4657
YHR051W	AN8118.2	0.8514
YHR058C	AN6549.2	4.3341
YHR059W	AN8284.2	2.6788
YHR062C	AN1486.2	2.4274
YHR064C	AN4616.2	1.2149
YHR065C	AN4233.2	0.8892
YHR067W	AN5191.2	4.1137
YHR068W	AN8075.2	0.8849
YHR069C	AN3426.2	1.6076
YHR070W	AN2945.2	1.8064
YHR072W	AN8260.2	1.2812
YHR072W-A	AN8254.2	0.235
YHR073W	AN3424.2	2.1384
YHR074W	AN8203.2	0.5918
YHR075C	AN0293.2	2.029
YHR076W	AN1467.2	2.5969
YHR077C	AN6695.2	2.4581
YHR079C	AN0235.2	2.6059
YHR081W	AN4756.2	3.4454
YHR084W	AN2290.2	3.1809
YHR085W	AN8668.2	2.8748
YHR087W	AN5480.2	2.6298
YHR088W	AN8834.2	1.1604
YHR089C	AN5661.2	0.9097
YHR090C	AN9126.2	2.2649
YHR097C	AN2492.2	2.416
YHR098C	AN3080.2	2.2823
YHR099W	AN8000.2	1.5671
YHR100C	AN2008.2	1.8234
YHR103W	AN3752.2	6.4577
YHR104W	AN0423.2	0.8837
YHR106W	AN3581.2	0.4858
YHR107C	AN8182.2	0.7358
YHR108W	AN5710.2	1.4065
YHR111W	AN2327.2	1.3393
YHR112C	AN0681.2	1.0759
YHR113W	AN2966.2	0.9884
YHR116W	AN4454.2	6.1852
YHR119W	AN5795.2	3.0292
YHR120W	AN1479.2	2.4153
YHR121W	AN3955.2	2.6911
YHR122W	AN1407.2	1.1108
YHR123W	AN4778.2	1.7931
YHR124W	AN6015.2	4.1025
YHR132C	AN6119.2	1.4548
YHR133C	AN4465.2	3.8258
YHR134W	AN0304.2	2.5844
YHR141C	AN6181.2	0.1376
YHR142W	AN1069.2	1.1499
YHR144C	AN7429.2	1.8697
YHR146W	AN4988.2	3.9334
YHR147C	AN1770.2	1.3722
YHR148W	AN6171.2	0.766
YHR151C	AN6270.2	3.2804
YHR163W	AN0285.2	1.4427
YHR165C	AN4523.2	0.5992
YHR166C	AN8013.2	1.921
YHR168W	AN0889.2	2.4134
YHR169W	AN4903.2	1.0424
YHR170W	AN1711.2	0.7753
YHR171W	AN7428.2	1.8157
YHR172W	AN5873.2	3.4383
YHR176W	AN8206.2	2.3495
YHR177W	AN3074.2	4.2136
YHR181W	AN5788.2	1.3163
YHR183W	AN3954.2	0.3039
YHR186C	AN4639.2	1.2199
YHR187W	AN6604.2	2.4744
YHR188C	AN1775.2	1.4451
YHR189W	AN8832.2	2.4531
YHR190W	AN3376.2	1.3222
YHR191C	AN1977.2	2.5558
YHR193C	AN6630.2	1.3474
YHR194W	AN5786.2	1.2092
YHR198C	AN4216.2	2.9864
YHR200W	AN7579.2	1.1509
YHR201C	AN3779.2	2.8049
YHR202W	AN9402.2	2.1394
YHR203C	AN4794.2	0.3708
YHR204W	AN9084.2	2.3264
YHR205W	AN4238.2	1.2267
YHR206W	AN3214.2	5.6407
YHR207C	AN5998.2	7.6537
YHR208W	AN4323.2	0.7224
YIL003W	AN8228.2	1.0987
YIL004C	AN5127.2	1.6199
YIL006W	AN4387.2	1.6324
YIL010W	AN4301.2	2.4191
YIL018W	AN3649.2	2.9375
YIL019W	AN2292.2	3.0271
YIL021W	AN6252.2	1.0647
YIL022W	AN1281.2	1.5173
YIL023C	AN7673.2	2.0436
YIL026C	AN2143.2	4.8842
YIL027C	AN1161.2	2.8711
YIL030C	AN6136.2	5.611
YIL033C	AN4987.2	1.5279
YIL034C	AN0290.2	0.9671
YIL035C	AN1485.2	0.6276
YIL039W	AN4495.2	1.9515
YIL041W	AN5869.2	2.2609
YIL042C	AN6336.2	2.2172
YIL043C	AN6366.2	1.1675
YIL044C	AN1931.2	1.873
YIL046W	AN6359.2	1.4763
YIL048W	AN6614.2	0.9775
YIL049W	AN4071.2	3.2503
YIL050W	AN3755.2	1.535
YIL053W	AN1216.2	1.8437
YIL061C	AN6903.2	2.3604
YIL062C	AN4919.2	2.1339
YIL064W	AN4543.2	2.5297
YIL065C	AN6225.2	1.3842
YIL067C	AN8171.2	2.821
YIL068C	AN1988.2	3.5953
YIL069C	AN9097.2	0.4489
YIL070C	AN3034.2	2.42
YIL072W	AN5516.2	4.4312
YIL074C	AN8866.2	0.6245
YIL075C	AN1700.2	1.3469
YIL078W	AN5662.2	0.8279
YIL083C	AN4830.2	1.3002
YIL084C	AN3178.2	3.6344
YIL091C	AN1354.2	2.1489
YIL093C	AN4434.2	2.126
YIL094C	AN5206.2	0.5714
YIL096C	AN8849.2	2.8142
YIL099W	AN8904.2	2.628
YIL106W	AN6190.2	3.8343
YIL108W	AN4880.2	1.7057
YIL110W	AN1445.2	2.6676
YIL112W	AN4072.2	4.8427
YIL113W	AN4544.2	2.2132
YIL116W	AN0717.2	1.0501
YIL117C	AN5683.2	4.6355
YIL118W	AN4782.2	0.5304
YIL121W	AN5628.2	2.2956
YIL124W	AN5379.2	2.1225
YIL125W	AN5571.2	0.6007
YIL128W	AN1528.2	3.5745
YIL133C	AN4202.2	0.3894
YIL134W	AN6502.2	2.2572
YIL140W	AN1359.2	3.7341
YIL142W	AN0381.2	0.3588
YIL143C	AN8201.2	0.6563
YIL145C	AN0205.2	1.4197
YIL147C	AN1800.2	2.7781
YIL148W	AN4016.2	0.0773
YIL150C	AN4959.2	3.168
YIL153W	AN3905.2	2.0952
YIL155C	AN1396.2	1.3275
YIL157C	AN4307.2	2.1911
YIL160C	AN5646.2	1.0883
YIL162W	AN5012.2	2.5885
YIL164C	AN7367.2	1.5423
YIL168W	AN4217.2	1.2553
YIR005W	AN4665.2	1.0547
YIR006C	AN4270.2	2.9463
YIR007W	AN3013.2	1.6863
YIR008C	AN3033.2	1.1048
YIR011C	AN4411.2	4.1948
YIR012W	AN7630.2	2.7854
YIR013C	AN3152.2	2.5342
YIR022W	AN3126.2	0.9268
YIR026C	AN4419.2	2.1687
YIR027C	AN4603.2	0.97
YIR028W	AN8416.2	2.3699
YIR029W	AN3104.2	1.3735
YIR030C	AN8417.2	2.7875
YIR031C	AN6653.2	0.6425
YIR032C	AN1480.2	1.8858
YIR034C	AN2873.2	0.8817
YIR036C	AN9357.2	1.465
YIR038C	AN0629.2	1.9117
YIR039C	AN6487.2	2.3378
YIR042C	AN8604.2	1.3598
YJL001W	AN3756.2	0.4558
YJL002C	AN7472.2	2.664
YJL003W	AN6981.2	5.5961
YJL005W	AN3913.2	2.6478
YJL006C	AN5158.2	3.7296
YJL008C	AN1851.2	0.7173
YJL010C	AN4885.2	2.761
YJL014W	AN3134.2	0.4248
YJL020C	AN5981.2	3.8308
YJL024C	AN5519.2	1.3779
YJL026W	AN0067.2	0.5605
YJL029C	AN2736.2	3.7255
YJL030W	AN2511.2	0.788
YJL031C	AN1981.2	2.0318
YJL033W	AN0589.2	1.0231
YJL034W	AN2062.2	0.3991
YJL036W	AN3584.2	1.9055
YJL046W	AN5732.2	9.4267
YJL050W	AN4412.2	0.7354
YJL055W	AN6548.2	1.3568
YJL057C	AN1665.2	2.7835
YJL059W	AN6282.2	1.4732
YJL060W	AN5616.2	1.0383
YJL063C	AN1348.2	1.9739
YJL068C	AN8782.2	1.1971
YJL069C	AN7458.2	1.8646
YJL071W	AN5867.2	3.0398
YJL072C	AN5901.2	3.5184
YJL074C	AN6364.2	1.7538
YJL079C	AN0358.2	2.3347
YJL080C	AN2068.2	3.3059
YJL083W	AN0095.2	4.2989
YJL085W	AN6210.2	3.6111
YJL087C	AN1296.2	1.9987
YJL090C	AN6896.2	5.0878
YJL091C	AN0827.2	1.7173
YJL092W	AN3797.2	3.0351
YJL094C	AN1290.2	2.7956
YJL097W	AN5000.2	2.4482
YJL098W	AN5631.2	2.2932
YJL100W	AN6222.2	1.7574
YJL101C	AN3150.2	1.391
YJL102W	AN2223.2	1.8166
YJL104W	AN5693.2	1.3149
YJL105W	AN5891.2	5.6774
YJL108C	AN3143.2	1.0046
YJL109C	AN5455.2	3.1741
YJL111W	AN5713.2	0.5083
YJL112W	AN6867.2	2.2799
YJL116C	AN6697.2	1.3132
YJL121C	AN7588.2	0.7918
YJL123C	AN4024.2	4.2953
YJL125C	AN8799.2	1.518
YJL127C	AN3879.2	2.4023
YJL128C	AN0931.2	1.3191
YJL130C	AN0565.2	0.5636
YJL137C	AN4082.2	3.5387
YJL138C	AN2932.2	0.4498
YJL141C	AN7104.2	1.5414
YJL145W	AN8233.2	3.0042
YJL153C	AN7625.2	1.0276
YJL154C	AN4951.2	1.4081
YJL155C	AN6720.2	0.8952
YJL157C	AN5167.2	5.64
YJL162C	AN0892.2	4.299
YJL167W	AN8012.2	0.7291
YJL168C	AN8825.2	2.0428
YJL177W	AN0776.2	0.7626
YJL179W	AN3673.2	2.7666
YJL180C	AN9062.2	2.7174
YJL187C	AN5822.2	2.7337
YJL190C	AN0907.2	0.2445
YJL197W	AN6354.2	2.9065
YJL200C	AN3894.2	0.6733
YJL203W	AN4760.2	3.3693
YJL206C	AN2852.2	2.6541
YJL207C	AN6598.2	4.4089
YJL208C	AN2185.2	0.7845
YJL212C	AN7597.2	1.6387
YJL213W	AN1184.2	1.0809
YJL218W	AN8386.2	1.6508
YJR005W	AN5950.2	2.0901
YJR006W	AN3857.2	5.6999
YJR007W	AN3156.2	0.5926
YJR008W	AN3789.2	1.646
YJR009C	AN2583.2	1.1783
YJR010W	AN4769.2	0.8493
YJR013W	AN3370.2	1.3965
YJR016C	AN6346.2	0.6401
YJR017C	AN6145.2	1.2431
YJR019C	AN0868.2	3.0832
YJR024C	AN3593.2	0.9292
YJR033C	AN0703.2	2.4011
YJR035W	AN7103.2	1.4068
YJR036C	AN0444.2	2.7937
YJR040W	AN2308.2	1.9255
YJR041C	AN0659.2	5.2601
YJR044C	AN6546.2	1.4766
YJR045C	AN6010.2	0.3742
YJR048W	AN6246.2	0.5287
YJR049C	AN7666.2	1.584
YJR050W	AN4707.2	2.4406
YJR052W	AN4271.2	3.8165
YJR057W	AN8213.2	1.414
YJR058C	AN0722.2	0.8863
YJR062C	AN7733.2	3.9835
YJR064W	AN1904.2	0.4665
YJR065C	AN0140.2	0.4136
YJR067C	AN4838.2	2.3348
YJR068W	AN2969.2	0.9396
YJR070C	AN7498.2	1.104
YJR072C	AN5536.2	0.8935
YJR073C	AN1376.2	0.7717
YJR074W	AN3726.2	3.1457
YJR077C	AN0870.2	0.723
YJR078W	AN2509.2	1.3353
YJR084W	AN0434.2	4.8326
YJR085C	AN2567.2	1.3542
YJR086W	AN2742.2	2.4167
YJR091C	AN7474.2	3.2809
YJR093C	AN2433.2	4.0939
YJR095W	AN7287.2	0.8082
YJR096W	AN2515.2	1.6618
YJR098C	AN3751.2	2.3667
YJR099W	AN7491.2	1.8727
YJR100C	AN8257.2	2.9574
YJR101W	AN5148.2	3.4819
YJR103W	AN0490.2	0.6988
YJR104C	AN0241.2	0.5087
YJR105W	AN2272.2	1.11
YJR107W	AN5777.2	2.7161
YJR109C	AN5999.2	0.493
YJR113C	AN0470.2	2.8938
YJR116W	AN4224.2	2.4604
YJR119C	AN8211.2	2.4363
YJR121W	AN2315.2	0.3719
YJR124C	AN9393.2	2.0233
YJR125C	AN3821.2	1.6972
YJR126C	AN4018.2	2.3478
YJR127C	AN9492.2	4.6421
YJR132W	AN6006.2	2.4021
YJR133W	AN6993.2	0.8172
YJR137C	AN7600.2	1.0731
YJR138W	AN7506.2	3.1967
YJR139C	AN2882.2	0.9952
YJR140C	AN3123.2	4.2075
YJR141W	AN2961.2	3.9148
YJR142W	AN0193.2	1.6986
YJR143C	AN1459.2	1.1615
YJR144W	AN6054.2	1.2805
YJR145C	AN4794.2	0.3708
YJR149W	AN3855.2	3.4775
YJR152W	AN9456.2	2.3038
YJR153W	AN4372.2	1.0409
YJR154W	AN8106.2	3.1847
YJR159W	AN9064.2	1.1233
YKL001C	AN1194.2	0.493
YKL002W	AN6898.2	0.7013
YKL004W	AN4991.2	1.6869
YKL007W	AN2126.2	2.0333
YKL010C	AN1746.2	2.6505
YKL013C	AN8698.2	0.4777
YKL015W	AN3290.2	4.2825
YKL016C	AN6631.2	0.9945
YKL019W	AN3867.2	1.8145
YKL020C	AN1039.2	4.0675
YKL021C	AN4471.2	4.2753
YKL024C	AN4258.2	0.7479
YKL025C	AN0769.2	2.357
YKL027W	AN4714.2	1.3537
YKL028W	AN6166.2	3.2237
YKL029C	AN6933.2	1.0764
YKL033W	AN6068.2	4.5254
YKL033W-A	AN9497.2	0.6714
YKL034W	AN1075.2	2.8289
YKL035W	AN9148.2	0.5616
YKL040C	AN0447.2	1.7989
YKL041W	AN6920.2	1.6487
YKL045W	AN0260.2	1.5095
YKL046C	AN2825.2	1.15
YKL047W	AN0850.2	3.0726
YKL054C	AN9132.2	5.1178
YKL056C	AN0641.2	1.3293
YKL058W	AN2181.2	0.7948
YKL059C	AN7431.2	1.6217
YKL060C	AN2875.2	0.4521
YKL067W	AN8216.2	0.582
YKL069W	AN7668.2	0.9419
YKL071W	AN1300.2	2.5298
YKL072W	AN0430.2	3.6042
YKL079W	AN5343.2	2.6381
YKL080W	AN1195.2	1.959
YKL085W	AN6717.2	0.5806
YKL087C	AN4415.2	1.4172
YKL089W	AN5115.2	5.7396
YKL095W	AN8001.2	2.3046
YKL099C	AN0796.2	3.3432
YKL100C	AN8681.2	3.3653
YKL103C	AN8252.2	1.4779
YKL104C	AN5794.2	0.5863
YKL108W	AN3040.2	3.9052
YKL113C	AN2764.2	0.7789
YKL114C	AN3947.2	1.8153
YKL116C	AN6347.2	2.38
YKL117W	AN6921.2	1.8964
YKL120W	AN0066.2	0.9501
YKL125W	AN0312.2	3.3756
YKL126W	AN5973.2	1.1895
YKL128C	AN1218.2	2.298
YKL135C	AN3029.2	1.4626
YKL138C	AN6376.2	1.0771
YKL140W	AN4684.2	1.38
YKL141W	AN8793.2	2.7553
YKL143W	AN2262.2	3.6293
YKL144C	AN1447.2	1.7246
YKL145W	AN2917.2	0.2362
YKL146W	AN7777.2	1.384
YKL148C	AN2916.2	0.3737
YKL149C	AN2457.2	1.8154
YKL150W	AN0432.2	1.2447
YKL151C	AN5994.2	1.3363
YKL154W	AN5819.2	2.8062
YKL155C	AN4613.2	3.7693
YKL157W	AN1638.2	0.8498
YKL165C	AN7049.2	1.2765
YKL167C	AN3701.2	2.8612
YKL172W	AN0074.2	1.5219
YKL174C	AN1061.2	2.1997
YKL175W	AN6122.2	2.8094
YKL178C	AN7743.2	4.2407
YKL179C	AN0762.2	2.9487
YKL181W	AN6711.2	1.0014
YKL182W	AN9408.2	0.806
YKL184W	AN3846.2	1.3263
YKL189W	AN3095.2	2.0272
YKL190W	AN6566.2	0.5854
YKL191W	AN5179.2	2.1216
YKL192C	AN5704.2	1.1147
YKL193C	AN0425.2	1.3394
YKL196C	AN8488.2	0.9707
YKL197C	AN5991.2	2.6644
YKL203C	AN5982.2	1.0204
YKL204W	AN0236.2	5.1469
YKL205W	AN8787.2	3.0311
YKL207W	AN1526.2	1.849
YKL209C	AN3608.2	3.0582
YKL210W	AN2174.2	0.6794
YKL213C	AN7704.2	2.1741
YKL215C	AN3972.2	0.8798
YKL217W	AN6703.2	1.8014
YKL218C	AN2525.2	1.7108
YKL220C	AN7662.2	3.3391
YKL221W	AN3658.2	2.2967
YKR001C	AN8023.2	0.61
YKR002W	AN0874.2	1.0887
YKR003W	AN3807.2	1.2747
YKR009C	AN7111.2	1.0723
YKR016W	AN3843.2	4.172
YKR017C	AN3689.2	3.7905
YKR018C	AN1244.2	2.1126
YKR023W	AN8687.2	5.0995
YKR024C	AN0204.2	1.3952
YKR026C	AN0167.2	1.3239
YKR030W	AN3439.2	2.2433
YKR031C	AN3443.2	2.3294
YKR035W-A	AN9396.2	2.4528
YKR038C	AN6569.2	0.4944
YKR039W	AN5678.2	1.0077
YKR043C	AN8720.2	1.203
YKR044W	AN6307.2	3.6974
YKR051W	AN2232.2	3.7475
YKR052C	AN3690.2	1.0515
YKR053C	AN2688.2	2.3961
YKR054C	AN0118.2	2.3082
YKR056W	AN0141.2	1.8861
YKR057W	AN3823.2	0.3864
YKR059W	AN2932.2	0.4498
YKR060W	AN6698.2	3.835
YKR062W	AN5498.2	2.3752
YKR065C	AN0371.2	1.7972
YKR066C	AN1630.2	1.5347
YKR068C	AN9086.2	0.6909
YKR069W	AN4774.2	1.3098
YKR070W	AN4549.2	1.4263
YKR071C	AN8485.2	2.8818
YKR079C	AN0951.2	2.8239
YKR082W	AN4293.2	4.8426
YKR085C	AN3458.2	2.1489
YKR086W	AN4032.2	1.0963
YKR087C	AN1850.2	1.5831
YKR088C	AN3579.2	2.6031
YKR090W	AN7626.2	6.3104
YKR093W	AN3408.2	1.1248
YKR094C	AN4016.2	0.0773
YKR095W	AN5499.2	4.5025
YKR097W	AN1918.2	0.52
YKR105C	AN8459.2	2.8148
YLL001W	AN8874.2	0.6749
YLL002W	AN8807.2	5.3823
YLL003W	AN0704.2	6.0307
YLL006W	AN9528.2	1.8854
YLL008W	AN0838.2	1.3203
YLL009C	AN4863.2	1.1788
YLL011W	AN4226.2	0.8624
YLL013C	AN6587.2	2.857
YLL016W	AN2130.2	3.6059
YLL018C	AN4550.2	0.9514
YLL019C	AN0988.2	2.5811
YLL023C	AN6689.2	2.7733
YLL024C	AN5129.2	0.2877
YLL026W	AN0858.2	0.9478
YLL027W	AN1974.2	1.8783
YLL028W	AN4313.2	1.3722
YLL029W	AN7730.2	1.5148
YLL031C	AN6589.2	1.803
YLL032C	AN6326.2	4.3337
YLL035W	AN4599.2	4.187
YLL036C	AN6906.2	3.8552
YLL040C	AN5579.2	1.8965
YLL041C	AN2332.2	0.6194
YLL045C	AN5520.2	0.4751
YLL048C	AN0225.2	1.4442
YLL050C	AN2317.2	1.1421
YLL056C	AN2116.2	2.0987
YLL057C	AN2200.2	1.2708
YLL062C	AN3378.2	2.6998
YLL063C	AN3384.2	2.6948
YLR002C	AN7260.2	2.0516
YLR003C	AN4751.2	3.9322
YLR004C	AN3503.2	2.2446
YLR006C	AN7697.2	3.6766
YLR009W	AN4560.2	1.2231
YLR014C	AN0891.2	3.7008
YLR015W	AN9399.2	4.6184
YLR016C	AN2893.2	3.4355
YLR017W	AN1735.2	1.3151
YLR020C	AN1798.2	2.3694
YLR022C	AN5443.2	1.3237
YLR023C	AN5151.2	2.9962
YLR025W	AN4240.2	1.8093
YLR026C	AN9526.2	1.7326
YLR027C	AN6048.2	1.1288
YLR029C	AN0445.2	0.1976
YLR032W	AN0044.2	2.1739
YLR034C	AN5633.2	1.1071
YLR035C	AN1564.2	4.0926
YLR038C	AN6255.2	0.7252
YLR043C	AN0170.2	1.0763
YLR045C	AN5521.2	3.1668
YLR055C	AN4670.2	1.6443
YLR056W	AN6506.2	1.0581
YLR058C	AN3058.2	0.3405
YLR059C	AN2868.2	1.7487
YLR060W	AN4086.2	1.0524
YLR061W	AN5014.2	0.9834
YLR063W	AN0685.2	2.3335
YLR066W	AN9460.2	2.0099
YLR069C	AN3832.2	0.6179
YLR071C	AN7438.2	5.2374
YLR072W	AN2215.2	3.6006
YLR073C	AN3003.2	3.4687
YLR075W	AN6083.2	0.4442
YLR083C	AN5450.2	2.3415
YLR084C	AN6685.2	4.197
YLR085C	AN7009.2	2.1388
YLR086W	AN4597.2	1.5702
YLR087C	AN6329.2	3.4552
YLR088W	AN3715.2	2.6923
YLR089C	AN1923.2	0.9837
YLR097C	AN6086.2	2.9311
YLR098C	AN4558.2	4.2224
YLR099W-A	AN2991.2	1.9667
YLR100W	AN5585.2	2.8193
YLR103C	AN0872.2	1.9757
YLR105C	AN8255.2	2.3724
YLR106C	AN6310.2	2.037
YLR107W	AN5013.2	2.7769
YLR109W	AN8692.2	1.842
YLR110C	AN4049.2	3.7772
YLR113W	AN1017.2	0.3343
YLR114C	AN1018.2	2.7969
YLR115W	AN3082.2	3.5528
YLR118C	AN8748.2	1.8873
YLR120C	AN1573.2	2.4334
YLR126C	AN8975.2	2.4996
YLR128W	AN7259.2	2.9896
YLR129W	AN0305.2	1.1205
YLR130C	AN3799.2	1.0167
YLR133W	AN0929.2	2.2863
YLR137W	AN6013.2	3.3497
YLR138W	AN7250.2	1.7429
YLR142W	AN1731.2	3.6019
YLR143W	AN1653.2	2.7218
YLR144C	AN0472.2	1.7796
YLR148W	AN2266.2	3.0041
YLR151C	AN2938.2	2.9845
YLR153C	AN5626.2	0.6428
YLR155C	AN0300.2	1.2133
YLR163C	AN0747.2	0.8868
YLR164W	AN0896.2	2.3166
YLR166C	AN8879.2	3.6016
YLR167W	AN4872.2	0.2061
YLR168C	AN4295.2	1.1584
YLR170C	AN7682.2	0.8533
YLR172C	AN0720.2	0.6799
YLR173W	AN4408.2	5.3752
YLR175W	AN8851.2	0.4493
YLR176C	AN2296.2	3.8895
YLR177W	AN0446.2	3.8803
YLR178C	AN8404.2	2.5269
YLR180W	AN1222.2	0.337
YLR182W	AN6715.2	3.7462
YLR183C	AN6696.2	3.5473
YLR185W	AN4787.2	0.6058
YLR186W	AN2759.2	0.5284
YLR187W	AN2749.2	3.0627
YLR188W	AN2349.2	2.7603
YLR189C	AN4601.2	1.6712
YLR191W	AN1511.2	1.6442
YLR192C	AN5745.2	3.9617
YLR193C	AN7688.2	2.2193
YLR195C	AN3839.2	1.0132
YLR196W	AN0310.2	1.424
YLR197W	AN3069.2	0.6969
YLR200W	AN3060.2	1.3068
YLR201C	AN3738.2	3.6991
YLR203C	AN9065.2	1.6189
YLR207W	AN0810.2	3.3266
YLR208W	AN4317.2	0.6646
YLR212C	AN0676.2	1.396
YLR214W	AN0773.2	3.6387
YLR215C	AN6594.2	1.4861
YLR220W	AN4990.2	1.351
YLR222C	AN4460.2	1.9691
YLR225C	AN0117.2	2.7508
YLR229C	AN7487.2	0.2684
YLR231C	AN5952.2	1.245
YLR234W	AN4555.2	1.1245
YLR238W	AN4632.2	3.6699
YLR239C	AN4781.2	3.4974
YLR240W	AN4709.2	1.3137
YLR242C	AN5868.2	3.7846
YLR244C	AN5199.2	0.8642
YLR246W	AN4763.2	2.4697
YLR248W	AN4483.2	1.5048
YLR250W	AN0131.2	3.0336
YLR253W	AN4386.2	1.42
YLR259C	AN6089.2	0.4209
YLR262C-A	AN4937.2	0.7446
YLR264W	AN6632.2	0.3047
YLR271W	AN1432.2	3.3406
YLR272C	AN3451.2	1.3009
YLR274W	AN7994.2	0.6379
YLR276C	AN6374.2	0.9376
YLR277C	AN0990.2	1.2595
YLR283W	AN6597.2	3.4179
YLR284C	AN6595.2	1.8078
YLR285W	AN2500.2	1.9842
YLR286C	AN8241.2	2.5353
YLR287C	AN7006.2	4.729
YLR289W	AN2512.2	0.7101
YLR290C	AN1860.2	2.4699
YLR291C	AN1344.2	1.6274
YLR292C	AN7623.2	3.2585
YLR293C	AN5482.2	0.1546
YLR295C	AN4927.2	2.3001
YLR299W	AN3767.2	2.6053
YLR300W	AN4052.2	1.2948
YLR303W	AN8277.2	0.5758
YLR304C	AN5525.2	0.3823
YLR305C	AN4278.2	2.1254
YLR308W	AN2462.2	2.6003
YLR316C	AN5155.2	4.6326
YLR318W	AN3753.2	3.9468
YLR319C	AN1324.2	2.416
YLR321C	AN7297.2	4.2416
YLR323C	AN7755.2	2.1774
YLR324W	AN5692.2	2.5441
YLR326W	AN0061.2	3.6458
YLR333C	AN0955.2	1.064
YLR336C	AN4581.2	2.5012
YLR340W	AN2734.2	0.5003
YLR342W	AN3729.2	0.6069
YLR344W	AN0570.2	0.7504
YLR345W	AN6511.2	1.4536
YLR348C	AN6254.2	1.2276
YLR354C	AN0240.2	0.5831
YLR355C	AN2526.2	0.4468
YLR359W	AN6209.2	0.5875
YLR370C	AN8065.2	0.9015
YLR371W	AN4719.2	1.9893
YLR372W	AN8117.2	0.9403
YLR375W	AN1500.2	4.1679
YLR377C	AN5604.2	0.7755
YLR378C	AN7721.2	0.552
YLR380W	AN3709.2	2.105
YLR382C	AN6526.2	1.2594
YLR384C	AN4413.2	1.754
YLR389C	AN8044.2	1.4843
YLR393W	AN1230.2	2.611
YLR396C	AN2418.2	3.7332
YLR398C	AN6007.2	1.212
YLR399C	AN1984.2	2.3055
YLR401C	AN0818.2	1.5176
YLR409C	AN8293.2	2.0382
YLR410W	AN5797.2	1.182
YLR411W	AN3813.2	2.0574
YLR414C	AN5213.2	3.2973
YLR418C	AN5894.2	2.0736
YLR419W	AN2138.2	1.6927
YLR421C	AN1167.2	2.369
YLR422W	AN0463.2	5.0234
YLR423C	AN6360.2	4.4693
YLR424W	AN5578.2	5.4345
YLR426W	AN3249.2	3.1019
YLR427W	AN5185.2	4.16
YLR429W	AN6341.2	1.4045
YLR430W	AN8671.2	3.2705
YLR438W	AN1810.2	0.711
YLR440C	AN4188.2	4.6383
YLR447C	AN3168.2	0.8354
YLR448W	AN1166.2	0.6872
YLR459W	AN3826.2	2.1864
YML001W	AN0089.2	0.5503
YML002W	AN1280.2	4.0725
YML004C	AN4174.2	1.1105
YML005W	AN0130.2	2.4784
YML008C	AN7146.2	0.9105
YML010W	AN1698.2	2.2246
YML012W	AN4165.2	1.081
YML013W	AN0770.2	3.5654
YML018C	AN0088.2	1.4198
YML020W	AN0093.2	2.6447
YML021C	AN7435.2	1.3298
YML022W	AN9083.2	0.9051
YML024W	AN5979.2	0.3318
YML026C	AN5441.2	0.2838
YML030W	AN3831.2	2.7654
YML032C	AN4407.2	2.392
YML035C	AN8872.2	0.7388
YML038C	AN3948.2	4.2959
YML042W	AN6279.2	1.5716
YML046W	AN1635.2	2.8888
YML049C	AN5452.2	2.8403
YML054C	AN3901.2	0.9595
YML055W	AN1525.2	2.7113
YML057W	AN8820.2	0.7752
YML059C	AN2481.2	1.5749
YML060W	AN6682.2	2.4176
YML063W	AN8870.2	0.3838
YML065W	AN1207.2	3.297
YML067C	AN7679.2	2.4562
YML068W	AN9320.2	4.0102
YML069W	AN6687.2	1.0823
YML074C	AN3908.2	1.4891
YML075C	AN3817.2	1.5502
YML076C	AN9147.2	5.418
YML077W	AN8828.2	1.785
YML079W	AN8145.2	2.4674
YML080W	AN0956.2	1.2338
YML082W	AN3456.2	1.5352
YML085C	AN0316.2	0.3415
YML086C	AN0836.2	2.4145
YML088W	AN0557.2	4.3337
YML092C	AN6726.2	0.3916
YML093W	AN0475.2	2.7389
YML094W	AN1205.2	2.0406
YML095C	AN4331.2	6.106
YML096W	AN3677.2	2.4905
YML097C	AN3678.2	2.8608
YML098W	AN1353.2	2.1249
YML102W	AN3785.2	1.4507
[truncated: 768 more rows]
