# Supplementary material for: Conservation and Evolution of Cis-Regulatory Systems in Ascomycete Fungi
Source: PLoS Biol. 2004 Nov 9;2(12):e398. doi: 10.1371/journal.pbio.0020398 (PMC526180; doi:10.1371/journal.pbio.0020398)
Supplement: Dataset S13 — (54 KB TXT). [file pbio.0020398.sd013.txt]

Sc gene
YLL048C	abc1:SPAC9E9.12c
YGL119W	abc1:SPBC2D10.18
YFL039C	act1:cps8:SPBC32H8.12c
YJR065C	act2:SPAC630.03
YML035C	ada1:SPBC106.04
YGL234W	ade1:min4:SPBC4C3.02c:SPBC405.01
YMR120C	ade10:SPCPB16A4.03c
YNL220W	ade2:min10:min3:SPAC144.03
YGR061C	ade3:min11:SPAC6F12.10c
YMR300C	ade4:min13:aza1:SPAC4D7.08c
YOR128C	ade6:min1:SPCC1322.13
YAR015W	ade7:SPBC409.10
YLR359W	ade8:SPBC14F5.09c
YOL086C	adh1:adh:SPCC13B11.01
YDR226W	adk1:SPAC4G9.03
YNL048W	alg11:gmd3:SPCC330.08
YOR349W	alp1:SPBC11C11.04c
YNL148C	alp11:SPAC4G9.01:SPAC13D6.05
YPR023C	alp13:SPAC23H4.12
YLR045C	alp14:SPCC895.07
YER007W	alp21:sto1:SPAC22H10.10
YOR265W	alp31:SPAC8E11.07c
YHR172W	alp4:SPBC365.15
YNL126W	alp6:SPBC428.20c:SPBC902.01c
YBR085W	anc1:SPBC530.10c
YOR249C	apc5:SPAP32A8.01c:SPAC959.09c
YKL157W	ape1:SPBC1921.05
YDR305C	aph1:SPCC4G3.02
YJR005W	apl1:SPBC2G2.06c
YKL135C	apl2:SPBC947.02
YBL037W	apl3:SPBC691.03c:pi033
YPL195W	apl5:SPAC144.06
YGR261C	apl6:SPAC23H3.06
YPL259C	apm1:SPBP16F5.07
YOL062C	apm4:SPAC31A2.09c
YKL114C	apn1:SPCC622.17
YOR163W	aps1:SPAC13G6.14:SPAC24B11.03
YJR058C	aps2:SPBC685.04c
YJL024C	aps3:SPAC30D11.05
YML022W	apt1:SPAC23A1.03
YDL137W	arf1:SPBC4F6.18c
YOL140W	arg1:SPCC777.09c
YER069W	arg11:SPAC4G9.09c
YHR018C	argx:SPBC1539.03c
YPL209C	ark1:SPCC330.16:SPCC320.13c
YDR127W	aro1:SPAC1834.02
YKL013C	arp10:SPAC6G9.07c
YDL029W	arp2:SPAC11H11.06:SPAC22F8.01
YPL111W	aru1:SPAC3H1.07
YBL099W	atp1:SPAC14C4.14
YNL315C	atp11:SPAC3A12.12
YJL180C	atp12:SPAC9.12c
YJR121W	atp2:SPAC222.12c
YBR039W	atp3:SPBC1734.13
YPL078C	atp4:SPBC1604.07
YDR298C	atp5:SPCC1840.06
YKL016C	atp7:SPBC29A10.13
YKL004W	aur1:SPAC3H8.06
YNL320W	bem46:SPBC32H8.03
YIL004C	bet1:SPAC23C4.13
YKR068C	bet3:SPAC644.18c
YML077W	bet5:SPAC688.15:SPAC3G9.16c
YNR070W	bfr1:hba2:SPCPJ732.04c:SPCC18B5.01c
YLR342W	bgs4:SPCC1840.02c
YGR286C	bio2:SPCC320.01c:SPCC1235.02
YJL034W	bip1:bip:SPAC22A12.15c
YML094W	bob1:SPBC215.02
YLR078C	bos1:SPAP14E8.03
YLR116W	bpb1:sf1:SPCC962.06c
YHR154W	brc1:SPBC582.05c
YER172C	brr2:SPAC9.03c
YPL037C	btf3:SPAC4F10.14c
YGR188C	bub1:SPCC1322.12c
YAL058W	cal1:cnx1:SPAC3C7.11c
YBR109C	cam1:SPAC3A12.14
YNL138W	cap1:cap:SPCC306.09c
YPL215W	cbp3:SPCC4B3.17
YHR042W	ccr1:SPBC365.17:SPBC29A10.01
YDR212W	cct1:SPBC12D12.03
YIL142W	cct2:SPAC1D4.04
YJL014W	cct3:SPBC1A4.08c
YDL143W	cct4:SPBC106.06
YJR064W	cct5:SPAC1420.02c
YDR188W	cct6:SPBC646.11
YJL111W	cct7:SPBC25H2.12c
YJL008C	cct8:SPBC337.05c
YJR006W	cdc1:mis1:SPAC27E2.05
YLR182W	cdc10:SPBC336.12c
YPR119W	cdc13:SPBC582.03
YDL164C	cdc17:SPAC20G8.01
YBR160W	cdc2:swo2:SPBC11B10.09:pi002
YNL262W	cdc20:pol2:SPBC25H2.13c
YPR019W	cdc21:mcm4:SPCC16A11.17:SPCC24B10.01
YER070W	cdc22:SPAC1F7.05
YIL150C	cdc23:SPBC1347.10
YOR122C	cdc3:SPAC4A8.15c
YDR168W	cdc37:SPBC9B6.10
YGL106W	cdc4:SPAP8A3.08
YLR229C	cdc42:SPAC110.03
YMR213W	cdc5:SPAC644.12
YAR019C	cdc7:SPBC21.06c
YNL079C	cdc8:fus4:SPAC27F1.02c
YGL130W	ceg1:pce1:SPBC2F12.08c
YGL248W	cgs2:SPCC285.09c:pde1
YGL206C	chc1:SPAC26A3.05
YJR073C	cho1:SPBC337.16
YGR157W	cho2:SPBC26H8.03
YLR330W	chs5:SPAC6G9.12
YJL115W	cia1:SPCC663.05c
YOL115W	cid14:SPAC12G12.13c
YLR210W	cig1:SPCC4E9.02:SPCC645.01
YNR001C	cit1:SPAC6C3.04
YIL035C	cka1:orb5:SPAC23C11.11
YOR039W	ckb1:SPAC1851.03
YER123W	cki2:SPBP35G2.05c
YGR167W	clc1:SPBC9B6.08
YNL021W	clr3:SPBC800.03
YNL330C	clr6:SPBC36.05c
YGL158W	cmk2:SPAC23A1.06c
YLR272C	cnd1:SPBC776.13
YBL097W	cnd2:SPCC306.03c
YDR325W	cnd3:SPCC188.03
YLL050C	cof1:SPAC20G4.06c
YNR041C	coq2:ppt1:SPAC56F8.04c
YDR204W	coq4:SPAC1687.12c
YML110C	coq5:SPCC4G3.04c
YGR255C	coq6:SPBC146.12
YPL172C	cox10:SPBC365.02c
YLR038C	cox12:SPCC1442.08c
YGL191W	cox13:SPCC1739.09c
YPL252C	cox15:SPAC22E12.10c
YGL187C	cox4:SPAC1296.02
YHR051W	cox6:SPAC1B2.04
YDL090C	cpp1:SPAC17G6.04c
YDL108W	crk1:mop1:mcs6:SPBC19F8.07
YGR218W	crm1:caf2:SPAC1805.17:SPAC1B2.01
YLR429W	crn1:SPAC23C4.02
YDR038C	cta3:SPBC839.06
YMR078C	ctf18:chl12:SPBC902.02c
YDR256C	ctt1:cta1:SPCC757.07c
YGL166W	cuf1:SPAC31A2.11c
YGR098C	cut1:SPCC5E4.04
YFR031C	cut14:SPBP4H10.06c
YNL189W	cut15:SPCC962.03c
YLR086W	cut3:SPBC146.03c
YNL172W	cut4:SPBC106.09
YNR016C	cut6:SPAC56E4.04c
YIR011C	cut8:SPAC17C9.13c
YDL209C	cwf2:SPAC3A12.11c
YDR482C	cwf21:SPAC4A8.09c
YBR065C	cwf5:ecm2:SPCC550.02c
YKL019W	cwp1:SPAPB1A10.04c
YEL039C	cyc1:SPCC191.07
YDL117W	cyk3:SPAC9G1.06c
YHR007C	cyp51:SPAC13A11.02c
YOR065W	cyt1:SPBC29A3.18
YFL053W	dak2:SPAC977.16c
YNL112W	dbp2:SPBP8B7.16c
YKL149C	dbr1:SPAC17A5.02c
YOR280C	dfr1:SPCC1223.08c
YOR245C	dga1:SPCC1235.15:SPCC548.01
YKR054C	dhc1:SPAC1093.06c:SPAC30C2.01c
YPL266W	dim1:SPCC16A11.05c
YPR082C	dim1:SPCC16A11.05c
YGL246C	din1:SPAC19D5.06c
YFL018C	dld1:dldh:SPAC1002.09c
YER179W	dmc1:dmp1:SPAC8E11.03c
YHR164C	dna2:SPBC16D10.04c
YPR175W	dpb2:SPBP8B7.14c
YHR208W	eca39:SPBC582.12c:SPBC428.02c
YBR118W	ef1-b:SPBC839.15c
YPR080W	ef1-b:SPBC839.15c
YDR385W	eft2-1:SPAPYUK71.04c:SPAC513.01c:eft201
YOR133W	eft2-1:SPAPYUK71.04c:SPAC513.01c:eft201
YPL226W	elf1:SPAC3C7.08c
YGR254W	eno1:SPBC1815.01
YIL143C	ercc3sp:SPAC17A5.06
YBL040C	erd2:SPBP8B7.22
YNL280C	erg24:SPBC16G5.18
YER044C	erg28:SPBC337.09
YHR072W	erg7:SPAC4G9.21c:SPAC13G7.01c
YHR190W	erg9:SPBC646.05c
YGL054C	erv14:SPAC30C2.05
YML012W	erv25:SPAC23H4.03c
YDR419W	eso1:SPBC16A3.11
YLR300W	exg1:SPBC1105.05
YBR056W	exg3:SPBC2D10.05
YDR263C	exo1:SPBC29A10.05
YGL173C	exo2:SPAC17A5.14
YJL085W	exo70:SPBC106.20:SPBC582.02
YFR019W	fab1:SPBC6B1.11c:SPBC3E7.01
YKL182W	fas1:SPAC926.09c
YLR319C	fat1:SPAC15A10.16:SPAC15E1.01
YKL060C	fba1:SPBC19C2.07
YLR377C	fbp1:SPBC1198.14c:SPBC660.04c
YMR277W	fcp1:SPAC19B12.05c
YDL014W	fib1:fib:SPBC2D10.10c
YDR129C	fim1:SPBC1778.06c
YAR018C	fin1:SPAC19E9.02
YMR058W	fio1:SPAC1F7.08
YER145C	fip1:SPAC1F7.07c
YML074C	fkbp39:SPBC1347.02
YFR028C	flp1:clp1:SPAC1782.09c
YBR293W	fnx1:SPBC21D10.04c:SPBC12C2.13c
YPL262W	fum1:SPCC18.18c:SPCC290.01c
YFL021W	gaf1:SPCC1902.01:SPCC417.01c
YGR159C	gar2:SPAC140.02
YJL101C	gcs1:SPAC22F3.10c
YDR019C	gcv1:n313:SPAC31G5.14
YEL042W	gdp1:SPAC824.08
YMR011W	ght6:meu12:SPCC1235.13
YOR057W	git7:SPBC36.12c:SPBC713.01c
YPR035W	gln1:SPAC23H4.06
YHL031C	gos1:SPAC4G8.10
YER020W	gpa2:git8:SPAC23H3.13c
YGR192C	gpd1:SPBC215.05
YDL022W	gpd2:SPAC23D3.04c
YGR216C	gpi1:SPBC30D10.11
YDR331W	gpi8:SPCC11E10.02c
YKL152C	gpm1:SPAC26F1.06
YBR243C	gpt:SPBC15D4.04
YOR336W	gpt1:SPBPJ4664.06
YIR037W	gpx1:SPBC32F12.03c
YOL049W	gsa1:gsh2:SPAC3F10.04
YIR038C	gst3:SPAC688.04c
YHR177W	gti1:SPAC1751.01c
YGR173W	gtp1:SPBC649.06:SPBC354.01
YML121W	gtr1:SPBC337.13c
YGR163W	gtr2:SPCC777.05
YLR432W	gua1:SPBC2F12.14c
YIL155C	gut2:SPCC1223.03c
YBR010W	h3.1:hht1:SPAC1834.04
YNL031C	h3.1:hht1:SPAC1834.04
YBR009C	h4.1:hhf1:SPAC1834.03c
YNL030W	h4.1:hhf1:SPAC1834.03c
YIL063C	hba1:caf1:SPBC365.13c
YML126C	hcs1:hcs:SPAC4F8.14c
YGL194C	hda1:SPAC3G9.07c:phd1
YGL040C	hem2:SPAC1805.06c
YER055C	his1:SPAC25G10.05c
YBR248C	his4:SPBC887.20c:SPBC418.01c
YOR202W	his5:SPBC21H7.07c
YLR450W	hmg1:SPCC162.09c
YDR388W	hob1:SPBC21D10.12
YER164W	hrp3:SPAC3G6.01
YDL017W	hsk1:SPBC776.12c
YOR020C	hsp10:SPCC550.06c
YLR259C	hsp60:mcp60:SPAC12G12.04
YDR191W	hst4:SPAC1783.04c
YBL003C	hta2:SPAC19G12.06c
YDR225W	hta2:SPAC19G12.06c
YDR224C	htb1:SPCC622.09
YMR190C	hus2:rqh1:rad12:SPAC2G11.12
YDL064W	hus5:ubc9:SPAC30D11.13
YPL244C	hut1:SPBC839.11c
YGL253W	hxk1:SPAC24H6.04
YCL040W	hxk2:SPAC4F8.07c
YOR126C	iah1:SPCC126.10
YNL037C	idh1:glu3:SPAC11G7.03
YOR136W	idh2:glu2:SPBC902.05c
YDL066W	idp1:SPAC6G10.08
YMR108W	ilv1:SPBP35G2.07
YJR016C	ilv3:SPAC17G8.06c
YMR032W	imp2:SPBC11C11.02
YIL162W	inv1:SPCC191.11
YPR067W	isa2:SPBC3B9.17
YOR003W	isp6:prb1:SPAC4A8.04
YOR226C	isu1:SPAC227.13c
YJR050W	isy1:SPBC32F12.05c
YOL103W	itr1:SPAC7D4.01:SPAC4F8.15
YDR497C	itr2:SPAC20G8.03
YBR017C	kap104:SPAC2F3.06c
YGL241W	kap114:SPAC22H10.03c
YER110C	kap123:SPBC14F5.03c
YPL145C	kes1:SPBC1271.12
YEL061C	klp3:krp1:SPAC1834.07
YGL216W	klp6:SPBC1685.15c:SPBC649.01c
YNL238W	krp1:krp:SPAC22E12.09c
YDR062W	lcb2:SPAC21E11.08:SPAC2C4.02
YCL018W	leu1:SPBC1A4.02c:SPBC1E8.07c
YGL009C	leu2:SPAC9E9.03
YNL104C	leu3:SPBC3E7.16c:SPBC4F6.03c
YOR005C	lig4:SPCC1183.05c
YCR028C	liz1:SPBC2G2.01c:SPBC4B4.13c
YPL212C	lps1:SPCC126.03
YPL231W	lsd1:fas2:SPAC4A8.11c
YER146W	lsm5:SPBC20F10.09
YNL147W	lsm7:SPCC285.12
YDL087C	luc7:SPCC16A11.13
YBR115C	lys1:SPAP7G5.04c
YIR034C	lys3:SPAC227.18:SPAC2F7.01
YJL030W	mad2:SPBC20F10.06
YKL029C	mae2:SPCC794.12c
YER016W	mal3:SPAC18G6.15
YKL209C	mam1:SPBC2G5.09c:SPBC25B2.02c
YDR410C	mam4:SPAC10F6.12c
YEL032W	mcm3:SPCC1682.02c
YGL201C	mcm6:mis5:SPBC211.04c
YBR202W	mcm7:SPBC25D12.03c
YPR025C	mcs2:SPBP16F5.02
YOL009C	mdm12:SPBC28F2.06c
YOL135C	med7:SPBC14F5.08
YCR065W	mei4:SPBC32H8.11:pi013
YOR351C	mek1:SPAC14C4.03
YPL023C	met11:mthfr2:SPAC343.10
YNL277W	met6:SPBC56F2.11
YGL125W	met9:SPAC56F8.10
YGL033W	meu13:SPAC222.15:SPAC821.01
YIL099W	meu17:SPBC14C8.05c
YPL169C	mex67:SPBC1921.03c
YHR186C	mip1:SPAC57A7.11
YAL034W-A	mis12:SPBC409.04c
YCL059C	mis3:SPBC25B2.05
YDR180W	mis4:SPAC31A2.05c
YDR381W	mlo3:SPBC1D7.04
YGL087C	mms2:spm2:SPCC338.05c
YDL235C	mpr1:spy1:SPBC725.02
YLR186W	mra1:SPAC18G6.07c
YHR120W	msh1:SPAC13F5.01c:SPAC23C11.18c
YOL090W	msh2:SPBC24C6.12c:SPBC19G7.01c
YDR097C	msh6:SPCC285.16c
YOR211C	msp1:SPBC1718.06
YHR027C	mts4:SPBP19A11.03c
YDR386W	mus81:SPCC4G3.05c
YMR004W	mvp1:SPAC3A11.06
YMR109W	myo1:SPBC146.13c
YHR023W	myo2:SPCC645.05c
YOR326W	myo52:SPCC1919.10c
YML085C	nda2:SPBC16A3.15c
YFL037W	nda3:ben1:alp12:SPBC26H8.07c
YKL067W	ndk1:SPAC806.07
YDL208W	nhp2:SPAC1782.10c
YPL184C	nrd1:SPAC2F7.11
YDR001C	ntp1:SPBC660.07
YOR341W	nuc1:rpa1:SPBC4C3.05c
YBL084C	nuc2:SPAC17C9.01c:SPAC1851.01
YML103C	nup184:SPAP27G11.10c
YDR032C	obr1:SPAC3C7.14c
YBR060C	orc2:orp2:SPBC685.09
YPR162C	orc4:orp4:SPBP23A10.13
YNL261W	orc5:SPBC646.14c
YLL004W	orp3:orc3:SPAP14E8.06c:SPAC3H1.01c
YER154W	oxa102:oxa1:oxa1-2:oxa1sp2:SPBP4H10.03
YDR194C	P
YKL056C	p23fy:SPAC1F12.02c
YER165W	pab1:SPAC227.07c
YGL190C	pab1:SPAC227.07c
YBL041W	pam1:SPAC22F8.06
YOR014W	par1:SPCC188.02
YHR071W	pas1:SPAC57A10.01:SPAC19E9.03
YLR245C	pcd1:SPAC1556.04c
YBL105C	pck2:sts6:pkc1:SPBC12D12.04c
YBR236C	pcm1:SPCC330.10
YBR088C	pcn1:pcn:SPBC16D10.09
YDL132W	pcu1:SPAC17G6.12
YGR003W	pcu3:SPAC24H6.03
YER178W	pda1:SPAC26F1.03
YBR221C	pdb1:SPBC30D10.13c
YMR076C	pds5:SPAC110.02
YPL031C	pef1:SPCC16C4.11
YIL173W	pep1:vps10:SPBC16C6.06
YJL222W	pep1:vps10:SPBC16C6.06
YOR036W	pep12:SPBC31E1.04
YLR148W	pep3:SPCC790.02
YDR323C	pep7:vac1:SPAC17G6.08
YDR244W	pex5:SPBC725.07
YDR142C	pex7:SPAC1834.12:SPAP17D4.01
YML061C	pfh1:pif1:SPBC887.14c
YMR205C	pfk1:SPBC16H5.02
YBR196C	pgi1:SPBC1604.05
YCR012W	pgk1:SPBC14F5.04c
YPL091W	pgr1:SPBC17A3.07:pi039
YDL236W	pho2:SPBC15D4.15
YAR071W	pho4:SPBC428.03c
YOR358W	php5:SPBC3B8.02
YOL012C	pht1:SPBC11B10.10c:pi001
YGL097W	pim1:dcd1:ptr2:SPBC557.03c
YKR093W	pim1:dcd1:ptr2:SPBC557.03c
YJR017C	pin1:SPCC16C4.03
YPL203W	pka1:tpk:git6:SPBC106.10
YMR284W	pku70:SPCC126.02c
YKR002W	pla1:SPBC646.04
YPL268W	plc1:SPAC22F8.11
YNR008W	plh1:SPBC776.14
YMR001C	plo1:SPAC23C11.16
YPR127W	plr1:plr:SPAC9E9.11
YGL008C	pma1:SPAC1071.10c
YLR071C	pmc1:SPBC1A4.10c:SPBP23A10.01c
YDR460W	pmh1:SPBC776.18c
YHR030C	pmk1:spm1:SPBC119.08
YFL045C	pmm1:SPAC1556.07
YLR109W	pmp20:SPCC330.06c
YNL082W	pms1:SPAC19G12.02c
YCL054W	pmt2:SPAC1687.11
YHR090C	png1:SPAC3G9.08
YNL097C	png2:SPBC1709.11c
YBL085W	pob1:SPBC1289.04c
YIL046W	pof1:SPAC57A10.05c
YJL204C	pof6:SPCC18.04
YLR097C	pof7:SPCC70.11c:SPCC1827.08c
YNL102W	pol1:swi7:polA:SPAC3H5.06c
YEL055C	pol5:SPBC14C8.14c
YER066W	pop1:SPBC2G2.18:SPBC1718.01
YBR011C	ppa1:ppa:SPAC23C11.05
YDL047W	ppe1:SPCC1739.12:esp1:ppx1
YDR155C	ppi1:cyp2:SPBC28F2.03
YKL078W	prh1:SPAC2G11.11c
YIR008C	pri1:SPAC6B12.10c
YKL045W	pri2:SPBC17D11.06
YOR323C	pro1:SPAC821.11
YBR055C	prp1:zer1:SPBC6B1.07
YMR288W	prp10:sap155:SPAC27F1.09c
YML049C	prp12:sap130:SPAPJ698.03c
YDR364C	prp17:SPBC6B1.10
YLL036C	prp19:cwf8:SPAC29A4.08c
YDR243C	prp28:SPCC63.11
YDR473C	prp3:SPAC30.06:SPAC29E6.02
YGR091W	prp31:SPBC119.13c
YML046W	prp39:SPBC4B4.09
YKL012W	prp40:SPAC4D7.13
YPL151C	prp5:cwf1:pi024:SPBP22H7.07
YHR206W	prr1:SPAC8C9.14
YKL181W	prs1:SPAC4A8.14
YIL026C	psc3:SPAC17H9.20:SPAC607.01
YDL212W	psh3:SPBC409.20c
YNL007C	psi1:psi:SPCC830.07c
YBR028C	psk1:SPCC4G3.08
YPL106C	pss1:ssp1:SPAC110.04c:SPAP14E8.01c
YOL004W	pst1:SPBC21D10.01c:SPBC12C2.10c
YIL123W	psu1:SPAC1002.13c
YMR183C	psy1:sso1:SPCC825.03c
YPR176C	ptb1:SPAC167.02
YER089C	ptc2:SPCC1223.11
YKL210W	ptr3:uba1:SPBC211.09:SPBC1604.21c
YPR103W	pts1:SPAC4A8.13c
YER125W	pub1:SPAC11G7.02
YAL038W	pyk1:SPAC4H3.10c
YGL062W	pyr1:SPBC17G9.11c
YLR163C	qcr1:mas1:SPBP23A10.15c
YPR191W	qcr2:SPCC613.10
YDR529C	qcr7:SPCC737.02c
YJL166W	qcr8:SPAC1782.07
YGR258C	rad13:SPBC3E7.08c
YER171W	rad15:rhp3:SPAC1D4.12
YLR383W	rad18:SPCC5E4.06
YDL003W	rad21:SPCC338.17c
YER177W	rad24:SPAC8E11.02c
YBR136W	rad3:SPBC216.05
YMR224C	rad32:SPAC13C5.07
YLR032W	rad8:SPAC5H10.14c:SPAC13G6.01c
YER107C	rae1:SPBC16A3.05c
YDR247W	ran1:pat1:SPBC19C2.05
YHL022C	rec12:SPAC17A5.11
YCL001W	rer1:SPAC22E12.05c
YPL010W	ret3:SPCC576.07
YOR217W	rfc1:SPBC23E6.07c
YJR068W	rfc2:SPAC23D3.02
YNL290W	rfc3:SPAC27E2.10c:SPAPJ698.01c
YOL094C	rfc4:SPAC1687.03c
YBR087W	rfc5:SPBC83.14c
YDL240W	rga1:SPBC3F6.05
YPR165W	rho1:SPAC1F7.04
YNL090W	rho2:SPAC16.01
YIL118W	rho3:SPAC23C4.08
YBR114W	rhp16:rad16:SPCC613.13c:SPCC330.01c
YEL037C	rhp23:SPBC2D10.12
YER162C	rhp42:rhp4b:SPCC4G3.10c
YER095W	rhp51:rad51:SPAC644.14c
YGL163C	rhp54:rad54:SPAC15A10.03c
YGL058W	rhp6:ubc2:SPAC18B11.07c
YEL024W	rip1:SPBC16H5.06
YMR235C	rna1:SPAC22E12.07
YPL242C	rng2:SPAC4F8.13c
YOR035C	rng3:SPCC613.04c
YNL175C	rnp24:SPAC3G6.04
YJR063W	rpa12:SPCC1259.03
YPR010C	rpa2:SPBP23A10.07
YNL248C	rpa49:SPAC2F3.03c
YDL140C	rpb1:SPBC28F2.12
YOR210W	rpb10:SPAC1B3.12c
YOR151C	rpb2:SPAC521.06:SPAC23G3.01
YIL021W	rpb3:SPCC1442.10c
YBR154C	rpb5:SPAC23C4.15
YPR187W	rpb6:rpo15:SPCC1020.04c
YDR404C	rpb7:SPACUNK4.06c:SPAPYUK71.02:SPAC2UNK4.06c
YOR224C	rpb8:SPBC14C8.12
YGL070C	rpb9:SPAPYUG7.04c
YOR116C	rpc1:SPBC651.08c
YHR143W-A	rpc10:rpb12:SPBC19C2.03
YDR045C	rpc11:SPAC22A12.05
YNL113W	rpc19:rpa17:SPAPYUL23.01:SPAC1687.01
YOR207C	rpc2:SPAC4G9.08c
YKL144C	rpc25:SPBC2G5.07c
YNR003C	rpc34:SPCC290.02
YPR110C	rpc40:SPBC1289.07c:rpa42
YLR075W	rpl1001:rpl10-1:SPBC18E5.04
YGL135W	rpl101:rpl1-1:rpl10a-1:SPCC1183.08c
YPL220W	rpl101:rpl1-1:rpl10a-1:SPCC1183.08c
YPR102C	rpl1101:rpl11-1:SPAC26A3.07c
YDR418W	rpl1201:rpl12-1:rpl12.1:SPCC16C4.13c
YEL054C	rpl1201:rpl12-1:rpl12.1:SPCC16C4.13c
YDL082W	rpl13:SPAC664.05
YHL001W	rpl14:SPAC1805.13
YMR121C	rpl15:SPCC576.11
YIL133C	rpl1602:rpl13a-2:rpl16-2:SPAC23A1.11
YJL177W	rpl17:SPBC2F12.04
YNL301C	rpl1802:rpl18-2:SPAPB17E12.13
YOL120C	rpl1802:rpl18-2:SPAPB17E12.13
YBL027W	rpl1902:rpl19-2:SPCC1682.14
YMR242C	rpl2001:rpl20-1:yl17b:rpl18a-2:SPAC3A12.10
YOR312C	rpl2001:rpl20-1:yl17b:rpl18a-2:SPAC3A12.10
YBR191W	rpl21:SPBC365.03c
YLR061W	rpl22:SPAC11E3.15:SPAP8A3.01
YBL087C	rpl2301:rpl23-1:SPAC3G9.03
YER117W	rpl2301:rpl23-1:SPAC3G9.03
YGR148C	rpl2402:rpl24-2:SPCC330.14c
YLR009W	rpl2403:rpl24-3:SPAC22E12.13c
YOL127W	rpl25b:rpl23a-2:SPBC4F6.04
YLR344W	rpl26:SPBC29B5.03c
YHR010W	rpl2702:rpl27-2:SPCC74.05
YGL103W	rpl2802:rpl28-2:SPCC5E4.07
YFR032C-A	rpl29:SPBC776.01
YGL030W	rpl3002:rpl30-2:SPAC1250.05
YOR063W	rpl301:rpl3-1:SPAC17A5.03
YLR406C	rpl31:SPAC890.08
YBL092W	rpl3202:rpl32-2:SPAC3H5.10
YIL052C	rpl34:SPAC23A1.08c
YDL136W	rpl35:SPCC613.05c
YDL191W	rpl35:SPCC613.05c
YHR141C	rpl36a:SPAC15E1.03
YNL162W	rpl36a:SPAC15E1.03
YOR234C	rpl3701:rpl37-1:SPBC1921.01c:SPBC29C10.01c
YLR185W	rpl3702:rpl37-2:SPCC1223.05c
YLR325C	rpl3802:rpl38-2:SPAC30D11.12
YJL189W	rpl39:SPCC663.04
YBR031W	rpl402:rpl4-2:SPBP8B7.03c
YDL184C	rpl4101:rpl41-1:SPAC3G6.13c
YPR043W	rpl4302:rpl43-2:SPBC83.02c:rpl37a-2
YPL131W	rpl502:rpl5-2:SPBC11C11.09c:rpl5b
YLR448W	rpl6:SPCC622.18
YPL198W	rpl701:rpl7-1:SPAC3H5.07
YHL033C	rpl7a:SPBC29A3.04
YIL018W	rpl801:rpl8-1:rpk5a:rpl2-1:SPAC1F7.13c:SPAC21E11.02c
YNL067W	rpl901:rpl9-1:SPAC4G9.16c
YHR200W	rpn10:pus1:SPAC637.10c
YFR004W	rpn11:pad1:sks1:bfr2:SPAC31G5.13
YFR052W	rpn12:mts3:SPBC342.07:SPBC16G5.01
YIL075C	rpn2:SPBC17D11.07c
YER021W	rpn3:SPBC119.01:SPBPJ4664.07
YDL147W	rpn5-a:SPAC1420.03
YDL097C	rpn6:SPAC23G3.11
YPR108W	rpn7:SPBC582.07c
YOR261C	rpn8:SPCC1682.10
YDR427W	rpn9:SPAC607.05
YLR340W	rpp0:SPCC18.14c
YDL081C	rpp1-1:SPAC644.15
YOL039W	rpp202:rpp2-2:SPBC23G7.15c
YLR048W	rps001:rps0-1:rpsa-1:SPBC685.06
YML063W	rps102:rps1-2:rps3a-2:SPAC22H12.04c
YOR293W	rps10B:rps1002:rps10-2:pi023:SPBP22H7.08
YBR048W	rps1101:rps11-1:SPAC31G5.03
YDR025W	rps1101:rps11-1:SPAC31G5.03
YOR369C	rps1201:rps12-1:SPCC962.04
YDR064W	rps13:SPAC6F6.07c
YCR031C	rps1401:rps14-1:SPAC3H5.05c
YOL040C	rps1502:rps15-2:SPAC1071.07c
YDL083C	rps1601:rps16-1:SPBC18H10.14
YMR143W	rps1601:rps16-1:SPBC18H10.14
YDR447C	rps1701:rps17-1:SPBC839.05c
YDR450W	rps1801:rps18-1:SPBC16D10.11c
YML026C	rps1801:rps18-1:SPBC16D10.11c
YNL302C	rps1902:rps19-2:SPBC649.02
YGL123W	rps2:SPCC576.08c
YHL015W	rps20:SPCC576.09
YJL136C	rps21:SPBC18E5.06
YJL190C	rps2201:rps22-1:rps15a-1:SPAC22A12.04c
YGR118W	rps2302:rps23-2:SPBP4H10.13
YPR132W	rps2302:rps23-2:SPBP4H10.13
YLR333C	rps2501:rps25-1:SPBC3D6.15
YER131W	rps2601:rps26-1:SPAC806.03c
YHR021C	rps27:SPBC1685.10
YLR264W	rps2801:rps28-1:SPAC25G10.06
YLR388W	rps29:SPBC1685.09
YNL178W	rps3:SPBC16G5.14c
YOR182C	rps3001:rps30-1:SPAC19B12.04
YHR203C	rps403:rps4-3:SPAC959.07
YJR145C	rps403:rps4-3:SPAC959.07
YJR123W	rps502:rps5-2:SPAC328.10c
YBR181C	rps602:rps6-2:SPAPB1E7.12
YOR096W	rps7:SPAC18G6.14c
YBL072C	rps802:rps8-2:SPAC521.05
YER102W	rps802:rps8-2:SPAC521.05
YPL081W	rps901:rps9-1:SPAC24H6.07:rps9a
YKL145W	rpt1:SPBC16C6.07c
YDL007W	rpt2:mts2:SPBC4.07c
YDR394W	rpt3:SPCC576.10c
YOR259C	rpt4:SPCC1682.16:SPCC306.01
YER148W	rpt5:pam2:tbp1:SPAC3H5.01c:SPAC3A11.12c
YOR117W	rpt5:pam2:tbp1:SPAC3H5.01c:SPAC3A11.12c
YGL048C	rpt6:let1:SPBC23G7.12c
YKL125W	rrn3:SPAC18G6.11c
YGR056W	rsc1:SPBC4B4.03
YML032C	rti1:SPBC119.14
YLR262C	ryh1:hos1:SPAC4C5.02c
YBR156C	S
YGR100W	S
YIL074C	S
YKL218C	S
YLL032C	S
YMR244W	S
YMR308C	sal3:pse1:SPCC1840.03
YDR502C	sam1:SPBC14F5.05c
YJL203W	sap114:SPAC22A12.09c
YMR240C	sap145:SPAC22F8.10c
YDL030W	sap61:SPBC36.09
YDL043C	sap62:SPBC21C3.05
YPL218W	sar1:SPBC31F10.06c
YAL041W	scd1:ral1:SPAC16E8.09
YPR163C	sce3:SPBC18H10.04c
YHR205W	sck1:SPAC1B9.02c
YMR262W	scn1:SPAC688.13
YGL209W	scr1:SPBC1D7.02c
YJL045W	sdh1:SPAC1556.02c
YLL041C	sdh2:SPAC140.01
YLR164W	sdh4:SPBP23A10.16
YDR164C	sec1:SPCC584.05
YLR166C	sec10:SPAC13F5.06c
YLR208W	sec13:SPBC215.15
YGL233W	sec15:SPCC1672.13:SPCC1183.01
YBL050W	sec17:SPAC959.02
YBR080C	sec18:SPAC1834.11c
YNL287W	sec21:SPAC57A7.10c
YLR268W	sec22:SPBC2A9.08c
YPR181C	sec23a:SPCC31H12.07:SPCC5E4.01
YNL049C	sec24:SPAC22F8.08
YDR238C	sec26:SPBC146.14c:SPBC337.01c
YGL137W	sec27:SPBC16C6.13c:SPBC244.03
YDL195W	sec31:SPBC8D2.20c
YIL068C	sec6:SPCC1235.10c
YLR378C	sec61:SPBC354.02c
YPL094C	sec62:SPAC17G6.09
YBR171W	sec66:SPBC409.21
YDR170C	sec7b:SPAC30.01c
YLR026C	sed5:SPBC8D2.14c
YPR186C	sfc2:SPAC144.09c
YAL001C	sfc3:SPBC336.07
YGR047C	sfc4:SPCC16C4.14c
YDR362C	sfc6:SPBC21H7.05
YKL006C-A	sft1:SPAC31A2.13c
YBL102W	sft2:SPAC1527.02
YDR328C	shp1:psh1:SPBC409.05
YMR139W	skp1:SPAC1687.15
YNL209W	sks2:hsc1:SPBC1709.05
YOR038C	slm9:SPBC15D4.03
YDR088C	slu7:SPBC365.05c
YDR189W	sly1:SPCC74.01
YFL008W	smc1:psm1:SPBC29A10.04
YJL074C	smc3:psm1:SPAC10F6.09c
YLR275W	smd2:cwf9:SPAC2C4.03c
YLR147C	smd3:SPBC19C2.14
YOR159C	sme1:SPBC11G11.06c
YLR103C	sna41:goa1:SPAC17D4.02
YOR327C	snc1:SPAC6G9.11
YAL032C	snw1:SPCC188.11:SPCC584.08
YJR104C	sod1:SPAC821.10c
YHR008C	sod2:SPAC977.10
YBR234C	sop2:SPBC14C8.06
YPL132W	SPAC
YBR229C	SPAC1002.03c
YJR119C	SPAC1002.05c
YMR228W	SPAC1002.08c
YLR088W	SPAC1002.11
YBR006W	SPAC1002.12c
YLR371W	SPAC1006.06:reserved_name_rgf2
YHR202W	SPAC1039.02
YGL196W	SPAC1039.06
YJL094C	SPAC105.01c
YGL242C	SPAC105.02c
YIL128W	SPAC1071.02
YML055W	SPAC1071.04c
YIL110W	SPAC1071.05
YMR033W	SPAC1071.06
YBR035C	SPAC1093.02
YJL033W	SPAC1093.05
YJR103W	SPAC10F6.03c
YOR119C	SPAC10F6.10
YLR027C	SPAC10F6.13c
YNL157W	SPAC10F6.16
YLR411W	SPAC1142.05
YDL100C	SPAC1142.06
YKL215C	SPAC11D3.15
YOR296W	SPAC11E3.02c
YDR128W	SPAC11E3.05
YBL060W	SPAC11E3.11c
YPL199C	SPAC11H11.03c
YIL126W	SPAC1250.01:SPAC29A4.21
YER078C	SPAC12B10.05
YOL071W	SPAC12B10.06c
YKL007W	SPAC12B10.07
YNL003C	SPAC12B10.09
YBL104C	SPAC12G12.01c:SPAC630.02
YBL051C	SPAC12G12.03
YMR236W	SPAC12G12.05c
YOL010W	SPAC12G12.06c
YHR147C	SPAC12G12.08
YNL317W	SPAC12G12.14c
YKL120W	SPAC139.02c
YPL001W	SPAC139.06:SPAC23C4.01
YGL183C	SPAC13A11.03
YGR087C	SPAC13A11.06:SPAC3H8.01
YGR135W	SPAC13C5.01c:SPAC31A2.17c
YPR152C	SPAC13C5.02
YLR126C	SPAC13C5.04
YEL058W	SPAC13C5.05c
YML014W	SPAC13D6.03c
YIL001W	SPAC13D6.04c
YJL062W	SPAC13G6.03
YMR189W	SPAC13G6.06c
YLL024C	SPAC13G7.02c
YPR167C	SPAC13G7.06
YOR262W	SPAC144.07c
YGL018C	SPAC144.08
YJL091C	SPAC144.10c
YOR095C	SPAC144.12
YER039C	SPAC144.18
YOL073C	SPAC1486.02c
YLR424W	SPAC1486.03c
YGL092W	SPAC1486.05
YOR209C	SPAC1486.06
YNL185C	SPAC1486.07c
YJL003W	SPAC1486.08
YOR056C	SPAC1486.09
YDR458C	SPAC14C4.05c
YJL163C	SPAC14C4.07
YFL004W	SPAC14C4.11
YGL115W	SPAC1556.08c:SPAC1F12.01c
YNR018W	SPAC1565.01
YDL126C	SPAC1565.08:SPAC6F12.01
YNL200C	SPAC15A10.05c
YDR456W	SPAC15A10.06
YOR112W	SPAC15A10.13
YOR074C	SPAC15E1.04
YGL100W	SPAC15F9.02
YER009W	SPAC15F9.03c:SPAC1B9.01c
YLR401C	SPAC16.04
YDR116C	SPAC1610.02c
YNL055C	SPAC1635.01
YHR079C	SPAC167.01
YKR065C	SPAC167.04
YMR274C	SPAC1687.02
YDR409W	SPAC1687.05:reserved_name_pli1
YKR019C	SPAC1687.09
YLR056W	SPAC1687.16c
YOR283W	SPAC1687.21:SPAC222.01
YLL013C	SPAC1687.22c:SPAC222.02c
YLR017W	SPAC16C9.02c
YHR170W	SPAC16C9.03
YER068W	SPAC16C9.04c
YBL007C	SPAC16E8.01
YGL010W	SPAC16E8.02
YPR060C	SPAC16E8.04c
YOL041C	SPAC16E8.06c
YJR113C	SPAC16E8.10c
YHL010C	SPAC16E8.13
YBR261C	SPAC16E8.14c
YOR142W	SPAC16E8.17c
YDL085C-A	SPAC1705.02:SPAC1F2.02c
YBR078W	SPAC1705.03c:SPAC1F2.01:SPAC23H4.19
YLR204W	SPAC1782.04
YPL152W	SPAC1782.05
YGR132C	SPAC1782.06c
YLR107W	SPAC1782.08c
YKL001C	SPAC1782.11
YJR116W	SPAC17A2.02c
YEL047C	SPAC17A2.05
YAL002W	SPAC17A2.06c
YDL018C	SPAC17A5.08
YGR267C	SPAC17A5.13
YGL245W	SPAC17A5.15c
YJL208C	SPAC17C
YNL026W	SPAC17C9.06
YOR067C	SPAC17C9.07
YDR205W	SPAC17D4.03c
YGR213C	SPAC17G6.02c
YPL084W	SPAC17G6.05c
YOR271C	SPAC17G6.15c
YLR277C	SPAC17G6.16c
YDR333C	SPAC17G6.18:SPAC1142.01
YDR400W	SPAC17G8.02
YER159C	SPAC17G8.03c
YIL062C	SPAC17G8.04c
YNL107W	SPAC17G8.07
YBR187W	SPAC17G8.08c
YHR002W	SPAC17H9.08
YDR063W	SPAC17H9.11
YDR300C	SPAC17H9.13c
YNL131W	SPAC17H9.16
YGR207C	SPAC1805.02c
YOL125W	SPAC1805.03c
YKR082W	SPAC1805.04
YBL013W	SPAC1805.09c
YLR209C	SPAC1805.16c
YNL219C	SPAC1834.05
YKL189W	SPAC1834.06c
YDL052C	SPAC1851.02
YLR039C	SPAC1851.04c:SPAC27D7.01c
YLR155C	SPAC186.03
YDR373W	SPAC18B11.04
YBR004C	SPAC18B11.05
YER127W	SPAC18B11.06
YJL218W	SPAC18B11.09c
YGL195W	SPAC18G6.05c
YKL099C	SPAC18G6.06
YML034W	SPAC18G6.10
YBL015W	SPAC1952.09c
YGR076C	SPAC1952.14c
YNL257C	SPAC19A8.02
YJR110W	SPAC19A8.03
YMR015C	SPAC19A8.04
YNL181W	SPAC19A8.06
YNL075W	SPAC19A8.07c
YER074W-A	SPAC19A8.09
YBL057C	SPAC19A8.14
YMR307W	SPAC19B12.02c
YHR148W	SPAC19D5.05c
YGR019W	SPAC19D5.07
YIR032C	SPAC19G12.04
YBR291C	SPAC19G12.05
YMR272C	SPAC19G12.08
YDL124W	SPAC19G12.09
YLR201C	SPAC19G12.11
YMR008C	SPAC1A6.03c
YKL027W	SPAC1A6.10:SPAC30D11.15c
YLR347C	SPAC1B1.03c
YDR470C	SPAC1B2.02c
YLR372W	SPAC1B2.03c
YLR289W	SPAC1B3.04c
YJR084W	SPAC1B3.08
YPL126W	SPAC1B3.13
YNL306W	SPAC1B3.18c
YLR459W	SPAC1B3.19:SPAC1952.01
YDR517W	SPAC1D4.02c
YPR113W	SPAC1D4.08
YKR079C	SPAC1D4.10
YOR184W	SPAC1F12.07
YGR277C	SPAC1F12.08
YDR434W	SPAC1F12.09
YOR001W	SPAC1F3.01:SPAC3H8.11
YPR032W	SPAC1F3.03
YOR006C	SPAC1F3.04c
YGR093W	SPAC1F3.09
YKL134C	SPAC1F3.10c
YCL043C	SPAC1F5.02
YKL073W	SPAC1F5.06
YER014W	SPAC1F5.07c
YPL221W	SPAC1F7.03
YIR029W	SPAC1F7.09c
YIR030C	SPAC1F7.10
YPL222W	SPAC20G4.05c
YOR022C	SPAC20G8.02
YOR356W	SPAC20G8.04c
YCR093W	SPAC20G8.06
YMR202W	SPAC20G8.07c
YNL132W	SPAC20G8.09c
YPL120W	SPAC20G8.10c:SPAC3A12.01c
YOR223W	SPAC20H4.02
YJR024C	SPAC20H4.05c
YMR023C	SPAC222.05c
YMR095C	SPAC222.08c
YDR044W	SPAC222.11
YOR165W	SPAC222.14c
YPR143W	SPAC227.02c
YEL006W	SPAC227.03c
YNL153C	SPAC227.05
YGL161C	SPAC227.06
YPR107C	SPAC227.08c
YMR113W	SPAC227.09
YEL003W	SPAC227.10
YPR178W	SPAC227.12
YMR222C	SPAC22A12.06c
YDL095W	SPAC22A12.07c
YHR123W	SPAC22A12.10
YOL142W	SPAC22A12.12c
YDR437W	SPAC22A12.13
YMR038C	SPAC22E12.04
YER122C	SPAC22E12.17c
YLR287C	SPAC22E12.18
YBL022C	SPAC22F3.06c
YNL139C	SPAC22F3.14c:SPAC1D4.14
YMR261C	SPAC22F8.05
YFL028C	SPAC22F8.13:SPAC20G4.01
YGL016W	SPAC22G7.02
YGL094C	SPAC22G7.04:reserved_name_ubp13
YNR032W	SPAC22H10.04
YOR250C	SPAC22H10.05c
YPL129W	SPAC22H12.02
YML081C-A	SPAC23
YIL039W	SPAC23A1.02c
YHR204W	SPAC23A1.04c
YLR060W	SPAC23A1.12c
YHR112C	SPAC23A1.14c
YER139C	SPAC23A1.16c
YJL020C	SPAC23A1.17
YDR291W	SPAC23A1.19c:SPAC26H5.01c
YMR243C	SPAC23C1
YIL090W	SPAC23C11.01
YJR002W	SPAC23C11.03
YOR335C	SPAC23C11.09
YJR133W	SPAC23C11.13c
YMR074C	SPAC23C4.09c
YBR110W	SPAC23C4.14
YCR068W	SPAC23C4.16c
YBL024W	SPAC23C4.17
YKR023W	SPAC23C4.20c:SPAC1A6.01c
YOR157C	SPAC23D3.07
YNL297C	SPAC23D3.13c
YOR310C	SPAC23G3.06
YMR005W	SPAC23G3.09
YNL123W	SPAC23G3.12c
YPR094W	SPAC23H3.02c
YAR003W	SPAC23H3.05c
YPR166C	SPAC23H3.07c
YEL046C	SPAC23H3.09c
YGR143W	SPAC23H3.11c
YDL033C	SPAC23H4.04
YAL042W	SPAC24B11.08c
YGR243W	SPAC24B11.09
YDL203C	SPAC24B11.10c
YDR093W	SPAC24B11.12c
YDL205C	SPAC24B11.13:SPAC806.01
YNR043W	SPAC24C9.03
YLR304C	SPAC24C9.06c
YJL172W	SPAC24C9.08
YLR336C	SPAC24C9.11
YLR058C	SPAC24C9.12c
YDL045W-A	SPAC24C9.13c
YFL044C	SPAC24C9.14
YGL084C	SPAC24H6.01c:SPAPB21F2.01
YNL310C	SPAC24H6.02c
YGL113W	SPAC24H6.06
YBR249C	SPAC24H6.10c
YGR125W	SPAC24H6.11c
YOL084W	SPAC24H6.13
YAL019W	SPAC25A8.01c
YLR203C	SPAC25B8.04c
YFL001W	SPAC25B8.05
YHR011W	SPAC25B8.06c
YHR209W	SPAC25B8.10
YGL050W	SPAC25B8.15c
YOR361C	SPAC25G10.08
YBR195C	SPAC25H1.06
YCL045C	SPAC25H1.07
YIR012W	SPAC25H1.08c
YCR047C	SPAC26A3.06
YLR351C	SPAC26A3.11
YDR465C	SPAC26A3.17c:SPAC8E11.11
YBR026C	SPAC26F1.04c
YOR120W	SPAC26F1.07
YPL249C	SPAC26F1.09
YGR187C	SPAC26F1.12c
YPL160W	SPAC26F1.13c
YNL218W	SPAC26H5.02c
YML102W	SPAC26H5.03
YIR033W	SPAC26H5.05
YKL039W	SPAC26H5.07c
YML051W	SPAC26H5.09c
YFL036W	SPAC26H5.12
YDR367W	SPAC26H5.13c
YPL170W	SPAC26H5.15:SPAC25B8.01
YHL018W	SPAC27D7.04
YPR004C	SPAC27D7.06
YCR059C	SPAC27E2.02
YBR025C	SPAC27E2.03c
YJL002C	SPAC27F1.07
YHR050W	SPAC27F1.08
YLR175W	SPAC29A4.04c
YDR023W	SPAC29A4.15
YCR008W	SPAC29A4.16
YPL086C	SPAC29A4.20
YFL059W	SPAC29B12.04
YNL063W	SPAC29B12.05c
YKL084W	SPAC29B12.12
YIR028W	SPAC29B12.14c
YKR074W	SPAC2C4.04c
YFL046W	SPAC2C4.09
YOR145C	SPAC2C4.11c
YOL102C	SPAC2C4.12c
YDR330W	SPAC2C4.15c
YDR090C	SPAC2E12.03c
YCR102C	SPAC2E1P3.01
YFR041C	SPAC2E1P5.03
YPR137W	SPAC2E1P5.05
YCR028C-A	SPAC2F3.04c
YJR096W	SPAC2F3.05c
YDR232W	SPAC2F3.09
YDR027C	SPAC2F3.10
YHR201C	SPAC2F3.11
YDR183W	SPAC2F3.13c
YPR041W	SPAC2F7.05c
YCR014C	SPAC2F7.06c
YMR075W	SPAC2F7.07c
YBR289W	SPAC2F7.08c
YOR034C	SPAC2F7.10
YOL097C	SPAC2F7.13c
YHR069C	SPAC2F7.14c
YKR031C	SPAC2F7.16c
YGL143C	SPAC2F7.17
YJR041C	SPAC2G11.02
YLR241W	SPAC2G11.09
YHR111W	SPAC2G11.10c
YCL038C	SPAC2G11.13
YGR274C	SPAC2G11.14
YIL007C	SPAC2H10.02c
YDR334W	SPAC2H10.03c:SPAC11E3.01c
YKL110C	SPAC30.02c
YER042W	SPAC30.09c:SPAC29E6.05c
YNL247W	SPAC30.10c:SPAC29E6.06c
YNL091W	SPAC30.14c:SPAC29E6.10c
YJR070C	SPAC30C2.02
YGL105W	SPAC30C2.04
YMR211W	SPAC30C2.06c
YPL260W	SPAC30C2.08
YLL008W	SPAC30D11.03
YKR051W	SPAC30D11.06c
YNR046W	SPAC31A2.02
YDL202W	SPAC31A2.03
YER012W	SPAC31A2.04c
YDL031W	SPAC31A2.07c
YFR022W	SPAC31A2.12
YMR200W	SPAC31G5.02
YIL094C	SPAC31G5.04
YJL121C	SPAC31G5.05c
YGR170W	SPAC31G5.15
YGR270W	SPAC31G5.19
YGR253C	SPAC323.02c
YDR140W	SPAC323.05c
YKR017C	SPAC328.02
YNL004W	SPAC328.05
YOR124C	SPAC328.06:reserved_name_ubp2
YBR290W	SPAC328.07c
YOR222W	SPAC328.09
YMR220W	SPAC343.01c
YCR046C	SPAC343.02
YJR100C	SPAC343.06c
YKL003C	SPAC343.08c
YBL058W	SPAC343.09
YER169W	SPAC343.11c
YBL080C	SPAC343.13
YLR291C	SPAC343.14c
YOR274W	SPAC343.15
YDR234W	SPAC343.16
YJL100W	SPAC343.19:SPAC824.01
YDR335W	SPAC3A11.01:SPAC328.01c
YHR062C	SPAC3A12.04c
YCR042C	SPAC3A12.05c
YJR106W	SPAC3A12.06c
YER182W	SPAC3A12.08
YBR121C	SPAC3F10.03
YMR283C	SPAC3F10.06c
YIL020C	SPAC3F10.09
YDR135C	SPAC3F10.11c
YGL099W	SPAC3F10.16c
YKL143W	SPAC3F10.17
YOR111W	SPAC3G6.03c
YGR029W	SPAC3G6.08
YPL008W	SPAC3G6.11
YGL150C	SPAC3G6.12:SPAC29B12.01
YKL055C	SPAC3G9.02
YNL222W	SPAC3G9.04
YFL022C	SPAC3G9.06
YGR195W	SPAC3G9.10c
YBL034C	SPAC3G9.12
YDR268W	SPAC3G9.13c
YLR051C	SPAC3G9.15c
YOL098C	SPAC3H1.02c
YHR194W	SPAC3H1.04c
YJR117W	SPAC3H1.05
YKL146W	SPAC3H1.09c
YGL131C	SPAC3H1.12c
YMR102C	SPAC3H5.08c
YLR454W	SPAC3H5.09c
YLR380W	SPAC3H8.02
YGR078C	SPAC3H8.07c
YGR099W	SPAC458.03
YDL109C	SPAC4A8.10
YJR137C	SPAC4C5.05c:SPAC10F6.01c
YPL206C	SPAC4D7.02c
YBR213W	SPAC4D7.06c
YHR113W	SPAC4F10.02
YBR061C	SPAC4F10.03c
YIL153W	SPAC4F10.04
YPR185W	SPAC4F10.07c
YDR060W	SPAC4F10.09c
YBR172C	SPAC4F10.13c
YOL109W	SPAC4F10.17
YJR055W	SPAC4F10.19c
YNL313C	SPAC4F10.21:SPAC19B12.01
YKL002W	SPAC4F8.01:SPAC644.03c
YLR022C	SPAC4F8.03:SPAC644.01c
YHR088W	SPAC4F8.04
YDR462W	SPAC4F8.05c
YLR393W	SPAC4G
YDR086C	SPAC4G8.02c
YML005W	SPAC4G8.06c
YKR056W	SPAC4G8.07c
YLR382C	SPAC4G8.09
YOR149C	SPAC4G8.12c
YNL027W	SPAC4G8.13c
YCR019W	SPAC4G8.14c:SPAC16C9.01c
YNL072W	SPAC4G9.02
YDR248C	SPAC4G9.12
YBR159W	SPAC4G9.15
YBR251W	SPAC4G9.17c
YPR058W	SPAC4G9.20c
YJR008W	SPAC4H3.04c
YOR286W	SPAC4H3.07c
YKL192C	SPAC4H3.09
YAL043C	SPAC4H3.15c:SPAC1071.01c
YGL156W	SPAC513.05
YGL157W	SPAC513.07
YHR134W	SPAC521.02
YMR226C	SPAC521.03
YNL321W	SPAC521.04c
YGL047W	SPAC56E4.02c
YGL202W	SPAC56E4.03
YLR299W	SPAC56E4.06c
YOR093C	SPAC56F8.02
YAL035W	SPAC56F8.03
YGR227W	SPAC56F8.06c
YLR066W	SPAC56F8.11
YMR137C	SPAC56F8.17c:SPAC22A12.01c
YOR238W	SPAC57A10.07
YGL141W	SPAC57A7.03c:SPAC167.07c
YML093W	SPAC57A7.06
YMR321C	SPAC57A7.07c
YHR064C	SPAC57A7.12
YLR167W	SPAC589.10c
YOL114C	SPAC589.11
YCR017C	SPAC589.12:SPAC688.01
YBR070C	SPAC5D6.06c
YCR010C	SPAC5D6.09c
YHR179W	SPAC5H10.04
YGL256W	SPAC5H10.06c
YIL145C	SPAC5H10.08c
YBR176W	SPAC5H10.09c
YPL171C	SPAC5H10.10
YIL108W	SPAC607.06c
YJL059W	SPAC607.09c
YDL234C	SPAC630.05
YGR060W	SPAC630.08c
YGR205W	SPAC630.09c
YJR044C	SPAC630.11
YDR182W	SPAC630.12
YIL034C	SPAC631.01c
YDR398W	SPAC631.03:SPAC20H4.01
YGR198W	SPAC637.04
YGL091C	SPAC637.08
YGR276C	SPAC637.09
YPL029W	SPAC637.11
YOR244W	SPAC637.12c
YBR252W	SPAC644.05c
YEL038W	SPAC644.08
YBL036C	SPAC644.09
YIL042C	SPAC644.11c
YGL044C	SPAC644.16
YGR220C	SPAC644.17c
YBR279W	SPAC664.03
YDR299W	SPAC664.08c
YPR141C	SPAC664.10
YDR379C-A	SPAC664.12c
YJL112W	SPAC664.15:SPACUNK12.01
YPL233W	SPAC688.02c
YOR289W	SPAC688.03c
YNL076W	SPAC688.07c
YCR081W	SPAC688.08
YBR192W	SPAC688.09
YPL167C	SPAC688.10
YNL243W	SPAC688.11
YDR257C	SPAC688.14
YCL047C	SPAC694.03
YER156C	SPAC694.04c
YGR116W	SPAC694.07c:SPAC1F7.01c
YHR066W	SPAC6B12.01:SPAC1B9.03c
YJL060W	SPAC6B12.04c
YOL093W	SPAC6B12.09
YNL121C	SPAC6B12.12
YMR002W	SPAC6C3.02c
YJL087C	SPAC6C3.10c:SPAC17G8.01c
YDR100W	SPAC6F12.04
YDL135C	SPAC6F12.06
YGR082W	SPAC6F12.07
YJL167W	SPAC6F12.13c
YJL050W	SPAC6F12.16c
YMR061W	SPAC6F12.17
YGR217W	SPAC6F6.01
YNR053C	SPAC6F6.03c
YOR103C	SPAC6F6.05
YLR084C	SPAC6F6.06c
YNR035C	SPAC6F6.10c
YJL036W	SPAC6F6.12
YGR110W	SPAC6G10.03c
YMR314W	SPAC6G10.04c
YDR407C	SPAC6G10.05c
YMR125W	SPAC6G10.07
YOR053W	SPAC6G10.10c
YFR010W	SPAC6G9.08:reserved_name_ubp6
YBL082C	SPAC7D4.06c
YIL049W	SPAC7D4.09c
YJL108C	SPAC7D4.12c
YIL003W	SPAC806.02c
YLR328W	SPAC806.06c
YMR162C	SPAC821.13c:SPAC955.01c
YCR044C	SPAC823.07
YHR065C	SPAC823.08c
YDL119C	SPAC823.10c
YKR053C	SPAC823.11
YNL010W	SPAC823.14
YFL025C	SPAC824.02
YDR272W	SPAC824.07
YIL044C	SPAC824.09c
YGR234W	SPAC869.02c
YOR348C	SPAC869.10c
YGR280C	SPAC890.05
YBL079W	SPAC890.06
YBR034C	SPAC890.07c
YIL033C	SPAC8C9.03:cgs1
YDL219W	SPAC8C9.05
YLR067C	SPAC8C9.06c
YJL133W	SPAC8C9.12c
YMR301C	SPAC8C9.18:SPAC15A10.01
YLR118C	SPAC8E11.04c
YBL071W-A	SPAC8F11.02c
YKR060W	SPAC8F11.04
YLR285W	SPAC8F11.09c
YDR071C	SPAC9.02c
YIR002C	SPAC9.05
YAL036C	SPAC9.07c
YER091C	SPAC9.09
YNL202W	SPAC922.06
YMR170C	SPAC922.07c
YKR039W	SPAC922.08c:SPAC869.11
YDR424C	SPAC926.07c
YKR081C	SPAC926.08c
YNL085W	SPAC955.02c:SPAC139.01c
YER082C	SPAC959.03c
YOR387C	SPAC977.05c
YOR390W	SPAC977.11
YPL088W	SPAC977.14c
YFL054C	SPAC977.17
YCR053W	SPAC9E9.06c
YER073W	SPAC9E9.09c
YBR008C	SPAC9E9.16:SPAC17C9.16c
YMR092C	SPAC9G1.05
YJL125C	SPAC9G1.12:cpd1
YGR002C	SPAC9G1.13c
YEL031W	SPACUNK
YHR028C	SPACUNK4.08
YNL274C	SPACUNK4.10
YLR389C	SPACUNK4.12c
YGL159W	SPAP11E10.01
YLR183C	SPAP14E8.02
YKR087C	SPAP14E8.04
YJR085C	SPAP14E8.05c
YHR073W	SPAP27G11.01:SPAC23H4.01c
YLR215C	SPAP27G11.03
YLR316C	SPAP27G11.04c
YLR170C	SPAP27G11.06c
YGR262C	SPAP27G11.07c
YBL033C	SPAP27G11.09c
YBR228W	SPAP27G11.15
YMR217W	SPAP7G5.02c
YNL279W	SPAP7G5.03
YIL023C	SPAP8A3.03
YLR193C	SPAP8A3.10
YLR139C	SPAP8A3.14c
YPL090C	SPAPB
YLR105C	SPAPB17E12.07c
YPR011C	SPAPB17E12.12c
YHR070W	SPAPB18E9.01
YDR105C	SPAPB1A10.07c
YOR058C	SPAPB1A10.09
YML086C	SPAPB1A10.12c
YPR135W	SPAPB1E7.02c
YPR190C	SPAPB1E7.03
YDL171C	SPAPB1E7.07
YAL023C	SPAPB1E7.09
YDR141C	SPAPB21F2.02
YML131W	SPAPB24D3.08c
YMR281W	SPAPB2B4.01c
YGL006W	SPAPB2B4.04c
YDL046W	SPAPB8E5.04c
YPL012W	SPAPB8E5.07c
YDR190C	SPAPB8E5.09
YBL049W	SPAPJ691.02
YCL057C-A	SPAPJ691.03
YDR372C	SPAPJ735.02c:SPAC5D6.13
YER023W	SPAPYUG7.05
YHL030W	SPAPYUG7.07:SPAC1782.01
YER074W	SPBC
YIL069C	SPBC
YKL086W	SPBC106.02c
YGR245C	SPBC106.14c
YOL038W	SPBC106.16
YDL131W	SPBC110
YOR174W	SPBC110
YBL038W	SPBC1105.03c
YOL072W	SPBC1105.07c
YDR107C	SPBC1105.08
YJR033C	SPBC1105.10
YDL020C	SPBC1105.14
YHR067W	SPBC1105.15c
YGR095C	SPBC115.01c
YEL052W	SPBC115.02c
YGL003C	SPBC119
YGR136W	SPBC119.05c:csh3
YBR097W	SPBC119.07
YGR038W	SPBC119.09c
YGR124W	SPBC119.10
YJR072C	SPBC119.15
YDR430C	SPBC119.17:SPBC577.01
YKL053C-A	SPBC119.18
YNL141W	SPBC1198.02
YDR454C	SPBC1198.05
YDR337W	SPBC11B10.04c:pi007
YNL292W	SPBC11C11.10:SPBC3B8.13c
YIL065C	SPBC11G11.01
YOR160W	SPBC11G11.07:SPBC18H10.01
YHR039C-A	SPBC12
YOL076W	SPBC1215.02c
YHR068W	SPBC1271.04c
YOR052C	SPBC1271.05c
YCR098C	SPBC1271.09
YNR055C	SPBC1271.10c
YJL063C	SPBC1271.13
YMR062C	SPBC1271.14
YOL023W	SPBC1271.15c
YDL103C	SPBC1289.08
YHR114W	SPBC12C2.05c
YPR069C	SPBC12C2.07c
YLL001W	SPBC12C2.08
YOL002C	SPBC12C2.09c
YDL004W	SPBC13
YPL183C	SPBC1306.02:SPBC4.08
YMR214W	SPBC1347.05c
YPL178W	SPBC13A2.01c
YJL061W	SPBC13A2.02
YBR029C	SPBC13A2.03
YLR323C	SPBC13E7.02
YJR013W	SPBC13E7.05
YOR123C	SPBC13E7.08c
YGR246C	SPBC13E7.10c:SPBC30D10.20
YGR101W	SPBC13E7.11:SPBC30D10.19c
YGL153W	SPBC13G1.03c
YER140W	SPBC13G1.05
YER048W-A	SPBC13G1.06c
YDR126W	SPBC13G1.07
YLR015W	SPBC13G1.08c
YBR247C	SPBC13G1.09
YGR271W	SPBC13G1.10c
YPL122C	SPBC13G1.13:SPBC31F10.01
YPR037C	SPBC146.04
YIL022W	SPBC14C8.02
YBL091C	SPBC14C8.03
YCL009C	SPBC14C8.04
YLR412W	SPBC14C8.13
YGR165W	SPBC14C8.16c
YLR055C	SPBC14C8.17c
YJR088C	SPBC14C8.18c:SPBC15C4.01c
YIL030C	SPBC14F5.07
YDR481C	SPBC14F5.13c
YLL023C	SPBC1539.04
YER157W	SPBC1539.05
YGR037C	SPBC1539.06
YER002W	SPBC1539.10
YLR253W	SPBC15C4.02
YBR062C	SPBC15C4.06c:SPBC21H7.01c
YNR029C	SPBC15D4.05
YGR278W	SPBC15D4.16:SPBC13E7.01
YDR377W	SPBC16
YDR308C	SPBC160
YPR144C	SPBC1604.06c
YHR188C	SPBC1604.15
YJR136C	SPBC1604.17c
YJL049W	SPBC1604.18c
YER086W	SPBC1677.03c
YML123C	SPBC1683.01
YOR378W	SPBC1683.03c
YIL172C	SPBC1683.07
YJL221C	SPBC1683.07
YER065C	SPBC1683.11c
YGR260W	SPBC1683.12
YIR022W	SPBC1685.03
YPL181W	SPBC1685.08
YPR149W	SPBC1685.13
YIL093C	SPBC16A3.04
YGL243W	SPBC16A3.06
YLR150W	SPBC16A3.08c
YOR175C	SPBC16A3.10
YKR105C	SPBC16A3.17c
YJR014W	SPBC16C6.05
YJR143C	SPBC16C6.09
YKR063C	SPBC16C6.12c
YOL124C	SPBC16D10.02
YKR038C	SPBC16D10.03
YGL255W	SPBC16D10.06
YLL026W	SPBC16D10.08c
YIL157C	SPBC16E9.03c
YML008C	SPBC16E9.05
YLL034C	SPBC16E9.10c
YCR036W	SPBC16G5.02c
YOR150W	SPBC16G5.04
YDL111C	SPBC16G5.10
YNL068C	SPBC16G5.15c
YIL130W	SPBC16G5.16
YBR106W	SPBC16H5.04
YER036C	SPBC16H5.08c
YMR167W	SPBC170
YDL063C	SPBC1703.03c
YER183C	SPBC1703.08c
YER053C	SPBC1703.13c
YBR179C	SPBC1706.03:SPBC839.01
YGR094W	SPBC1709.02c:SPBC1734.18c
YNR015W	SPBC1709.06
YLR100W	SPBC1709.07
YDR301W	SPBC1709.08
YHR038W	SPBC1709.09
YNL259C	SPBC1709.10c
YPL208W	SPBC1709.13c
YPL096W	SPBC1709.14
YLR115W	SPBC1709.15c
YOR241W	SPBC1709.17
YKL040C	SPBC1709.19c:SPBC409.02c
YBL018C	SPBC1709.20
YKL207W	SPBC1711.03
YMR131C	SPBC1711.07
YDR214W	SPBC1711.08
YBR170C	SPBC1711.10c
YLR196W	SPBC1711.16
YBL011W	SPBC1718.04
YDR365C	SPBC1734.01c:SPBC337.17c
YEL036C	SPBC1734.04:SPBC337.20
YDR108W	SPBC1734.07c
YHL002W	SPBC1734.08
YEL004W	SPBC1734.09
YNL064C	SPBC1734.11
YNR030W	SPBC1734.12c
YMR029C	SPBC1773.01
YIL010W	SPBC1773.02c
YIL085C	SPBC1773.08c
YHR019C	SPBC1773.10c
YCR094W	SPBC1773.11c
YGL067W	SPBC1778.03c
YLR370C	SPBC1778.08c
YNL032W	SPBC17A3.03c:pi043
YGR264C	SPBC17A3.04c:pi042
YMR161W	SPBC17A3.05c:pi041
YIR026C	SPBC17A3.06:pi040
YKL191W	SPBC17D1.02
YOL013C	SPBC17D11.02c
YPL247C	SPBC17D11.08
YLR418C	SPBC17G9.02c
YDR037W	SPBC17G9.03c
YJR042W	SPBC17G9.04c
YCR015C	SPBC17G9.12c
YKL089W	SPBC1861.01c:SPBC56F2.13
YEL053C	SPBC1861.03
YMR268C	SPBC1861.04c
YPL046C	SPBC1861.07
YHR187W	SPBC18E5.05c
YEL015W	SPBC18E5.11c:SPBC23G7.01c
YHR024C	SPBC18E5.12c:SPBC23G7.02c
YOR317W	SPBC18H10.02
YBR235W	SPBC18H10.16
YCL010C	SPBC1921.07c:SPBC21D10.13
YGL219C	SPBC19C2.11c
YPR100W	SPBC19C2.12
YJL097W	SPBC19C2.15c:SPBC2F12.16
YHR020W	SPBC19C7.06
YAR008W	SPBC19C7.07c
YOL141W	SPBC19C7.08c
YJR040W	SPBC19C7.11
YOR099W	SPBC19C7.12c
YDR324C	SPBC19F5.02c
YER052C	SPBC19F5.04
YGR103W	SPBC19F5.05c:SPBC25D12.01c
YGR241C	SPBC19F8.03c
YGL085W	SPBC19F8.04c
YCR077C	SPBC19G7.10c
YGR046W	SPBC1A4.06c
YLL011W	SPBC1A4.07c
YOR243C	SPBC1A4.09c
YJL179W	SPBC1D7.01
YGL215W	SPBC1D7.03
YBR193C	SPBC21
YOR118W	SPBC21.02
YEL022W	SPBC211.03c
YJR109C	SPBC215
YCR087C-A	SPBC215.06c
YPL028W	SPBC215.09c
YMR077C	SPBC215.14c
YOR346W	SPBC215.16c:SPBC1347.01c
YMR090W	SPBC216.03
YGR178C	SPBC21B10.03c
YBR220C	SPBC21B10.09
YGR063C	SPBC21C
YPL109C	SPBC21C3.03
YDR115W	SPBC21C3.04c
YLR438W	SPBC21C3.08c
YNL168C	SPBC21C3.09c
YBR153W	SPBC21C3.10c
YHR039C	SPBC21C3.15c
YHR087W	SPBC21C3.19
YKL104C	SPBC21D10.02:SPBC12C2.11
YML004C	SPBC21D10.03c:SPBC12C2.12c
YKL137W	SPBC21D10.07
YMR247C	SPBC21D10.09c
YCL017C	SPBC21D10.11c
YDR167W	SPBC21H7.02
YKR024C	SPBC21H7.04
YOL032W	SPBC21H7.06c
YLR426W	SPBC21H7.08:SPBC16H5.14c
YJL109C	SPBC23E6.04c
YDR487C	SPBC23E6.06c
YBR112C	SPBC23E6.09
YPR118W	SPBC23E6.10c
YDR041W	SPBC23E6.11:SPBC211.01
YLR003C	SPBC23G7.07c
YHL016C	SPBC23G7.13c
YDR449C	SPBC244.02c
YFL002C	SPBC24C6.02
YHR037W	SPBC24C6.04
YGR057C	SPBC24C6.08c
YCR063W	SPBC24C6.11
YMR140W	SPBC25B2.03
YDR341C	SPBC25B2.09c
YPL082C	SPBC25B2.12c:SPBC1826.01c:SPBC6B1.01c:SPBC25B2.12.c
YLR386W	SPBC25H2.03
YDL217C	SPBC25H2.04c
YHR193C	SPBC25H2.05
YNL263C	SPBC25H2.06c:reserved_name_hrf1+
YPL060W	SPBC25H2.08c
YFR011C	SPBC25H2.09
YKR030W	SPBC25H2.14
YOL022C	SPBC25H2.15
YHR108W	SPBC25H2.16c
YLL009C	SPBC26
YJR138W	SPBC26H8.04c
YDR075W	SPBC26H8.05c
YDR098C	SPBC26H8.06
YER006W	SPBC26H8.08c
YNL149C	SPBC27.01c
YKL052C	SPBC27.02c
YPL098C	SPBC27.06c
YJR010W	SPBC27.08c:SPBC28F2.01c
YLL031C	SPBC27B12.06
YLR283W	SPBC27B12.07
YJL207C	SPBC27B12.08
YMR203W	SPBC27B12.13:SPBC8D2.22
YNR054C	SPBC28E12.05:SPBC3H7.17c
YCR032W	SPBC28E12.06c:SPBC3H7.16
YLR207W	SPBC28F2.08c
YOR194C	SPBC28F2.09
YMR129W	SPBC29A10.07
YDR270W	SPBC29A3.01
YDR255C	SPBC29A3.03c
YJL069C	SPBC29A3.06
YFR009W	SPBC29A3.09c
YLR295C	SPBC29A3.10c
YGL129C	SPBC29A3.15c
YOR294W	SPBC29A3.16
YMR296C	SPBC29A3.20c:SPBC18E5.02c
YNL094W	SPBC29B5.04c
YLL056C	SPBC2A9.02
YDR084C	SPBC2A9.05c
YOR281C	SPBC2A9.09
YPR045C	SPBC2A9.11c:SPBC2D10.01c
YCR090C	SPBC2D10.03c
YMR150C	SPBC2D10.07c
YML025C	SPBC2D10.08c
YDR036C	SPBC2D10.09
YHR189W	SPBC2D10.15c
YDR237W	SPBC2F12.02c
YAR044W	SPBC2F12.05c
YDR322W	SPBC2F12.10
YOL003C	SPBC2F12.15c
YNL106C	SPBC2G2.02
YER057C	SPBC2G2.04c
YLR195C	SPBC2G2.11
YHR144C	SPBC2G2.13c
YGL136C	SPBC2G2.15c
YER003C	SPBC2G2.16
YNR021W	SPBC2G5.01
YGL019W	SPBC2G5.02c
YGL211W	SPBC2G5.03
YPR074C	SPBC2G5.05
YGL238W	SPBC30B4.05
YGL236C	SPBC30B4.06c
YPR056W	SPBC30B4.07c
YDR397C	SPBC30D10.02
YOR155C	SPBC30D10.03c
YIR035C	SPBC30D10.05c
YJR144W	SPBC30D10.08
YAL049C	SPBC30D10.14
YGR229C	SPBC30D10.17c
YPL271W	SPBC31
YGL167C	SPBC31E1.02c
YPL217C	SPBC31E1.06:SPBC800.01
YPR168W	SPBC31F
YER163C	SPBC31F10.03
YCL034W	SPBC31F10.07
YER007C-A	SPBC31F10.12
YJR140C	SPBC31F10.14c
YMR105C	SPBC32F12.10
YMR071C	SPBC32F12.12c
YDR079C-A	SPBC32F12.15
YBL028C	SPBC32H8.05
YGL065C	SPBC32H8.14:c11B10.01:SPBC11B10.01:pi010
YMR117C	SPBC336.08
YMR035W	SPBC336.13c
YKL025C	SPBC336.14c
YDR289C	SPBC337.03
YHR132C	SPBC337.07c
YKR071C	SPBC337.10c
YOR168W	SPBC342.02
YOL030W	SPBC342.03
YLL002W	SPBC342.06c
YBR175W	SPBC354.03
YPL176C	SPBC354.09c
YLR384C	SPBC36.07
YLR168C	SPBC36.10
YDL213C	SPBC365.04c
YOR077W	SPBC365.09c
YNL059C	SPBC365.10
YBR019C	SPBC365.14c
YOR254C	SPBC36B7.03
YML080W	SPBC36B7.04
YDR283C	SPBC36B7.09:SPBP18G5.01
YNR050C	SPBC3B8.03
YNR013C	SPBC3B8.04c
YCR061W	SPBC3B8.06
YHR004C	SPBC3B8.10c
YBR101C	SPBC3B9.01
YOR148C	SPBC3B9.02c
YDR292C	SPBC3B9.03
YNR007C	SPBC3B9.06c
YKL057C	SPBC3B9.16c
YOR232W	SPBC3B9.19
YPL175W	SPBC3D6.07
YJL124C	SPBC3D6.08c
YBL019W	SPBC3D6.10
YLR129W	SPBC3D6.12
YPL225W	SPBC3E7.07c
YOR154W	SPBC3E7.09
YLR244C	SPBC3E7.10
YIR004W	SPBC3E7.11c
YKL008C	SPBC3E7.15c:SPBC4F6.02c
YGR123C	SPBC3F6.01c
YGL001C	SPBC3F6.02c
YDL148C	SPBC3F6.04c
YOR002W	SPBC3F6.06c:SPBC342.01c
YLR092W	SPBC3H7.02
YIL125W	SPBC3H7.03c
YJR101W	SPBC3H7.04
YGR208W	SPBC3H7.07c
YLR246W	SPBC3H7.09
YBL023C	SPBC4.0
YML018C	SPBC405.03c
YPR156C	SPBC409.08
YOL143C	SPBC409.13
YDR284C	SPBC409.18
YLR069C	SPBC409.22c:SPBC1306.01c
YOL058W	SPBC428.05c
YLR303W	SPBC428.11
YBR042C	SPBC428.14
YGR210C	SPBC428.15
YMR093W	SPBC428.19c
YDR531W	SPBC4B4.01c
YPR155C	SPBC4B4.02c
YGR054W	SPBC4B4.04
YJR102C	SPBC4B4.06
YPL149W	SPBC4B4.10c
YHR059W	SPBC4B4.11
YHR025W	SPBC4C3.03
YJL001W	SPBC4C3.10c
YFL048C	SPBC4F6.05c
YBR142W	SPBC4F6.07c
YKR106W	SPBC4F6.09
YML096W	SPBC4F6.11c
YMR049C	SPBC4F6.13c
YPL043W	SPBC4F6.14
YML130C	SPBC4F6.16c
YDR258C	SPBC4F6.17c
YMR012W	SPBC530.06c
YJL206C	SPBC530.08
YGR036C	SPBC530.12c:reserved_name_yhc1
YJL006C	SPBC530.13
YMR106C	SPBC543.03c
YNL275W	SPBC543.05c
YER017C	SPBC543.09
YGL037C	SPBC557.06c:SPBC365.20c
YOR303W	SPBC56F
YDR106W	SPBC56F2.03
YBL004W	SPBC56F2.04
YLR397C	SPBC56F2.07c
YJR091C	SPBC56F2.08c
YPL227C	SPBC56F2.10c
YLR355C	SPBC56F2.12
YLR305C	SPBC577.06c
YFR050C	SPBC577.10
YLR143W	SPBC577.12
YDR111C	SPBC582.08
YOL147C	SPBC582.09
YDL116W	SPBC582.11c:SPBC428.01c
YML069W	SPBC609.05
YMR293C	SPBC646.03
YDL015C	SPBC646.07c
YLR197W	SPBC646.10c
YGL011C	SPBC646.16
YJL126W	SPBC651.02
YPL002C	SPBC651.05c
YGL244W	SPBC651.09c
YJL102W	SPBC660.10
YOL123W	SPBC660.15
YHR183W	SPBC660.16
YNL242W	SPBC660.18c:SPBC31E1.01c
YLL028W	SPBC661.01:SPBC530.15c
YER019W	SPBC685.10c:SPBC32F12.01c
YNL020C	SPBC6B1.02
YHR171W	SPBC6B1.05c
YBR058C	SPBC6B1.06c:reserved_name_ubp14
YDL178W	SPBC713.03
YCR057C	SPBC713.04c
YDR452W	SPBC713.07c
YGR175C	SPBC713.12
YNL201C	SPBC713.13c:SPBC216.01c
YGR017W	SPBC725.03
YEL020C	SPBC725.04
YJL072C	SPBC725.13c
YPL093W	SPBC725.18c:SPBC651.01c
YJR139C	SPBC776.03
YGR149W	SPBC776.05
YIL070C	SPBC776.07
YGR090W	SPBC776.08c
YDR148C	SPBC776.15c
YCL031C	SPBC776.17
YNL062C	SPBC800.08
YBL047C	SPBC800.10c
YMR302C	SPBC83.05
YPL235W	SPBC83.08
YOR307C	SPBC83.11
YMR241W	SPBC83.13
YGL111W	SPBC83.15
YOR298C-A	SPBC83.17
YLR128W	SPBC839.03c
YGR203W	SPBC839.07
YKL165C	SPBC839.08c
YIL064W	SPBC839.14c
YGR204W	SPBC839.16
YNL135C	SPBC839.17c
YMR315W	SPBC839.18c:SPBC115.03
YMR009W	SPBC887.01
YLR002C	SPBC887.03c
YKL213C	SPBC887.04c
YIR005W	SPBC887.05c
YER061C	SPBC887.13c
YDR297W	SPBC887.15c
YBL020W	SPBC887.19
YOL129W	SPBC8D2.02c
YLL003W	SPBC8D2.05c
YBL076C	SPBC8D2.06
YGR021W	SPBC8D2.12c:pI053
YIL104C	SPBC8D2.13:pI052
YOR196C	SPBC8D2.15
YMR310C	SPBC8D2.16c
YER043C	SPBC8D2.18c
YPL063W	SPBC8D2.21c:SPBC17A3.01c:pi044
YER047C	SPBC947.01
YOR384W	SPBC947.05c
YKL034W	SPBC947.10
YOR144C	SPBC947.11c
YDR527W	SPBC947.13
YLR188W	SPBC9B6.09c
YMR285C	SPBC9B6.11c
YHR099W	SPBP16F5.03c
YOL144W	SPBP16F5.06
YHR176W	SPBP16F5.08c
YCL004W	SPBP18G5.02
YAL044C	SPBP19A11.01
YIL129C	SPBP19A11.04c
YPR112C	SPBP22H7.02c:pi029
YNL129W	SPBP22H7.06:pi025
YDR254W	SPBP22H7.09c:pi022
YER128W	SPBP22H7.10c:SPBC32H8.01c
YMR123W	SPBP23A10.02
YDR511W	SPBP23A10.03c
YLR127C	SPBP23A10.04
YGR257C	SPBP23A10.06
YJL081C	SPBP23A10.08
YDR013W	SPBP23A10.09
YGL083W	SPBP23A10.10
YBR162C	SPBP23A10.11c
YMR319C	SPBP26C9.03c
YIL079C	SPBP35G2.08c
YBR111C	SPBP35G2.12
YHR001W-A	SPBP4H
YBR137W	SPBP4H10.12
YJL200C	SPBP4H10.15
YHR075C	SPBP4H10.17c
YNL036W	SPBP8B7.05c
YPL165C	SPBP8B7.07c
YKL205W	SPBP8B7.09c
YKL059C	SPBP8B7.15c
YPL258C	SPBP8B7.18c
YGL207W	SPBP8B7.19
YNL061W	SPBP8B7.20c
YLR427W	SPBP8B7.23
YBL078C	SPBP8B7.24c
YJR036C	SPBP8B7.27
YNR033W	SPBP8B7.29
YOR380W	SPBP8B7.30c
YER134C	SPBP8B7.31
YLL055W	SPBPB10D8.01
YPL092W	SPBPB10D8.04c
YGR263C	SPBPB2B2.02
YHR063C	SPBPB2B2.09c
YBR018C	SPBPB2B2.10c
YBR020W	SPBPB2B2.13
YLR177W	SPBPB7E8.02
YDL145C	SPBPJ4664.04
YHR086W	SPBPJ758.01:SPBC23E6.01c
YGL093W	spc7:SPCC1020.02
YLR361C	SPCC1020.05
YPL207W	SPCC1020.08
YNL183C	SPCC1020.10
YDL120W	SPCC1183.03c
YMR229C	SPCC1183.07
YER005W	SPCC11E10.05c
YKR026C	SPCC11E10.07c
YLL018C	SPCC1223.07c
YGL148W	SPCC1223.14:SPCC297.01
YDL045C	SPCC1235.04c
YBR103W	SPCC1235.09
YGL080W	SPCC1235.11
YDL067C	SPCC125
YDL076C	SPCC1259.07
YGR193C	SPCC1259.09c
YDL104C	SPCC1259.10
YNL252C	SPCC126.05c
YPR093C	SPCC126.07c
YKL175W	SPCC126.09
YGL221C	SPCC126.12
YGL231C	SPCC1281.03c
YGL055W	SPCC1281.06c
YKR076W	SPCC1281.07c
YDL215C	SPCC132.04c
YKL035W	SPCC1322.04
YPL125W	SPCC1322.06
YJL123C	SPCC1322.09
YJL012C	SPCC1322.14c
YGR231C	SPCC1322.16
YPL009C	SPCC1322.17c:SPCC132.01c
YER161C	SPCC1393.02c
YHR085W	SPCC1393.06c
YKR085C	SPCC1393.11
YMR027W	SPCC1393.13
YDL168W	SPCC13B11.04c:SPCC777.01c
YGL250W	SPCC1442.04c
YML092C	SPCC1442.06
YER026C	SPCC1442.12
YDL125C	SPCC1442.14c
YBR046C	SPCC1442.16c:SPCC285.01c
YNL240C	SPCC1450.10c
YBR256C	SPCC1450.13c
YBR265W	SPCC1450.15
YMR166C	SPCC1450.19:SPCC1442.03
YBR166C	SPCC1494.04c
YER144C	SPCC1494.05c:reserved
YLR276C	SPCC1494.06c
YMR259C	SPCC1494.07
YDR486C	SPCC162.06c
YDL161W	SPCC162.07
YKR095W	SPCC162.08c
YNR012W	SPCC162.11c
YJL031C	SPCC1620.05
YBL068W	SPCC1620.06c
YGR244C	SPCC1620.08
YFR002W	SPCC1620.11
YFR025C	SPCC1672.01
YDL238C	SPCC1672.03c
YLL018C-A	SPCC1672.04c
YGR185C	SPCC1672.05c
YLR409C	SPCC1672.07
YKL140W	SPCC1672.09
YEL056W	SPCC1672.10
YOR291W	SPCC1672.11c
YOR164C	SPCC1672.12c
YGR183C	SPCC168
YOR257W	SPCC1682.04
YPL243W	SPCC1682.05c
YDL198C	SPCC1682.09c
YML104C	SPCC16A11.04
YNR017W	SPCC16A11.09c
YKL138C	SPCC16A11.11
YDL001W	SPCC16C4.01:SPCC5E4.09
YNL177C	SPCC1739.02c
YKR069W	SPCC1739.06c
YOL019W	SPCC1739.10
YOR362C	SPCC1795.04c
YKL024C	SPCC1795.05c
YDR359C	SPCC1795.08c
YLR120C	SPCC1795.09
YHR181W	SPCC1795.10c
YGL078C	SPCC17D1.06
YNL023C	SPCC18.03
YOR258W	SPCC18.09c
YNR027W	SPCC18.10
YOR004W	SPCC18.12c
YDR165W	SPCC18.13
YIL091C	SPCC1827.01c
YGR202C	SPCC1827.02c
YJR074W	SPCC184
YOR197W	SPCC1840.04
YMR278W	SPCC1840.05c
YLR290C	SPCC1840.09
YNL001W	SPCC18B5.06
YPL040C	SPCC18B5.08c
YDR196C	SPCC18B5.12:SPCC14G10.01:SPBC18B5.12
YKL014C	SPCC18B5.13:SPCC14G10.02:SPBC18B5.13
YGL110C	SPCC1906.02c
YLR399C	SPCC191.13:SPCC1450.02
YPR189W	SPCC1919.05
YMR286W	SPCC1919.08c
YBR074W	SPCC1919.12c
YIL096C	SPCC1919.13c
YHR001W	SPCC23B6.01c
YNL231C	SPCC23B6.04c
YMR287C	SPCC23B6.06:SPCC1322.01
YMR104C	SPCC24B10.07
YML036W	SPCC24B10.12
YOR166C	SPCC24B10.15
YGL200C	SPCC24B10.17
YNL265C	SPCC285.02c:SPCC1442.17c
YNR038W	SPCC285.03
YMR218C	SPCC285.14
YMR233W	SPCC285.17
YDR266C	SPCC285.18:SPCC1223.01
YJL039C	SPCC290.03c
YNL044W	SPCC306.02c
YHR119W	SPCC306.04c
YKL085W	SPCC306.08c
YAL048C	SPCC320.04c
YOR176W	SPCC320.09
YKR025W	SPCC33
YKL141W	SPCC330
YGR145W	SPCC330.09
YPL211W	SPCC330.18:SPCC320.11c
YIL111W	SPCC338
YDL040C	SPCC338.07c
YNL015W	SPCC338.12
YPR105C	SPCC338.13
YJR105W	SPCC338.14
YEL002C	SPCC338.15
YKR048C	SPCC364.06
YBL061C	SPCC417.05c
YLR249W	SPCC417.08
YJR152W	SPCC417.10
YLR153C	SPCC417.14c:SPCC191.02c
YOR251C	SPCC4B3.01:SPCP25A2.01c
YMR292W	SPCC4B3.02c
YOL060C	SPCC4B3.03c
YDR047W	SPCC4B3.05c
YLR011W	SPCC4B3.06c
YOR051C	SPCC4B3.07
YGL068W	SPCC4B3.09c
YAL046C	SPCC4B3.11c
YIL083C	SPCC4B3.18
YMR264W	SPCC4G3.13c
YFL016C	SPCC4G3.14
YDL165W	SPCC4G3.15c
YGL101W	SPCC4G3.17
YIL008W	SPCC548.04
YLR398C	SPCC550.03c
YPL076W	SPCC550.04c
YBR168W	SPCC550.09
YJR132W	SPCC550.11
YLR085C	SPCC550.12
YJL080C	SPCC550.14
YBR267W	SPCC550.15c
YHR074W	SPCC553.02
YKL197C	SPCC553.03
YBL035C	SPCC553.09c
YKL058W	SPCC553.11c
YDR408C	SPCC569
YML028W	SPCC576.03c
YNL305C	SPCC576.04
YPL097W	SPCC576.06c
YLR172C	SPCC576.14
YFR030W	SPCC584.01c
YGL164C	SPCC584.03c
[truncated: 315 more rows]
