# Supplementary material for: Conservation and Evolution of Cis-Regulatory Systems in Ascomycete Fungi
Source: PLoS Biol. 2004 Nov 9;2(12):e398. doi: 10.1371/journal.pbio.0020398 (PMC526180; doi:10.1371/journal.pbio.0020398)
Supplement: Dataset S14 — (433 KB XLS). [file pbio.0020398.sd014.xls]

## Sheet: Spar_newYCHG_2X-probs
UID	ABF1	ACE2	ADR1	AFT1	ARO80	ASH1	AZF1	BAS1	YAP1	CAT8	CBF1	CHA4	CRZ1	CUP2	DAL80	GATA	ECM22	FKH1	FLO8	FZF1	GAL4	GAT1	GATGAG1	GATGAG2	GCN4	GCR1	GLN3	GZF3	HAC1	HAP1	HAP4	HCM1	HSF1	IME1	INO2/4	LEU3	LYS14	MAC1	MAL63	MATALPHA	MCB	MCM1	MCM1-2	MCM1-3	MET30/31	MIG1	MOT3	MSN2/4	MTsite1
Cluster_ABF1
Cluster_ACE2	0.131004	1.00541	0.00186153	0.000973842	1	0.0118602	2.74812e-07	4.81137e-06	0.000981884	0.163158	1	0.00358312	0.0160128	5.6148e-05	0.00216821	0.000432316	0.0825975	0.000944155	1.00541	1.00541	1.37329e-07	0.165422	0.000274111	4.09254e-08	3.2516e-05	0.0148512	0.00885205	0.0641097	1	1	7.6747e-05	0.00540708	0.406631	1	1.00541	1.00541	0.30436	2.71409e-06	1.60519e-06	1.00541	0.121881	0.000400768	1.00541	1.00541	0.000274111	1.63169e-05	0.160395	1.02509e-07	0.00314828
Cluster_adata-aAlpha	1	1.00248	0.995311	1	1	0.66964	0.469394	1	0.191516	1	1	0.0413398	1	0.0110919	0.163715	0.267588	1	1	1.00248	1.00248	1	0.998705	1	0.314596	0.367021	0.397391	0.121206	0.186949	1	1	0.121137	1.00248	0.877505	1	1.00248	1.00248	1	8.38679e-05	0.97137	1.00248	1	0.000884769	1.00248	1.00248	1	0.634074	0.999835	0.609684	0.130327
Cluster_adata-ARG3	0.0118585	1.00415	0.014258	0.0365664	1	0.0184158	0.00282227	1.65452e-27	7.76239e-07	0.000303186	0.246624	0.0680002	1	0.000100558	3.21377e-05	1.42811e-08	3.25447e-05	1	1.00415	1.00415	0.0123329	0.0255816	1	0.125877	2.62381e-22	0.006369	0.0164977	2.94343e-05	0.00823807	0.064125	0.000531033	1.00415	0.0872862	0.0123329	1.00415	1.00415	0.243458	0.000240375	0.000604423	1.00415	0.181011	8.21533e-05	1.00415	1.00415	0.000160648	0.0183589	0.0758958	0.000425552	0.207786
Cluster_adata-CalciumSpecific	0.00724285	1.01498	0.790747	0.124489	1	0.000432508	0.000868417	0.000676911	0.00775344	6.473e-06	1	0.00176888	6.94463e-14	0.000114002	1.11849e-08	1.37598e-06	6.74332e-05	1.29732e-05	1.01498	1.01498	0.000629019	0.999888	0.0711694	2.36444e-10	0.0159887	1.15155e-05	1.32929e-10	7.21779e-05	1	1	2.03621e-07	0.0149754	0.979832	1	1.01498	1.01498	1	0.00305648	0.616091	1.01498	0.00536209	0.00164299	1.01498	1.01498	1	0.000114104	1	2.43168e-08	4.95474e-09
Cluster_adata-Chaperones	1.04308e-06	1.00499	0.118472	0.0437354	0.0245287	0.00619599	1.11206e-07	0.216899	0.0654168	0.151584	1	0.0810672	0.0147872	3.16657e-05	0.0573745	0.00291789	1	0.0140872	1.00499	1.00499	1	0.412598	1	0.169104	0.225295	0.00217194	0.119466	0.0739924	1	1	0.00300112	1.00499	2.68985e-06	1.06894e-07	0.00498804	1.00499	1	6.89924e-09	0.0462871	1.00499	0.00132387	0.0655995	1.00499	1.00499	1	0.00997527	0.672222	0.00735253	0.0307685
Cluster_adata-EGT2	0.026905	1.00562	0.0591838	1	1	0.00141989	0.0109542	0.240535	8.78866e-05	0.168888	0.317906	0.0038618	1	4.53144e-08	0.00013426	4.73681e-05	1	1.40215e-06	1.00562	1.00562	0.0166253	0.3161	0.0275606	0.00123656	0.000384098	2.03242e-05	0.00193378	0.00178218	1	0.0856428	3.91153e-06	1.00562	0.44062	1	1.00562	1.00562	1	0.0329842	0.000297953	1.00562	0.323189	0.000498674	1.00562	1.00562	1	0.000160209	0.585699	0.00307593	0.00351302
Cluster_adata-ENA1	0.0564862	1.00332	0.980732	1	0.00010163	0.328487	0.000941643	0.15029	0.246915	0.00508437	0.202647	1	1	0.485765	0.29549	1	1	1	1.00332	1.00332	1	0.999635	1	0.0860413	0.118266	0.165648	0.0443189	0.275792	1	0.00119398	0.767689	1.00332	0.752918	1	1.00332	1.00332	1	0.0196574	0.708244	1.00332	0.334605	0.473215	1.00332	1.00332	1	0.131841	0.999973	0.342103	0.0141884
Cluster_adata-ERD2	0.0189255	1.00186	0.628085	0.0166048	1	0.0631074	1	0.0874771	1	0.0596925	1	1	1	0.00463507	0.0153295	4.66038e-05	0.0293497	1	1.00186	1.00186	1	0.820771	1	0.0297036	0.290277	0.2294	1	0.361154	1	1	0.45145	1.00186	0.792832	1	1.00186	1.00186	1	1	0.0676186	1.00186	0.500086	0.0459115	1.00186	1.00186	1	1	0.915708	0.143334	1
Cluster_adata-G1DNAreplication	0.131004	1.00541	0.749809	0.047302	1	0.000942376	2.74812e-07	0.232735	0.0753331	0.000672481	1	0.00358312	1	0.0196238	0.000473721	0.000432316	0.0825975	1.14882e-06	1.00541	1.00541	1	0.944201	1	0.00103303	0.0710146	0.0046676	2.76987e-05	0.0641097	1	1	0.0189412	1.00541	0.109726	1	1.00541	1.00541	1	0.031779	0.325703	1.00541	0.0391655	1.16695e-09	1.00541	1.00541	1	0.00068887	0.990773	0.0416385	0.261394
Cluster_adata-OAC1	0.158583	1.00145	0.246906	1	0.00720458	0.117731	0.308908	3.30604e-05	0.00603056	0.0467337	1	1	1	0.0301709	0.198669	0.166034	1	0.052269	1.00145	1.00145	1	0.668441	1	0.000928554	6.03489e-05	0.0266134	0.305743	0.0478972	1	0.0228982	0.0931312	1.00145	0.705984	1	1.00145	1.00145	0.092913	0.00864015	0.445931	1.00145	1	0.244334	1.00145	1.00145	1	0.10308	0.957828	1	0.0781873
Cluster_adata-Respiration	4.03452e-07	1.00857	0.202528	0.0736774	1	1.48696e-06	0.000945366	4.8913e-05	0.034404	6.72433e-06	1.86558e-05	0.00876546	0.000208426	0.0240799	0.000623542	6.61153e-05	0.00777566	0.003578	1.00857	1.00857	0.0251728	0.763108	0.000687319	3.08273e-06	0.000107628	1.16596e-05	0.000872944	0.006746	1	7.4615e-06	1.02864e-15	1.00857	0.913582	0.000208426	1.00857	1.00857	1	0.0497269	0.000733283	1.00857	0.000131713	0.00480055	1.00857	1.00857	0.000687319	2.6502e-14	0.978976	1.11091e-07	0.380313
Cluster_adata-RET3	0.00124338	1.00709	0.221357	1	3.12667e-06	8.23426e-07	0.000245571	0.0457597	0.021072	0.207942	0.382532	0.0060839	0.000142732	0.0473965	0.000331979	0.00155259	0.00539176	4.64948e-06	1.00709	1.00709	0.0209052	0.803612	0.0346057	0.00358069	0.00793268	0.000581643	3.31771e-05	0.00652772	0.0139845	0.106696	0.00188749	1.00709	0.818041	1	1.00709	0.00708847	1	0.000704278	0.0140743	1.00709	3.62406e-07	0.00969052	1.00709	1.00709	1	0.132518	0.954759	0.0118058	0.327363
Cluster_adata-Secretion	3.64461e-07	1.00625	0.0279488	1	0.030585	5.07391e-08	9.46993e-05	0.263472	2.74514e-08	1	0.346381	0.100345	1	0.000151279	8.21691e-05	8.92199e-05	1	1	1.00625	1.00625	1	0.23665	1	0.0641747	6.47612e-08	2.1346e-05	8.691e-05	0.000864553	1	1	0.00605146	1.00625	0.538936	0.0184611	1.00625	1.00625	1	0.000547305	0.0268693	1.00625	0.178387	0.111243	1.00625	1.00625	0.030585	0.00194053	0.501839	0.185917	0.295136
Cluster_adata-TRP4	0.00517082	1.00311	0.589304	0.027538	1	0.0399886	3.92682e-06	2.43876e-15	1.0754e-07	1	1	1	0.0092592	0.463904	0.0254908	0.000447994	1	0.108753	1.00311	1.00311	2.67846e-05	0.767074	1	0.000922277	1.76972e-17	0.00273729	0.174915	0.214148	1	1	0.0258776	1.00311	0.71949	1	1.00311	1.00311	0.188717	1	0.0394759	1.00311	0.0943523	0.114984	1.00311	1.00311	1	0.113549	0.731654	0.022196	0.00060286
Cluster_adata-TUB	2.77164e-05	1.00332	0.516019	1	0.0164065	0.0158835	8.97547e-05	0.0109814	0.246915	1	0.202647	0.0547585	0.00987444	0.00328029	0.00776904	0.061693	0.0516168	0.000214342	1.00332	1.00332	1	0.22519	1	0.395814	0.00240759	0.00089011	0.000891029	0.0175307	1	1	4.50232e-06	1.00332	0.752918	0.00987444	1.00332	1.00332	1	0.0196574	0.00615091	1.00332	6.37736e-06	0.0227858	1.00332	1.00332	1	0.00102893	0.407681	0.714907	0.169943
Cluster_ADR1	0.147772	1.00583	0.0045599	0.0508569	1	0.000539011	5.501e-05	1	0.000105527	0.0152207	0.00673668	0.0041503	0.0172375	9.42961e-05	5.78066e-06	0.000619972	1	1.43774e-11	1.00583	1.00583	0.0172375	0.039117	1	0.0541263	0.0848249	1.63042e-09	5.53381e-07	0.00023294	0.0115238	1	1.10297e-06	0.00582664	0.678746	1	1.00583	1.00583	1	1	0.0554905	1.00583	0.000118376	0.0949058	1.00583	1.00583	0.000318548	0.0212688	0.0269723	2.54273e-06	0.0039026
Cluster_ARG80	0.00145091	1.00436	0.104335	1	1	7.0084e-05	0.000489184	0.00113703	0.000420251	1	0.257239	1	0.0129468	4.8676e-08	5.48724e-05	5.23499e-07	0.00206943	1	1.00436	1.00436	1	0.111454	1	0.0256873	0.00684186	0.000531945	0.00045828	8.47899e-05	1	1	0.00086559	1.00436	0.677789	1	1.00436	1.00436	1	0.0257339	0.00176517	1.00436	0.0164076	9.29673e-06	1.00436	1.00436	0.000177485	0.0823106	0.525875	0.017532	0.216979
Cluster_ARG81	0.00745866	1.00353	0.0373679	1	1	0.00123939	0.00127866	4.84642e-07	0.00296523	0.10984	0.213873	0.0580854	0.0104894	0.00415489	4.54307e-05	4.89301e-05	0.00135057	1	1.00353	1.00353	1	0.441091	1	0.0955975	1.27997e-06	0.00157926	1.00193e-05	5.39753e-05	1	1	0.00317728	1.00353	0.28525	1	1.00353	1.00353	1	0.0208752	0.119366	1.00353	0.00637484	0.000370112	1.00353	1.00353	0.000115133	0.0420808	0.662008	0.0343555	0.179567
Cluster_Arginine	7.68116e-07	1.00311	0.18848	1	0.0153875	0.0105593	0.000675428	3.67007e-13	3.85876e-06	0.00446779	0.191264	1.5903e-05	1	0.000227109	0.000115333	2.47443e-05	1	0.108753	1.00311	1.00311	0.0092592	0.2576	1	6.21227e-05	1.05607e-11	0.00273729	0.000638788	0.00202533	0.00618174	0.0484654	1.91001e-05	1.00311	0.210074	0.0092592	1.00311	1.00311	1	0.0184383	0.00204646	1.00311	0.0210015	6.29078e-07	1.00311	1.00311	8.89629e-05	0.000689232	0.731654	0.022196	0.00060286
Cluster_ARO80	0.389824	1.00415	0.014258	1	0.000160648	3.59405e-05	3.19513e-06	0.0169462	0.29856	0.00791456	0.246624	1	1	8.15007e-06	3.21377e-05	7.18545e-06	3.25447e-05	2.79898e-07	1.00415	1.00415	1	0.128749	1	0.0225176	0.00570233	5.04316e-05	0.000341704	0.00420408	1	0.064125	0.000531033	1.00415	0.206802	4.84341e-05	1.00415	1.00415	1	0.0245211	0.000604423	1.00415	0.0132881	0.000842382	1.00415	1.00415	1	2.18744e-10	0.285227	5.40025e-05	0.207786
Cluster_ASH1	0.00881445	1.00709	0.00279139	2.48365e-07	0.0346057	0.000101588	2.34394e-11	8.46672e-07	0.000275062	2.58277e-06	0.382532	0.000200697	0.0209052	0.00216844	6.86691e-10	1.57072e-11	3.46489e-06	0.0273001	0.00708847	1.00709	0.000142732	0.305986	0.000471593	5.55625e-07	2.71282e-06	3.41464e-08	4.67231e-07	5.87119e-08	0.0139845	0.00539176	0.000530399	1.00709	0.818041	0.0209052	1.00709	1.00709	0.378108	0.000704278	2.90656e-05	1.00709	4.22013e-09	3.63845e-05	1.00709	1.00709	1	9.19731e-07	0.607368	4.89155e-10	1.8984e-06
Cluster_Asparagine	1	1.00145	0.949453	0.0129362	1	1	1	0.0020366	0.116575	1	1	1	1	1	0.588524	0.166034	1	0.052269	1.00145	1.00145	0.00432811	0.997986	1	0.197671	0.025743	0.388889	1	0.94441	1	1	0.32517	1.00145	1	1	1.00145	1.00145	1	1	0.919725	1.00145	0.416746	0.244334	1.00145	1.00145	1	0.10308	0.99957	0.422187	1
Cluster_Autophagy	1	1.00186	0.355152	1	1	0.00179716	0.00893683	0.0874771	1	1	0.119522	1	1	0.311905	0.00017001	0.0207867	0.0293497	0.0667082	1.00186	1.00186	1	0.192514	0.00925539	0.246646	0.290277	0.0148269	0.00066704	0.00896957	1	1	0.173922	1.00186	0.792832	1	1.00186	1.00186	1	1	0.0676186	1.00186	0.500086	0.00418364	1.00186	1.00186	1	0.0299224	0.313841	0.143334	0.0994016
Cluster_AZF1	1.32048e-05	1.00478	0.0213584	0.0419476	1	6.16063e-06	6.79127e-08	2.51793e-06	0.00715917	0.145739	0.27803	0.00280663	0.014174	0.0644523	0.000787869	0.000235187	5.02536e-05	0.161957	1.00478	0.00477871	1	0.0831511	1	0.0327065	1.33627e-10	1.22142e-06	9.70801e-05	1.55732e-05	1	0.0734044	1.86256e-06	1.00478	0.516181	1	1.00478	1.00478	0.274538	0.000319549	0.000573635	0.00477871	0.0856487	0.01129	1.00478	1.00478	1	0.000267959	0.214974	0.00587932	0.00219769
Cluster_BAS1	0.076807	1.00394	0.50946	2.10175e-08	0.0194586	0.013086	0.00220794	4.1638e-28	0.285987	1	1	0.0647063	1	5.48508e-06	0.00454814	0.0117441	1	0.000365076	1.00394	1.00394	0.0117186	0.361789	1	0.450386	7.3518e-19	2.06263e-08	0.0137334	0.0265106	1	1	0.00726743	1.00394	0.833288	1	1.00394	1.00394	1	1	0.0545595	1.00394	0.416374	0.0361872	1.00394	1.00394	0.0194586	0.00283364	0.312598	0.424839	0.198487
Cluster_Biotin	1	1.00083	0.576571	1	1	1	1	1	1	1	1	1	1	0.000256855	1	1	0.0131456	1	1.00083	1.00083	1	0.867458	1	1	1	0.564484	1	0.415725	1	1	0.129397	1.00083	1	1	1.00083	1.00083	1	1	0.276221	1.00083	1	1	1.00083	1.00083	1	1	0.993626	1	1
Cluster_CAD1	0.342805	1.00353	0.0373679	0.0311584	0.000115133	0.0716821	0.00127866	1.99424e-05	2.82548e-14	0.000183386	0.0230368	0.0580854	1	3.55736e-05	4.54307e-05	2.44385e-06	0.0547585	0.122354	1.00353	1.00353	1	0.441091	1	0.414578	2.18252e-09	0.0270316	0.00913265	0.00889713	1	1	0.000595561	1.00353	0.0423945	0.0104894	1.00353	1.00353	1	0.0208752	0.0473172	1.00353	0.730376	0.141657	1.00353	1.00353	1	0.00894577	0.373771	0.00106104	0.179567
Cluster_CBF1	0.0174741	1.00478	0.0213584	0.000760295	1	0.00022533	6.79127e-08	6.91273e-08	0.000605363	3.29393e-07	3.48705e-28	0.0778167	0.014174	0.000236426	2.83567e-06	2.12494e-09	5.02536e-05	0.161957	1.00478	1.00478	6.44671e-05	0.0831511	0.00021365	0.000569569	3.09857e-09	9.16339e-06	9.70801e-05	2.00195e-06	1	0.0734044	0.000454127	1.00478	0.73807	0.014174	0.00477871	1.00478	1	0.000319549	9.75431e-05	1.00478	0.00542001	1.83319e-05	1.00478	1.00478	0.00021365	4.33985e-07	0.214974	2.23585e-05	0.00219769
Cluster_CHA4	0.000343389	1.00541	0.442682	1	1	0.000214393	3.02493e-05	0.00214521	0.0753331	0.163158	1	0.00358312	0.0160128	0.000486878	8.90036e-05	1.55666e-07	0.00317202	3.81499e-05	1.00541	1.00541	0.0160128	0.165422	0.0265508	0.000109707	0.00238696	1.66484e-06	0.00885205	0.000231898	0.0107029	1	0.0520565	1.00541	0.228558	1	1.00541	1.00541	1	1	0.199267	1.00541	0.121881	4.44949e-05	1.00541	1.00541	1	0.0524932	0.376545	0.0110675	3.48941e-07
Cluster_CIN5	7.6534e-05	1.0124	0.000894388	0.00496619	9.82549e-08	3.77358e-10	1.67523e-16	1.58909e-06	3.53005e-09	0.0072174	0.0491971	4.86871e-10	1.72006e-06	5.62555e-08	1.50118e-12	3.20897e-14	0.00085785	0.000970113	1.0124	1.0124	1.72006e-06	0.206913	0.0594345	1.11469e-11	1.46804e-12	1.01361e-07	2.33188e-09	4.68738e-06	0.000146328	0.178235	4.97431e-09	1.0124	0.0417228	1	1.0124	0.0123974	0.195953	3.34164e-05	3.95632e-10	1.0124	1.62419e-05	0.00773269	1.0124	1.0124	1.68543e-05	1.75094e-09	0.143525	9.99947e-13	0.00053507
Cluster_CRZ1	0.00625221	1.00332	0.14755	1	1	0.0544517	0.00758579	0.000496085	1	0.103717	0.202647	0.0547585	1	0.00328029	0.113359	0.00717676	1	0.0063641	1.00332	1.00332	1	0.22519	1	0.0121048	0.00240759	0.00458447	0.566075	0.0540999	1	0.0516168	0.505598	1.00332	0.485494	1	1.00332	1.00332	0.199969	1	0.170946	1.00332	0.110032	0.128155	1.00332	1.00332	1	0.131841	0.696921	0.0278813	1
Cluster_CUP9	0.389824	1.00415	0.132224	0.0365664	0.0204743	0.0184158	3.19513e-06	3.97e-05	7.76239e-07	0.000303186	1	0.0680002	1	0.00768809	0.0248613	0.0914811	0.064125	1	1.00415	1.00415	1	0.767209	1	0.0225176	0.000674938	5.04316e-05	0.00267614	0.0412683	1	0.064125	9.10961e-05	1.00415	0.644017	1	1.00415	1.00415	1	0.0245211	0.035862	1.00415	0.00251562	8.21533e-05	1.00415	1.00415	0.0204743	0.00377874	0.915996	0.00273765	0.0218126
Cluster_DAL81	0.0154645	1.00457	0.0816938	0.0401568	1	0.000664266	7.41198e-06	1.98558e-06	0.00630432	0.000405781	0.267707	0.00256786	0.0135605	0.0577121	0.00267658	7.51593e-07	0.0703209	0.155479	1.00457	1.00457	5.88694e-05	0.262635	0.0225032	0.000457043	3.79644e-08	4.32914e-06	0.0230099	3.65596e-05	0.00906	0.0703209	4.81348e-05	1.00457	0.9788	1	1.00457	1.00457	1	0.000291924	0.000180342	1.00457	0.00426706	0.0528137	1.00457	1.00457	0.000195153	1.20845e-09	0.236511	0.0213256	0.226067
Cluster_DAL82	4.46061e-05	1.00583	0.0045599	0.0508569	0.0285695	0.0534772	0.000405852	0.00266488	0.00130933	0.000839499	0.0580331	1	1	0.000744368	0.00385253	5.90344e-05	1	0.0189282	1.00583	1.00583	0.0172375	0.00587584	0.0285695	1.62252e-05	0.000473872	1.38387e-10	0.0121779	0.000915948	1	0.00367513	0.00086392	1.00583	0.474128	0.0172375	1.00583	1.00583	1	3.41657e-06	0.00285036	1.00583	0.149093	0.000614244	1.00583	1.00583	1	4.76246e-06	0.0269723	2.54273e-06	0.0039026
Cluster_DIG1	0.326347	1.00332	0.00120883	1	1	0.00371393	0.000941643	0.15029	0.246915	0.103717	1	0.00135057	1	0.000319514	0.00142211	3.52577e-05	0.0516168	0.000214342	1.00332	1.00332	3.06068e-05	0.0533237	1	1	1.46509e-05	1.05484e-07	0.00726863	1.38545e-05	1	1	0.000327888	1.00332	0.752918	1	1.00332	1.00332	1	0.0196574	0.0243531	1.00332	0.110032	0.000269771	1.00332	1.00332	1	0.00675109	0.407681	0.000732511	6.8136e-07
Cluster_DOT6	5.75601e-06	1.00878	0.0236564	4.90586e-05	1	4.24567e-11	0.00111691	0.00845789	0.00594189	0.000166296	1	0.137764	0.0257814	5.372e-07	1.72754e-13	4.31359e-09	1	1.35994e-05	1.00878	1.00878	0.0257814	0.0199572	1	0.000256893	0.000803791	0.000853843	7.7274e-09	3.04587e-09	0.0172607	0.1302	0.000175377	1.00878	0.221478	1	1.00878	1.00878	1	0.0509136	0.000464008	1.00878	0.0326798	0.000180611	1.00878	1.00878	0.0426073	1.39372e-05	0.236059	0.0117071	6.89631e-06
Cluster_DrugResistance	0.274482	1.00269	0.883201	1	1	0.429271	0.141415	1	0.205732	1	0.168014	1	1	0.41737	0.0133614	0.0421376	1	1	1.00269	1.00269	0.00802796	0.999655	0.0133468	0.00661696	0.390722	0.0787361	0.0253108	0.252781	1	1	0.0488812	1.00269	0.347548	1	1.00269	1.00269	1	1	0.934086	1.00269	0.0661076	0.0898349	1.00269	1.00269	1	1	0.999679	0.639156	0.140402
Cluster_Endocytosis	9.61828e-09	1.00415	0.014258	1	1	0.00509128	1	0.000981548	1	0.00791456	1	0.0680002	0.0123329	0.00768809	0.00629206	0.0135625	1	1.27754e-05	1.00415	1.00415	1	0.326083	1	0.467465	0.00570233	0.000304486	0.00267614	0.014436	0.00823807	1	0.0972846	1.00415	0.206802	1	1.00415	1.00415	1	0.0245211	0.0892836	1.00415	0.181011	0.551364	1.00415	1.00415	0.0204743	9.54645e-06	0.55894	5.63611e-06	6.75535e-05
Cluster_FattyAcid	0.00142274	1.0073	0.0208257	0.0632062	0.000499967	0.000156	6.29221e-06	0.00038375	2.63289e-05	2.0302e-09	0.0858606	0.116118	1	5.90943e-05	1.33752e-09	2.24664e-05	0.00570755	0.00226702	1.0073	0.00729923	0.000151362	0.280868	0.0356089	0.00407507	3.2132e-05	7.04271e-08	2.05688e-12	1.06693e-06	1	6.88483e-10	1.86783e-06	1.0073	0.935852	0.000151362	1.0073	1.0073	0.386767	0.000746549	0.000325052	1.0073	0.0126955	5.28366e-06	1.0073	1.0073	0.0356089	1.66497e-11	0.878926	0.00370584	0.0612152
Cluster_FHL1	0.0752993	1.01975	0.305969	1.20309e-13	0.0923791	7.68058e-11	1.51812e-07	1.14134e-09	2.53496e-21	2.17257e-06	0.734718	4.43538e-07	6.87843e-06	4.57538e-10	1.35295e-07	8.17691e-09	0.0367175	4.9616e-14	1.01975	1.01975	0.0564869	0.995825	6.65648e-05	7.27735e-07	1.40543e-14	1.27848e-11	3.9205e-09	0.00233011	0.0380201	0.26694	3.83002e-09	1.01975	0.748961	1	1.01975	1.01975	0.136857	0.00519802	0.0153512	1.01975	0.00038791	0.000238795	1.01975	1.01975	0.0923791	5.32228e-11	0.999977	0.0449625	8.23399e-05
Cluster_FKH1	6.95813e-05	1.00394	0.16617	1	1	0.000121268	0.0706719	1	1	1	0.235859	0.0647063	1	0.0396664	0.0663011	0.00117501	1	2.11087e-07	1.00394	1.00394	1	0.361789	1	0.0023778	0.156934	0.000164756	0.250692	0.0265106	1	1	4.81156e-05	1.00394	1	1	1.00394	1.00394	1	1	0.249146	1.00394	0.162214	0.532981	1.00394	1.00394	1	0.00283364	0.312598	0.0113444	1
Cluster_FKH2	3.42389e-05	1.00814	0.0460713	1	1	2.87076e-11	2.5168e-10	8.34761e-08	0.499869	0.00222552	1	0.000303202	1	2.34196e-07	1.42759e-08	0.000406022	0.121455	1.85834e-21	1.00814	1.00814	1	0.345145	0.039613	0.0011152	9.8125e-08	8.10748e-05	1.59025e-11	2.62239e-05	0.0160328	0.0070536	1.39951e-08	1.00814	0.0381222	1	1.00814	1.00814	1	9.48235e-06	0.0049296	1.00814	0.00673848	8.0371e-11	1.00814	1.00814	0.039613	8.57647e-07	0.13353	9.30265e-05	0.0740572
Cluster_Flavin	0.116009	1.00103	0.122893	1	8.50775e-06	0.0446686	0.231919	0.0495651	0.0847118	0.0336018	1	1	1	0.0151607	0.469613	1	1	1	1.00103	1.00103	1	0.802892	1	0.00895065	0.0128788	0.048733	0.229409	0.873002	1	0.0164065	0.034389	1.00103	0.582794	0.00309278	1.00103	1.00103	1	1	0.15795	1.00103	1	0.181326	1.00103	1.00103	1	0.342012	0.525433	0.048572	0.0564823
Cluster_Flocculation	1	1.00103	0.95022	1	1	0.225461	1	1	0.0847118	0.0336018	1	1	1	1	1	1	1	1	1.00103	1.00103	1	0.996638	1	1	1	0.237443	1	0.873002	1	0.0164065	0.192735	1.00103	1	1	1.00103	1.00103	0.0672709	1	0.780143	1.00103	1	1	1.00103	1.00103	1	1	0.999049	0.324097	1
Cluster_FZF1	0.374534	1.00394	0.0197542	1	1	0.013086	2.00547e-06	0.175894	0.285987	1	0.0284497	1	4.35967e-05	0.00634905	0.00454814	0.00117501	1	1	1.00394	1.00394	1	0.148482	0.0194586	0.0195752	0.0319634	0.000915007	0.00209253	0.00212509	1	1	0.0263342	1.00394	0.964104	1	1.00394	1.00394	0.0276771	1	0.0545595	1.00394	0.162214	0.00558462	1.00394	1.00394	1	0.0147139	0.312598	3.46559e-05	1.76653e-06
Cluster_GAL4	0.0442022	1.0029	0.238286	1	1	0.00122145	0.00452493	0.132789	0.0241335	0.0038886	0.17972	0.0480714	1	0.017286	0.0187902	0.0483534	0.0453042	0.00487267	1.0029	1.0029	4.52215e-15	0.805095	1	1.9478e-06	0.0940884	0.00801369	0.00433145	0.0619806	1	0.0453042	0.188131	1.0029	0.913722	1	1.0029	1.0029	0.17731	1	0.062841	1.0029	0.278243	0.102193	1.0029	1.0029	1	4.25514e-05	0.76588	0.00267141	0.0109196
Cluster_Galactose	0.0113971	1.00145	0.0530896	0.0129362	1	0.000209213	0.308908	1	1	0.0467337	0.0942417	0.0243143	1	0.252256	0.198669	0.166034	0.0228982	0.052269	1.00145	1.00145	4.72867e-17	0.277713	1	0.0180449	1	0.00344922	0.305743	0.180401	1	0.0228982	0.0931312	1.00145	0.705984	1	1.00145	1.00145	0.00378169	1	0.0476743	1.00145	1	0.244334	1.00145	1.00145	1	5.96204e-05	0.796939	4.36714e-05	1
Cluster_GAT1	6.77922e-10	1.00604	0.0123751	1	1	1.2701e-06	0.00302875	8.49045e-06	0.00149871	1.12926e-06	0.0617807	0.00444856	0.0178494	4.13204e-10	1.38683e-06	2.28744e-08	1.79225e-06	1	1.00604	1.00604	0.0178494	0.0335354	0.0295777	0.0114644	0.00393571	0.000282	6.66205e-05	0.0016578	0.0119341	0.00393977	1.25788e-05	1.00604	0.959261	0.000103368	1.00604	1.00604	0.332974	0.0005111	2.19062e-06	1.00604	0.00432566	1.01844e-05	1.00604	1.00604	1	9.32629e-09	0.118671	4.47176e-07	0.0436355
Cluster_GAT3	0.21866	1.00207	0.768248	1	1	0.56631	0.410217	0.000110949	0.0124882	0.0661076	0.1319	0.0345634	1	0.00642492	0.33813	1	1	1	1.00207	1.00207	1	0.997552	0.0102795	0.270009	0.000331377	0.284939	0.0882586	0.453521	1	1	0.0672211	1.00207	0.826111	1	1.00207	1.00207	1	1	0.317541	1.00207	0.166155	0.329914	1.00207	1.00207	1	0.0402559	0.999587	0.543347	0.00556212
Cluster_GCN4	3.64461e-07	1.00625	0.00239394	0.0543999	0.030585	1.39025e-05	1.29432e-06	1.14706e-37	1.08334e-09	4.3129e-05	0.0656091	0.100345	1	0.000151279	1.47276e-05	1.63016e-09	0.094722	0.00144367	1.00625	1.00625	0.0184611	0.421064	0.030585	0.000255392	5.79859e-28	6.24479e-07	0.000593833	1.0601e-05	0.0123444	0.00421307	8.14116e-08	1.00625	0.538936	1	1.00625	1.00625	1	0.000547305	0.00106858	1.00625	0.000214658	1.34262e-05	1.00625	1.00625	5.94492e-09	6.88623e-05	0.107157	0.672223	0.0464124
Cluster_GCR1	0.0442022	1.0029	0.0929579	0.0257234	1	0.00666021	0.0320206	0.000327082	0.00164876	1	0.17972	0.0480714	0.00864371	0.017286	0.0187902	0.0483534	0.0453042	0.101876	1.0029	1.0029	1	0.577438	0.0143676	0.000692902	2.48547e-07	0.000223748	0.00433145	0.15831	0.00577022	1	0.000623926	1.0029	0.682329	1	1.0029	1.0029	1	1	0.324551	1.0029	0.278243	0.429205	1.0029	1.0029	1	0.00353835	0.76588	0.0172805	0.000486261
Cluster_GCR2	0.00145091	1.00436	0.104335	0.0383631	1	0.00188118	0.0900642	0.00113703	0.00551375	1	0.0343176	1	1	1.18073e-05	0.00189793	9.85024e-06	0.0672277	0.000495839	1.00436	1.00436	1	0.524317	1	0.484017	6.73787e-06	1.97512e-07	0.0195867	0.0234821	2.34975e-08	1	0.000163021	1.00436	0.872901	1	1.00436	1.00436	0.253961	1	0.0612112	1.00436	0.00330581	0.569026	1.00436	1.00436	1	0.0225527	0.525875	0.017532	0.00167766
Cluster_GeneralTFs	1.04209e-06	1.00709	0.125889	0.0614508	1	0.000101588	0.000245571	0.00466514	3.75152e-09	0.0220236	0.382532	0.000200697	0.0209052	0.0473965	7.24693e-05	1.83596e-05	3.46489e-06	0.0020836	1.00709	1.00709	1	0.486973	1	0.00052224	0.00020636	3.54969e-05	4.67231e-07	5.87119e-08	0.0139845	1	0.000530399	1.00709	0.166484	1	1.00709	1.00709	0.378108	0.041386	0.124734	1.00709	0.000603429	0.000278696	1.00709	1.00709	1	0.289384	0.399055	0.000681404	0.058138
Cluster_GLN3	0.0324562	1.00604	0.0856863	0.0526299	1	1.80839e-07	9.03286e-07	0.0341868	0.40231	0.180233	1	1	0.0178494	0.00564865	1.38683e-06	5.92498e-06	1	0.0202335	1.00604	1.00604	0.0178494	0.45318	0.0295777	0.0114644	7.0146e-05	3.02395e-07	7.92433e-06	0.00519365	1	0.091705	4.23311e-09	1.00604	0.706233	1	1.00604	1.00604	1	0.035391	0.155372	1.00604	0.163501	9.55146e-05	1.00604	1.00604	1	7.12672e-06	0.871346	0.0188663	0.00030651
Cluster_Glutamate	0.116009	1.00103	0.776695	1	1	0.225461	0.231919	0.00098245	0.00293814	2.85167e-06	1	1	1	0.187464	0.0139571	0.000157538	0.00010163	0.0376126	1.00103	1.00103	1	0.802892	1	1	9.14763e-06	0.048733	0.229409	0.216754	1	0.00010163	0.192735	1.00103	0.184063	1	1.00103	0.00103306	1	1	0.15795	1.00103	1	0.0141414	1.00103	1.00103	1	0.0546135	0.88646	0.048572	0.00128281
Cluster_Glutathione	0.158583	1.00145	0.0530896	1	0.00720458	6.3854e-06	0.308908	3.30604e-05	0.000173295	0.0467337	0.0942417	0.0243143	1	0.252256	0.00517897	0.000530968	1	1	1.00145	1.00145	1	0.277713	1	1	0.00160532	0.0266134	0.0455101	0.180401	0.00288719	1	0.0931312	1.00145	1	1	1.00145	1.00145	1	2.67588e-05	0.0054487	1.00145	1	0.0281969	1.00145	1.00145	1	5.96204e-05	0.406105	0.000922918	0.0781873
Cluster_Glycerol	0.158583	1.00145	0.0530896	0.0129362	1	0.0237617	0.000210672	1	0.116575	0.000924547	0.0942417	1	1	0.0301709	0.00040238	0.000530968	1	0.052269	1.00145	1.00145	1	0.277713	1	0.000928554	0.025743	0.0266134	0.0455101	0.0478972	1	0.0228982	0.00188856	1.00145	0.705984	1	1.00145	1.00145	1	1	0.187802	1.00145	0.0896496	0.244334	1.00145	1.00145	1	1.68465e-06	0.406105	4.36714e-05	5.45824e-07
Cluster_Glycogen	0.179101	1.00165	0.44613	1	1	0.00673104	0.00040437	0.00269796	0.132093	0.00122748	1	0.000320381	1	0.00318481	0.0594522	0.187404	1	0.00154318	1.00165	1.00165	1	0.86441	1	0.222542	3.51812e-06	0.000849888	0.00598306	0.09264	1	0.026129	0.0294353	1.00165	0.753195	1	1.00165	1.00165	1	1	0.11422	1.00165	0.460017	0.274004	1.00165	1.00165	1	6.28215e-06	0.938444	0.00173657	0.0888551
Cluster_GTS1	0.0296113	1.00583	0.000120821	1	1	4.19228e-06	5.22462e-08	0.248257	1.4999e-08	0.174579	1	0.0939617	9.62521e-05	0.000744368	5.78066e-06	5.90344e-05	1	0.0189282	1.00583	1.00583	9.62521e-05	0.129652	0.000318548	1.62252e-05	4.33905e-07	1.38872e-07	5.04284e-05	0.000915948	0.0115238	1	0.00086392	1.00583	0.0261292	1	1.00583	1.00583	1	1	0.000170155	1.00583	0.149093	0.0224265	1.00583	1.00583	1	0.00547412	0.0269723	1.9923e-05	0.0409239
Cluster_HAL9	0.0154645	1.00457	0.00733474	0.000694853	1	0.000664266	0.000644038	5.14863e-08	3.07171e-05	0.00954109	0.267707	1	1	0.0577121	0.0005353	1.32622e-05	0.002272	0.000571117	1.00457	1.00457	1	0.0963363	1	0.00417502	7.20389e-11	5.00521e-08	7.05567e-05	0.000213404	1	1	8.71807e-08	1.00457	0.479307	1	1.00457	1.00457	1	0.0269454	0.0961853	1.00457	0.220161	9.6164e-07	1.00457	1.00457	1	0.00634068	0.236511	0.078661	0.00192673
Cluster_HAP2	0.00145091	1.00436	0.0102467	0.000632294	0.0214892	1.26121e-06	0.00355136	0.0186103	1.085e-09	0.00871061	0.0343176	0.00233924	1	0.209297	5.48724e-05	0.00174389	0.00206943	1	1.00436	1.00436	1	0.111454	1	0.136424	0.041557	1.901e-06	5.02614e-05	0.000467146	1	0.00206943	3.26977e-08	1.00436	0.0122263	5.3525e-05	1.00436	1.00436	1	1	0.0231874	1.00436	0.000540136	0.00107085	1.00436	1.00436	0.0214892	0.00493888	0.259895	0.0682364	0.0239321
Cluster_HAP3	0.000343389	1.00541	0.0287243	0.047302	0.0265508	1.32751e-07	0.000246316	0.00214521	2.50472e-10	0.163158	0.308145	8.87294e-05	1	0.000486878	2.43463e-07	3.76236e-05	7.33322e-05	0.0164304	1.00541	1.00541	1	0.0530655	1	0.0449087	1.30448e-08	0.000300772	2.82828e-06	0.000960321	1	0.0825975	2.99673e-08	1.00541	0.228558	1	1.00541	1.00541	1	1	0.199267	1.00541	0.121881	0.271452	1.00541	1.00541	0.0265508	0.00349752	0.160395	0.0416385	0.261394
Cluster_HAP4	3.57529e-05	1.00562	0.0218016	0.0490809	1	2.98198e-07	4.48498e-06	0.00239629	0.380651	0.000753038	0.000488056	0.0907541	1	0.300854	0.00013426	2.16503e-07	1.3296e-06	0.0176603	1.00562	1.00562	1	0.146587	1.53166e-06	0.00888559	0.00284216	2.03242e-05	0.0104244	0.000476871	1	8.23326e-05	4.98378e-11	1.00562	0.25708	8.93892e-05	1.00562	1.00562	1	1	0.0012875	1.00562	1.40183e-06	0.0198139	1.00562	1.00562	0.0275606	2.80234e-09	0.585699	1.37158e-05	1
Cluster_HAP5	0.00435284	1.00583	0.339012	1	0.0285695	8.24873e-08	6.19528e-07	0.0320326	1.4999e-08	0.0152207	0.0580331	0.0939617	1	0.000744368	9.75617e-08	7.4355e-10	0.00367513	0.0011772	1.00583	1.00583	1	0.039117	0.0285695	0.0014683	0.003357	1.38872e-07	0.0023584	9.45117e-06	1	0.0886787	4.04587e-05	1.00583	0.849843	1	1.00583	1.00583	0.323567	0.0341882	0.00285036	1.00583	0.000697872	0.0224265	1.00583	1.00583	0.0285695	0.00118821	0.0269723	0.0159443	0.0409239
Cluster_Heme	1	1.00165	0.0348884	1	0.00823041	0.0407923	0.00040437	1	1	0.00122748	1	1	1	0.0391663	0.245074	1	0.000282923	1	1.00165	1.00165	1	0.231227	1	0.222542	0.262693	0.000849888	0.0586858	0.00281935	0.00329931	0.026129	2.22098e-05	1.00165	1	1	1.00165	1.00165	1	1	0.00258529	1.00165	0.00163153	0.0366387	1.00165	1.00165	1	6.28215e-06	0.35701	0.117101	1
Cluster_HIR1	1	1.00332	0.0509683	0.0293497	1	0.00371393	0.00758579	0.0109814	0.246915	0.00508437	1	0.00135057	0.00987444	0.00328029	0.00142211	0.00717676	0.0516168	1	1.00332	1.00332	1	0.22519	0.00010163	4.93341e-06	0.0200447	0.00458447	0.000891029	0.0540999	0.00659317	0.0516168	0.00937157	1.00332	0.247037	1	1.00332	1.00332	1	0.0196574	0.0727461	1.00332	0.0264068	0.0227858	1.00332	1.00332	1	0.00102893	0.407681	0.00514029	0.0141884
Cluster_HIR2	0.050207	1.00311	0.00184106	0.027538	1	4.61072e-05	0.178278	1	0.00010387	0.0975521	0.191264	0.0514205	2.67846e-05	0.122121	0.000890403	0.00594091	0.0484654	0.108753	1.00311	1.00311	1	0.0640654	1	0.0767993	0.0167377	6.18312e-05	0.00567423	0.000324089	0.00618174	1	0.00016788	1.00311	0.927596	1	1.00311	1.00311	1	1	1.3907e-05	1.00311	0.0034996	0.00222399	1.00311	1.00311	1	0.000689232	0.144753	3.86367e-06	1.9869e-05
Cluster_Histidine	0.0149559	1.00165	0.902695	1	0.00823041	0.163894	0.0599783	5.25203e-05	0.132093	1	1	1	1	0.282697	0.637588	0.187404	0.026129	1	1.00165	1.00165	1	0.96916	2.37922e-05	0.0235759	0.00011718	0.810471	1	0.268161	1	1	0.763679	1.00165	0.753195	1	1.00165	1.00165	1	0.00986936	0.581424	1.00165	1	0.274004	1.00165	1.00165	1	0.488254	0.938444	1	1
Cluster_HMS1	1	1.00332	0.14755	1	1	0.0158835	0.00758579	0.15029	0.00247307	0.00508437	1	1	1	0.00328029	0.29549	0.061693	1	0.0063641	1.00332	1.00332	1	0.727476	1	0.0860413	0.118266	0.00458447	0.0443189	0.134892	1	1	0.00196235	1.00332	0.752918	1	1.00332	1.00332	1	1	0.0727461	1.00332	0.334605	0.0028754	1.00332	1.00332	1	0.0342843	0.882167	0.0278813	1
Cluster_HSF1	0.114728	1.00499	0.00371835	0.0437354	0.0245287	0.000376913	1.43397e-06	0.216899	4.8228e-05	0.151584	1.62095e-05	0.0810672	1	3.16657e-05	0.000218431	0.00291789	1	1	1.00499	1.00499	7.03181e-05	0.0716759	0.000232976	0.00578054	1.82305e-05	3.37145e-07	0.000999572	0.000993666	1	0.0764783	0.000145868	1.00499	2.68985e-06	0.0147872	1.00499	1.00499	0.284616	0.0293647	5.24511e-05	1.00499	0.260805	0.0131414	1.00499	1.00499	1	7.4405e-07	0.19518	0.00145968	6.17907e-06
Cluster_IME4	0.0914372	1.00436	0.00176744	0.0383631	0.0214892	0.000396576	3.69502e-07	0.192542	0.00551375	0.133932	0.257239	5.98372e-07	0.0129468	1.18073e-05	0.000353125	0.000148194	1	0.0108734	1.00436	1.00436	0.0129468	0.111454	0.0214892	0.00349903	0.000859324	9.77048e-05	0.00336922	8.47899e-05	1	0.0672277	3.26977e-08	1.00436	0.441384	0.0129468	1.00436	1.00436	0.253961	0.0257339	0.00176517	1.00436	0.0649397	0.198107	1.00436	1.00436	0.000177485	0.000878413	0.525875	6.77682e-08	8.27338e-05
Cluster_INO2	0.000282808	1.0052	2.72842e-05	0.0455202	1	0.000606384	2.14099e-06	0.0259143	0.00906644	5.15089e-07	0.00487358	0.00331432	0.0154001	1.02869e-09	6.73982e-11	5.08757e-09	6.50018e-05	0.174767	1.0052	0.00519749	0.0154001	0.0102042	1	4.84003e-07	2.45284e-05	7.74329e-07	1.09579e-08	2.84813e-08	1	0.0795427	1.21393e-07	1.0052	0.0120794	1	1.0052	1.0052	1	0.000378495	7.81483e-09	1.0052	0.00838382	3.36202e-05	1.0052	1.0052	0.00025313	1.08052e-05	0.0397648	0.0018984	7.65614e-06
Cluster_INO4	3.64461e-07	1.00625	0.000452195	0.0543999	1	0.00030871	1.29432e-06	0.263472	5.84678e-07	1.34858e-06	0.000738361	0.100345	1	0.000151279	2.31928e-06	8.92199e-05	2.06387e-06	0.205965	1.00625	0.00624672	1	0.100893	0.030585	2.64809e-05	0.00458249	0.000438601	1.08244e-05	5.31633e-05	1	0.00421307	0.000463239	1.00625	0.538936	0.0184611	1.00625	1.00625	1	4.23026e-06	1.06169e-07	1.00625	0.00529135	1.26969e-06	1.00625	1.00625	0.00036628	0.000393631	0.107157	0.000243514	8.68489e-07
Cluster_InvasiveGrowth	0.00149063	1.00207	0.015062	0.0184346	1	0.00045837	7.01227e-05	0.0967212	0.162325	1	1	1	1.1487e-05	0.00642492	0.0035486	0.00172058	1	4.74059e-05	1.00207	1.00207	0.00617918	0.160275	1	0.0363863	0.00506499	0.00451522	0.00106764	0.0211988	1	1	0.0146762	0.00206932	0.207165	1	1.00207	1.00207	1	1	0.0391659	1.00207	0.166155	0.00580548	1.00207	1.00207	1	0.000583438	0.275884	0.00461346	0.109828
Cluster_Isoleucine	0.158583	1.00145	0.0530896	1	1	0.00296651	0.00402086	3.15968e-07	0.00603056	1	1	1	1	0.0301709	0.00517897	0.0125385	0.0228982	0.052269	1.00145	1.00145	1	0.668441	1	0.197671	6.03489e-05	0.127196	0.0455101	0.0478972	1	1	0.0168946	1.00145	0.705984	1	1.00145	8.96579e-07	1	1	0.187802	1.00145	0.0896496	0.244334	1.00145	1.00145	1	0.10308	0.796939	1	1
Cluster_IXR1	0.00625221	1.00332	0.516019	0.0293497	1	0.328487	0.00758579	0.0109814	0.246915	0.103717	1	0.0547585	1	0.00328029	0.00776904	0.339918	1	1	1.00332	1.00332	1	0.961987	0.0164065	0.395814	0.118266	0.0188886	8.38569e-05	0.0540999	1	1	0.0357812	1.00332	0.752918	1	1.00332	1.00332	1	0.0196574	0.326092	1.00332	0.334605	0.473215	1.00332	1.00332	1	0.0342843	0.964631	0.0278813	0.0141884
Cluster_LEU3	0.076807	1.00394	0.0671643	0.0347667	0.0194586	1.97884e-06	0.000266822	8.96965e-07	5.51064e-07	0.000258908	0.235859	1	4.35967e-05	3.33014e-07	1.79689e-05	0.00117501	1	0.135753	1.00394	1.00394	1	0.148482	1	0.0195752	4.51896e-05	2.4302e-05	0.000249695	0.00212509	0.00782697	1	0.000311065	1.00394	0.833288	1	1.00394	7.34313e-06	1	1	0.0052283	1.00394	0.010595	0.00558462	1.00394	1.00394	1	3.26282e-08	0.312598	0.0497054	0.198487
Cluster_Leucine	0.00560354	1.00103	0.443155	1	1	0.0446686	0.231919	9.58176e-06	0.0847118	0.000444036	1	1	1	0.0151607	0.110841	1	1	0.0376126	1.00103	1.00103	1	0.802892	1	0.00895065	0.000484914	0.237443	0.0231798	0.548372	1	1	0.593957	1.00103	0.582794	1	1.00103	1.00103	1	1	0.453627	1.00103	0.319557	1	1.00103	1.00103	1	0.0546135	0.88646	1	1
Cluster_Lysine	0.00106224	1.00186	0.130597	1	0.00925539	0.0128984	0.378208	7.82202e-05	0.147341	0.0596925	1	0.0311584	0.00556241	1.16453e-05	0.291806	0.0207867	1	0.0667082	1.00186	0.00186181	0.00556241	0.540931	0.00925539	3.0317e-06	0.000204782	0.0699402	1	0.0452152	1	0.0293497	0.173922	1.00186	0.792832	1	1.00186	1.00186	0.00019999	0.0110973	0.0676186	1.00186	0.500086	0.302516	1.00186	1.00186	4.42325e-08	0.159078	0.70236	0.506075	0.0994016
Cluster_MAC1	0.0102592	1.00394	0.0197542	0.0347667	1	1.72065e-05	9.55779e-12	1	1	0.00715342	0.235859	1	1	0.00634905	0.0192905	0.0117441	1	0.00893931	1.00394	0.00394272	0.0117186	0.604739	0.0194586	0.000217563	0.00469685	0.0158662	0.00209253	0.0265106	1	0.0610125	6.24091e-07	1.00394	0.833288	1	1.00394	1.00394	0.232809	2.52078e-09	0.249146	1.00394	0.162214	0.0361872	1.00394	1.00394	1	4.74549e-07	0.312598	0.0497054	0.0197763
Cluster_MAL13	0.200221	1.00709	0.00956783	0.00166808	0.000471593	4.58804e-06	5.28117e-07	0.293001	0.000275062	0.00149137	0.0115911	0.000200697	0.0209052	4.72136e-05	0.00134793	0.0104612	0.00539176	1.49434e-07	1.00709	1.00709	1	0.305986	1	0.00052224	2.71282e-06	1.38469e-06	0.000225878	0.00234306	0.0139845	0.000166076	0.00188749	1.00709	0.166484	1	1.00709	1.00709	0.378108	0.000704278	0.0140743	1.00709	0.241838	0.146783	1.00709	1.00709	0.0346057	0.00453195	0.399055	5.12849e-08	1.8984e-06
Cluster_MAL33	0.000493459	1.00583	0.0164643	0.00113047	1	0.000122198	0.0527831	0.0320326	0.012436	0.0152207	0.0580331	0.0041503	0.0172375	0.00483116	0.0136498	0.033624	0.0886787	0.0189282	1.00583	1.00583	0.0172375	0.039117	0.0285695	0.0014683	0.003357	3.62485e-05	0.0121779	5.08972e-05	0.0115238	0.0886787	0.00086392	1.00583	0.286483	1	1.00583	1.00583	1	1.32764e-08	0.0239131	1.00583	0.0147769	0.00413843	1.00583	1.00583	1	5.64296e-07	0.131319	2.80996e-07	0.0039026
Cluster_Maltose	1	1.00083	0.986297	1	1	1	1	1	1	1	1	1	1	1	1	1	1	1	1.00083	1.00083	1	0.999224	1	1	1	1	1	1	1	1	1	1.00083	1	1	1.00083	1.00083	1	1	0.924253	1.00083	1	1	1.00083	1.00083	1	0.284532	0.99979	1	1
Cluster_ManualAFT1targets	1	1.00353	0.967348	3.47927e-11	1	1	0.592726	0.15891	0.260168	0.10984	1	1	1	0.00415489	0.618296	0.0687782	0.00135057	0.122354	1.00353	1.00353	1	0.999899	0.0174247	0.0955975	0.0236848	0.0817601	1	0.95961	1	0.0547585	0.134524	1.00353	0.949015	1	1.00353	1.00353	1	0.0208752	0.608938	1.00353	1	0.141657	1.00353	1.00353	1	0.151076	1	0.370198	3.4052e-05
Cluster_ManualG1genes	5.94115e-10	1.01454	0.492843	1	0.00194367	2.42545e-11	3.79676e-08	0.5065	2.46053e-06	0.00112847	0.625452	0.0016286	0.000593999	1.0537e-09	2.62912e-08	0.000331278	0.021082	3.10377e-08	1.01454	0.0145444	1	0.968784	0.00194367	1.23434e-07	4.00807e-05	5.87214e-06	7.47465e-11	0.00020804	0.0282782	0.00135495	1.65331e-05	1.01454	0.559672	1	1.01454	1.01454	1	0.00288871	0.000405243	1.01454	5.56789e-38	0.0176286	1.01454	1.01454	0.0692218	0.000284364	0.99726	0.00161911	0.00792595
Cluster_ManualHAP1targets	7.16955e-12	1.01069	0.284202	0.00372939	0.00106427	4.39013e-07	4.02817e-05	0.0144002	0.000233427	3.24057e-08	0.0340912	0.000673131	0.0312477	5.73506e-07	2.50054e-06	3.94867e-08	9.94126e-11	1.82189e-06	1.01069	1.01069	0.00032363	0.512923	0.00106427	0.0198732	0.00259882	4.86533e-05	6.05764e-06	2.04081e-05	0.02094	1.80493e-05	6.23713e-08	1.01069	0.4341	0.00032363	1.01069	1.01069	0.510197	0.0615375	2.66207e-07	1.01069	0.0114336	0.00341464	1.01069	1.01069	1.08237e-05	3.05904e-08	0.919588	0.000298595	2.18556e-05
Cluster_ManualMethionine	0.139332	1.00562	0.0218016	0.0490809	0.000295917	2.15759e-06	0.00205755	5.28199e-09	3.70392e-10	0.000753038	1.66159e-28	9.96041e-05	1.92271e-10	7.32164e-05	0.000673403	0.00454236	0.00341919	0.0176603	1.00562	1.00562	1	0.3161	0.0275606	0.00123656	8.19283e-14	0.00048157	3.76534e-05	0.0162058	2.9951e-05	1	0.000125907	1.00562	0.831511	1	1.00562	1.00562	1	1.13835e-08	8.17416e-07	1.00562	0.0452576	0.286197	1.00562	1.00562	4.66503e-32	2.40838e-05	0.030699	0.0480675	1.14303e-05
Cluster_ManualM-G1genes	0.0330858	1.00248	0.605651	0.022085	1	0.158684	0.0208758	1	1	0.00284442	0.156144	0.0413398	0.00741195	0.392617	0.781972	1	0.0389521	1	1.00248	1.00248	1	0.96343	1	0.314596	0.367021	0.173255	0.465219	0.620423	1	1	0.316158	1.00248	0.596049	1	1.00248	1.00248	0.154019	0.0147735	0.321894	1.00248	0.00909064	5.56258e-05	1.00248	1.00248	1	0.249876	0.998534	0.00963651	0.00803778
Cluster_ManualYap1Targets	7.512e-06	1.01519	0.764068	0.00732624	0.00211502	7.55598e-05	0.000253084	0.00573317	6.85226e-36	6.13419e-10	0.268041	3.3898e-06	3.15775e-06	1.6755e-08	0.0038185	0.00224745	2.42067e-06	0.426467	1.01519	1.01519	7.58095e-14	0.999995	0.072142	0.00646832	4.85587e-14	0.00090765	0.000225964	0.21224	0.000218795	0.00153302	7.5374e-08	1.01519	0.981957	0.0439228	1.01519	1.01519	0.0767871	6.57387e-07	0.154271	1.01519	0.0158617	9.37399e-05	1.01519	1.01519	1.47514e-12	1.86041e-08	1	1.46968e-10	1.54412e-05
Cluster_ManualZAP1targets	4.03452e-07	1.00857	0.31066	1	0.000687319	1.48696e-06	0.00435146	1.20165e-07	0.034404	0.000151182	0.0192623	0.000352131	1	0.00114275	2.56513e-07	6.17446e-07	1.3755e-07	0.000238112	1.00857	1.00857	1	0.865765	0.000687319	0.0367833	1.57085e-08	0.00538703	0.000162096	0.00267042	1	0.00777566	1.47294e-06	1.00857	0.108968	1	1.00857	1.00857	1	0.00102545	0.171816	1.00857	0.183781	0.00480055	1.00857	1.00857	1	0.420546	0.978976	0.0101217	9.38108e-05
Cluster_ManualZAP1targets-2	5.69982e-14	1.01801	0.000505216	0.000405444	0.00293814	1.62124e-10	4.71149e-06	7.57436e-09	1.42271e-05	1.1758e-06	0.00646664	2.58536e-07	0.0517136	3.17205e-08	2.25613e-14	1.46029e-13	1.0575e-12	8.52531e-09	1.01801	1.01801	0.000901911	0.217008	5.07923e-05	5.14125e-05	1.4476e-10	4.61996e-10	6.64687e-10	5.55518e-07	1	0.0311133	7.39529e-15	1.01801	0.385887	1	1.01801	1.01801	1	0.00435706	0.000443349	1.01801	0.0476052	0.000423802	1.01801	1.01801	1	2.96849e-05	0.41445	8.29527e-13	2.97059e-08
Cluster_MATa1	0.0135931	1.00436	0.0383262	0.000632294	1	0.070764	0.00355136	0.0186103	0.00551375	1	1	0.0712833	1	0.0513278	7.73539e-07	0.0155322	1	0.0108734	1.00436	1.00436	1	0.111454	0.000177485	1.01193e-07	0.00684186	0.00242879	1.04018e-09	0.000467146	1	1	0.000163021	1.00436	0.677789	1	1.00436	1.00436	0.253961	1	0.740309	1.00436	0.802068	0.569026	1.00436	1.00436	0.0214892	0.0225527	0.0666959	0.0682364	0.0239321
Cluster_Mating	0.024338	1.00541	0.0750966	1	0.0265508	4.22463e-05	0.00167102	0.027895	0.0753331	0.000672481	1	0.0875359	1	0.0196238	0.00849948	0.0276853	1	1	1.00541	1.00541	1	0.740413	0.0265508	0.0077524	0.000308193	0.0409491	0.000228458	0.000231898	2.77305e-05	0.0825975	0.000377829	1.00541	0.811289	1	1.00541	1.00541	1	0.031779	0.199267	1.00541	0.584306	4.10298e-06	1.00541	1.00541	1	0.0524932	0.969637	0.00243281	0.261394
Cluster_MBP1	0.0107867	1.00751	0.0161574	0.0649586	1	0.000234121	0.00919329	0.307328	0.0245229	9.00716e-05	0.399862	0.00023843	0.0221258	0.00293531	0.00226635	0.00201937	0.00603168	1.34105e-10	1.00751	1.00751	1	0.257254	0.0366111	1.01356e-05	0.0437062	1.39457e-07	0.00868124	0.0320734	1	0.112627	5.68742e-07	1.00751	0.0515917	1	1.00751	1.00751	1	0.000790027	0.000713291	1.00751	4.86271e-18	7.08204e-07	1.00751	1.00751	1	7.38856e-05	0.352693	1.40913e-09	4.93135e-05
Cluster_MCM1	0.0038015	1.00562	0.00626053	1	1	2.98198e-07	4.48498e-06	0.240535	0.0804603	0.000753038	1	2.14765e-08	0.0166253	0.00410138	3.4702e-06	2.16503e-07	1	4.45408e-05	1.00562	1.00562	1	0.70955	1	0.00888559	0.00284216	0.00048157	0.00029524	0.00575958	1	0.0856428	2.38054e-05	1.00562	0.0554167	1	1.00562	1.00562	1	0.00044235	0.0137437	1.00562	0.000532301	1.4893e-16	1.00562	1.00562	1	0.00440264	0.585699	0.00307593	0.000230409
Cluster_MET31	1	1.00353	0.0373679	0.0311584	0.0174247	0.00123939	0.00952644	4.84642e-07	2.58536e-07	0.00573783	2.54664e-06	0.0580854	3.46829e-05	2.26969e-06	0.00217244	0.356864	1	0.000258906	1.00353	0.0035255	1	0.0443812	0.0174247	7.43067e-06	1.27997e-06	3.71341e-07	1.00193e-05	0.00039028	1	1	4.14111e-09	1.00353	0.782853	3.46829e-05	0.0035255	1.00353	0.211067	1	0.119366	1.00353	0.362335	0.0268871	1.00353	1.00353	0.0174247	0.000194896	0.373771	0.0343555	0.179567
Cluster_MET4	0.389824	1.00415	0.014258	0.0365664	1	0.00509128	3.78716e-05	2.71583e-08	2.56585e-08	0.000303186	1.08695e-10	3.94146e-05	0.0123329	8.15007e-06	0.0248613	0.0135625	0.00187595	0.142378	1.00415	1.00415	0.0123329	0.128749	1	2.15442e-05	5.51865e-10	0.000304486	0.0778465	0.00420408	0.00823807	1	1.29497e-05	1.00415	0.854319	1	0.00415152	1.00415	1	0.000240375	8.55006e-05	1.00415	0.00251562	6.40884e-06	1.00415	1.00415	1.05276e-09	6.73263e-08	0.784541	0.0142134	0.207786
Cluster_MIG1	1.41972e-06	1.0052	0.00263477	1	0.0255401	3.65336e-06	2.19046e-05	0.0019112	0.00906644	0.157391	1	0.0843069	1	0.0171361	5.74482e-05	0.0034058	0.0795427	3.24574e-05	1.0052	1.0052	0.0154001	0.0617083	0.0255401	0.00671865	0.0019872	0.0109344	0.000174408	0.00010417	1	1	0.0144414	1.0052	0.585962	1	1.0052	1.0052	1	1	2.80522e-05	1.0052	0.033602	0.0151758	1.0052	1.0052	0.0255401	0.0122597	0.403993	6.0954e-06	0.00280786
Cluster_Mitochondria	1.94866e-15	1.00941	0.106866	1	0.0455942	9.95286e-06	6.92873e-05	0.368357	8.16451e-07	0.000218202	0.472099	0.146887	1	6.27053e-05	4.23431e-08	9.58489e-09	0.00931581	1	1.00941	1.00941	0.000251498	0.355082	0.000828437	7.01357e-06	0.0856752	0.00210402	1.84747e-07	0.000268076	1	0.000385176	0.00046506	1.00941	0.945261	0.0276058	1.00941	1.00941	1	0.00123531	0.108646	1.00941	0.430149	0.00163189	1.00941	1.00941	0.0455942	0.000151393	0.961439	0.017559	0.0147222
Cluster_MitochondrialRPs	4.54853e-18	1.01133	0.0189122	1	0.0545101	1.82782e-08	1.29246e-05	0.00201319	0.000320988	2.66471e-05	0.174967	0.000796537	1	1.64367e-08	0.000103694	7.07892e-06	0.164372	0.0633464	1.01133	1.01133	1	0.0394276	1.28797e-05	4.44495e-06	2.36146e-05	1.19703e-05	0.00031296	3.3415e-05	0.022165	0.0132348	3.27418e-10	1.01133	0.98164	1	0.0113289	1.01133	0.170981	8.46576e-10	0.00338717	1.01133	0.917827	0.0181296	1.01133	1.01133	1	0.000930601	0.202233	0.000130797	0.00329482
Cluster_MOT3	0.274482	1.00269	0.1241	1	1.50415e-07	0.0700069	2.19276e-05	0.123906	1	0.0850995	0.168014	1	1	0.0955849	0.00227775	0.0421376	1	0.00419669	1.00269	1.00269	1	0.334426	6.61414e-05	0.000507064	0.0826132	0.0221309	0.00322078	0.00968277	1	1	3.2877e-05	1.00269	0.347548	1	1.00269	1.00269	1	0.0159964	0.0979948	1.00269	0.000173938	0.0012391	1.00269	1.00269	0.0133468	2.28438e-05	0.938274	0.639156	1
Cluster_mRNAprocessing	2.19607e-17	1.02571	0.0452759	0.0195374	1.75539e-06	1.98841e-14	2.92858e-11	1.78303e-08	0.00478845	0.00116645	0.086946	0.0649219	1	2.47084e-07	2.13825e-13	1.08756e-11	3.00742e-05	1.17931e-08	1.02571	1.02571	1.49081e-05	0.455338	3.48893e-11	7.61985e-13	2.89478e-10	3.05075e-10	1.40507e-15	2.20441e-08	0.000613299	0.3309	2.40564e-05	0.0257082	0.930887	1	1.02571	1.02571	0.49797	2.04406e-10	3.26862e-05	1.02571	0.0304473	0.00239248	1.02571	1.02571	8.60988e-09	6.3292e-06	0.723812	6.77661e-05	0.000406344
Cluster_MSS11	3.8441e-06	1.00394	0.0197542	1	1	0.000121268	0.00220794	8.96965e-07	0.00411991	0.00715342	0.235859	0.0647063	1	0.546168	0.000138378	8.82374e-05	0.0610125	0.00893931	1.00394	1.00394	1	0.604739	1	0.0195752	8.51522e-12	0.0158662	0.00209253	0.0265106	1	0.0610125	0.000311065	1.00394	0.964104	1	1.00394	1.00394	0.232809	1	0.0545595	1.00394	0.010595	0.532981	1.00394	1.00394	1	0.00043834	0.0863624	0.16802	1
Cluster_MTH1	2.68323e-06	1.00373	0.02724	1	0.0184421	0.00897762	0.00169712	0.0138224	0.00351354	0.00642768	0.00185469	0.00171488	1	3.58695e-06	0.650055	0.373378	2.33893e-05	0.129079	1.00373	1.00373	0.0111042	0.170935	1	0.000164382	3.19018e-05	0.00263839	0.609155	0.115493	1	0.0578904	0.00017267	1.00373	0.324223	1	1.00373	1.00373	1	0.000193779	0.00196462	1.00373	0.144056	0.00454624	1.00373	1.00373	0.0184421	0.000297127	0.342091	1.86976e-06	0.0178254
Cluster_NDD1	0.0029241	1.00857	0.0121429	0.00242177	0.04161	1.48696e-06	6.31616e-09	2.6831e-06	0.034404	0.000151182	0.112252	9.69776e-06	1	3.65475e-06	7.3978e-10	4.79309e-08	0.127294	4.29259e-19	1.00857	1.00857	0.0251728	0.160956	0.000687319	3.08273e-06	1.7326e-07	9.52312e-08	4.87525e-10	2.56682e-05	0.0168515	0.00777566	1.60424e-13	1.00857	0.200504	1	1.00857	1.00857	1	6.53825e-08	0.0575205	1.00857	0.183781	7.26027e-13	1.00857	1.00857	0.04161	5.58749e-05	0.112045	7.95811e-07	0.00117911
Cluster_NRG1	1	1.00499	0.233219	0.0437354	1	0.129611	4.06993e-10	0.00169384	0.346702	0.000528383	1	0.00305547	1	0.0715376	0.00112953	0.0223614	0.00270416	0.168386	1.00499	1.00499	1	0.908223	0.0245287	0.00578054	0.000191764	0.000104812	0.000999572	0.03156	1	0.0764783	0.00300112	1.00499	0.764681	1	1.00499	1.00499	0.284616	0.000348407	0.1954	1.00499	0.0285584	0.0655995	1.00499	1.00499	1	0.0021172	0.994597	3.91698e-06	0.00249119
Cluster_NuclearProteinTargetting	2.28053e-17	1.01048	0.00332033	1	0.00102296	2.69586e-07	1.49965e-09	0.000129163	0.00020887	0.290643	0.0324034	0.000634912	1	5.26183e-08	8.10336e-06	0.000242659	1.66669e-05	1.61645e-06	1.01048	1.01048	0.0306414	0.0228496	1.49246e-13	1.00915e-11	1.79755e-07	1.09732e-07	7.1463e-07	0.000985836	1	1	0.000630373	1.01048	0.998371	0.0306414	1.01048	1.01048	0.503258	1.48243e-07	0.088725	1.01048	0.0732976	0.0447287	1.01048	1.01048	1	2.3445e-05	0.130055	0.000975869	1.3242e-10
Cluster_PDR1	0.0384891	1.00269	0.297805	1	1	0.00394083	0.00336633	0.123906	1	1	0.168014	1	1	0.41737	0.195084	1	0.0421331	0.0949472	1.00269	1.00269	1	0.626222	0.0133468	0.00661696	0.0111139	0.45203	0.0253108	0.252781	1	1	0.0488812	1.00269	0.641231	1	1.00269	1.00269	1	1	0.644565	1.00269	0.632816	0.0012391	1.00269	1.00269	1	0.0802692	0.799234	0.00182904	0.140402
Cluster_PentosePhosphate	1	1.00186	0.0229248	1	1	0.214288	0.0745616	0.0874771	0.0101049	0.00157147	1	1	1	0.0490324	0.291806	0.208231	0.0293497	0.0667082	1.00186	1.00186	0.00556241	0.540931	0.00925539	9.84694e-05	0.000204782	0.00214508	0.374544	0.361154	1	0.0293497	0.00847537	1.00186	0.792832	1	1.00186	1.00186	1	1	0.207422	1.00186	0.0241944	0.000247156	1.00186	1.00186	0.00925539	0.159078	0.313841	1.21246e-05	0.0994016
Cluster_Peroxisome	0.0840235	1.00415	0.268005	1	1	0.0555539	1	3.97e-05	0.0470946	1	1	0.00212083	1	0.00768809	0.00629206	0.00143995	0.064125	0.00988509	1.00415	1.00415	0.0123329	0.326083	1	0.125877	6.25692e-05	7.65343e-07	0.0778465	0.0412683	1	1	0.000531033	1.00415	0.644017	1	1.00415	1.00415	0.243458	0.000240375	0.327086	1.00415	0.442525	1	1.00415	1.00415	0.0204743	0.0709281	0.285227	0.0585784	0.0218126
Cluster_PHD1	0.0523755	1.0073	0.188622	1	1	0.0880397	6.29221e-06	0.00038375	0.00305025	0.02326	0.0858606	0.00643935	0.000151362	0.0126833	1.15321e-08	8.93801e-09	0.000181279	1	0.00729923	1.0073	1	0.280868	0.0356089	0.000614401	2.78413e-08	0.00275823	6.59883e-08	2.44533e-08	1	1	0.000752068	1.0073	0.325226	0.0215156	1.0073	1.0073	0.386767	1	0.0035178	1.0073	0.000760231	4.55996e-05	1.0073	1.0073	1	5.52269e-05	0.947293	0.00370584	0.00736463
Cluster_PHO4	0.292196	1.0029	0.00280366	1	1	0.240045	0.159647	1	0.0241335	0.0913465	0.17972	1	0.00864371	0.017286	6.00491e-05	0.00484233	0.000908927	0.00487267	1.0029	1.0029	1	0.0769677	1	4.24697e-05	0.0137621	2.47699e-05	3.428e-05	9.3789e-05	1	0.0453042	0.000623926	1.0029	0.394642	1	1.0029	1.0029	1	0.017218	0.000485767	1.0029	0.0163343	7.75564e-06	1.0029	1.0029	0.0143676	0.000443264	0.164692	2.80413e-05	0.150362
Cluster_Phospholipid	5.49368e-09	1.0073	0.0072386	0.0632062	1	0.00609945	4.70054e-05	0.00506652	1.79903e-06	8.72318e-08	0.391258	0.116118	0.000151362	0.00253011	0.0184415	0.000219631	3.9042e-06	0.00226702	1.0073	1.0073	0.0215156	0.280868	0.0356089	0.000614401	3.5355e-06	0.000231747	0.261239	0.00128711	1	6.02694e-08	0.000752068	1.0073	0.325226	0.0215156	1.0073	1.0073	1	0.000746549	3.9553e-07	1.0073	0.04121	0.00210594	1.0073	1.0073	0.0356089	5.52269e-05	0.375421	0.00370584	0.000641805
Cluster_Polyamine	0.116009	1.00103	0.95022	1	1	1	1	1	1	1	1	1	1	1	0.110841	0.121606	1	0.0376126	1.00103	1.00103	1	0.996638	1	1	0.173379	0.237443	0.0231798	0.548372	1	1	0.192735	1.00103	1	1	1.00103	1.00103	1	0.00617791	0.780143	1.00103	0.319557	0.181326	1.00103	1.00103	1	0.342012	0.999049	0.324097	0.0564823
Cluster_primig-EarlySpo	7.46806e-06	1.01197	0.289488	0.00464135	0.00132891	0.000617574	0.00222208	0.00245933	0.0775219	3.47718e-05	0.0451569	0.0165085	0.0348805	0.0270741	0.00209726	0.0146498	0.172716	6.54255e-09	1.01197	1.01197	0.000404773	0.917481	0.0574672	0.00785768	0.000221322	0.00604731	3.58188e-06	0.0416644	0.000136474	0.0146761	9.36189e-09	1.01197	0.963088	1.54799e-06	1.01197	1.01197	0.549873	0.00197831	0.0122708	1.01197	0.0570055	0.0231377	1.01197	1.01197	8.53052e-08	5.89113e-06	0.997593	0.00299158	4.17512e-05
Cluster_primig-LateSpo	5.84353e-13	1.03978	0.106042	0.00370249	0.174265	7.42158e-19	2.4972e-29	6.35989e-13	5.6539e-20	0.000175068	0.927311	0.000302856	5.0397e-07	1.09746e-19	1.16801e-17	4.18848e-17	8.07045e-07	1.00398e-19	1.03978	1.03978	5.26404e-05	0.921405	0.000492885	2.44496e-06	4.43113e-23	9.76969e-17	4.19772e-21	6.00798e-13	0.00142127	0.119354	7.15334e-15	1.03978	0.773025	3.84007e-09	1.03978	0.0397805	0.463753	2.6041e-09	1.07528e-05	1.03978	2.16552e-09	1.13412e-09	1.03978	1.03978	0.0130164	2.42763e-14	0.990153	1.22448e-08	9.08856e-11
Cluster_primig-MidSpo	5.75601e-06	1.00878	0.00943389	0.00254041	1	4.54433e-05	8.55472e-08	0.00845789	2.84542e-08	7.59618e-06	0.00265768	3.97133e-11	6.06867e-07	4.62899e-06	1.62461e-10	1.45778e-11	1	1.85129e-08	1.00878	1.00878	1	0.0623383	1	0.0397099	0.000128763	0.00696102	4.86279e-06	3.04587e-09	2.03931e-07	1	4.72596e-07	1.00878	0.123599	1.94585e-12	1.00878	1.00878	1	0.00107613	8.09869e-06	1.00878	0.0106443	3.7245e-07	1.00878	1.00878	0.000721386	5.22984e-08	0.415517	2.10586e-08	6.26799e-10
Cluster_Proline	0.0939278	1.00083	0.576571	1	1	0.551505	1	0.0398486	1	1	1	1	1	1	0.397859	0.0985199	1	1	1.00083	1.00083	1	0.983705	1	0.00548149	0.141279	0.161959	0.188163	0.415725	1	1	0.513713	1.00083	0.123184	1	1.00083	1.00083	1	0.00494488	0.649537	1.00083	0.265067	1	1.00083	1.00083	1	0.284532	0.926073	1	0.0454424
Cluster_Proteasome	7.73853e-14	1.00646	0.0546917	0.056167	0.0315914	4.49585e-06	0.00430703	0.270965	7.4457e-07	0.191427	0.0695152	0.103521	0.0190725	0.000188755	5.54762e-07	9.56604e-06	2.36492e-06	0.022954	1.00646	1.00646	1	0.213901	0.0315914	3.33254e-05	1.22454e-05	3.65089e-05	1.45845e-05	2.48916e-05	1	1	0.0228028	1.00646	0.377822	1	1.00646	1.00646	0.351402	0.0377927	0.0183186	1.00646	0.193707	0.34468	1.00646	1.00646	1	1.50488e-05	0.475015	0.0257628	0.000399148
Cluster_Purine	0.0174741	1.00478	0.443859	4.78571e-08	1	0.00106662	4.14168e-09	2.18207e-21	0.00715917	0.0104055	0.00382851	1	1	3.35243e-10	0.0144907	0.116013	0.0734044	0.000653339	1.00478	1.00478	1	0.23478	9.28526e-07	3.82725e-06	8.15796e-17	1.35939e-07	0.00512711	0.00699933	1	1	0.000454127	1.00478	0.150412	1	0.00477871	1.00478	0.274538	1	0.000573635	1.00478	0.0856487	0.0590423	1.00478	1.00478	1	4.37974e-06	0.46265	0.00587932	0.0284121
Cluster_PUT3	6.75581e-05	1.00625	0.141604	0.0543999	1	0.00415093	9.86381e-09	3.85417e-07	5.84678e-07	1.34858e-06	0.0656091	1	1	0.000151279	8.21691e-05	0.000862893	0.00421307	6.84223e-05	1.00625	1.00625	0.0184611	0.100893	0.00036628	2.64809e-05	5.38303e-13	6.24479e-07	1.08244e-05	0.000229881	1	0.000113591	0.000105957	1.00625	0.347065	2.14489e-07	1.00625	1.00625	0.342252	0.000547305	0.00363713	1.00625	0.0667444	1.34262e-05	1.00625	1.00625	1	1.44368e-09	0.501839	5.63433e-06	1.96513e-05
Cluster_Pyrimidine	0.0196226	1.00499	0.118472	0.0437354	1	7.37473e-05	1.55802e-05	8.45154e-05	0.000716789	4.14069e-07	1	0.0810672	1	2.71739e-06	3.59965e-05	0.0223614	0.0764783	0.0140872	1.00499	1.00499	0.0147872	0.799057	1.06084e-06	8.09848e-10	9.35203e-08	0.000515396	9.9101e-08	0.00022573	0.0098816	0.0764783	0.0107818	0.00498804	0.55179	1	1.00499	1.00499	0.284616	1	0.0178329	1.00499	3.36779e-06	0.617971	1.00499	1.00499	0.0245287	0.0021172	0.939319	0.000241054	0.000143148
Cluster_RAP1	0.0174741	1.00478	0.278095	0.000760295	1	6.16063e-06	1.08648e-05	0.00149267	0.000605363	0.145739	0.27803	0.0778167	1	0.0127771	0.0144907	0.0199309	1	0.000653339	1.00478	1.00478	1	0.924602	1	1	0.000148381	5.79072e-05	0.00512711	0.0207693	1	0.0734044	0.00204855	1.00478	0.516181	1	1.00478	1.00478	0.274538	0.000319549	0.0273176	1.00478	0.0240224	0.000193883	1.00478	1.00478	1	3.73402e-05	0.995982	0.00587932	0.00219769
Cluster_RCS1	0.389824	1.00415	0.132224	0.0365664	1	0.00509128	3.19513e-06	1	0.00478611	1	0.246624	0.0680002	1	0.564689	3.71404e-07	0.0914811	0.064125	0.142378	1.00415	1.00415	0.0123329	0.326083	0.0204743	0.00290152	0.170305	6.8822e-06	1.11886e-08	0.00420408	1	1	0.000531033	1.00415	0.206802	1	1.00415	1.00415	1	0.0245211	0.0117517	1.00415	0.442525	0.0413785	1.00415	1.00415	0.0204743	0.0709281	0.55894	0.000425552	0.0218126
Cluster_REB1	2.06373e-08	1.00625	0.000452195	1	1	1.39025e-05	9.46993e-05	0.000208456	0.0150305	0.185849	0.346381	1	0.000110736	1.72146e-06	2.29369e-12	3.19791e-08	0.000113591	0.0215757	1.00625	1.00625	1	0.00406606	0.030585	5.71048e-10	0.000701829	2.1346e-05	3.68397e-11	2.57637e-07	1	1	9.26782e-11	1.00625	0.0402702	1	1.00625	1.00625	0.342252	0.0365925	1.14634e-06	1.00625	0.663062	1.02855e-07	1.00625	1.00625	0.00036628	1.38279e-06	0.0208194	5.63433e-06	8.68489e-07
Cluster_RFX1	0.0102592	1.00394	0.0197542	1	0.0194586	0.000699891	2.57348e-05	1	0.00411991	0.121966	0.235859	0.00191268	0.0117186	0.179358	0.0663011	0.0117441	0.0610125	0.000365076	1.00394	1.00394	1	0.604739	0.0194586	0.000217563	0.0319634	0.000164756	0.0686442	0.00212509	0.00782697	1	0.00726743	1.00394	0.363503	0.0117186	1.00394	1.00394	1	1	0.0545595	1.00394	2.88786e-06	5.943e-05	1.00394	1.00394	1	0.00283364	0.312598	0.00204402	5.45098e-05
Cluster_RGM1	0.0630233	1.00353	0.967348	1	1	0.182014	0.053438	0.000598115	0.260168	0.00573783	1	0.00152749	1	0.506739	0.135004	0.356864	1	0.00717812	1.00353	1.00353	1	0.999339	1	0.414578	2.19442e-05	0.398837	0.0518588	0.341116	1	1	0.0478214	1.00353	0.949015	1	1.00353	1.00353	0.0224051	0.0208752	0.417734	1.00353	0.362335	0.0268871	1.00353	1.00353	0.0174247	0.151076	0.999949	0.131387	0.00088632
Cluster_RGT1	0.000141313	1.00709	0.34586	1	0.0346057	0.000404285	0.000245571	0.000342427	0.000275062	1	1	0.112984	1	0.000348108	3.73831e-07	1.57072e-11	0.106696	2.54626e-16	1.00709	1.00709	1	0.0599701	0.000471593	1.52083e-10	2.48089e-07	3.54969e-05	4.21698e-06	0.00234306	1	1	2.43613e-08	1.00709	0.980609	1	1.00709	1.00709	0.378108	1	0.0671614	1.00709	0.102768	0.146783	1.00709	1.00709	0.000471593	0.132518	0.20365	0.251188	0.00678839
Cluster_RIM101	0.0296113	1.00583	0.0463533	1	1	0.000122198	5.501e-05	1	0.0856929	0.174579	1	0.0939617	1.73052e-07	8.92135e-07	0.000197695	0.000619972	1	1	1.00583	1.00583	1	0.486422	4.44308e-09	1.28513e-06	0.0848249	1.02212e-06	5.04284e-05	0.0241997	1	1	0.0308324	1.00583	0.849843	0.0172375	1.00583	1.00583	1	1	0.202546	1.00583	0.625281	0.0949058	1.00583	1.00583	1	0.0212688	0.887104	0.0550508	0.278458
Cluster_RLM1	0.050207	1.00311	0.375253	1	1	0.119841	0.178278	0.141583	0.233427	0.0975521	1	0.0514205	1	0.000227109	0.093406	0.322529	0.0484654	0.00559538	1.00311	1.00311	1	0.909654	1	0.0767993	0.0167377	0.0126305	0.037372	0.00939122	1	1	0.00613004	1.00311	0.210074	1	1.00311	1.00311	1	1	0.238822	1.00311	4.41694e-05	0.00222399	1.00311	1.00311	1	0.113549	0.902783	0.313623	1
Cluster_RME1	0.00625221	1.00332	0.856659	1	0.0164065	0.149564	0.00758579	1	0.246915	0.103717	1	0.00135057	1	0.135988	0.29549	0.339918	1	1	1.00332	1.00332	1	0.961987	0.0164065	0.00120033	0.456658	0.0188886	0.0443189	0.0540999	0.00659317	1	0.109023	1.00332	1	1	1.00332	1.00332	1	0.0196574	0.51896	1.00332	0.110032	0.0227858	1.00332	1.00332	1	0.131841	0.991688	0.0278813	0.0141884
Cluster_RNAPol	1.79345e-15	1.01112	0.00421459	1.54365e-06	1	3.30866e-10	2.46931e-07	0.0997113	0.0021852	0.0004127	0.529072	0.0143712	0.000349678	4.14729e-05	1.1382e-09	6.02778e-06	0.000625698	3.58552e-09	1.01112	1.01112	1	0.101472	2.15772e-13	3.24436e-16	0.000124026	4.92206e-07	3.55479e-11	3.57537e-07	1	0.0127692	3.3149e-08	1.01112	0.97919	1	1.01112	1.01112	1	0.0638849	0.260992	1.01112	0.355944	0.00425617	1.01112	1.01112	1	1.03567e-05	0.215996	0.000437248	1.12617e-07
Cluster_ROX1	0.292196	1.0029	0.238286	0.0257234	1	0.00666021	3.67311e-05	0.00843539	0.0241335	0.0913465	1	1	1	0.441119	0.0187902	0.0483534	1	1	1.0029	1.0029	1	0.805095	0.0143676	0.0679007	0.0940884	0.00152627	0.00433145	0.0619806	1	1	0.000623926	1.0029	0.913722	1	1.0029	1.0029	1	0.017218	0.324551	1.0029	0.278243	0.001682	1.0029	1.0029	1	0.00353835	0.921531	0.00267141	0.0109196
Cluster_RPH1	0.419301	1.00457	0.328545	0.0401568	1	2.10819e-05	0.00440645	5.90534e-05	0.000506815	0.139855	0.267707	7.29771e-07	1	0.000180807	0.0005353	0.0176547	0.002272	0.155479	1.00457	1.00457	0.0135605	0.698383	0.0225032	0.029084	0.00011315	3.03564e-05	7.05567e-05	0.00395813	1	1	8.58272e-07	1.00457	0.9788	0.0135605	1.00457	1.00457	1	1	0.0961853	1.00457	0.000742475	0.0096154	1.00457	1.00457	1	0.000187744	0.493737	0.078661	0.0261326
Cluster_RPs	0.0171725	1.02929	0.99884	4.04222e-10	0.132715	1.92305e-09	1.14387e-06	6.6501e-08	2.4396e-26	2.72681e-05	0.857636	1.66691e-10	2.17855e-05	7.49789e-06	2.10978e-07	4.11996e-08	0.0725872	2.60253e-09	1.02929	1.02929	0.081869	1	2.90562e-06	6.93072e-07	5.64468e-16	2.04433e-10	1.56385e-11	0.0181723	0.0553543	0.366293	1.74251e-09	1.02929	0.701372	1	1.02929	1.02929	0.290199	0.0108908	0.644315	1.02929	0.0423688	0.00666012	1.02929	1.02929	0.132715	3.68372e-09	1	0.14224	2.57844e-06
Cluster_rRNAprocessing	7.45217e-09	1.00751	0.0856794	1	1	0.00274259	1.01159e-06	0.307328	3.11543e-05	0.0245245	0.0901137	1	1	0.00050412	5.79163e-06	0.0127774	0.00603168	0.241889	1.00751	1.00751	0.0221258	0.427275	1.22825e-40	1.2144e-32	0.000300584	0.0105307	5.38227e-11	1.2623e-05	1	1	0.026018	1.00751	0.706591	1	1.00751	1.00751	1	0.0437754	0.211451	1.00751	0.505154	0.165778	1.00751	1.00751	0.0366111	0.0221534	0.864406	0.516606	0.00796907
Cluster_RTG1	1.99611e-07	1.00793	0.00959749	1	1	4.56751e-08	1.41283e-05	0.0559064	0.000469603	0.0271364	0.0988018	1	1	0.0038889	1.12158e-10	2.1568e-08	0.118522	8.20377e-06	1.00793	1.00793	1	0.00809513	0.0386132	0.000133322	7.40698e-06	1.22798e-05	1.69781e-09	1.82551e-10	1	1	1.67889e-06	1.00793	0.25634	1	1.00793	1.00793	0.412037	1	0.000918131	1.00793	0.14656	7.87758e-10	1.00793	1.00793	1	5.92487e-07	0.0462316	0.0213809	0.0707699
Cluster_RTG3	0.069802	1.00373	0.380575	0.032964	1	5.7348e-08	1.69924e-05	1	0.273191	0.115923	1	0.0614013	3.90129e-05	0.000586382	8.13423e-05	0.000946215	0.0578904	0.129079	1.00373	1.00373	1	0.170935	0.0184421	0.00192301	3.19018e-05	0.0109497	0.000178353	0.000970432	1	1	0.00101845	1.00373	0.148844	1	1.00373	1.00373	0.222013	0.0220918	0.326864	1.00373	0.0395047	0.513849	1.00373	1.00373	1	0.00207723	0.62721	0.00889695	1
Cluster_RTS2	0.0330858	1.00248	0.0472421	1	1.15739e-07	0.000284346	0.0024275	1	0.0179046	1	0.156144	1	0.00741195	0.392617	0.00136234	1	1	0.0879664	1.00248	1.00248	1.6843e-05	0.379317	0.0123252	0.000359659	0.0716133	0.173255	1.14998e-05	0.0710001	1	1	0.00118994	1.00248	1	1	1.00248	1.00248	1	1	0.012484	1.00248	0.00909064	1	1.00248	1.00248	1	0.00160164	0.83132	0.227228	0.00803778
Cluster_SFL1	0.389824	1.00415	0.00257498	0.000572627	1	0.000225557	0.000364943	0.0169462	0.0470946	0.00791456	1	0.0680002	1	0.000100558	2.98119e-08	7.18545e-06	0.064125	0.00988509	1.00415	1.00415	1	0.0255816	0.0204743	0.125877	0.00570233	0.000304486	5.18391e-10	3.37842e-06	1	1	1.10133e-08	1.00415	0.402678	1	1.00415	1.00415	0.243458	1	8.55006e-05	1.00415	0.442525	0.000842382	1.00415	1.00415	0.0204743	0.0709281	0.285227	5.40025e-05	6.75535e-05
Cluster_SFP1	0.0118585	1.00415	0.00257498	4.97262e-06	0.0204743	0.0555539	2.20979e-07	0.0169462	1.85913e-05	0.000303186	1	3.94146e-05	0.0123329	0.000992869	0.0248613	0.0135625	0.00187595	0.00988509	1.00415	1.00415	0.0123329	0.128749	0.000160648	1.30878e-06	6.25692e-05	0.00152553	0.0164977	0.0992661	1	3.25447e-05	1.29497e-05	1.00415	0.644017	1	1.00415	1.00415	0.243458	0.0245211	0.0892836	1.00415	0.786161	0.00677017	1.00415	1.00415	0.0204743	0.000628396	0.784541	0.0585784	0.00144982
Cluster_SIG1	7.18884e-09	1.00562	0.0218016	0.0490809	1	0.00508352	0.000318142	1.96598e-07	0.0804603	0.168888	1	1	1	0.0947414	4.17036e-10	5.79398e-13	0.0856428	0.00105661	1.00562	1.00562	8.93892e-05	0.520631	1.53166e-06	1.24902e-05	2.00532e-08	0.000106066	3.76534e-05	2.12929e-05	1	1	0.00807227	1.00562	0.831511	1	1.00562	1.00562	1	0.0329842	0.0012875	1.00562	0.0123603	0.286197	1.00562	1.00562	1	0.000160209	0.030699	0.00059531	1
Cluster_SIP4	0.000230132	1.00772	0.00409527	1	1	8.64479e-07	0.000456641	0.0533005	0.00374655	0.00190975	1	1	1	0.00060066	2.47463e-07	3.03694e-06	0.115579	0.000158715	1.00772	1.00772	1	0.111929	0.0376126	0.00520708	0.00221169	1.4818e-06	1.33727e-07	0.00117277	0.0152137	0.115579	0.000106674	1.00772	0.950293	1	1.00772	1.00772	1	0.00083471	0.0250105	1.00772	0.134943	0.0551893	1.00772	1.00772	1	2.82319e-06	0.0514602	0.141957	0.000795788
Cluster_SKN7	0.0118714	1.00772	0.134282	3.33596e-05	0.000559163	0.0103298	1.31789e-09	2.9328e-05	0.0263561	0.00190975	0.0944283	1.13581e-07	0.000169376	0.00060066	0.000800741	3.29642e-05	1	0.0319508	1.00772	1.00772	1	0.847456	0.000559163	1.01725e-07	0.000359185	7.43132e-06	0.00221552	0.000369637	1	0.115579	9.90608e-07	1.00772	0.232517	1	1.00772	0.00772116	1	0.00083471	0.0014496	1.00772	0.00117339	0.0551893	1.00772	1.00772	1	0.00206699	0.971607	2.31417e-09	3.19517e-06
Cluster_SKO1	0.000370524	1.00311	0.774977	1	1	4.61072e-05	5.86006e-05	0.00967069	0.0275333	0.0975521	0.191264	1	1	0.122121	0.000115333	0.322529	0.0484654	0.108753	1.00311	1.00311	1	0.2576	0.0153875	0.0100602	0.00185939	0.00273729	3.61991e-06	0.00202533	1	1	0.00613004	1.00311	0.71949	1	1.00311	1.00311	1	1	0.00204646	1.00311	0.306534	0.114984	1.00311	1.00311	1	0.341891	0.144753	0.00048851	0.0125068
Cluster_SMP1	9.09807e-05	1.00415	0.014258	1	1	0.000225557	0.000364943	0.18426	0.0470946	0.127969	1	0.0680002	1	0.0453096	0.00130944	0.00143995	0.064125	1.27754e-05	1.00415	1.00415	1	0.0255816	0.0204743	1.30878e-06	4.63715e-06	7.65343e-07	0.0164977	0.00420408	1	1	0.00257479	1.00415	0.0872862	1	1.00415	1.00415	1	0.0245211	0.0892836	1.00415	4.79012e-05	0.000842382	1.00415	1.00415	0.0204743	0.0183589	0.285227	0.00273765	0.207786
Cluster_SOK2	0.404743	1.00436	0.384345	1	1	0.0251339	5.43403e-05	0.00113703	0.0514716	0.00871061	0.257239	0.00233924	0.0129468	0.582459	0.00189793	0.0155322	0.0672277	0.148953	1.00436	1.00436	1	0.733291	1	0.0256873	4.35688e-07	0.00932416	5.02614e-05	0.00765147	1	0.0672277	2.57096e-05	1.00436	0.441384	1	1.00436	0.00436046	1	0.0257339	0.0231874	1.00436	0.0649397	0.00811119	1.00436	1.00436	1	0.00493888	0.90017	8.15646e-05	0.0239321
Cluster_sphingolipids	0.0330858	1.00248	0.0472421	0.022085	0.0123252	0.0120379	0.000202369	1	0.191516	0.0788109	1	1	1	0.0830325	0.00136234	0.0362512	6.38268e-06	0.0879664	1.00248	1.00248	1	0.379317	1	1	0.367021	0.173255	0.000191088	0.0203613	1	0.0389521	0.034659	0.00248473	0.877505	1	1.00248	1.00248	1	8.38679e-05	0.012484	1.00248	3.19897e-07	0.000884769	1.00248	1.00248	0.0123252	0.0655092	0.565274	0.227228	0.00029876
Cluster_SRD1	4.8132e-07	1.00646	0.00690076	1	1	1.08954e-07	0.00430703	1	1.2633e-05	0.00113596	0.355609	0.103521	0.000118356	2.27907e-05	7.2027e-08	2.35485e-09	0.00449497	2.88656e-06	1.00646	1.00646	0.0190725	0.00338219	2.35085e-06	3.33254e-05	0.0269378	1.86986e-07	1.45845e-05	4.75491e-06	0.0127545	1	0.0228028	1.00646	0.377822	1	1.00646	1.00646	0.351402	1	0.0424159	1.00646	0.0749739	0.00650574	1.00646	1.00646	1	9.44877e-05	0.258965	0.00162009	0.303332
Cluster_STB1	0.000484793	1.00332	0.0509683	1	0.0164065	0.000102999	8.97547e-05	0.15029	0.0311133	1	0.202647	0.0547585	1	0.00328029	0.0335462	0.061693	1	0.000214342	1.00332	1.00332	1	0.0533237	1	0.0121048	0.0200447	0.165648	0.0443189	0.0540999	1	1	2.10163e-08	1.00332	0.247037	1	1.00332	1.00332	0.199969	0.000152151	0.0727461	1.00332	6.37736e-06	0.128155	1.00332	1.00332	1	0.000123064	0.127224	0.0278813	0.169943
Cluster_STE12	0.0914372	1.00436	0.0383262	1	0.0214892	1.03329e-05	0.00355136	0.192542	0.0514716	0.000352078	1	0.0712833	0.0129468	0.000136058	5.48724e-05	0.000148194	1	0.0108734	1.00436	1.00436	0.0129468	0.293044	1	0.136424	8.49018e-05	1.49766e-05	5.02614e-05	8.47899e-05	0.00864908	0.00206943	0.00086559	1.00436	0.677789	1	1.00436	1.00436	1	1	0.0071775	1.00436	0.0649397	0.00107085	1.00436	1.00436	1	0.000128362	0.757335	0.0682364	0.00167766
Cluster_Sterols	0.000413307	1.00562	0.130792	0.0490809	1	0.0429566	4.10974e-05	0.0299349	0.380651	0.0141935	0.317906	0.0907541	1	7.38137e-06	3.4702e-06	2.16503e-07	1.52176e-08	0.00105661	1.00562	1.00562	0.0166253	0.3161	1	0.0494115	0.077784	3.37972e-06	4.05632e-06	2.12929e-05	0.0111134	1	0.000579367	1.00562	0.44062	8.93892e-05	1.00562	1.00562	0.31403	0.0329842	0.000297953	1.00562	0.00279901	0.00350911	1.00562	1.00562	1	0.0178842	0.779579	0.00307593	0.000230409
Cluster_STP1	0.122799	1.0052	0.0946577	1	1	0.00012832	2.14099e-06	0.0019112	0.0703168	2.03916e-05	0.298247	0.00331432	1	0.0171361	0.00158166	2.95555e-05	0.00293366	0.0152391	1.0052	1.0052	1	0.378588	1	0.180276	1.4146e-07	5.57651e-06	0.130937	1.86721e-05	1	1	0.000238868	1.0052	0.585962	1	1.0052	1.0052	0.294556	0.000378495	0.00353117	1.0052	0.033602	1	1.0052	1.0052	0.0255401	1.20577e-07	0.403993	0.00907489	0.0331999
Cluster_STP2	0.00329954	1.00541	0.0287243	1	0.0265508	7.19558e-06	0.00167102	4.81137e-06	0.000981884	1	1	0.00358312	1	0.0866949	1.73416e-10	7.6146e-09	1	0.000944155	1.00541	1.00541	0.0160128	0.0530655	0.000274111	0.000109707	2.84779e-06	1.09106e-05	1.15152e-09	0.000231898	1	1	2.99673e-08	1.00541	0.406631	1	1.00541	1.00541	1	2.71409e-06	0.199267	1.00541	0.0391655	3.17862e-07	1.00541	1.00541	1	0.0148883	0.376545	0.0110675	0.261394
Cluster_SUM1	0.0135931	1.00436	0.384345	0.0383631	1	1.25981e-07	5.43403e-05	0.192542	0.0514716	0.133932	0.257239	0.0712833	1	0.209297	7.12954e-06	9.85024e-06	1	0.000495839	1.00436	1.00436	1	0.111454	1	0.000362123	0.551151	1.901e-06	5.02614e-05	8.47899e-05	1	1	0.00086559	1.00436	0.677789	1	1.00436	1.00436	1	0.0257339	0.00176517	1.00436	7.24328e-05	0.00107085	1.00436	1.00436	1	0.000128362	0.525875	0.0682364	0.00167766
Cluster_SWI4	9.69052e-08	1.01218	8.91475e-07	0.00480248	0.00137579	1.34117e-07	2.24055e-13	2.12077e-05	0.000475663	1.9475e-06	0.00851845	4.29891e-10	0.000419171	5.38781e-10	5.57308e-08	9.65361e-11	0.0151711	2.54191e-10	1.01218	1.01218	0.0354851	0.0245049	0.00137579	5.97528e-05	1.016e-06	2.13592e-12	2.4754e-05	5.32478e-11	0.023797	0.0151711	1.48076e-11	1.01218	0.0362792	1	1.01218	1.01218	0.55617	0.00204783	2.63237e-08	1.01218	1.09869e-20	1.90828e-13	1.01218	1.01218	1	8.15341e-09	0.153984	2.67618e-09	2.32964e-07
Cluster_SWI5	0.00207559	1.00793	0.000162461	0.0684548	0.0386132	0.000135568	1.41283e-05	0.32137	2.044e-11	0.00206386	0.416713	1.30519e-07	1	0.000110538	2.38068e-06	3.95576e-05	0.118522	8.20377e-06	1.00793	1.00793	4.45859e-07	0.00809513	0.0386132	1.55306e-06	7.40698e-06	8.41692e-08	1.26933e-05	2.79121e-06	1	0.00670476	3.02327e-07	1.00793	0.585015	0.0233454	1.00793	1.00793	0.0963578	0.0461597	6.9387e-05	1.00793	0.00571549	0.00324883	1.00793	1.00793	0.000589984	3.98315e-06	0.0462316	3.73143e-10	3.76068e-06
Cluster_SWI6	0.00495573	1.00604	0.00330947	0.0526299	1	0.000197203	0.014824	0.255903	8.38256e-06	3.75583e-05	0.00743937	0.000123889	0.0178494	1.24852e-06	1.38683e-06	0.000733948	1	1.97485e-11	1.00604	1.00604	1	0.00488799	1	0.0114644	0.0921273	3.8941e-08	8.07314e-07	0.000112069	0.0119341	0.091705	3.84313e-08	1.00604	0.31655	1	1.00604	1.00604	1	1	9.64983e-05	1.00604	2.48972e-10	4.71189e-09	1.00604	1.00604	1	0.0002962	0.118671	3.82335e-06	0.00030651
Cluster_TFs	0.0087934	1.00373	0.751425	1	1	0.00208343	0.0117634	0.000712649	1.05621e-05	1	0.224943	0.0614013	1	0.164654	0.014635	0.000946215	0.0578904	8.15733e-06	1.00373	1.00373	1	0.979262	0.0184421	0.10544	0.00039641	0.0109497	0.231529	0.0472374	0.00741579	1	0.00490434	1.00373	0.56924	1	1.00373	1.00373	1	0.0220918	0.178847	1.00373	0.144056	0.155445	1.00373	1.00373	0.0184421	0.0507932	0.99654	0.00889695	0.0178254
Cluster_THI2	0.447365	1.00499	0.233219	1	1	0.000376913	1.55802e-05	0.023994	4.8228e-05	1	1	1	0.0147872	0.000304679	3.59965e-05	0.0223614	0.0764783	7.50564e-07	1.00499	1.00499	1	0.209378	0.000232976	6.75114e-05	0.0583282	3.37145e-07	1.29467e-06	0.000993666	1	1	0.192125	1.00499	0.98508	1	1.00499	1.00499	1	1	0.1954	1.00499	0.0970667	0.0655995	1.00499	1.00499	0.0245287	0.00997527	0.19518	0.00735253	0.243933
Cluster_Thiamine	1	1.00228	0.688303	0.0202613	1	0.0344045	0.106545	0.00519787	1	0.0724803	1	0.0379572	1	0.000698109	0.134051	0.0307157	1	0.0809332	1.00228	1.00228	0.00679569	0.903843	1	0.292651	0.0611424	0.00837037	0.104374	0.300626	0.00453514	0.0357613	0.000577682	1.00228	0.85405	1	1.00228	1.00228	1	1	0.221183	1.00228	0.193622	0.0666455	1.00228	1.00228	1	0.602057	0.965393	0.0443891	0.120136
Cluster_tRNAprocessing	6.28815e-07	1.00667	0.298487	0.00147765	1	0.000698067	2.53618e-06	0.00392197	0.0179082	0.0196371	0.0734961	1	1	3.14389e-06	0.000171205	0.00117049	0.000138213	2.43919e-09	1.00667	1.00667	0.0196837	0.0780111	7.79815e-09	2.98128e-12	1.58112e-05	6.04384e-05	1.94029e-05	0.0186015	1	0.100728	5.62016e-05	1.00667	0.128037	1	1.00667	1.00667	1	0.0389918	0.0297442	1.00667	0.0837278	0.00747042	1.00667	1.00667	1	0.00302537	0.4489	0.0884944	0.00571912
Cluster_tRNAsynth	9.96233e-10	1.00625	0.68769	1	1	0.00415093	0.00362623	1.01115e-05	0.00170638	0.185849	0.346381	0.0047565	1	0.00655914	1.47276e-05	0.000862893	0.00421307	0.00144367	1.00625	1.00625	0.0184611	0.774866	0.00036628	0.00202556	6.47612e-08	0.00546492	1.15748e-06	0.000229881	1	1	0.00605146	1.00625	0.194486	0.0184611	1.00625	1.00625	0.342252	1	0.323775	1.00625	0.385642	0.111243	1.00625	1.00625	0.030585	0.00818726	0.854594	0.905255	0.0464124
Cluster_Tryptophan	0.00263712	1.00248	0.367432	0.022085	1	0.158684	0.000202369	4.30514e-06	2.07099e-08	0.00284442	0.011695	0.0413398	0.00741195	0.0830325	0.00909844	0.0362512	0.0389521	1	1.00248	1.00248	0.00741195	0.675774	1	0.00520698	2.55999e-13	0.00262259	0.00232138	0.00425019	1	0.0389521	0.00743143	1.00248	1	0.00741195	1.00248	1.00248	0.154019	1	0.012484	1.00248	0.221605	0.0779658	1.00248	1.00248	1	0.0655092	0.565274	0.227228	0.00029876
Cluster_UGA3	2.34397e-08	1.00457	0.028689	1	1	2.10819e-05	7.41198e-06	0.00130723	0.00630432	0.139855	0.267707	1	1	1.67258e-05	8.99827e-05	0.000187879	0.0703209	4.70191e-07	1.00457	1.00457	5.88694e-05	0.0963363	0.0225032	0.00417502	0.00107879	5.13496e-07	0.000603677	4.95222e-06	1.97045e-05	0.0703209	0.00135533	1.00457	0.270732	1	1.00457	1.00457	1	0.0269454	0.0961853	1.00457	0.220161	1	1.00457	1.00457	0.0225032	2.6642e-06	0.0586094	1.48159e-06	3.89636e-06
Cluster_USV1	0.00435284	1.00583	0.106229	0.0508569	1	0.00702663	6.31598e-06	0.248257	0.00130933	0.000839499	0.0580331	0.0939617	0.0172375	0.000744368	0.000197695	0.0051961	0.0886787	0.0011772	1.00583	1.00583	1	0.677991	0.000318548	0.0101218	0.003357	0.000746498	5.53381e-07	0.000915948	1	1	0.000199962	1.00583	0.952857	1	1.00583	1.00583	1	0.0341882	0.00892656	1.00583	0.00349939	0.300911	1.00583	1.00583	1	3.48179e-05	0.557282	0.00384138	0.278458
Cluster_Vacuole	0.00110236	1.01411	0.35919	0.11786	2.47743e-05	2.34043e-08	9.42891e-07	0.000517553	0.00103419	0.0755822	0.61456	0.211067	0.040915	1.22036e-05	1.27772e-08	8.40431e-08	1	0.00156413	1.01411	1.01411	1	0.860955	1	0.0168012	5.08808e-06	0.00171216	1.31157e-07	8.96262e-05	1	0.199969	0.000714309	1.01411	0.968795	1	1.01411	1.01411	1	0.0027255	0.125576	1.01411	0.119908	0.267542	1.01411	1.01411	1	1.29599e-07	0.994971	7.64287e-09	0.00714787
Node 1	0.137556	1.00124	0.0807777	1	0.00617791	0.000997013	0.271426	7.79835e-13	1	1	1	1	1	0.220529	0.0254646	0.144106	1	0.0449682	1.00124	1.00124	1	0.735655	1	0.0131545	2.50469e-09	0.00116602	0.033617	0.328823	1	1	0.258873	1.00124	0.649758	1	1.00124	1.00124	1	1	0.298428	1.00124	0.370018	0.0206686	1.00124	1.00124	1	0.000538477	0.461938	1	1
Node 10	1.7984e-06	1.00207	0.278227	1	1	0.0219915	0.0122879	0.0967212	0.0124882	1	1	1	1	0.000458773	2.84623e-05	0.228529	0.000452947	1	1.00207	1.00207	1	0.482657	1	0.270009	0.00506499	0.0251386	2.8499e-06	0.000395559	1	1	0.21965	1.00207	1	1	1.00207	1.00207	1	5.72457e-05	0.784739	1.00207	1	0.329914	1.00207	1.00207	1	0.0402559	0.655452	0.170631	0.109828
Node 11	0.000458718	1.00145	0.549874	0.0129362	1	0.372155	0.0465314	0.06871	0.00603056	1	1	0.0243143	1	0.0301709	0.198669	0.0125385	1	0.052269	1.00145	1.00145	1	0.668441	1	1	0.234043	0.127196	1	0.44014	1	1	0.0931312	1.00145	0.000101043	1.84683e-09	1.00145	1.00145	1	2.67588e-05	0.445931	1.00145	0.0112691	1	1.00145	1.00145	1	0.10308	0.796939	0.422187	0.0781873
Node 12	1	1.00124	0.333468	1	0.00617791	1	0.00238792	1	1	1	1	1	1	0.0221369	0.153529	1	1	1	1.00124	1.00124	1	0.735655	1	1	1	0.0840893	0.033617	0.328823	1	1	0.0604584	1.00124	0.0562315	1	1.00124	1.00124	1	0.00740966	0.298428	1.00124	0.370018	0.213457	1.00124	1.00124	1	0.394885	0.461938	0.069289	1
Node 13	0.00421076	1.0029	0.446603	1	1	1.83524e-05	0.00452493	1	0.00164876	1	1	1	1	0.108635	0.000528704	0.0483534	1	0.101876	1.0029	1.0029	1	0.293924	1	0.0679007	0.41354	0.104301	2.01747e-06	0.000777752	1	1	0.000623926	1.0029	0.682329	1	1.0029	1.0029	0.17731	1	0.062841	1.0029	0.278243	0.429205	1.0029	1.0029	1	0.311446	0.482212	0.000312785	0.150362
Node 14	7.38726e-06	1.00436	0.566168	1	1	7.0084e-05	0.0900642	0.192542	0.00551375	0.00871061	0.257239	0.00233924	1	0.000136058	0.00189793	0.0155322	1	0.0108734	1.00436	1.00436	1	0.111454	0.0214892	0.000362123	0.041557	0.0301198	0.00336922	8.47899e-05	1	0.0672277	0.00385669	1.00436	0.872901	1	1.00436	1.00436	0.253961	0.000265531	0.0612112	1.00436	0.200357	1	1.00436	1.00436	1	0.23506	0.259895	0.476918	1
Node 15	4.05366e-08	1.00332	0.311268	1	1	1.19724e-05	0.00758579	0.15029	0.0311133	0.103717	0.202647	1	1	0.00328029	0.113359	0.339918	1	0.0063641	1.00332	1.00332	0.00987444	0.484464	0.0164065	0.395814	0.456658	0.00458447	0.0443189	0.0540999	1	0.0516168	0.00196235	1.00332	0.752918	1	1.00332	1.00332	0.199969	0.000152151	0.170946	1.00332	0.708727	0.473215	1.00332	1.00332	1	0.131841	0.696921	0.342103	0.169943
Node 16	0.116009	1.00103	0.443155	1	1	0.0446686	0.231919	0.0495651	1	1	1	1	1	0.187464	0.110841	0.00617493	1	1	1.00103	1.00103	1	0.802892	1	0.145534	0.000484914	0.646245	1	0.0475311	1	1	0.192735	1.00103	0.582794	1	1.00103	1.00103	1	1	0.453627	1.00103	1	0.0141414	1.00103	1.00103	1	1	0.88646	0.324097	1
Node 17	0.02435	1.00021	0.657656	1	1	1	1	1	1	1	1	1	1	1	1	1	1	0.00763516	1.00021	1.00021	1	0.832852	1	1	1	1	1	0.338011	1	1	0.164878	1.00021	1	1	1.00021	1.00021	1	1	0.475237	1.00021	0.0740817	0.0392076	1.00021	1.00021	1	1	0.879282	1	1
Node 18	1	1.00083	0.88081	1	1	0.551505	1	0.0398486	1	1	1	1	1	0.153003	0.0720873	0.0985199	1	1	1.00083	1.00083	1	0.867458	1	1	0.141279	0.564484	0.188163	0.11522	1	1	0.513713	1.00083	1	1	1.00083	1.00083	1	1	0.649537	1.00083	0.265067	1	1.00083	1.00083	1	1	0.926073	0.268992	1
Node 19	1	1.00021	1	1	1	1	1	1	1	1	1	1	1	1	1	1	1	1	1.00021	1.00021	1	1	1	1	1	1	1	1	1	1	1	1.00021	1	1	1.00021	1.00021	1	1	1	1.00021	1	1	1.00021	1.00021	1	1	1	1	1
Node 2	0.00108131	1.00688	0.257975	0.00157147	1	6.45265e-05	0.0250916	5.6089e-15	6.23946e-08	0.0208159	1.86416e-18	0.10984	0.000134355	3.35281e-08	2.22071e-07	1.48933e-05	0.103717	0.0258168	1.00688	1.00688	0.0202946	0.691687	1	0.000441208	5.48803e-18	0.0014116	3.11411e-06	0.000420464	1	1	1.18461e-08	1.00688	0.917623	1	1.00688	0.00687783	0.369329	0.000663216	0.00287557	1.00688	0.225477	0.0385465	1.00688	1.00688	1.03603e-14	4.53989e-06	0.905397	0.0341587	0.000510257
Node 2_fuzzy0.06	0.00109114	1.01026	0.0956501	0.00344646	1	3.18994e-08	0.00014877	3.35673e-29	9.13816e-13	0.00428373	8.14525e-19	0.0123658	9.74306e-07	1.62238e-13	1.47152e-10	1.90988e-09	0.0109814	0.0533005	1.01026	0.0102638	0.0300347	0.563835	0.0495651	1.74358e-06	6.09838e-30	8.09573e-05	8.39088e-09	5.94454e-06	1	0.15029	9.29382e-11	1.01026	0.690661	1	1.01026	0.0102638	0.02961	1.36429e-07	1.55174e-05	1.01026	0.0670868	0.00054536	1.01026	1.01026	1.07191e-28	1.00013e-07	0.76639	0.0282868	0.00230373
Node 20	1	1.00248	0.999316	1	1	0.66964	0.123678	0.114935	0.191516	1	1	1	1	0.0830325	0.427433	1	1	0.0879664	1.00248	1.00248	1	0.999999	1	1	0.367021	0.397391	0.121206	0.827971	1	1	0.612581	1.00248	1	1	1.00248	1.00248	1	1	0.97137	1.00248	0.603359	0.381538	1.00248	1.00248	1	0.249876	1	0.609684	1
Node 21	0.342805	1.00353	0.997606	1	1	0.373555	0.216391	0.15891	0.0348664	1	1	1	1	0.0295339	0.32988	0.356864	1	0.00717812	1.00353	1.00353	1	0.999999	1	0.414578	0.130877	0.644148	0.212467	0.878274	1	1	0.303776	1.00353	0.949015	1	1.00353	1.00353	1	1	0.896225	1.00353	0.730376	0.141657	1.00353	1.00353	1	0.401341	1	0.736451	0.015962
Node 22	0.0713	1.00062	0.72869	1	1	0.0868931	1	1	0.0517136	1	1	1	1	0.00480122	0.316416	1	1	1	1.00062	1.00062	1	0.925582	1	1	0.10794	0.463853	0.144719	0.709988	1	1	0.417634	1.00062	0.408082	1	1.00062	1.00062	1	1	0.462879	1.00062	0.206227	1	1.00062	1.00062	1	0.222045	0.95985	1	1
Node 23	1	1.00062	1	1	1	1	1	1	1	1	1	1	1	1	1	1	1	1	1.00062	1.00062	1	1	1	1	1	1	1	1	1	1	1	1.00062	1	1	1.00062	1.00062	1	1	1	1.00062	1	1	1.00062	1.00062	1	1	1	1	1
Node 24	1	1.00021	1	1	1	1	1	1	1	1	1	1	1	1	1	1	1	1	1.00021	1.00021	1	1	1	1	1	1	1	1	1	1	1	1.00021	1	1	1.00021	1.00021	1	1	1	1.00021	1	1	1.00021	1.00021	1	1	1	1	1
Node 25	1	1.00021	1	1	1	0.181593	1	1	1	1	0.0140322	1	1	1	1	1	1	1	1.00021	1.00021	1	0.832852	1	1	1	1	1	1	0.000412712	1	1	1.00021	1	1	1.00021	1.00021	1	0.00123813	0.475237	1.00021	1	1	1.00021	1.00021	0.00103178	1	0.879282	1	1
Node 26	1	1.00041	0.882847	1	1	1	1	1	1	1	1	1	1	1	0.223979	0.0505266	1	1	1.00041	1.00041	1	0.97209	1	1	0.0733132	0.340001	1	0.561816	1	1	0.3026	1.00041	0.294996	1	1.00041	1.00041	1	1	0.724676	1.00041	1	1	1.00041	1.00041	1	0.154116	0.985449	0.144981	1
Node 27	1	1.00083	0.88081	1	1	0.551505	0.0147282	1	1	0.0269702	1	0.0139628	1	0.153003	0.0720873	0.0985199	1	1	1.00083	1.00083	1	0.867458	1	1	0.141279	0.022635	0.188163	0.11522	1	0.0131456	1	1.00083	1	0.00247474	1.00083	1.00083	1	1	0.276221	1.00083	0.0297052	0.147889	1.00083	1.00083	1	0.284532	0.926073	0.0306549	0.00077544
Node 28	1	1.00021	1	1	1	1	1	1	1	1	1	1	1	1	1	1	1	1	1.00021	1.00021	1	1	1	1	1	1	1	1	1	1	1	1.00021	1	1	1.00021	1.00021	1	1	1	1.00021	1	1	1.00021	1.00021	1	1	1	1	1
Node 29	0.00341646	1.00083	0.186945	1	0.00412201	0.020642	0.190279	0.000593303	0.0683571	1	0.054975	1	1	1	0.0720873	0.0985199	1	1	1.00083	1.00083	0.00247474	0.867458	1	0.00548149	0.00792122	0.161959	0.014387	0.415725	1	1	0.0156694	1.00083	0.503048	1	1.00083	1.00083	1	1	0.276221	1.00083	0.00152474	1	1.00083	1.00083	0.00412201	0.00193153	0.597639	0.268992	1
Node 3	1	1.0052	1	1	1	1	0.733427	1	1	0.157391	1	1	1	1	1	1	1	1	1.0052	1.0052	1	1	1	1	1	0.994526	1	0.999968	1	0.0795427	1	1.0052	0.987484	1	1.0052	1.0052	1	1	1	1.0052	1	1	1.0052	1.0052	1	1	1	1	1
Node 30	1	1.00165	0.72278	1	1	0.163894	0.00619075	0.00269796	1	0.00122748	1	1	1	0.282697	0.245074	0.187404	1	1	1.00165	1.00165	1	0.86441	1	1	0.0024982	0.000849888	0.0586858	0.0210514	1	1	0.0294353	1.00165	0.753195	1	1.00165	1.00165	1	0.00986936	0.11422	1.00165	0.460017	1	1.00165	1.00165	1	0.130377	0.938444	0.117101	1
Node 31	0.227218	1.00772	0.907009	1	1	8.99223e-05	0.0023744	0.0533005	0.000413462	0.224129	1	0.122354	0.0227357	0.00060066	0.00288642	0.0140488	1	0.247721	1.00772	1.00772	1	0.965301	1	0.00520708	0.0476273	0.00167456	0.00221552	0.00866758	1	1	0.0125939	1.00772	0.729917	1	1.00772	1.00772	1	0.0449682	0.38033	1.00772	0.0521809	0.00282623	1.00772	1.00772	0.0376126	0.00779565	0.996779	0.00532514	0.008602
Node 32	0.026905	1.00562	0.0591838	1	1	1.34931e-05	0.000318142	5.86018e-06	0.380651	0.0141935	1	0.0038618	1	7.32164e-05	3.4702e-06	3.51786e-06	1	0.00105661	1.00562	1.00562	1	0.520631	1	0.00888559	0.000384098	0.00656699	0.00193378	0.00178218	0.0111134	0.0856428	2.38054e-05	1.00562	0.44062	1	1.00562	1.00562	1	0.0329842	0.397202	1.00562	0.605195	0.0198139	1.00562	1.00562	1	3.11318e-06	0.779579	0.0133508	0.269975
Node 33	0.0713	1.00062	0.284352	1	1	0.0868931	0.146392	1	1	1	1	1	1	0.00480122	0.316416	0.0748319	1	1	1.00062	1.00062	1	0.577629	1	1	1	1	0.144719	0.265473	1	1	0.072533	1.00062	0.0688245	1	1.00062	1.00062	1	1	0.462879	1.00062	0.015615	1	1.00062	1.00062	1	0.222045	0.679747	0.016128	1
Node 34	0.158583	1.00145	0.246906	1	1	0.117731	0.308908	0.06871	1	0.0467337	1	1	1	1	0.0406789	0.0125385	1	1	1.00145	1.00145	0.00432811	0.668441	1	0.197671	0.025743	0.0266134	0.0455101	0.0478972	1	0.0228982	0.00188856	1.00145	1	1	1.00145	1.00145	1	1	0.0054487	1.00145	0.416746	0.244334	1.00145	1.00145	1	0.00117695	0.796939	0.0117993	1
Node 35	1	1.00269	0.999727	1	1	0.429271	1	1	0.0209214	0.0850995	1	1	1	0.41737	0.807997	1	0.0421331	1	1.00269	1.00269	0.00802796	1	1	1	1	0.933081	0.492433	0.964366	1	1	0.36503	1.00269	0.897194	1	1.00269	1.00269	1	1	0.982555	1.00269	0.0661076	0.405847	1.00269	1.00269	1	0.0802692	1	0.639156	0.140402
Node 36	5.22615e-08	1.03978	0.00512235	2.96757e-11	0.000492885	3.38619e-10	9.32133e-22	9.20263e-12	2.28393e-22	1.66803e-24	0.110839	2.89167e-14	3.84007e-09	2.46602e-15	2.04471e-30	3.28753e-29	1.11468e-09	0.000371496	1.03978	1.03978	5.26404e-05	0.963754	0.0130164	8.96758e-10	3.98701e-21	9.87905e-22	1.07625e-25	6.01392e-15	0.00142127	5.77274e-13	1.90034e-18	1.03978	0.919016	2.52919e-18	1.03978	0.0397805	1	2.72306e-05	2.37867e-11	1.03978	0.000138363	1.06116e-16	1.03978	1.03978	0.000492885	8.2019e-41	0.999912	4.19151e-64	1.23102e-30
Node 37	0.0113971	1.00145	0.246906	1	1	0.000209213	0.0465314	0.0020366	0.116575	0.0467337	1	1	5.36283e-06	1	0.00040238	0.0125385	0.0228982	0.052269	1.00145	1.00145	1	0.668441	1	1	0.00160532	0.00344922	0.00388413	0.00737737	1	1	0.000118995	1.00145	0.705984	1	1.00145	1.00145	1	1	0.187802	1.00145	0.000866193	0.244334	1.00145	1.00145	1	0.0140697	0.796939	0.0117993	1
Node 38	1	1.00103	0.443155	0.00925539	1	0.225461	0.231919	0.0495651	0.00293814	1	1	1	1	0.187464	0.0139571	0.000157538	1	1	1.00103	1.00103	1	0.400552	1	1	0.173379	0.00523626	0.0231798	0.0475311	1	1	0.192735	1.00103	1	1	1.00103	1.00103	1	1	0.453627	1.00103	0.319557	0.181326	1.00103	1.00103	1	0.0546135	0.525433	0.00377925	0.0564823
Node 39	0.0107867	1.00751	0.867851	0.0649586	1	0.00799681	0.00919329	3.92014e-11	3.11543e-05	0.218769	0.000126198	0.00023843	6.46792e-10	9.90294e-07	2.52204e-09	5.80367e-14	0.00603168	0.000142331	1.00751	1.00751	0.0221258	0.999663	1	9.28902e-05	1.95515e-10	0.0265577	7.46921e-06	0.00579505	1	1	0.0034126	1.00751	0.353154	1	1.00751	1.00751	0.395307	0.0437754	0.127979	1.00751	0.0040278	0.0123269	1.00751	1.00751	3.72836e-06	1.97295e-06	0.999993	0.00106885	0.0643473
Node 4	0.237725	1.00228	0.955605	0.0202613	0.0113028	0.321613	0.106545	0.00519787	1.05018e-08	1	1	0.0379572	1	0.0710424	0.38348	1	1	1	1.00228	1.00228	0.00679569	0.99937	1	0.292651	0.00677475	0.341357	0.104374	0.54089	1	1	0.267403	1.00228	0.85405	1	1.00228	1.00228	1	1	0.851847	1.00228	0.193622	0.35624	1.00228	1.00228	1	0.219148	0.999184	0.0443891	0.120136
Node 40	1	1.00353	1	1	1	1	1	1	1	1	1	1	1	1	1	1	1	1	1.00353	1.00353	1	1	1	1	1	1	1	1	1	1	1	1.00353	1	1	1.00353	1.00353	1	1	1	1.00353	1	1	1.00353	1.00353	1	1	1	1	1
Node 41	0.237725	1.00228	0.955605	1	1	0.321613	0.0162637	0.105873	0.0007764	0.0724803	0.144106	1	1	0.366818	0.38348	1	1	1	1.00228	1.00228	1	0.99937	1	0.292651	0.0611424	0.134491	0.104374	0.776084	1	0.0357613	0.267403	1.00228	0.85405	0.00679569	1.00228	1.00228	0.142132	1	0.851847	1.00228	1	0.35624	1.00228	1.00228	1	0.0521418	0.999923	0.198685	0.120136
Node 42	0.00560354	1.00103	0.443155	0.00925539	1	0.225461	0.001241	1	0.0847118	0.0336018	1	0.0174247	0.00309278	0.187464	0.469613	0.121606	0.0164065	0.0376126	1.00103	1.00103	1	0.400552	1	0.145534	1	0.048733	1	0.548372	1	1	0.00318963	1.00103	0.582794	1	1.00103	1.00103	1	0.00617791	0.0241859	1.00103	0.047107	0.181326	1.00103	1.00103	1	0.0546135	0.525433	0.048572	0.0564823
Node 43	1	1.00083	0.576571	1	1	0.153144	0.190279	1	0.0683571	1	1	1	1	1	0.00612372	0.00376797	0.0131456	1	1.00083	1.00083	1	0.867458	1	0.118217	1	0.022635	0.188163	0.11522	1	1	0.513713	1.00083	1	1	1.00083	1.00083	1	1	0.924253	1.00083	1	1	1.00083	1.00083	1	1	0.926073	0.0306549	1
Node 44	1	1.00062	0.72869	1	1	0.451915	0.146392	1	1	1	1	0.0104894	1	0.117089	1	1	1	1	1.00062	1.00062	1	0.995345	0.00309278	0.0900334	1	1	1	0.709988	1	1	0.417634	1.00062	1	1	1.00062	1.00062	1	0.00371057	0.855574	1.00062	1	1	1.00062	1.00062	1	0.0182581	0.95985	0.209407	0.0342757
Node 45	8.02427e-09	1.01476	0.127739	0.122836	0.070196	4.23065e-06	2.9814e-07	0.000634026	2.71117e-07	2.90171e-18	0.00280434	0.0243222	2.898e-06	0.000461614	7.07777e-07	1.39708e-07	5.22475e-08	7.05908e-07	1.01476	1.01476	2.8038e-11	0.726919	0.00200001	4.8159e-05	8.18217e-06	4.84866e-08	2.52239e-07	1.65946e-05	1	5.36133e-20	1.95698e-21	1.01476	0.977476	0.000611385	1.01476	0.000106311	1	1	3.85199e-05	1.01476	1.91862e-06	1.34645e-05	1.01476	1.01476	0.00200001	3.44416e-24	0.962489	2.20673e-16	1.27917e-05
Node 46	1	1.00103	0.95022	0.00925539	0.00515038	0.633016	1	1	1	1	1	1	1	0.187464	1	1	0.0164065	1	1.00103	1.00103	1	0.996638	1	1	1	0.237443	1	0.548372	1	1	0.593957	1.00103	0.582794	1	1.00103	1.00103	1	0.00617791	0.780143	1.00103	1	0.181326	1.00103	1.00103	1	0.0546135	0.999049	0.048572	0.0564823
Node 47	1	1.00062	1	1	1	1	1	1	1	1	1	1	1	1	1	1	1	1	1.00062	1.00062	1	1	1	1	1	1	1	1	1	1	1	1.00062	1	1	1.00062	1.00062	1	1	1	1.00062	1	1	1.00062	1.00062	1	1	1	1	1
Node 48	0.137556	1.00124	0.66253	0.0110973	1	0.0774585	0.0343855	0.0591853	0.00435706	0.0401895	0.0813348	0.0208752	1	0.220529	2.78467e-06	5.89087e-06	0.000152151	1	1.00124	1.00124	0.00371057	0.333531	1	0.0131545	0.0188465	0.0840893	8.96971e-05	0.00148233	1	1	0.258873	1.00124	0.649758	0.00371057	1.00124	1.00124	1	0.00740966	0.0114809	1.00124	0.370018	0.213457	1.00124	1.00124	1	1	0.461938	0.375058	0.0673968
Node 49	1	1.00083	0.986297	1	1	1	1	1	1	1	1	1	1	1	1	1	1	1	1.00083	1.00083	1	0.999224	1	0.118217	1	1	1	1	1	1	0.513713	1.00083	1	1	1.00083	1.00083	1	1	1	1.00083	0.265067	1	1.00083	1.00083	1	1	0.99979	1	1
Node 5	0.116009	1.00103	0.443155	0.00925539	1	0.0446686	0.231919	0.0495651	1	1	0.0682468	1	1	0.0151607	0.0139571	0.000157538	0.0164065	1	1.00103	1.00103	1	0.400552	1	0.145534	0.173379	0.048733	1	0.216754	1	1	1	1.00103	0.582794	1	1.00103	1.00103	1	1	0.0241859	1.00103	0.047107	0.181326	1.00103	1.00103	1	1	0.525433	0.324097	0.0564823
Node 50	1	1.00083	0.576571	1	1	0.153144	1	0.0398486	1	1	1	1	1	0.000256855	0.397859	0.0985199	1	1	1.00083	1.00083	1	0.48102	1	0.00548149	0.141279	0.00123137	0.188163	0.415725	1	1	0.0156694	1.00083	1	1	1.00083	1.00083	1	1	0.0509387	1.00083	0.265067	0.147889	1.00083	1.00083	1	0.284532	0.597639	1	0.00077544
Node 51	0.0939278	1.00083	0.186945	1	0.00412201	0.020642	0.0147282	1	0.0017832	1	1	0.0139628	0.00247474	0.153003	0.397859	1	1	1	1.00083	1.00083	1	0.867458	1	1	0.00792122	0.00123137	0.188163	0.808076	1	1	0.000734387	1.00083	1	1	1.00083	1.00083	1	1	0.276221	1.00083	1	1	1.00083	1.00083	1	0.0345846	0.597639	0.268992	0.00077544
Node 52	1	1.00021	0.657656	1	1	0.181593	0.0513826	1	1	1	1	1	1	1	1	1	1	1	1.00021	1.00021	1	0.832852	1	0.0309534	1	1	1	1	1	1	0.164878	1.00021	1	1	1.00021	1.00021	1	1	1	1.00021	1	1	1.00021	1.00021	1	1	0.879282	1	1
Node 53	0.137556	1.00124	0.333468	1	1	0.0118787	9.40842e-05	1	0.100783	0.000663216	1	0.0208752	1	0.00120848	0.0254646	0.000309184	1	0.00083471	1.00124	1.00124	1	0.735655	0.00617791	0.0131545	0.0188465	0.0133767	0.268567	0.104684	1	0.000152151	0.258873	1.00124	1	1	1.00124	1.00124	1	1	0.0877107	1.00124	1	0.0206686	1.00124	1.00124	0.00617791	0.000538477	0.842907	0.375058	1
Node 54	0.137556	1.00124	0.66253	1	1	0.0118787	9.40842e-05	0.00146416	0.100783	1	1	1	1	0.0221369	1	1	0.0196574	0.0449682	1.00124	1.00124	1	0.735655	1	1	0.0188465	0.0840893	1	0.328823	1	1	0.00831971	1.00124	1	1	1.00124	1.00124	1	1	0.0877107	1.00124	1	0.0206686	1.00124	1.00124	1.27564e-05	0.000538477	0.842907	0.375058	1
Node 55	0.158583	1.00145	0.992077	1	1	0.372155	1	0.06871	0.116575	1	1	1	1	0.252256	0.588524	1	1	1	1.00145	1.00145	1	0.997986	1	1	0.234043	0.766633	0.305743	0.74535	1	1	0.32517	1.00145	0.312396	1	1.00145	1.00145	1	1	0.919725	1.00145	0.0896496	0.244334	1.00145	1.00145	1	0.443519	0.99957	1	1
Node 56	0.158583	1.00145	0.992077	1	1	0.372155	1	0.06871	0.116575	1	1	1	1	0.252256	0.588524	1	1	1	1.00145	1.00145	1	0.997986	1	1	0.234043	0.766633	0.305743	0.74535	1	1	0.32517	1.00145	0.312396	1	1.00145	1.00145	1	1	0.919725	1.00145	0.0896496	0.244334	1.00145	1.00145	1	0.443519	0.99957	1	1
Node 57	0.00560354	1.00103	0.776695	1	1	0.225461	0.0237197	1	1	0.0336018	1	0.0174247	1	1	0.0139571	0.121606	0.0164065	1	1.00103	1.00103	1	0.964307	0.00515038	0.145534	0.173379	0.237443	0.0231798	0.216754	1	1	1	1.00103	0.582794	1	1.00103	1.00103	1	1	0.780143	1.00103	0.047107	0.0141414	1.00103	1.00103	1	1	0.985493	0.324097	1
Node 58	0.137556	1.00124	0.333468	1	1	0.299462	0.271426	1	1	1	1	1	1	0.220529	0.53283	1	1	1	1.00124	1.00124	1	0.937365	1	0.00054291	1	0.71267	0.268567	0.658147	0.00247499	1	0.660974	1.00124	1	1	1.00124	1.00124	1	1	0.298428	1.00124	0.0672552	1	1.00124	1.00124	1	1	0.842907	1	0.00190995
Node 59	0.116009	1.00103	0.443155	1	1	0.0446686	0.231919	1	1	1	1	1	1	0.0151607	0.110841	1	1	1	1.00103	1.00103	1	0.964307	1	0.00895065	1	1	0.0231798	0.216754	1	1	0.593957	1.00103	0.582794	1	1.00103	1.00103	1	1	0.453627	1.00103	0.319557	1	1.00103	1.00103	1	1	0.88646	1	0.0564823
Node 6	0.0384891	1.00269	0.1241	1	1	0.198096	0.00336633	1	0.001312	1	1	1	1	0.00141851	0.00227775	0.0038765	0.0421331	0.0949472	1.00269	1.00269	0.00802796	0.948527	1	1	0.0826132	9.58334e-05	0.000297735	0.00968277	1	1	0.0488812	3.3398e-06	0.897194	1	1.00269	1.00269	1	0.0159964	0.231248	1.00269	0.0661076	0.0126858	1.00269	1.00269	1	0.00027153	0.938274	0.00182904	1.05884e-05
Node 60	0.0713	1.00062	0.959925	1	1	0.451915	0.146392	1	1	1	1	1	1	1	1	1	1	0.0227357	1.00062	1.00062	1	0.995345	1	1	1	0.463853	1	1	1	1	1	1.00062	1	1	1.00062	1.00062	1	1	0.855574	1.00062	0.206227	1	1.00062	1.00062	1	1	0.998249	0.209407	1
Node 61	1	1.00165	0.977508	0.014772	1	0.799	0.00619075	1	1	1	1	1	1	1	1	1	1	1	1.00165	1.00165	1	0.999976	1	1	1	0.45977	1	0.963227	1	1	0.389777	1.00165	0.753195	1	1.00165	1.00165	1	1	0.820739	1.00165	0.113849	0.274004	1.00165	1.00165	1	0.488254	0.999932	0.465771	1
Node 62	0.0232842	1.00207	0.278227	0.000136936	1	0.0219915	0.00111757	1	1	0.0661076	1	1	1	1	0.0231835	0.0255532	1	0.0738473	1.00207	1.00207	1	0.482657	1	0.00297256	0.00506499	0.000564984	0.0118868	0.0812397	1	1	0.0672211	1.00207	0.207165	1	1.00207	1.00207	1	5.72457e-05	0.317541	1.00207	0.166155	0.329914	1.00207	1.00207	1	0.567247	0.655452	0.034144	1
Node 63	1	1.00021	0.657656	1	1	0.181593	1	1	0.0175402	1	1	1	1	1	0.119067	1	1	1	1.00021	1.00021	1	0.832852	1	1	1	0.187577	0.0507635	0.338011	1	1	1	1.00021	0.160338	1	1.00021	1.00021	1	1	0.475237	1.00021	1	1	1.00021	1.00021	1	1	0.879282	1	1
Node 64	0.028011	1.00228	0.446838	0.0202613	1	0.00709584	0.0162637	0.105873	0.177048	1	0.144106	1	1	0.0710424	0.0330741	0.24831	1	1	1.00228	1.00228	1.40378e-05	0.903843	1	0.292651	0.0611424	0.000143496	0.0157402	0.300626	0.00453514	1	0.0233142	1.00228	0.0848745	1	1.00228	1.00228	1	1	0.433171	1.00228	0.193622	1	1.00228	1.00228	0.0113028	0.0521418	0.965393	0.00682398	0.00674794
Node 65	0.0149559	1.00165	0.44613	0.014772	1	0.441575	0.34447	0.0781403	0.132093	1	1	1	1	0.00318481	0.0594522	0.0008337	1	1	1.00165	1.00165	1	0.231227	1	1	0.0334913	0.000849888	1	0.0210514	1	1	0.131349	1.00165	1	1	1.00165	1.00165	1	1	0.11422	1.00165	0.460017	1	1.00165	1.00165	1	0.130377	0.35701	0.017837	1
Node 66	1	1.00021	0.657656	1	0.00103178	1	1	1	1	1	1	1	1	0.0406521	1	1	1	1	1.00021	1.00021	1	0.832852	1	1	1	1	1	0.338011	1	1	1	1.00021	1	1	1.00021	1.00021	1	0.00123813	0.475237	1.00021	1	1	1.00021	1.00021	1	1	0.879282	1	1
Node 67	2.85714e-14	1.00751	0.00150105	1	0.000529158	1.69979e-10	0.000374264	0.0507399	0.000362544	0.0245245	0.0901137	0.00680411	0.0221258	9.15813e-06	2.41446e-12	1.84841e-07	0.00603168	0.241889	1.00751	1.00751	0.0221258	0.001346	1	0.0240758	4.56381e-06	8.95176e-05	3.53637e-12	1.16028e-09	1	1	1.71756e-09	1.00751	0.706591	0.0221258	1.00751	1.00751	1	0.000790027	1.54963e-06	1.00751	0.0040278	5.66827e-05	1.00751	1.00751	1	2.70176e-07	0.00956798	0.00106885	1.20609e-07
Node 68	3.26461e-09	1.0052	0.0116647	0.0455202	1	0.000606384	0.00134224	0.224856	3.30595e-06	0.0122344	0.00487358	1	1	4.24798e-05	0.000325752	1.98718e-06	0.00293366	1	1.0052	1.0052	0.0154001	0.0102042	1	0.545268	2.03599e-06	7.74329e-07	0.00126015	1.86721e-05	1	1	0.00108903	1.0052	0.789052	1	1.0052	1.0052	0.294556	1	0.000892834	1.0052	0.00838382	3.36202e-05	1.0052	1.0052	1	0.135818	0.177022	6.0954e-06	0.00280786
Node 69	1	1.00041	0.432465	1	1	0.330241	0.100135	1	1	1	1	1	1	0.0796596	0.223979	0.0505266	1	1	1.00041	1.00041	1	0.693613	1	1	1	1	1	0.561816	1	1	0.3026	1.00041	1	1	1.00041	1.00041	1	1	1	1.00041	1	1	1.00041	1.00041	1	0.154116	0.773115	0.144981	1
Node 7	1.00735e-20	1.05059	4.97285e-08	1.54969e-08	1.22829e-11	3.85124e-19	1.18158e-16	2.93269e-09	5.18506e-29	1.96366e-13	0.098878	4.45399e-13	1.68466e-24	1.30291e-17	1.70784e-33	1.4681e-29	2.73624e-10	5.25172e-15	1.05059	1.05059	4.02643e-15	0.53552	0.0200575	4.05787e-09	1.4869e-24	1.1398e-24	1.55285e-36	1.25166e-21	4.27807e-09	2.73624e-10	8.9774e-30	0.050594	0.824583	1.2647e-06	1.05059	0.00123268	0.387797	1.0523e-17	2.17348e-11	1.05059	1.49589e-09	1.54542e-23	1.05059	1.05059	2.22835e-07	8.7707e-53	0.891305	5.36498e-96	1.4347e-20
Node 70	1	1.00041	0.432465	1	1	0.0329454	1	1	1	1	1	1	1	1	1	1	1	1	1.00041	1.00041	1	0.693613	1	1	1	1	1	1	1	1	0.0271564	1.00041	1	1	1.00041	1.00041	1	1	0.225799	1.00041	1	1	1.00041	1.00041	1	1	0.773115	1	1
Node 71	1	1.00083	0.576571	1	1	0.551505	0.190279	1	1	1	1	1	1	1	0.00612372	0.0985199	6.10956e-05	1	1.00083	1.00083	1	0.48102	1	1	1	0.161959	0.00049775	0.11522	0.00165034	1	0.513713	1.00083	1	1	1.00083	1.00083	1	1	0.0509387	1.00083	1	1	1.00083	1.00083	1	0.284532	0.597639	1	1
Node 72	5.54036e-44	1.05227	0.0113097	1.91534e-08	2.59621e-07	7.20362e-21	4.61647e-24	1.93781e-19	1.38484e-23	5.90535e-12	0.232715	2.58551e-23	1.43078e-08	9.7181e-19	2.29109e-28	1.50751e-17	4.53642e-06	2.72086e-30	1.05227	1.05227	1.43078e-08	0.86679	2.51947e-18	6.55585e-24	7.79778e-30	1.76945e-16	1.3016e-36	3.20515e-16	3.99423e-05	0.00618229	3.63451e-17	1.05227	0.363825	0.000114088	1.05227	0.0522684	0.41005	1.23197e-08	4.33433e-08	1.05227	2.18089e-12	1.17152e-05	1.05227	1.05227	0.220147	1.30379e-22	0.999527	0.028758	7.463e-23
Node 73	2.36309e-161	1.14345	0.783213	7.45041e-34	5.13811e-07	2.73491e-59	1.10797e-71	5.57969e-28	1.2402e-76	2.87487e-29	0.00478439	2.49404e-34	2.58616e-19	1.82166e-41	8.15186e-58	5.9375e-43	4.61405e-22	2.05884e-63	1.14345	1.14345	3.2956e-08	1	1.49985e-281	0	5.97254e-50	6.65956e-33	1.03223e-86	2.04722e-27	2.1286e-05	0.00750756	3.10943e-34	1.14345	0.970795	3.2956e-08	1.14345	1.14345	0.161874	2.16099e-19	1.31998e-05	1.14345	1.03471e-07	7.09515e-15	1.14345	1.14345	3.09513e-14	7.99373e-24	1	7.79418e-06	1.58133e-46
Node 74	0.0113971	1.00145	0.949453	1	1	0.372155	1	1	0.116575	1	1	1	1	0.0301709	0.198669	0.0125385	1	1	1.00145	1.00145	1	0.997986	1	0.0180449	0.025743	0.766633	0.0455101	0.74535	1	1	0.716941	1.00145	0.705984	1	1.00145	1.00145	1	1	0.730995	1.00145	0.416746	1	1.00145	1.00145	1	0.443519	0.994551	0.422187	0.0781873
Node 75	0.000135845	1.00103	0.443155	1	1	0.225461	1	1	1	1	1	1	1	1	1	1	1	0.0376126	1.00103	1.00103	1	0.802892	1	0.00895065	1	0.237443	1	1	0.00206271	1	0.192735	1.00103	1	1	1.00103	1.00103	1	1	0.453627	1.00103	1	0.181326	1.00103	1.00103	1	1	0.88646	1	1
Node 76	0.0113971	1.00145	0.246906	1	1	0.117731	1	0.0020366	0.116575	1	1	1	1	0.0301709	0.0406789	1	0.0228982	0.00116298	1.00145	1.00145	1	0.668441	1	0.197671	0.025743	0.766633	0.00388413	0.180401	0.00288719	1	0.716941	1.00145	0.705984	1	1.00145	1.00145	1	0.00864015	0.730995	1.00145	1	1	1.00145	1.00145	1	0.443519	0.796939	1	0.0781873
Node 77	1	1.00021	0.657656	1	1	0.181593	1	1	0.0175402	0.00680974	1	1	1	0.0406521	0.119067	1	1	1	1.00021	1.00021	1	0.832852	1	0.0309534	1	0.187577	0.0507635	0.338011	1	0.00330169	0.164878	1.00021	1	1	1.00021	1.00021	1	1	0.475237	1.00021	0.0740817	0.0392076	1.00021	1.00021	1	1	0.879282	1	1
Node 78	1	1.00021	0.657656	1	1	1	1	1	1	1	1	1	1	1	1	1	1	1	1.00021	1.00021	1	0.832852	1	1	1	0.187577	1	0.338011	1	1	1	1.00021	1	1	1.00021	1.00021	1	1	0.475237	1.00021	1	1	1.00021	1.00021	1	0.0802724	0.879282	1	1
Node 79	0.00173589	1.00062	0.284352	1	1	0.451915	0.146392	1	1	1	1	1	0.00185644	0.117089	0.00168029	0.00191609	1	0.0227357	1.00062	1.00062	1	0.577629	1	1	0.10794	0.00658227	0.144719	0.0385713	1	1	0.00446814	1.00062	1	1	1.00062	1.00062	1	1	0.107259	1.00062	0.206227	1	1.00062	1.00062	1	1	0.679747	1	1
Node 8	7.7665e-10	1.01757	0.331132	0.144109	0.0827869	0.000179814	0.000963899	0.000163346	1.41097e-22	5.16167e-08	0.0284452	2.24005e-07	4.86767e-06	4.7155e-06	1.76826e-06	1.46747e-08	3.38241e-09	0.000370046	1.01757	1.01757	1.84476e-13	0.999962	0.0827869	7.25221e-06	6.52011e-17	0.000773412	1.03774e-07	0.00435711	1	0.00230989	5.17728e-09	1.01757	0.986112	0.000859959	1.01757	1.01757	0.688236	7.73315e-09	0.0897808	1.01757	0.0410566	2.91409e-13	1.01757	1.01757	1.30996e-09	6.80857e-08	0.999992	8.70895e-16	1.50859e-09
Node 80	1	1.00228	0.864183	1	1	0.0344045	0.00168579	2.21766e-12	1	4.5757e-05	1	1	1	0.00857247	0.134051	0.00232182	0.0357613	1	1.00228	1.00228	1	0.903843	1	1	2.62999e-08	0.0391121	1	0.300626	1	1	0.267403	1.00228	0.85405	1	0.00227696	0.00227696	1	1	0.6673	1.00228	0.571546	0.00775439	1.00228	1.00228	1	0.219148	0.993761	0.198685	0.120136
Node 81	0.158583	1.00145	0.0530896	1	0.00720458	0.00296651	0.308908	3.15968e-07	0.000173295	0.0467337	1	0.0243143	0.00432811	0.0301709	0.198669	0.166034	1	0.052269	1.00145	0.00144718	1	0.277713	1	2.87172e-05	6.03489e-05	0.0266134	0.305743	0.0478972	1	0.0228982	0.00188856	1.00145	0.705984	1	1.00145	1.00145	0.00378169	0.00864015	0.187802	1.00145	0.416746	0.244334	1.00145	1.00145	0.00720458	0.10308	0.406105	0.422187	0.0781873
Node 82	0.0442022	1.0029	0.238286	1	1	0.0282169	0.159647	1	1	1	1	1	1	0.017286	0.00358953	0.0483534	1	3.72549e-10	1.0029	1.0029	1	0.805095	1	1	0.41354	0.0327187	0.00433145	0.0190466	0.00577022	1	5.17876e-07	1.0029	0.174871	1	1.0029	1.0029	1	1	0.324551	1.0029	0.278243	0.000131848	1.0029	1.0029	1	0.311446	0.76588	0.00267141	1
Node 83	0.21866	1.00207	0.0936899	1	1	0.0905181	0.410217	1	0.0124882	1	1	1	1	0.0596842	0.0231835	0.228529	1	0.0738473	1.00207	1.00207	1	0.482657	6.31697e-08	5.91239e-06	0.00506499	0.0251386	0.00106764	0.0211988	1	1	0.0672211	1.00207	0.0615725	1	1.00207	1.00207	1	1	0.134008	1.00207	0.537189	0.055938	1.00207	1.00207	1	0.000583438	0.655452	0.170631	0.109828
Node 84	0.199123	1.00186	0.130597	1	1	0.0128984	0.0745616	0.0874771	0.147341	1	0.119522	1	1	0.00463507	0.0815136	0.208231	1	3.33596e-05	1.00186	1.00186	1	0.540931	3.05773e-05	0.00212885	0.0036449	0.2294	0.0729842	0.151921	1	1	0.0462032	1.00186	0.436092	1	1.00186	1.00186	1	1	0.0134565	1.00186	0.500086	0.302516	1.00186	1.00186	1	1.75716e-05	0.70236	0.0252849	1
Node 85	1	1.00083	0.576571	1	1	0.153144	0.190279	1	2.05781e-05	1	1	1	1	0.153003	0.397859	1	1	1	1.00083	1.00083	0.00247474	0.48102	0.00412201	0.118217	0.141279	0.022635	0.188163	0.11522	1	1	0.0156694	1.00083	0.123184	1	1.00083	1.00083	1	1	0.0509387	1.00083	0.265067	0.147889	1.00083	1.00083	1	0.0345846	0.597639	0.268992	1
Node 86	0.0087934	1.00373	0.206938	1	1	0.216761	0.235718	1	0.0387855	0.00642768	1	0.00171488	3.90129e-05	0.00517447	0.000565296	0.0100753	0.0578904	0.000309055	1.00373	1.00373	0.0111042	0.400149	0.0184421	0.0168598	0.496621	0.237752	0.000178353	0.00439889	1.30474e-05	1	0.00490434	0.00373405	0.56924	1	1.00373	1.00373	1	0.0220918	0.0302189	1.00373	0.00017964	0.00454624	1.00373	1.00373	1	0.000297127	0.62721	0.00149186	1.31317e-06
Node 87	1	1.00165	0.72278	1	1	0.00673104	0.34447	1	1	1	1	0.027742	1	0.0391663	0.637588	0.187404	1	0.0595156	1.00165	1.00165	1	0.995368	1	1	1	0.810471	1	0.963227	1	1	0.389777	1.00165	1	1	1.00165	1.00165	1	1	0.820739	1.00165	0.460017	1	1.00165	1.00165	1	0.488254	0.938444	1	0.0888551
Node 88	1	1.00145	0.549874	1	1	0.372155	1	1	0.116575	1	1	1	1	0.252256	0.198669	0.166034	0.0228982	0.052269	1.00145	1.00145	1	0.903691	1	1	0.025743	0.0266134	0.0455101	0.44014	1	1	0.32517	1.00145	0.705984	1	1.00145	1.00145	1	1	0.187802	1.00145	0.0896496	7.3058e-05	1.00145	1.00145	1	0.0140697	0.957828	0.0117993	0.0781873
Node 89	1	1.00103	0.776695	1	1	0.225461	3.26822e-05	0.0495651	0.0847118	0.0336018	1	0.0174247	1	1	0.469613	1	0.0164065	1	1.00103	1.00103	1	0.802892	0.00515038	0.00895065	0.173379	0.646245	0.229409	0.873002	1	0.0164065	1	1.00103	0.582794	1	1.00103	1.00103	1	1	0.453627	1.00103	0.319557	0.181326	1.00103	1.00103	1	0.342012	0.985493	1	1
Node 9	0.000142206	1.00248	0.164186	1	0.0123252	0.0503805	0.0208758	1	0.00102213	1	1	1	1	0.00101406	0.000151329	0.0362512	0.0389521	1	1.00248	1.00248	1	0.379317	0.0123252	0.0512598	0.367021	0.173255	1.14998e-05	0.0203613	1	1	0.121137	1.00248	1	1	1.00248	1.00248	1	0.0147735	0.321894	1.00248	1	0.381538	1.00248	1.00248	1	0.249876	0.565274	0.00963651	0.130327
Node 90	1	1.00041	1	1	1	0.330241	1	1	1	1	1	1	1	1	1	1	1	1	1.00041	1.00041	1	0.97209	1	1	1	0.340001	1	0.561816	1	1	1	1.00041	0.294996	1	1.00041	1.00041	1	1	1	1.00041	1	1	1.00041	1.00041	1	1	0.985449	1	1
[truncated: 41 more columns]
