# Supplementary material for: Conservation and Evolution of Cis-Regulatory Systems in Ascomycete Fungi
Source: PLoS Biol. 2004 Nov 9;2(12):e398. doi: 10.1371/journal.pbio.0020398 (PMC526180; doi:10.1371/journal.pbio.0020398)
Supplement: Dataset S15 — (433 KB XLS). [file pbio.0020398.sd015.xls]

## Sheet: Spar_newYCHG_500bp-probs
UID	ABF1	ACE2	ADR1	AFT1	ARO80	ASH1	AZF1	BAS1	YAP1	CAT8	CBF1	CHA4	CRZ1	CUP2	DAL80	GATA	ECM22	FKH1	FLO8	FZF1	GAL4	GAT1	GATGAG1	GATGAG2	GCN4	GCR1	GLN3	GZF3	HAC1	HAP1	HAP4	HCM1	HSF1	IME1	INO2/4	LEU3	LYS14	MAC1	MAL63	MATALPHA	MCB	MCM1	MCM1-2	MCM1-3	MET30/31	MIG1	MOT3	MSN2/4	MTsite1
Cluster_ABF1
Cluster_ACE2	0.98367	1.00541	0.283989	0.243235	1	0.95285	0.17715	0.123014	0.589663	0.873888	1	0.387272	0.549528	0.449689	0.867653	0.615959	0.77436	0.576744	1	1	0.0232748	0.857224	0.389221	0.0982591	0.436821	0.950284	0.924185	0.985302	1	1	0.527187	0.052423	0.406631	1	1	1	0.30436	0.129236	0.025352	1.00001	0.848485	0.26344	1.00541	1.00541	0.120253	0.376182	0.784764	0.0598664	0.590963
Cluster_adata-aAlpha	1	1.00248	0.999997	1	1	0.998273	0.981991	1	0.867761	1	1	0.468006	1	0.58653	0.947822	0.931259	1	1	1	1	1	0.999999	1	0.949781	0.963022	0.98779	0.912956	0.950322	1	1	0.91454	1	0.877505	1	1	1	1	0.112262	0.999963	1	1	0.127723	1.00248	1.00248	1	0.992966	1	0.986249	0.770666
Cluster_adata-ARG3	0.827693	1.00415	0.465869	0.523541	1	0.916031	0.712734	1.25032e-11	0.0762955	0.192652	0.559025	0.651028	1	0.353194	0.355419	0.031632	0.0959548	1	1	1	0.384631	0.352026	1	0.954535	1.41595e-08	0.817615	0.889841	0.194701	0.268437	0.498395	0.544107	1	0.0872862	0.240279	1	1	0.243458	0.252741	0.223669	1.00001	0.842704	0.104468	1.00415	1.00415	0.0767733	0.858983	0.505917	0.39203	0.914262
Cluster_adata-CalciumSpecific	0.998922	1.01498	1	0.929075	1	0.999129	0.996624	0.870557	0.99044	0.460801	1	0.712689	0.019356	0.974558	0.854217	0.866401	0.56163	0.82962	1	1	0.510816	1	0.977024	0.506455	0.999374	0.982975	0.662199	0.989156	1	1	0.889906	0.13734	0.979832	1	1	1	1	0.866499	1	1.00011	0.874685	0.865531	1.01498	1.01498	1	0.9865	1	0.576485	0.299652
Cluster_adata-Chaperones	0.230614	1.00499	0.898036	0.589354	0.427341	0.904096	0.11405	0.927206	0.905627	0.852052	1	0.717437	0.520955	0.360022	0.981836	0.735814	1	0.772849	1	1	1	0.969113	1	0.980429	0.988315	0.807979	0.987654	0.982551	1	1	0.816132	1	2.68985e-06	0.0039811	0.0147872	1	1	0.026648	0.878496	1.00001	0.253131	0.793612	1.00499	1.00499	1	0.872581	0.99242	0.771952	0.782775
Cluster_adata-EGT2	0.94571	1.00562	0.841871	1	1	0.857757	0.918122	0.947587	0.40984	0.883569	0.669171	0.405643	1	0.0957895	0.682495	0.46015	1	0.183025	1	1	0.481051	0.954658	0.760255	0.741994	0.658725	0.455618	0.859963	0.798242	1	0.606278	0.303238	1	0.44062	1	1	1	1	0.73968	0.29703	1.00002	0.952793	0.294576	1.00562	1.00562	1	0.592446	0.988416	0.744494	0.617364
Cluster_adata-ENA1	0.882289	1.00332	0.999992	1	0.0506277	0.994345	0.49386	0.825393	0.93271	0.348338	0.480421	1	1	0.988384	0.990942	1	1	1	1	1	1	1	1	0.897529	0.925339	0.976211	0.898025	0.989689	1	0.100213	0.99964	1	0.752918	1	1	1	1	0.549144	0.998368	1.00001	0.892415	0.947517	1.00332	1.00332	1	0.945257	1	0.974085	0.566105
Cluster_adata-ERD2	0.598005	1.00186	0.974592	0.283396	1	0.799079	1	0.62504	1	0.511018	1	1	1	0.378779	0.602968	0.085124	0.402156	1	1	1	1	0.991359	1	0.623146	0.9156	0.933365	1	0.967873	1	1	0.976815	1	0.792832	1	1	1	1	1	0.599809	1	0.889973	0.46183	1.00186	1.00186	1	1	0.997345	0.804327	1
Cluster_adata-G1DNAreplication	0.98367	1.00541	0.999662	0.618786	1	0.811292	0.17715	0.941521	0.928135	0.318926	1	0.387272	1	0.907402	0.761238	0.615959	0.77436	0.16329	1	1	1	0.999972	1	0.70943	0.967181	0.894526	0.530695	0.985302	1	1	0.951098	1	0.109726	1	1	1	1	0.726338	0.994843	1.00001	0.696357	0.00188393	1.00541	1.00541	1	0.697703	0.999999	0.927296	0.959054
Cluster_adata-OAC1	0.810744	1.00145	0.750403	1	0.149818	0.81763	0.903839	0.0278319	0.297322	0.426688	1	1	1	0.536745	0.88252	0.790057	1	0.56854	1	1	1	0.95449	1	0.184683	0.0615516	0.556758	0.91612	0.612614	1	0.214276	0.75279	1	0.705984	1	1	1	0.092913	0.29403	0.9293	1	1	0.724209	1.00145	1.00145	1	0.74535	0.998837	1	0.576216
Cluster_adata-Respiration	0.511612	1.00857	0.992617	0.781985	1	0.64384	0.930292	0.418487	0.964314	0.20013	0.00531425	0.628523	0.351669	0.983303	0.955893	0.738811	0.67329	0.858383	1	1	0.631214	0.999838	0.630754	0.566824	0.802542	0.742066	0.952185	0.98477	1	0.0484845	0.00125119	1	0.913582	0.106801	1	1	1	0.870844	0.68122	1.00004	0.265327	0.708645	1.00857	1.00857	0.244602	0.006746	0.999999	0.223102	0.993574
Cluster_adata-RET3	0.875074	1.00709	0.986508	1	0.0418482	0.428683	0.792535	0.879755	0.915577	0.933465	0.751911	0.525773	0.273299	0.97938	0.873447	0.83821	0.570749	0.338568	1	1	0.562474	0.999774	0.834666	0.898198	0.937052	0.878245	0.72466	0.958865	0.412659	0.691068	0.9206	1	0.818041	1	1	0.068048	1	0.496483	0.88063	1.00002	0.0209882	0.698458	1.00709	1.00709	1	0.99675	0.999989	0.922273	0.984739
Cluster_adata-Secretion	0.291723	1.00625	0.775199	1	0.502057	0.165984	0.651859	0.96227	0.0808648	1	0.707547	0.794195	1	0.617568	0.713518	0.571596	1	1	1	1	1	0.937023	1	0.975076	0.161274	0.542037	0.711152	0.792468	1	1	0.935749	1	0.538936	0.338097	1	1	1	0.431205	0.894211	1.00002	0.917289	0.901097	1.00625	1.00625	0.505212	0.847011	0.983258	0.990858	0.974997
Cluster_adata-TRP4	0.644249	1.00311	0.988892	0.42635	1	0.895817	0.102844	3.50249e-06	0.0194163	1	1	1	0.368427	0.984646	0.854563	0.35083	1	0.835168	1	1	0.0486848	0.994326	1	0.428874	5.30629e-07	0.5813	0.963685	0.978909	1	1	0.825681	1	0.71949	1	1	1	0.188717	1	0.685633	1	0.664299	0.745078	1.00311	1.00311	1	0.926271	0.98759	0.703614	0.245717
Cluster_adata-TUB	0.237226	1.00332	0.984257	1	0.310185	0.836628	0.288847	0.502869	0.93271	1	0.480421	0.569089	0.387514	0.568489	0.766817	0.859176	0.59957	0.268216	1	1	1	0.806428	1	0.981507	0.558495	0.485061	0.543176	0.787576	1	1	0.0876486	1	0.752918	0.197282	1	1	1	0.549144	0.403592	1.00001	0.0116116	0.519129	1.00332	1.00332	1	0.469123	0.901852	0.996715	0.859746
Cluster_ADR1	0.989191	1.00583	0.447951	0.64612	1	0.80851	0.564184	1	0.442563	0.642201	0.0995427	0.423746	0.576408	0.536688	0.447331	0.684633	1	0.0101074	1	1	0.493543	0.580345	1	0.963655	0.978401	0.0334846	0.308633	0.617414	0.354653	1	0.242003	0.0563512	0.678746	1	1	1	1	1	0.932148	1.00002	0.134641	0.872668	1.00583	1.00583	0.13585	0.948918	0.384912	0.190823	0.642587
Cluster_ARG80	0.677942	1.00436	0.847087	1	1	0.431993	0.575969	0.370655	0.414095	1	0.576752	1	0.474688	0.0469519	0.431827	0.107472	0.32669	1	1	1	1	0.71091	1	0.873332	0.77924	0.59554	0.630032	0.307675	1	1	0.625853	1	0.677789	1	1	1	1	0.648695	0.365774	1.00001	0.492915	0.0493378	1.00436	1.00436	0.0836123	0.958211	0.968654	0.802298	0.924193
Cluster_ARG81	0.730376	1.00353	0.577933	1	1	0.594406	0.555017	0.0248101	0.503739	0.741415	0.501291	0.591214	0.406028	0.620933	0.291519	0.240652	0.242748	1	1	1	1	0.948141	1	0.91608	0.0889748	0.586321	0.218795	0.16624	1	1	0.648123	1	0.28525	1	1	1	1	0.57108	0.892725	1.00001	0.302667	0.142795	1.00353	1.00353	0.0574496	0.878274	0.982337	0.798659	0.875978
Cluster_Arginine	0.0767776	1.00311	0.85875	1	0.293963	0.770182	0.429793	4.05759e-05	0.0691203	0.319526	0.458684	0.0381515	1	0.289369	0.302734	0.163275	1	0.835168	1	1	0.30508	0.825085	1	0.220331	0.000548117	0.5813	0.477616	0.46395	0.208881	0.403803	0.128932	1	0.210074	0.186164	1	1	1	0.526091	0.234833	1	0.417152	0.00681485	1.00311	1.00311	0.0456942	0.396624	0.98759	0.703614	0.245717
Cluster_ARO80	0.991463	1.00415	0.465869	1	0.075586	0.339984	0.181421	0.626638	0.96578	0.458431	0.559025	1	1	0.19131	0.355419	0.194575	0.0959548	0.0669	1	1	1	0.730103	1	0.850311	0.743583	0.331797	0.576116	0.724505	1	0.498395	0.544107	1	0.206802	0.0296446	1	1	1	0.630713	0.223669	1.00001	0.446241	0.236017	1.00415	1.00415	1	0.00420408	0.857293	0.227444	0.914262
Cluster_ASH1	0.949161	1.00709	0.487221	0.0333481	0.546414	0.802682	0.0360817	0.131609	0.623923	0.113235	0.751911	0.251161	0.647855	0.867566	0.098938	0.0267456	0.116939	0.910579	0.0209052	1	0.19509	0.973046	0.527981	0.326728	0.432105	0.183905	0.435173	0.114535	0.412659	0.320536	0.855551	1	0.818041	0.373653	1	1	0.378108	0.496483	0.215929	1.00002	0.00283284	0.200172	1.00709	1.00709	1	0.350949	0.995021	0.0263758	0.191532
Cluster_Asparagine	1	1.00145	0.99919	0.228274	1	1	1	0.157531	0.692569	1	1	1	1	1	0.981634	0.790057	1	0.56854	1	1	0.156087	0.999994	1	0.825169	0.529907	0.952983	1	0.999694	1	1	0.929108	1	1	1	1	1	1	1	0.998659	1	0.820248	0.724209	1.00145	1.00145	1	0.74535	0.999999	0.917833	1
Cluster_Autophagy	1	1.00186	0.884293	1	1	0.312853	0.494377	0.62504	1	1	0.307895	1	1	0.918246	0.143081	0.563231	0.402156	0.660738	1	1	1	0.625456	0.378208	0.893832	0.9156	0.563809	0.265584	0.423013	1	1	0.897568	1	0.792832	1	1	1	1	1	0.599809	1	0.889973	0.181173	1.00186	1.00186	1	0.634414	0.736189	0.804327	0.66848
Cluster_AZF1	0.356336	1.00478	0.606548	0.573801	1	0.288122	0.0880809	0.0809121	0.71514	0.839759	0.610106	0.330812	0.506001	0.942951	0.734133	0.498283	0.132294	0.937135	1	0.014174	1	0.672744	1	0.910158	0.0107022	0.157379	0.551862	0.219457	1	0.547824	0.169777	1	0.516181	1	1	1	0.274538	0.307641	0.281491	0.00475702	0.76932	0.555896	1.00478	1.00478	1	0.538576	0.821617	0.731955	0.505084
Cluster_BAS1	0.93366	1.00394	0.989738	0.00424789	0.356669	0.879023	0.664962	3.45024e-12	0.959475	1	1	0.632128	1	0.155055	0.791489	0.76284	1	0.365659	1	1	0.369478	0.931356	1	0.991263	6.67212e-07	0.0169309	0.86326	0.891042	1	1	0.790859	1	0.833288	1	1	1	1	1	0.824701	1.00001	0.940645	0.641797	1.00394	1.00394	0.35925	0.664453	0.868811	0.989696	0.903032
Cluster_Biotin	1	1.00083	0.905937	1	1	1	1	1	1	1	1	1	1	0.0466905	1	1	0.204283	1	1	1	1	0.985613	1	1	1	0.94959	1	0.904516	1	1	0.668775	1	1	1	1	1	1	1	0.737802	1	1	1	1.00083	1.00083	1	1	0.999857	1	1
Cluster_CAD1	0.982533	1.00353	0.577933	0.467391	0.056539	0.955662	0.555017	0.0901655	5.18933e-05	0.135403	0.146514	0.591214	1	0.212371	0.291519	0.104817	0.621871	0.870445	1	1	1	0.948141	1	0.985596	0.00926483	0.882689	0.793476	0.731435	1	1	0.458665	1	0.0423945	0.208251	1	1	1	0.57108	0.764673	1.00001	0.98459	0.805998	1.00353	1.00353	1	0.732595	0.891121	0.403255	0.875978
Cluster_CBF1	0.893244	1.00478	0.606548	0.202619	1	0.609103	0.0880809	0.0256655	0.487532	0.0269967	7.11398e-20	0.70212	0.506001	0.498831	0.262234	0.0268315	0.132294	0.937135	1	1	0.10378	0.672744	0.332589	0.595262	0.0310118	0.279979	0.551862	0.104566	1	0.547824	0.616552	1	0.73807	0.271031	0.014174	1	1	0.307641	0.13563	1.00001	0.382606	0.0770616	1.00478	1.00478	0.0978134	0.115669	0.821617	0.228806	0.505084
Cluster_CHA4	0.671032	1.00541	0.994047	1	1	0.68802	0.468022	0.511669	0.928135	0.873888	1	0.387272	0.549528	0.631268	0.621855	0.129982	0.42767	0.338149	1	1	0.468254	0.857224	0.747195	0.525605	0.783913	0.237182	0.924185	0.561755	0.334088	1	0.980493	1	0.228558	1	1	1	1	1	0.984621	1.00001	0.848485	0.13252	1.00541	1.00541	1	0.968215	0.945683	0.838219	0.0708094
Cluster_CIN5	0.951343	1.0124	0.709478	0.638312	0.0453007	0.46757	0.0280213	0.408359	0.301	0.83963	0.422778	0.0296629	0.262012	0.589061	0.225316	0.065609	0.644486	0.914028	1	1	0.166806	0.990786	0.956348	0.211829	0.152813	0.74713	0.614786	0.864208	0.231829	0.870456	0.527691	1	0.0417228	1	1	0.115393	0.195953	0.551202	0.0238587	1.00007	0.289778	0.888172	1.0124	1.0124	0.155012	0.43311	0.953894	0.051442	0.826977
Cluster_CRZ1	0.689554	1.00332	0.831042	1	1	0.931331	0.709001	0.224233	1	0.719963	0.480421	0.569089	1	0.568489	0.963431	0.647622	1	0.554703	1	1	1	0.806428	1	0.718986	0.558495	0.677539	0.996556	0.904607	1	0.424042	0.997218	1	0.485494	1	1	1	0.199969	1	0.920329	1.00001	0.708937	0.777356	1.00332	1.00332	1	0.945257	0.985095	0.754678	1
Cluster_CUP9	0.991463	1.00415	0.86955	0.523541	0.371462	0.916031	0.181421	0.144183	0.0762955	0.192652	1	0.651028	1	0.752389	0.928224	0.930882	0.681619	1	1	1	1	0.997324	1	0.850311	0.544144	0.331797	0.756935	0.935008	1	0.498395	0.368629	1	0.644017	1	1	1	1	0.630713	0.785213	1.00001	0.255457	0.104468	1.00415	1.00415	0.374117	0.718371	0.999595	0.584065	0.689671
Cluster_DAL81	0.874394	1.00457	0.823152	0.557662	1	0.685765	0.270056	0.0689019	0.685452	0.233614	0.593769	0.311645	0.490584	0.930262	0.812561	0.131785	0.716127	0.929078	1	1	0.0962078	0.902252	0.687479	0.552111	0.0590943	0.205353	0.92974	0.260902	0.291001	0.531911	0.37047	1	0.9788	1	1	1	1	0.289381	0.160997	1.00001	0.339465	0.74065	1.00457	1.00457	0.0906296	0.0129863	0.83367	0.836143	0.932975
Cluster_DAL82	0.560219	1.00583	0.447951	0.64612	0.478293	0.991983	0.722828	0.563315	0.650666	0.361998	0.309578	1	1	0.707063	0.921811	0.498362	1	0.842077	1	1	0.493543	0.231561	0.772643	0.423917	0.695645	0.0128483	0.950799	0.757013	1	0.244501	0.792472	1	0.474128	0.319582	1	1	1	0.152028	0.598374	1.00002	0.887401	0.32638	1.00583	1.00583	1	0.332918	0.384912	0.190823	0.642587
Cluster_DIG1	0.977828	1.00332	0.092819	1	1	0.684753	0.49386	0.825393	0.93271	0.719963	1	0.196003	1	0.343434	0.586588	0.200701	0.59957	0.268216	1	1	0.0547882	0.433925	1	1	0.163758	0.0177999	0.749022	0.0787997	1	1	0.363226	1	0.752918	1	1	1	1	0.549144	0.629162	1.00001	0.708937	0.116024	1.00332	1.00332	1	0.675639	0.901852	0.340183	0.0296739
Cluster_DOT6	0.690529	1.00878	0.885224	0.1947	1	0.0900325	0.941314	0.82342	0.908942	0.400871	1	0.890955	0.724833	0.443766	0.0260461	0.202923	1	0.523327	1	1	0.640117	0.640001	1	0.849554	0.90772	0.958811	0.361962	0.103839	0.482069	0.765956	0.891744	1	0.221478	1	1	1	1	0.877161	0.647388	1.00004	0.838255	0.409754	1.00878	1.00878	0.627053	0.706334	0.949679	0.962812	0.354669
Cluster_DrugResistance	0.954665	1.00269	0.999261	1	1	0.993591	0.920429	1	0.888305	1	0.412457	1	1	0.973182	0.737326	0.766077	1	1	1	1	0.270477	1	0.496726	0.57151	0.971918	0.903567	0.793437	0.975482	1	1	0.846486	1	0.347548	1	1	1	1	1	0.999875	1	0.560739	0.668446	1.00269	1.00269	1	1	1	0.990385	0.797186
Cluster_Endocytosis	0.0432308	1.00415	0.465869	1	1	0.82351	1	0.3412	1	0.458431	1	0.651028	0.4583	0.752389	0.839407	0.793725	1	0.183086	1	1	1	0.922154	1	0.993196	0.743583	0.50514	0.756935	0.855069	0.268437	1	0.973408	1	0.206802	1	1	1	1	0.630713	0.898038	1.00001	0.842704	0.974922	1.00415	1.00415	0.374117	0.202775	0.972473	0.112946	0.192512
Cluster_FattyAcid	0.890794	1.0073	0.800992	0.727321	0.190672	0.845736	0.555916	0.494629	0.464242	0.0148321	0.411846	0.842019	1	0.641736	0.130921	0.566193	0.586721	0.7741	1	0.0215156	0.20387	0.969811	0.843222	0.911933	0.627797	0.239568	0.0332735	0.294067	1	0.000984391	0.441135	1	0.935852	0.0815657	1	1	0.386767	0.512049	0.47232	1.00003	0.663562	0.119777	1.0073	1.0073	0.560153	0.0232013	0.999875	0.86836	0.924461
Cluster_FHL1	0.999996	1.01975	0.999997	0.0189738	0.8865	0.881869	0.970432	0.362915	0.0129534	0.573151	0.978441	0.340231	0.535734	0.770454	0.99033	0.858273	0.969195	0.248508	1	1	0.897221	1	0.864889	0.966145	0.379039	0.763404	0.953703	0.999985	0.76884	0.960567	0.92461	1	0.748961	1	1	1	0.136857	0.94522	0.999769	1.00019	0.826199	0.878433	1.01975	1.01975	0.888729	0.739762	1	0.999974	0.924358
Cluster_FKH1	0.374296	1.00394	0.890382	1	1	0.418343	0.938465	1	1	1	0.54056	0.632128	1	0.87514	0.962766	0.544099	1	0.0550941	1	1	1	0.931356	1	0.630414	0.962191	0.409801	0.989197	0.891042	1	1	0.285181	1	1	1	1	1	1	1	0.971289	1.00001	0.815443	0.969835	1.00394	1.00394	1	0.664453	0.868811	0.718371	1
Cluster_FKH2	0.747782	1.00814	0.921092	1	1	0.0565564	0.11329	0.100779	0.998633	0.581437	1	0.322051	1	0.339146	0.306808	0.820071	0.893149	4.84468e-05	1	1	1	0.987189	0.873254	0.889109	0.324579	0.834097	0.0888336	0.668503	0.457044	0.382538	0.212308	1	0.0381222	1	1	1	1	0.292943	0.845352	1.00003	0.635765	0.00307041	1.00814	1.00814	0.599715	0.449966	0.859715	0.655929	0.949552
Cluster_Flavin	0.695402	1.00103	0.476192	1	0.00497027	0.553301	0.812177	0.419999	0.569287	0.327861	1	1	1	0.351732	0.942409	1	1	1	1	1	1	0.97682	1	0.304902	0.346075	0.548684	0.829638	0.996907	1	0.158201	0.476785	1	0.582794	0.0662942	1	1	1	1	0.632159	1	1	0.60143	1.00103	1.00103	1	0.873002	0.8436	0.471907	0.458332
Cluster_Flocculation	1	1.00103	0.998405	1	1	0.8462	1	1	0.569287	0.327861	1	1	1	1	1	1	1	1	1	1	1	0.999969	1	1	1	0.843441	1	0.996907	1	0.158201	0.796769	1	1	1	1	1	0.0672709	1	0.984351	1	1	1	1.00103	1.00103	1	1	0.999994	0.832128	1
Cluster_FZF1	0.989162	1.00394	0.501932	1	1	0.879023	0.142649	0.874208	0.959475	1	0.17511	1	0.110447	0.712984	0.791489	0.544099	1	1	1	1	1	0.749308	0.633648	0.823724	0.869676	0.591053	0.71173	0.610879	1	1	0.898985	1	0.964104	1	1	1	0.0276771	1	0.824701	1.00001	0.815443	0.399113	1.00394	1.00394	1	0.82383	0.868811	0.181645	0.0591974
Cluster_GAL4	0.829671	1.0029	0.884448	1	1	0.480551	0.595103	0.782756	0.662675	0.290417	0.436041	0.521197	1	0.697603	0.802786	0.801881	0.55096	0.48121	1	1	1.21482e-05	0.995669	1	0.0664179	0.88407	0.678846	0.638908	0.883601	1	0.382857	0.964914	1	0.913722	1	1	1	0.17731	1	0.740852	1	0.842123	0.708864	1.0029	1.0029	1	0.15831	0.989826	0.4159	0.492231
Cluster_Galactose	0.454803	1.00145	0.353829	0.228274	1	0.0832635	0.903839	1	1	0.426688	0.248869	0.307855	1	0.857316	0.88252	0.790057	0.329696	0.56854	1	1	1.45815e-07	0.694257	1	0.47866	1	0.271236	0.91612	0.853701	1	0.214276	0.75279	1	0.705984	1	1	1	0.00378169	1	0.444046	1	1	0.724209	1.00145	1.00145	1	0.0478972	0.979117	0.0287181	1
Cluster_GAT1	0.0678417	1.00604	0.629806	1	1	0.332094	0.87347	0.17324	0.6788	0.0656348	0.324516	0.441561	0.589244	0.031065	0.366489	0.107064	0.0739905	1	1	1	0.505737	0.562609	0.784393	0.909761	0.860226	0.743764	0.670638	0.828938	0.364698	0.257194	0.446339	1	0.959261	0.0585991	1	1	0.332974	0.41419	0.0447018	1.00002	0.447547	0.0997296	1.00604	1.00604	1	0.0751152	0.747294	0.128796	0.86405
Cluster_GAT3	0.907348	1.00207	0.993214	1	1	0.993413	0.964795	0.0755705	0.474014	0.548422	0.335654	0.408932	1	0.452364	0.9712	1	1	1	1	1	1	0.999997	0.410217	0.917274	0.201036	0.9615	0.847793	0.985923	1	1	0.807311	1	0.826111	1	1	1	1	1	0.921722	1	0.674401	0.841308	1.00207	1.00207	1	0.71194	1	0.971881	0.323664
Cluster_GCN4	0.291723	1.00625	0.390873	0.671505	0.502057	0.552925	0.33733	7.68552e-15	0.0331282	0.192277	0.339371	0.794195	1	0.617568	0.576356	0.0600641	0.820682	0.675785	1	1	0.517639	0.983737	0.795538	0.676424	1.58819e-09	0.265073	0.835449	0.361822	0.37459	0.269898	0.146372	1	0.538936	1	1	1	1	0.431205	0.512576	1.00002	0.186649	0.117005	1.00625	1.00625	0.00466084	0.589943	0.73475	0.999698	0.876522
Cluster_GCR1	0.829671	1.0029	0.697722	0.404666	1	0.685598	0.806504	0.169143	0.372554	1	0.436041	0.521197	0.348749	0.697603	0.802786	0.801881	0.55096	0.814083	1	1	1	0.968968	0.522655	0.373263	0.0307962	0.273189	0.638908	0.958338	0.196408	1	0.359252	1	0.682329	1	1	1	1	1	0.961709	1	0.842123	0.924095	1.0029	1.0029	1	0.53961	0.989826	0.645243	0.213598
Cluster_GCR2	0.677942	1.00436	0.847087	0.540917	1	0.75825	0.962379	0.370655	0.65351	1	0.204491	1	1	0.230557	0.762074	0.229416	0.699366	0.429634	1	1	1	0.980413	1	0.994702	0.221518	0.06355	0.911782	0.909864	0.00387599	1	0.454187	1	0.872901	1	1	1	0.253961	1	0.869843	1.00001	0.296887	0.979152	1.00436	1.00436	1	0.888055	0.968654	0.802298	0.442974
Cluster_GeneralTFs	0.432692	1.00709	0.963622	0.716969	1	0.802682	0.792535	0.696702	0.0689326	0.745076	0.751911	0.251161	0.647855	0.97938	0.784922	0.532774	0.116939	0.756632	1	1	1	0.993476	1	0.79242	0.741546	0.683822	0.435173	0.114535	0.412659	1	0.855551	1	0.166484	1	1	1	0.378108	0.81659	0.988462	1.00002	0.310677	0.342212	1.00709	1.00709	1	0.999246	0.974434	0.733323	0.916554
Cluster_GLN3	0.961797	1.00604	0.906016	0.659047	1	0.20924	0.294319	0.816528	0.992543	0.900763	1	1	0.589244	0.867359	0.366489	0.355644	1	0.856102	1	1	0.505737	0.985879	0.784393	0.909761	0.564728	0.20159	0.511903	0.908741	1	0.632623	0.0516249	1	0.706233	1	1	1	1	0.764453	0.984329	1.00002	0.903363	0.202849	1.00604	1.00604	1	0.384522	0.999681	0.907563	0.434338
Cluster_Glutamate	0.695402	1.00103	0.978988	1	1	0.8462	0.812177	0.0860517	0.173949	0.00393071	1	1	1	0.751042	0.379065	0.057635	0.0274575	0.451343	1	1	1	0.97682	1	1	0.0133578	0.548684	0.829638	0.816477	1	0.0106428	0.796769	1	0.184063	1	1	0.0102795	1	1	0.632159	1	1	0.198704	1.00103	1.00103	1	0.548372	0.989607	0.471907	0.10485
Cluster_Glutathione	0.810744	1.00145	0.353829	1	0.149818	0.0114684	0.903839	0.0278319	0.0798872	0.426688	0.248869	0.307855	1	0.857316	0.359674	0.147464	1	1	1	1	1	0.694257	1	1	0.222982	0.556758	0.666457	0.853701	0.103496	1	0.75279	1	1	1	1	1	1	0.0418437	0.132906	1	1	0.333883	1.00145	1.00145	1	0.0478972	0.788078	0.125929	0.576216
Cluster_Glycerol	0.810744	1.00145	0.353829	0.228274	1	0.56213	0.106266	1	0.692569	0.0945007	0.248869	1	1	0.536745	0.133737	0.147464	1	0.56854	1	1	1	0.694257	1	0.184683	0.529907	0.556758	0.666457	0.612614	1	0.214276	0.206583	1	0.705984	1	1	1	1	1	0.755873	1	0.47038	0.724209	1.00145	1.00145	1	0.00737737	0.788078	0.0287181	0.00460548
Cluster_Glycogen	0.850832	1.00165	0.914393	1	1	0.427067	0.166165	0.196315	0.740281	0.119832	1	0.0595463	1	0.303222	0.753113	0.832055	1	0.22651	1	1	1	0.994017	1	0.863756	0.0228538	0.181137	0.443107	0.777773	1	0.240905	0.609412	1	0.753195	1	1	1	1	1	0.677836	1	0.859364	0.770602	1.00165	1.00165	1	0.0210514	0.998185	0.194011	0.625171
Cluster_GTS1	0.954413	1.00583	0.0854615	1	1	0.396415	0.143041	0.953025	0.0567167	0.892508	1	0.77125	0.205844	0.707063	0.447331	0.498362	1	0.842077	1	1	0.143772	0.832554	0.425786	0.423917	0.210548	0.146237	0.626849	0.757013	0.354653	1	0.792472	1	0.0261292	1	1	1	1	1	0.261858	1.00002	0.887401	0.71619	1.00583	1.00583	1	0.884803	0.384912	0.317296	0.850434
Cluster_HAL9	0.874394	1.00457	0.398398	0.189254	1	0.685765	0.627012	0.0207216	0.247076	0.50934	0.593769	1	1	0.930262	0.673722	0.266028	0.34739	0.460768	1	1	1	0.691775	1	0.74775	0.00709667	0.0445573	0.497567	0.432402	1	1	0.0526667	1	0.479307	1	1	1	1	0.665805	0.92537	1.00001	0.886897	0.0216413	1.00457	1.00457	1	0.807276	0.83367	0.932428	0.474451
Cluster_HAP2	0.677942	1.00436	0.431321	0.176019	0.385919	0.146188	0.755473	0.653584	0.00997348	0.484274	0.204491	0.292367	1	0.97766	0.431827	0.629	0.32669	1	1	1	1	0.71091	1	0.963083	0.910709	0.141014	0.441327	0.48982	1	0.157478	0.0301978	1	0.0122263	0.0324816	1	1	1	1	0.742898	1.00001	0.151882	0.270235	1.00436	1.00436	0.388643	0.765951	0.845571	0.914922	0.715639
Cluster_HAP3	0.671032	1.00541	0.716304	0.618786	0.453405	0.138247	0.640067	0.511669	0.0128266	0.873888	0.655297	0.14529	1	0.631268	0.191526	0.421248	0.172584	0.810259	1	1	1	0.616633	1	0.947431	0.0714659	0.678898	0.363694	0.715778	1	0.592409	0.0658479	1	0.228558	1	1	1	1	1	0.984621	1.00001	0.848485	0.948031	1.00541	1.00541	0.456406	0.828677	0.784764	0.927296	0.959054
Cluster_HAP4	0.521332	1.00562	0.687766	0.632706	1	0.194681	0.351882	0.537904	0.989536	0.340486	0.0212249	0.758839	1	0.994777	0.682495	0.154138	0.0595411	0.826824	1	1	1	0.845045	0.158989	0.876942	0.812364	0.455618	0.938781	0.66727	1	0.0614592	0.00662419	1	0.25708	0.0515421	1	1	1	1	0.469089	1.00002	0.0199041	0.68792	1.00562	1.00562	0.469038	0.0399267	0.988416	0.272127	1
Cluster_HAP5	0.873185	1.00583	0.989795	1	0.478293	0.152367	0.252902	0.800757	0.0567167	0.642201	0.309578	0.77125	1	0.707063	0.186618	0.0383237	0.465856	0.628533	1	1	1	0.580345	0.772643	0.77179	0.837738	0.146237	0.883499	0.301445	1	0.619677	0.522485	1	0.849843	1	1	1	0.323567	0.752375	0.598374	1.00002	0.249831	0.71619	1.00583	1.00583	0.481378	0.781616	0.384912	0.887987	0.850434
Cluster_Heme	1	1.00165	0.304985	1	0.16932	0.697193	0.166165	1	1	0.119832	1	1	1	0.614585	0.925656	1	0.0688606	1	1	1	1	0.658963	1	0.863756	0.88889	0.181137	0.740907	0.226391	0.117391	0.240905	0.029962	1	1	1	1	1	1	1	0.0995903	1	0.0733672	0.399462	1.00165	1.00165	1	0.0210514	0.761695	0.745008	1
Cluster_HIR1	1	1.00332	0.617409	0.447249	1	0.684753	0.709001	0.502869	0.93271	0.348338	1	0.196003	0.387514	0.568489	0.586588	0.647622	0.59957	1	1	1	1	0.806428	0.19722	0.119284	0.777196	0.677539	0.543176	0.904607	0.221163	0.424042	0.741745	1	0.247037	1	1	1	1	0.549144	0.809868	1.00001	0.470868	0.519129	1.00332	1.00332	1	0.469123	0.901852	0.550421	0.566105
Cluster_HIR2	0.858197	1.00311	0.107713	0.42635	1	0.208663	0.954047	1	0.19267	0.696736	0.458684	0.545771	0.0732611	0.910565	0.499898	0.601356	0.575959	0.835168	1	1	1	0.457206	1	0.875211	0.73619	0.203132	0.69756	0.254382	0.208881	1	0.270139	1	0.927596	1	1	1	1	1	0.013185	1	0.211304	0.23575	1.00311	1.00311	1	0.396624	0.600034	0.0497827	0.0851224
Cluster_Histidine	0.530125	1.00165	0.998085	1	0.16932	0.889892	0.712292	0.0411798	0.740281	1	1	1	1	0.891992	0.989631	0.832055	0.366958	1	1	1	1	0.999614	0.0599783	0.555066	0.100249	0.997468	1	0.92963	1	1	0.995276	1	0.753195	1	1	1	1	0.328315	0.972666	1	1	0.770602	1.00165	1.00165	1	0.963227	0.998185	1	1
Cluster_HMS1	1	1.00332	0.831042	1	1	0.836628	0.709001	0.825393	0.461381	0.348338	1	1	1	0.568489	0.990942	0.859176	1	0.554703	1	1	1	0.992731	1	0.897529	0.925339	0.677539	0.898025	0.965049	1	1	0.558966	1	0.752918	1	1	1	1	1	0.809868	1.00001	0.892415	0.275658	1.00332	1.00332	1	0.843997	0.998401	0.754678	1
Cluster_HSF1	0.975446	1.00499	0.337695	0.589354	0.427341	0.686791	0.218991	0.927206	0.311033	0.852052	0.00222841	0.717437	1	0.360022	0.646907	0.735814	1	1	1	1	0.11151	0.653854	0.351667	0.808626	0.348262	0.118715	0.765294	0.667987	1	0.5632	0.532299	1	2.68985e-06	0.281006	1	1	0.284616	0.697576	0.113771	1.00001	0.919645	0.591623	1.00499	1.00499	1	0.150933	0.809434	0.611963	0.134855
Cluster_IME4	0.955201	1.00436	0.192806	0.540917	0.385919	0.604451	0.111988	0.898921	0.65351	0.812034	0.576752	0.0201209	0.474688	0.230557	0.605692	0.412854	1	0.704765	1	1	0.399422	0.71091	0.670473	0.712179	0.592041	0.422958	0.796592	0.307675	1	0.515441	0.0301978	1	0.441384	0.250669	1	1	0.253961	0.648695	0.365774	1.00001	0.700506	0.890324	1.00436	1.00436	0.0836123	0.599423	0.968654	0.0261496	0.21766
Cluster_INO2	0.634516	1.0052	0.0242835	0.604342	1	0.754397	0.261274	0.746051	0.767934	0.0376232	0.0761473	0.368658	0.53546	0.0237233	0.0115324	0.0460105	0.158778	0.95061	1	0.0154001	0.455144	0.270968	1	0.166418	0.392535	0.172897	0.0933197	0.0230558	1	0.578056	0.09183	1	0.0120794	1	1	1	1	0.343849	0.000729521	1.00001	0.468443	0.112242	1.0052	1.0052	0.112636	0.321965	0.426485	0.660006	0.153553
Cluster_INO4	0.291723	1.00625	0.196763	0.671505	1	0.806195	0.33733	0.96227	0.171763	0.0740596	0.0302108	0.794195	1	0.617568	0.430186	0.571596	0.0818215	0.972992	1	0.0184611	1	0.806755	0.795538	0.503046	0.880041	0.798552	0.559224	0.517069	1	0.269898	0.781818	1	0.538936	0.338097	1	1	1	0.17598	0.0103238	1.00002	0.486467	0.0522211	1.00625	1.00625	0.151867	0.73277	0.73475	0.56902	0.123908
Cluster_InvasiveGrowth	0.357148	1.00207	0.226571	0.30947	1	0.222322	0.124203	0.663799	0.814662	1	1	1	0.0346177	0.452364	0.456019	0.32139	1	0.0942756	1	1	0.215346	0.593647	1	0.682857	0.44422	0.442294	0.344914	0.608984	1	1	0.592326	0.0204638	0.207165	1	1	1	1	1	0.524585	1	0.674401	0.228288	1.00207	1.00207	1	0.222603	0.711533	0.350417	0.706793
Cluster_Isoleucine	0.810744	1.00145	0.353829	1	1	0.275728	0.31722	0.00303909	0.297322	1	1	1	1	0.536745	0.359674	0.422658	0.329696	0.56854	1	1	1	0.95449	1	0.825169	0.0615516	0.814019	0.666457	0.612614	1	1	0.472916	1	0.705984	1	1	8.00557e-05	1	1	0.755873	1	0.47038	0.724209	1.00145	1.00145	1	0.74535	0.979117	1	1
Cluster_IXR1	0.689554	1.00332	0.984257	0.447249	1	0.994345	0.709001	0.502869	0.93271	0.719963	1	0.569089	1	0.568489	0.766817	0.971888	1	1	1	1	1	0.999916	0.570588	0.981507	0.925339	0.831602	0.333384	0.904607	1	1	0.876042	1	0.752918	1	1	1	1	0.549144	0.972887	1.00001	0.892415	0.947517	1.00332	1.00332	1	0.843997	0.999873	0.754678	0.566105
Cluster_LEU3	0.93366	1.00394	0.738942	0.505511	0.356669	0.128264	0.464731	0.0392688	0.0610927	0.17291	0.54056	1	0.110447	0.0662083	0.281103	0.544099	1	0.898184	1	1	1	0.749308	1	0.823724	0.294752	0.245307	0.518517	0.610879	0.256891	1	0.456368	1	0.833288	1	1	0.00064332	1	1	0.463961	1.00001	0.398545	0.399113	1.00394	1.00394	1	0.0265106	0.868811	0.867404	0.903032
Cluster_Leucine	0.286424	1.00103	0.857236	1	1	0.553301	0.812177	0.00931212	0.569287	0.0498068	1	1	1	0.351732	0.720574	1	1	0.451343	1	1	1	0.97682	1	0.304902	0.0931358	0.843441	0.467655	0.963209	1	1	0.964754	1	0.582794	1	1	1	1	1	0.896267	1	0.706405	1	1.00103	1.00103	1	0.548372	0.989607	1	1
Cluster_Lysine	0.292545	1.00186	0.641868	1	0.188379	0.569835	0.950784	0.0571486	0.780597	0.511018	1	0.376989	0.240846	0.0432911	0.953505	0.563231	1	0.660738	1	0.00556241	0.196066	0.927016	0.378208	0.0292274	0.147333	0.794758	1	0.694531	1	0.266637	0.897568	1	0.792832	1	1	1	0.00019999	0.360941	0.599809	1	0.889973	0.809198	1.00186	1.00186	0.000912181	0.863627	0.965737	0.959796	0.66848
Cluster_MAC1	0.799195	1.00394	0.501932	0.505511	1	0.252229	0.00165409	1	1	0.431853	0.54056	1	1	0.712984	0.901579	0.76284	1	0.650494	1	0.0117186	0.369478	0.986267	0.633648	0.411572	0.703695	0.874555	0.71173	0.891042	1	0.480753	0.0676973	1	0.833288	1	1	1	0.232809	0.0117441	0.971289	1.00001	0.815443	0.641797	1.00394	1.00394	1	0.0702672	0.868811	0.867404	0.661782
Cluster_MAL13	0.996938	1.00709	0.675566	0.35172	0.18235	0.565219	0.365456	0.975667	0.623923	0.486974	0.15344	0.251161	0.647855	0.606007	0.933318	0.930223	0.570749	0.179579	1	1	1	0.973046	1	0.79242	0.432105	0.417246	0.838944	0.917152	0.412659	0.106225	0.9206	1	0.166484	1	1	1	0.378108	0.496483	0.88063	1.00002	0.956697	0.941434	1.00709	1.00709	0.549671	0.930733	0.974434	0.109562	0.191532
Cluster_MAL33	0.73654	1.00583	0.658874	0.270519	1	0.689404	0.976485	0.800757	0.831883	0.642201	0.309578	0.423746	0.576408	0.845524	0.965551	0.938982	0.798845	0.842077	1	1	0.493543	0.580345	0.772643	0.77179	0.837738	0.535683	0.950799	0.457641	0.354653	0.619677	0.792472	1	0.286483	1	1	1	1	0.0441932	0.861329	1.00002	0.589561	0.518299	1.00583	1.00583	1	0.205421	0.759823	0.102277	0.642587
Cluster_Maltose	1	1.00083	0.999642	1	1	1	1	1	1	1	1	1	1	1	1	1	1	1	1	1	1	0.999994	1	1	1	1	1	1	1	1	1	1	1	1	1	1	1	1	0.996089	1	1	1	1.00083	1.00083	1	0.808076	0.999999	1	1
Cluster_ManualAFT1targets	1	1.00353	0.999982	0.000258888	1	1	0.996634	0.843469	0.943173	0.741415	1	1	1	0.620933	0.999151	0.881741	0.242748	0.870445	1	1	1	1	0.592726	0.91608	0.812806	0.953693	1	0.999998	1	0.443599	0.96925	1	0.949015	1	1	1	1	0.57108	0.99692	1.00001	1	0.805998	1.00353	1.00353	1	0.95961	1	0.980893	0.123739
Cluster_ManualG1genes	0.617645	1.01454	0.999992	1	0.472246	0.497504	0.796513	0.999484	0.763307	0.783881	0.941544	0.694187	0.621184	0.518093	0.864817	0.977737	0.903369	0.526839	1	0.0421189	1	1	0.877413	0.782767	0.962462	0.970827	0.604354	0.993481	0.661735	0.415344	0.976469	1	0.559672	1	1	1	1	0.855645	0.925385	1.0001	1.14405e-16	0.958272	1.01454	1.01454	0.803088	0.990263	1	0.987924	0.965652
Cluster_ManualHAP1targets	0.173547	1.01069	0.99907	0.55839	0.326821	0.755638	0.896373	0.909213	0.82403	0.0904872	0.334801	0.488847	0.791617	0.603146	0.851777	0.442629	0.0213397	0.524544	1	1	0.34621	0.999098	0.746268	0.993528	0.976732	0.933387	0.87398	0.85048	0.550513	0.0926861	0.540816	1	0.4341	0.152598	1	1	0.510197	0.921813	0.143196	1.00006	0.809042	0.77681	1.01069	1.01069	0.112895	0.462774	0.999995	0.880417	0.544963
Cluster_ManualMethionine	0.986706	1.00562	0.687766	0.632706	0.126128	0.318507	0.822573	0.0169264	0.0166645	0.340486	1.08996e-19	0.157641	0.00808835	0.493765	0.807557	0.817649	0.446947	0.826824	1	1	1	0.954658	0.760255	0.741994	0.00156426	0.744898	0.580063	0.948078	0.0646841	1	0.600543	1	0.831511	1	1	1	1	0.0393235	0.0203186	1.00002	0.729465	0.955401	1.00562	1.00562	5.85673e-12	0.431095	0.398301	0.941455	0.19386
Cluster_ManualM-G1genes	0.756721	1.00248	0.983174	0.358822	1	0.951034	0.707647	1	1	0.231927	0.387891	0.468006	0.307549	0.96456	0.998948	1	0.496474	1	1	1	1	0.999809	1	0.949781	0.963022	0.949245	0.985754	0.997539	1	1	0.976494	1	0.596049	1	1	1	0.154019	0.44965	0.945523	1	0.253045	0.0372825	1.00248	1.00248	1	0.949721	0.999999	0.507707	0.410897
Cluster_ManualYap1Targets	0.957936	1.01519	1	0.743467	0.494702	0.997051	0.993284	0.948534	7.12877e-08	0.095338	0.790992	0.307613	0.369982	0.701736	0.999876	0.994201	0.370354	0.999835	1	1	0.00714059	1	0.978222	0.998251	0.183955	0.9993	0.996721	1	0.306799	0.442578	0.863275	1	0.981957	0.630165	1	1	0.0767871	0.464906	0.999967	1.00011	0.935832	0.68431	1.01519	1.01519	0.00603125	0.759625	1	0.307182	0.740348
Cluster_ManualZAP1targets	0.511612	1.00857	0.99752	1	0.241448	0.64384	0.968947	0.123679	0.964314	0.38308	0.224955	0.35059	1	0.900793	0.53836	0.436478	0.074418	0.697106	1	1	1	0.999974	0.630754	0.98849	0.26469	0.98701	0.901961	0.967491	1	0.40669	0.56077	1	0.108968	1	1	1	1	0.598603	0.997618	1.00004	0.961303	0.708645	1.00857	1.00857	1	0.999929	0.999999	0.954893	0.519591
Cluster_ManualZAP1targets-2	0.434854	1.01801	0.882741	0.60247	0.584797	0.833755	0.985101	0.380098	0.927274	0.475531	0.252946	0.267669	0.927444	0.85469	0.450549	0.330741	0.0446983	0.635362	1	1	0.609037	0.998925	0.820945	0.988991	0.680698	0.821943	0.877261	0.963361	1	0.789509	0.251946	1	0.385887	1	1	1	1	0.923812	0.978447	1.00016	0.986946	0.867644	1.01801	1.01801	1	0.992662	0.999525	0.234902	0.52459
Cluster_MATa1	0.852651	1.00436	0.673161	0.176019	1	0.978631	0.755473	0.653584	0.65351	1	1	0.668961	1	0.915021	0.148074	0.821179	1	0.704765	1	1	1	0.71091	0.294005	0.0706675	0.77924	0.750992	0.0248468	0.48982	1	1	0.454187	1	0.677789	1	1	1	0.253961	1	0.999635	1.00001	0.994241	0.979152	1.00436	1.00436	0.388643	0.888055	0.488934	0.914922	0.715639
Cluster_Mating	0.935483	1.00541	0.861897	1	0.453405	0.53908	0.791594	0.765583	0.928135	0.318926	1	0.745758	1	0.907402	0.936653	0.916057	1	1	1	1	1	0.99843	0.747195	0.856949	0.619138	0.979738	0.696284	0.561755	0.0604835	0.592409	0.67758	1	0.811289	1	1	1	1	0.726338	0.984621	1.00001	0.986108	0.0572044	1.00541	1.00541	1	0.968215	0.999984	0.704247	0.959054
Cluster_MBP1	0.963182	1.00751	0.780162	0.737296	1	0.881223	0.966417	0.980461	0.933621	0.293997	0.771514	0.279331	0.668901	0.901323	0.961043	0.873289	0.60225	0.04402	1	1	1	0.966342	0.851336	0.554826	0.984911	0.301202	0.977484	0.993701	1	0.711769	0.375591	1	0.0515917	1	1	1	1	0.527297	0.58676	1.00003	5.53438e-08	0.0673981	1.00751	1.00751	1	0.717857	0.969147	0.0464711	0.402641
Cluster_MCM1	0.853665	1.00562	0.478083	1	1	0.194681	0.351882	0.947587	0.937389	0.340486	1	0.0107756	0.563173	0.820799	0.380944	0.154138	1	0.365127	1	1	1	0.998066	1	0.876942	0.812364	0.744898	0.736961	0.891205	1	0.606278	0.448189	1	0.0554167	1	1	1	1	0.379434	0.785387	1.00002	0.216919	7.2465e-07	1.00562	1.00562	1	0.859006	0.988416	0.744494	0.379756
Cluster_MET31	1	1.00353	0.577933	0.467391	0.326038	0.594406	0.756381	0.0248101	0.0365336	0.376729	0.000407739	0.591214	0.0912884	0.0935283	0.664986	0.977522	1	0.300602	1	0.0104894	1	0.411824	0.592726	0.151631	0.0889748	0.0393655	0.218795	0.337551	1	1	0.00471187	1	0.782853	0.021781	0.0104894	1	0.211067	1	0.892725	1.00001	0.911556	0.562541	1.00353	1.00353	0.328458	0.341116	0.891121	0.798659	0.875978
Cluster_MET4	0.991463	1.00415	0.465869	0.523541	1	0.82351	0.331936	0.0128528	0.0256194	0.192652	4.76077e-07	0.0793528	0.4583	0.19131	0.928224	0.793725	0.305821	0.909743	1	1	0.384631	0.730103	1	0.266857	0.0101763	0.50514	0.963323	0.724505	0.268437	1	0.216906	1	0.854319	1	0.0123329	1	1	0.252741	0.0903091	1.00001	0.255457	0.0382514	1.00415	1.00415	0.000984276	0.0412683	0.996165	0.763139	0.914262
Cluster_MIG1	0.266038	1.0052	0.309969	1	0.440523	0.303902	0.41811	0.484669	0.767934	0.863404	1	0.73197	1	0.889798	0.555823	0.765776	0.761025	0.311248	1	1	0.455144	0.63514	0.733427	0.834254	0.752225	0.928839	0.651702	0.445856	1	1	0.931663	1	0.585962	1	1	1	1	1	0.0950522	1.00001	0.660559	0.625595	1.0052	1.0052	0.443477	0.897581	0.950782	0.188993	0.563415
Cluster_Mitochondria	0.0180742	1.00941	0.983998	1	0.649205	0.83757	0.863778	0.99273	0.396547	0.453574	0.842308	0.906989	1	0.798661	0.505298	0.277367	0.722441	1	1	1	0.293024	0.993088	0.681238	0.6866	0.997653	0.984442	0.609118	0.915953	1	0.194186	0.949276	1	0.945261	0.462016	1	1	1	0.649628	0.996598	1.00004	0.993769	0.650394	1.00941	1.00941	0.652539	0.881559	0.999998	0.97961	0.905677
Cluster_MitochondrialRPs	0.0118439	1.01133	0.939892	1	0.715851	0.612731	0.880223	0.822964	0.86356	0.396099	0.643512	0.527628	1	0.439343	0.974512	0.779098	0.955015	0.988232	1	1	1	0.862888	0.530395	0.782597	0.867968	0.910487	0.979743	0.904959	0.57128	0.55081	0.276311	1	0.98164	1	0.0330653	1	0.170981	0.119114	0.938681	1.00006	0.999973	0.910658	1.01133	1.01133	1	0.977861	0.966777	0.866729	0.884706
Cluster_MOT3	0.954665	1.00269	0.737735	1	0.00282946	0.906636	0.134197	0.757687	1	0.644362	0.412457	1	1	0.861099	0.528808	0.766077	1	0.441762	1	1	1	0.861359	0.141415	0.31723	0.856263	0.771521	0.573261	0.608441	1	1	0.114611	1	0.347548	1	1	1	1	0.476405	0.793442	1	0.043514	0.161183	1.00269	1.00269	0.262406	0.110145	0.999321	0.990385	1
Cluster_mRNAprocessing	0.571183	1.02571	0.999953	0.937075	0.295216	0.863363	0.943029	0.707134	0.99972	0.958147	0.715347	0.987103	1	0.991434	0.924543	0.849876	0.805185	0.886352	1	1	0.552624	0.999998	0.587639	0.809417	0.946451	0.984255	0.804278	0.993325	0.55899	0.984761	0.999958	0.221962	0.930887	1	1	1	0.49797	0.529873	0.991274	1.00031	0.99698	0.988121	1.02571	1.02571	0.143551	0.999443	1	0.99887	0.989164
Cluster_MSS11	0.197259	1.00394	0.501932	1	1	0.418343	0.664962	0.0392688	0.58288	0.431853	0.54056	0.632128	1	0.994971	0.452087	0.325528	0.66283	0.650494	1	1	1	0.986267	1	0.823724	0.00156769	0.874555	0.71173	0.891042	1	0.480753	0.456368	1	0.964104	1	1	1	0.232809	1	0.824701	1.00001	0.398545	0.969835	1.00394	1.00394	1	0.474382	0.523485	0.954117	1
Cluster_MTH1	0.162317	1.00373	0.539355	1	0.34153	0.829407	0.612269	0.567942	0.544309	0.404596	0.0330797	0.234321	1	0.122322	0.999495	0.982028	0.0744231	0.885147	1	1	0.353956	0.768471	1	0.362734	0.24849	0.676985	0.998308	0.970658	1	0.462495	0.36627	1	0.324223	1	1	1	1	0.216237	0.304194	1.00001	0.784271	0.357853	1.00373	1.00373	0.344033	0.407974	0.880097	0.0592866	0.631915
Cluster_NDD1	0.953645	1.00857	0.804705	0.442201	0.614817	0.64384	0.25553	0.243935	0.964314	0.38308	0.49332	0.155672	1	0.553107	0.198405	0.293951	0.904774	0.000375719	1	1	0.631214	0.945377	0.630754	0.566824	0.392918	0.385783	0.214351	0.70804	0.473856	0.40669	0.00884819	1	0.200504	1	1	1	1	0.135348	0.984955	1.00004	0.961303	0.000551597	1.00857	1.00857	0.618152	0.780639	0.843836	0.334249	0.712543
Cluster_NRG1	1	1.00499	0.961861	0.589354	1	0.994813	0.0203471	0.456974	0.982608	0.275932	1	0.349828	1	0.953468	0.786469	0.88553	0.388107	0.944278	1	1	1	0.999869	0.718912	0.808626	0.532778	0.521617	0.765294	0.955117	1	0.5632	0.816132	1	0.764681	1	1	1	0.284616	0.325808	0.978743	1.00001	0.622136	0.793612	1.00499	1.00499	1	0.752914	0.999999	0.152321	0.534768
Cluster_NuclearProteinTargetting	0.0109196	1.01048	0.755051	1	0.318344	0.708529	0.335261	0.598681	0.808986	0.981542	0.323685	0.475581	1	0.440799	0.888717	0.897046	0.30077	0.504427	1	1	0.704079	0.752653	0.0413879	0.118246	0.554899	0.590845	0.769072	0.978237	1	1	0.975557	1	0.998371	0.498007	1	1	0.503258	0.222661	0.997465	1.00005	0.940323	0.939489	1.01048	1.01048	1	0.84685	0.915385	0.922312	0.0559931
Cluster_PDR1	0.796068	1.00269	0.907856	1	1	0.583075	0.529124	0.757687	1	1	0.412457	1	1	0.973182	0.96584	1	0.524494	0.790306	1	1	1	0.974689	0.496726	0.57151	0.636669	0.993264	0.793437	0.975482	1	1	0.846486	1	0.641231	1	1	1	1	1	0.994366	1	0.958805	0.161183	1.00269	1.00269	1	0.869175	0.991807	0.345686	0.797186
Cluster_PentosePhosphate	1	1.00186	0.262875	1	1	0.935299	0.774554	0.62504	0.417753	0.14658	1	1	1	0.681959	0.953505	0.865658	0.402156	0.660738	1	1	0.196066	0.927016	0.378208	0.114764	0.147333	0.307477	0.958716	0.967873	1	0.266637	0.46953	1	0.792832	1	1	1	1	1	0.833888	1	0.30829	0.0490938	1.00186	1.00186	0.189921	0.863627	0.736189	0.0251995	0.66848
Cluster_Peroxisome	0.945434	1.00415	0.952878	1	1	0.966703	1	0.144183	0.839681	1	1	0.27302	1	0.752389	0.839407	0.587829	0.681619	0.678562	1	1	0.384631	0.922154	1	0.954535	0.342487	0.0893713	0.963323	0.935008	1	1	0.544107	1	0.644017	1	1	1	0.243458	0.252741	0.986187	1.00001	0.951528	1	1.00415	1.00415	0.374117	0.944848	0.857293	0.89347	0.689671
Cluster_PHD1	0.98724	1.0073	0.983374	1	1	0.999011	0.555916	0.494629	0.814048	0.759522	0.411846	0.541565	0.284586	0.950526	0.216753	0.14404	0.307218	1	0.0215156	1	1	0.969811	0.843222	0.815787	0.199061	0.952531	0.338231	0.0954947	1	1	0.887319	1	0.325226	0.382244	1	1	0.386767	1	0.757394	1.00003	0.34435	0.223993	1.0073	1.0073	1	0.677623	0.999986	0.86836	0.786093
Cluster_PHO4	0.964279	1.0029	0.124992	1	1	0.982847	0.939417	1	0.662675	0.671589	0.436041	1	0.348749	0.697603	0.221905	0.551251	0.180434	0.48121	1	1	1	0.481731	1	0.177146	0.689421	0.125496	0.214116	0.133079	1	0.382857	0.359252	1	0.394642	1	1	1	1	0.501864	0.100189	1	0.362259	0.0196309	1.0029	1.0029	0.279499	0.323633	0.620849	0.0930285	0.820644
Cluster_Phospholipid	0.189002	1.0073	0.649616	0.727321	1	0.979475	0.699608	0.715647	0.293342	0.0466919	0.761913	0.842019	0.284586	0.885494	0.990848	0.72761	0.126602	0.7741	1	1	0.573021	0.969811	0.843222	0.815787	0.470443	0.838579	0.999502	0.895697	1	0.00595514	0.887319	1	0.325226	0.382244	1	1	1	0.512049	0.0401336	1.00003	0.804058	0.548524	1.0073	1.0073	0.560153	0.677623	0.971865	0.86836	0.58685
Cluster_Polyamine	0.695402	1.00103	0.998405	1	1	1	1	1	1	1	1	1	1	1	0.720574	0.671982	1	0.451343	1	1	1	0.999969	1	1	0.746599	0.843441	0.467655	0.963209	1	1	0.796769	1	1	1	1	1	1	0.220147	0.984351	1	0.706405	0.60143	1.00103	1.00103	1	0.873002	0.999994	0.832128	0.458332
Cluster_primig-EarlySpo	0.879855	1.01197	0.999586	0.619447	0.377009	0.994994	0.991682	0.853983	0.995742	0.442578	0.401051	0.797752	0.826921	0.997552	0.997703	0.99382	0.962175	0.313537	1	1	0.398069	0.999999	0.951428	0.992779	0.952626	0.998974	0.907116	0.999905	0.22036	0.580433	0.530787	1	0.963088	0.0419104	1	1	0.549873	0.772126	0.984162	1.00007	0.949108	0.934415	1.01197	1.01197	0.0418396	0.85619	1	0.976523	0.656963
Cluster_primig-LateSpo	0.996593	1.03978	1	0.965221	0.986418	0.972463	0.317382	0.707017	0.549834	0.988705	0.99949	0.961256	0.806088	0.793299	0.987666	0.904754	0.887807	0.591287	1	1	0.818516	1	0.996447	0.99999	0.645457	0.984321	0.927174	0.996907	0.779941	0.987168	0.993132	1	0.773025	0.100727	1	0.318299	0.463753	0.884146	0.999885	1.00074	0.640981	0.792799	1.03978	1.03978	0.928472	0.988616	1	0.998987	0.907094
Cluster_primig-MidSpo	0.690529	1.00878	0.785759	0.454576	1	0.874352	0.413885	0.82342	0.192849	0.214065	0.0855502	0.00488925	0.131654	0.587277	0.155667	0.0607643	1	0.19054	1	1	1	0.83775	1	0.990421	0.82451	0.990997	0.748498	0.103839	0.0265461	1	0.497022	1	0.123599	0.000231688	1	1	1	0.611861	0.240399	1.00004	0.72166	0.0817685	1.00878	1.00878	0.253232	0.329711	0.987713	0.163145	0.046445
Cluster_Proline	0.613606	1.00083	0.905937	1	1	0.950636	1	0.35321	1	1	1	1	1	1	0.898042	0.590019	1	1	1	1	1	0.999502	1	0.212811	0.666494	0.725538	0.757241	0.904516	1	1	0.931157	1	0.123184	1	1	1	1	0.180367	0.949117	1	0.624812	1	1.00083	1.00083	1	0.808076	0.993625	1	0.387635
Cluster_Proteasome	0.00704112	1.00646	0.875278	0.68351	0.513534	0.484539	0.911532	0.966187	0.194179	0.915424	0.354125	0.804793	0.613768	0.654965	0.353012	0.427539	0.0900439	0.880795	1	1	1	0.93045	0.806109	0.541278	0.475243	0.615233	0.604525	0.468136	1	1	0.979659	1	0.377822	1	1	1	0.351402	0.786877	0.871411	1.00002	0.929392	0.976043	1.00646	1.00646	1	0.48849	0.981266	0.937991	0.487505
Cluster_Purine	0.893244	1.00478	0.99091	0.00866626	1	0.756039	0.0373427	5.59529e-08	0.71514	0.533596	0.0621055	1	1	0.0116646	0.932383	0.960252	0.731956	0.491146	1	1	1	0.891606	0.111403	0.228463	3.09966e-05	0.0759126	0.860454	0.844697	1	1	0.616552	1	0.150412	1	0.014174	1	0.274538	1	0.281491	1.00001	0.76932	0.768364	1.00478	1.00478	1	0.22014	0.960231	0.731955	0.762107
Cluster_PUT3	0.633111	1.00625	0.954608	0.671505	1	0.945074	0.115338	0.0819214	0.171763	0.0740596	0.339371	1	1	0.617568	0.713518	0.7445	0.502499	0.445269	1	1	0.517639	0.806755	0.461184	0.503046	0.00543143	0.265073	0.559224	0.667084	1	0.0793383	0.659552	1	0.347065	0.00753496	1	1	0.342252	0.431205	0.672511	1.00002	0.812844	0.117005	1.00625	1.00625	1	0.0483931	0.983258	0.269252	0.260069
Cluster_Pyrimidine	0.909514	1.00499	0.898036	0.589354	1	0.531416	0.367923	0.230536	0.522832	0.032035	1	0.717437	1	0.207593	0.485731	0.88553	0.746906	0.772849	1	1	0.441714	0.999	0.12273	0.0241744	0.0982053	0.678009	0.146971	0.500005	0.312878	0.5632	0.905837	0.0484801	0.55179	1	1	1	0.284616	1	0.765553	1.00001	0.0219882	0.988025	1.00499	1.00499	0.430244	0.752914	0.999896	0.435458	0.297302
Cluster_RAP1	0.893244	1.00478	0.969477	0.202619	1	0.288122	0.318279	0.428669	0.487532	0.839759	0.610106	0.70212	1	0.845671	0.932383	0.866815	1	0.491146	1	1	1	0.999903	1	1	0.486649	0.434835	0.860454	0.925194	1	0.547824	0.762678	1	0.516181	1	1	1	0.274538	0.307641	0.803201	1.00001	0.581225	0.176577	1.00478	1.00478	1	0.3665	1	0.731955	0.505084
Cluster_RCS1	0.991463	1.00415	0.86955	0.523541	1	0.82351	0.181421	1	0.619308	1	0.559025	0.651028	1	0.996197	0.102996	0.930882	0.681619	0.909743	1	1	0.384631	0.922154	0.652546	0.673064	0.969998	0.187647	0.0455745	0.724505	1	1	0.544107	1	0.206802	1	1	1	1	0.630713	0.616022	1.00001	0.951528	0.677428	1.00415	1.00415	0.374117	0.944848	0.972473	0.39203	0.689671
Cluster_REB1	0.165707	1.00625	0.196763	1	1	0.552925	0.651859	0.37509	0.865573	0.908386	0.707547	1	0.228201	0.292263	0.00868664	0.127207	0.230689	0.868982	1	1	1	0.208516	0.795538	0.0484963	0.761152	0.542037	0.0374505	0.119896	1	1	0.0150836	1	0.0402702	1	1	1	0.342252	0.775944	0.0367296	1.00002	0.994113	0.0203987	1.00625	1.00625	0.151867	0.294427	0.35946	0.269252	0.123908
Cluster_RFX1	0.799195	1.00394	0.501932	1	0.356669	0.599564	0.279256	1	0.58288	0.779526	0.54056	0.253653	0.441405	0.964205	0.962766	0.76284	0.66283	0.365659	1	1	1	0.986267	0.633648	0.411572	0.869676	0.409801	0.952301	0.610879	0.256891	1	0.790859	1	0.363503	0.229748	1	1	1	1	0.824701	1.00001	0.0115096	0.0846029	1.00394	1.00394	1	0.664453	0.868811	0.526454	0.16836
Cluster_RGM1	0.902544	1.00353	0.999982	1	1	0.986327	0.901092	0.252962	0.943173	0.376729	1	0.215082	1	0.991212	0.975415	0.977522	1	0.588584	1	1	1	1	1	0.985596	0.204549	0.996611	0.920428	0.99511	1	1	0.913548	1	0.949015	1	1	1	0.0224051	0.57108	0.98765	1.00001	0.911556	0.562541	1.00353	1.00353	0.328458	0.95961	1	0.923026	0.311677
Cluster_RGT1	0.755386	1.00709	0.995585	1	0.546414	0.884055	0.792535	0.471355	0.623923	1	1	0.833435	1	0.753081	0.399195	0.0267456	0.857523	0.000873203	1	1	1	0.752654	0.527981	0.0533695	0.286411	0.683822	0.58427	0.917152	1	1	0.157291	1	0.980609	1	1	1	0.378108	1	0.97206	1.00002	0.890562	0.941434	1.00709	1.00709	0.184887	0.99675	0.89668	0.996893	0.769015
Cluster_RIM101	0.954413	1.00583	0.820669	1	1	0.689404	0.564184	1	0.945505	0.892508	1	0.77125	0.050649	0.220656	0.736916	0.684633	1	1	1	1	1	0.987822	0.0527831	0.263101	0.978401	0.251565	0.626849	0.968708	1	1	0.9759	1	0.849843	0.319582	1	1	1	1	0.988853	1.00002	0.990937	0.872668	1.00583	1.00583	1	0.948918	0.99974	0.953079	0.968002
Cluster_RLM1	0.858197	1.00311	0.955117	1	1	0.96294	0.954047	0.805236	0.920324	0.696736	1	0.545771	1	0.289369	0.946185	0.964843	0.575959	0.518892	1	1	1	0.999361	1	0.875211	0.73619	0.7642	0.870087	0.676153	1	1	0.661779	1	0.210074	1	1	1	1	1	0.943323	1	0.0277633	0.23575	1.00311	1.00311	1	0.926271	0.998769	0.964959	1
Cluster_RME1	0.689554	1.00332	0.999421	1	0.310185	0.977308	0.709001	1	0.93271	0.719963	1	0.196003	1	0.928583	0.990942	0.971888	1	1	1	1	1	0.999916	0.570588	0.483079	0.987706	0.831602	0.898025	0.904607	0.221163	1	0.952867	1	1	1	1	1	1	0.549144	0.992557	1.00001	0.708937	0.519129	1.00332	1.00332	1	0.945257	0.999992	0.754678	0.566105
Cluster_RNAPol	0.0414468	1.01112	0.813697	0.125025	1	0.340992	0.6773	0.978387	0.930161	0.584712	0.886657	0.763287	0.478005	0.86204	0.4472	0.759222	0.570992	0.245505	1	1	1	0.949795	0.0527108	0.0147646	0.918456	0.744904	0.298172	0.600383	1	0.540617	0.537339	1	0.97919	1	1	1	1	0.92929	0.999874	1.00006	0.994765	0.810476	1.01112	1.01112	1	0.84065	0.969047	0.910747	0.262977
Cluster_ROX1	0.964279	1.0029	0.884448	0.404666	1	0.685598	0.180902	0.431796	0.662675	0.671589	1	1	1	0.979707	0.802786	0.801881	1	1	1	1	1	0.995669	0.522655	0.848483	0.88407	0.473019	0.638908	0.883601	1	1	0.359252	1	0.913722	1	1	1	1	0.501864	0.961709	1	0.842123	0.197391	1.0029	1.0029	1	0.53961	0.999073	0.4159	0.492231
Cluster_RPH1	0.994705	1.00457	0.976	0.557662	1	0.35604	0.793256	0.18571	0.451211	0.826448	0.593769	0.0236298	1	0.451022	0.673722	0.845454	0.34739	0.929078	1	1	0.413861	0.995817	0.687479	0.893161	0.439154	0.347308	0.497567	0.768474	1	1	0.117797	1	0.9788	0.260919	1	1	1	1	0.92537	1.00001	0.183347	0.518559	1.00457	1.00457	1	0.478723	0.964573	0.932428	0.739758
Cluster_RPs	1	1.02929	1	0.223824	0.959101	0.999322	0.999751	0.844382	0.0251393	0.904646	0.996436	0.260016	0.784404	0.999584	0.999948	0.992541	0.996508	0.91522	1	1	0.964649	1	0.925869	0.998637	0.735356	0.9956	0.9906	1	0.883706	0.991347	0.997175	1	0.701372	1	1	1	0.290199	0.991452	1	1.00041	0.999209	0.997705	1.02929	1.02929	0.960275	0.994412	1	1	0.960992
Cluster_rRNAprocessing	0.215265	1.00751	0.949137	1	1	0.968145	0.449683	0.980461	0.493129	0.773256	0.425889	1	1	0.80635	0.648727	0.948021	0.60225	0.986922	1	1	0.583316	0.991319	8.58153e-10	1.62634e-10	0.796057	0.984765	0.0864294	0.531165	1	1	0.991662	1	0.706591	1	1	1	1	0.834068	0.996879	1.00003	0.99138	0.9553	1.00751	1.00751	0.570392	0.981594	0.999849	0.999663	0.802113
Cluster_RTG1	0.412594	1.00793	0.736405	1	1	0.323002	0.672652	0.915141	0.722916	0.798683	0.453441	1	1	0.927404	0.0961298	0.213592	0.886817	0.432493	1	1	1	0.417781	0.866331	0.76389	0.580936	0.686751	0.216432	0.0227503	1	1	0.503293	1	0.25634	1	1	1	0.412037	1	0.654533	1.00003	0.938736	0.00682849	1.00793	1.00793	1	0.404091	0.635409	0.96463	0.944151
Cluster_RTG3	0.919506	1.00373	0.971326	0.486803	1	0.0272573	0.228927	1	0.95201	0.761228	1	0.612208	0.100739	0.452139	0.371094	0.498084	0.642935	0.885147	1	1	1	0.768471	0.613726	0.584342	0.24849	0.823931	0.458066	0.478027	1	1	0.551059	1	0.148844	1	1	1	0.222013	0.591953	0.980691	1.00001	0.571815	0.963718	1.00373	1.00373	1	0.604431	0.979315	0.667866	1
Cluster_RTS2	0.756721	1.00248	0.492044	1	0.00221319	0.25325	0.458231	1	0.575955	1	0.387891	1	0.307549	0.96456	0.43008	1	1	0.763495	1	1	0.032057	0.878794	0.469394	0.261959	0.822479	0.949245	0.114392	0.857033	1	1	0.353966	1	1	1	1	1	1	1	0.389476	1	0.253045	1	1.00248	1.00248	1	0.381824	0.993541	0.915287	0.410897
Cluster_SFL1	0.991463	1.00415	0.215521	0.162943	1	0.514116	0.521644	0.626638	0.839681	0.458431	1	0.651028	1	0.353194	0.0432529	0.194575	0.681619	0.678562	1	1	1	0.352026	0.652546	0.954535	0.743583	0.50514	0.016084	0.082831	1	1	0.0156086	1	0.402678	1	1	1	0.243458	1	0.0903091	1.00001	0.951528	0.236017	1.00415	1.00415	0.374117	0.944848	0.857293	0.227444	0.192512
Cluster_SFP1	0.827693	1.00415	0.215521	0.0340757	0.371462	0.966703	0.084492	0.626638	0.187185	0.192652	1	0.0793528	0.4583	0.555363	0.928224	0.793725	0.305821	0.678562	1	1	0.384631	0.730103	0.274582	0.130625	0.342487	0.676967	0.889841	0.975347	1	0.0284162	0.216906	1	0.644017	1	1	1	0.243458	0.630713	0.898038	1.00001	0.992634	0.439887	1.00415	1.00415	0.374117	0.538645	0.996165	0.89347	0.410787
Cluster_SIG1	0.0977345	1.00562	0.687766	0.632706	1	0.927557	0.683167	0.0529907	0.937389	0.883569	1	1	1	0.975144	0.0323981	0.00333073	0.786952	0.603196	1	1	0.135527	0.989576	0.158989	0.383713	0.0900552	0.60782	0.580063	0.346072	1	1	0.922373	1	0.831511	1	1	1	1	0.73968	0.469089	1.00002	0.55068	0.955401	1.00562	1.00562	1	0.592446	0.398301	0.589255	1
Cluster_SIP4	0.825439	1.00772	0.597359	1	1	0.508306	0.86656	0.907343	0.847223	0.544963	1	1	1	0.829451	0.442689	0.46564	0.88011	0.615731	1	1	1	0.884179	0.859032	0.934601	0.909398	0.496144	0.422926	0.911526	0.439702	0.721597	0.799041	1	0.950293	1	1	1	1	0.542221	0.942521	1.00003	0.928913	0.890478	1.00772	1.00772	1	0.493388	0.647621	0.994614	0.632097
Cluster_SKN7	0.968758	1.00772	0.97554	0.149537	0.207462	0.990395	0.137965	0.333162	0.941245	0.544963	0.439757	0.0384959	0.307102	0.829451	0.938446	0.629463	1	0.933282	1	1	1	0.999931	0.574283	0.287304	0.819826	0.625465	0.954187	0.843666	1	0.721597	0.4395	1	0.232517	1	1	0.0738473	1	0.542221	0.689885	1.00003	0.412933	0.890478	1.00772	1.00772	1	0.922329	0.999998	0.0597766	0.249605
Cluster_SKO1	0.395252	1.00311	0.997844	1	1	0.208663	0.232941	0.468039	0.70039	0.696736	0.458684	1	1	0.910565	0.302734	0.964843	0.575959	0.835168	1	1	1	0.825085	0.547253	0.674753	0.502345	0.5813	0.126996	0.46395	1	1	0.661779	1	0.71949	1	1	1	1	1	0.234833	1	0.86948	0.745078	1.00311	1.00311	1	0.982336	0.600034	0.278257	0.530156
Cluster_SMP1	0.420838	1.00415	0.465869	1	1	0.514116	0.521644	0.887238	0.839681	0.796426	1	0.651028	1	0.896802	0.7025	0.587829	0.681619	0.183086	1	1	1	0.352026	0.652546	0.130625	0.183371	0.0893713	0.889841	0.724505	1	1	0.711697	1	0.0872862	1	1	1	1	0.630713	0.898038	1.00001	0.0499111	0.236017	1.00415	1.00415	0.374117	0.858983	0.857293	0.584065	0.914262
Cluster_SOK2	0.993276	1.00436	0.981497	1	1	0.942848	0.385829	0.370655	0.859277	0.484274	0.576752	0.292367	0.474688	0.997123	0.762074	0.821179	0.699366	0.919991	1	1	1	0.996631	1	0.873332	0.107077	0.867582	0.441327	0.813974	1	0.515441	0.29085	1	0.441384	1	1	0.0425381	1	0.648695	0.742898	1.00001	0.700506	0.479806	1.00436	1.00436	1	0.765951	0.999483	0.276792	0.715639
Cluster_sphingolipids	0.756721	1.00248	0.492044	0.358822	0.242993	0.6875	0.235442	1	0.867761	0.614885	1	1	1	0.827876	0.43008	0.724771	0.0256081	0.763495	1	1	1	0.878794	1	1	0.963022	0.949245	0.270825	0.682975	1	0.338746	0.781621	0.0245111	0.877505	1	1	1	1	0.112262	0.389476	1	0.00103115	0.127723	1.00248	1.00248	0.244911	0.827971	0.941157	0.915287	0.152742
Cluster_SRD1	0.326298	1.00646	0.571794	1	1	0.223085	0.911532	1	0.34607	0.425655	0.719328	0.804793	0.239446	0.489351	0.23042	0.073434	0.520205	0.269187	1	1	0.529258	0.197865	0.211529	0.541278	0.960319	0.214873	0.604525	0.31833	0.38433	1	0.979659	1	0.377822	1	1	1	0.351402	1	0.935664	1.00002	0.835594	0.614506	1.00646	1.00646	1	0.638254	0.916667	0.756118	0.977899
Cluster_STB1	0.447928	1.00332	0.617409	1	0.310185	0.302194	0.288847	0.825393	0.734534	1	0.480421	0.569089	1	0.568489	0.894447	0.859176	1	0.268216	1	1	1	0.433925	1	0.718986	0.777196	0.976211	0.898025	0.904607	1	1	0.00808782	1	0.247037	1	1	1	0.199969	0.180297	0.809868	1.00001	0.0116116	0.777356	1.00332	1.00332	1	0.275792	0.579913	0.754678	0.859746
Cluster_STE12	0.955201	1.00436	0.673161	1	0.385919	0.270977	0.755473	0.898921	0.859277	0.212918	1	0.668961	0.474688	0.402249	0.431827	0.412854	1	0.704765	1	1	0.399422	0.912444	1	0.963083	0.390874	0.263425	0.441327	0.307675	0.279806	0.157478	0.625853	1	0.677789	1	1	1	1	1	0.565272	1.00001	0.700506	0.270235	1.00436	1.00436	1	0.417089	0.995385	0.914922	0.442974
Cluster_Sterols	0.705055	1.00562	0.931991	0.632706	1	0.987563	0.516922	0.783797	0.989536	0.622187	0.669171	0.758839	1	0.323758	0.380944	0.154138	0.014972	0.603196	1	1	0.481051	0.954658	1	0.956242	0.973346	0.309278	0.413448	0.346072	0.34445	1	0.739209	1	0.44062	0.0515421	1	1	0.31403	0.73968	0.29703	1.00002	0.368545	0.484028	1.00562	1.00562	1	0.935179	0.998256	0.744494	0.379756
Cluster_STP1	0.979963	1.0052	0.880648	1	1	0.61355	0.261274	0.484669	0.917601	0.118619	0.640845	0.368658	1	0.889798	0.830817	0.381993	0.408048	0.792296	1	1	1	0.964649	1	0.984206	0.122233	0.295201	0.990671	0.282481	1	1	0.608168	1	0.585962	1	1	1	0.294556	0.343849	0.559661	1.00001	0.660559	1	1.0052	1.0052	0.443477	0.0999531	0.950782	0.807303	0.801849
Cluster_STP2	0.831648	1.00541	0.716304	1	0.453405	0.384046	0.791594	0.123014	0.589663	1	1	0.387272	1	0.969291	0.0199711	0.0583422	1	0.576744	1	1	0.468254	0.616633	0.389221	0.525605	0.272331	0.374318	0.0570504	0.561755	1	1	0.0658479	1	0.406631	1	1	1	1	0.129236	0.984621	1.00001	0.696357	0.0212425	1.00541	1.00541	1	0.918252	0.945683	0.838219	0.959054
Cluster_SUM1	0.852651	1.00436	0.981497	0.540917	1	0.0664281	0.385829	0.898921	0.859277	0.812034	0.576752	0.668961	1	0.97766	0.27137	0.229416	1	0.429634	1	1	1	0.71091	1	0.506827	0.996901	0.141014	0.441327	0.307675	1	1	0.625853	1	0.677789	1	1	1	1	0.648695	0.365774	1.00001	0.0657928	0.270235	1.00436	1.00436	1	0.417089	0.968654	0.914922	0.442974
Cluster_SWI4	0.708942	1.01218	0.0824424	0.628972	0.385236	0.797973	0.120801	0.561386	0.904553	0.280183	0.201326	0.027289	0.526155	0.322944	0.76455	0.257316	0.841069	0.203479	1	1	0.756754	0.830273	0.807478	0.918745	0.769213	0.14537	0.956693	0.14071	0.597505	0.589986	0.197544	1	0.0362792	1	1	1	0.55617	0.780435	0.107327	1.00007	1.04716e-07	0.00209291	1.01218	1.01218	1	0.505718	0.956678	0.268907	0.35178
Cluster_SWI5	0.928127	1.00793	0.211209	0.756171	0.586853	0.878683	0.672652	0.984313	0.0253123	0.563431	0.789575	0.0425497	1	0.737025	0.628836	0.659063	0.886817	0.432493	1	1	0.0615115	0.417781	0.866331	0.465889	0.580936	0.312011	0.73705	0.442453	1	0.370307	0.375707	1	0.585015	0.407326	1	1	0.0963578	0.849887	0.362237	1.00003	0.604096	0.633699	1.00793	1.00793	0.218815	0.539822	0.635409	0.0382082	0.26999
Cluster_SWI6	0.890415	1.00604	0.418854	0.659047	1	0.752393	0.945377	0.9579	0.28769	0.176515	0.107913	0.183241	0.589244	0.255648	0.366489	0.715683	1	0.0126135	1	1	1	0.219738	1	0.909761	0.982534	0.11241	0.354639	0.567074	0.364698	0.632623	0.105161	1	0.31655	1	1	1	1	1	0.229767	1.00002	0.00035701	0.005199	1.00604	1.00604	1	0.689922	0.747294	0.228728	0.434338
Cluster_TFs	0.766849	1.00373	0.998474	1	1	0.684628	0.797556	0.282171	0.133576	1	0.521326	0.612208	1	0.95483	0.866814	0.498084	0.642935	0.137795	1	1	1	0.999984	0.613726	0.93144	0.441367	0.823931	0.985313	0.921422	0.245165	1	0.725774	1	0.56924	1	1	1	1	0.591953	0.943021	1.00001	0.784271	0.831313	1.00373	1.00373	0.344033	0.905813	0.999999	0.667866	0.631915
Cluster_THI2	0.996716	1.00499	0.961861	1	1	0.686791	0.367923	0.72514	0.311033	1	1	1	0.520955	0.5451	0.485731	0.88553	0.746906	0.126657	1	1	1	0.880534	0.351667	0.440517	0.950609	0.118715	0.26716	0.667987	1	1	0.995376	1	0.98508	1	1	1	1	1	0.978743	1.00001	0.798757	0.793612	1.00499	1.00499	0.430244	0.872581	0.809434	0.771952	0.94761
Cluster_Thiamine	1	1.00228	0.988953	0.334601	1	0.786246	0.864552	0.316197	1	0.582972	1	0.439243	1	0.266574	0.921235	0.67745	1	0.733263	1	1	0.234167	0.998389	1	0.935543	0.781722	0.570141	0.884568	0.971731	0.157813	0.315529	0.246943	1	0.85405	1	1	1	1	1	0.885125	1	0.726506	0.574195	1.00228	1.00228	1	0.989363	0.999669	0.687631	0.740685
Cluster_tRNAprocessing	0.361525	1.00667	0.991427	0.324887	1	0.887214	0.425735	0.655989	0.893172	0.713952	0.368764	1	1	0.368726	0.805318	0.795537	0.260977	0.062232	1	1	0.540598	0.78005	0.079192	0.0136156	0.515288	0.682445	0.647386	0.978031	1	0.66889	0.651555	1	0.128037	1	1	1	1	0.797279	0.919624	1.00002	0.856029	0.643954	1.00667	1.00667	1	0.895758	0.979133	0.981435	0.73154
Cluster_tRNAsynth	0.083267	1.00625	0.999659	1	1	0.945074	0.893951	0.191504	0.705314	0.908386	0.707547	0.45907	1	0.886531	0.576356	0.7445	0.502499	0.675785	1	1	0.517639	0.999406	0.461184	0.823373	0.161274	0.941958	0.401488	0.667084	1	1	0.935749	1	0.194486	0.338097	1	1	0.342252	1	0.997295	1.00002	0.972801	0.901097	1.00625	1.00625	0.505212	0.924632	0.999612	0.999978	0.876522
Cluster_Tryptophan	0.482224	1.00248	0.92873	0.358822	1	0.951034	0.235442	0.0282623	0.00542311	0.231927	0.0808479	0.468006	0.307549	0.827876	0.657126	0.724771	0.496474	1	1	1	0.252541	0.979787	1	0.51283	2.49318e-05	0.459031	0.501332	0.446403	1	0.338746	0.579	1	1	0.15189	1	1	0.154019	1	0.389476	1	0.771363	0.623602	1.00248	1.00248	1	0.827971	0.941157	0.915287	0.152742
Cluster_UGA3	0.0739743	1.00457	0.63983	1	1	0.35604	0.270056	0.399857	0.685452	0.826448	0.593769	1	1	0.27219	0.507427	0.456039	0.716127	0.0943546	1	1	0.0962078	0.691775	0.687479	0.74775	0.637007	0.104249	0.679707	0.129542	0.0447169	0.531911	0.699145	1	0.270732	1	1	1	1	0.665805	0.92537	1.00001	0.886897	1	1.00457	1.00457	0.402834	0.174718	0.472518	0.0911771	0.100823
Cluster_USV1	0.873185	1.00583	0.919611	0.64612	1	0.948823	0.398767	0.953025	0.650666	0.361998	0.309578	0.77125	0.576408	0.707063	0.736916	0.839818	0.798845	0.628533	1	1	1	0.997642	0.425786	0.894467	0.837738	0.80118	0.308633	0.757013	1	1	0.668193	1	0.952857	1	1	1	1	0.752375	0.749415	1.00002	0.408117	0.961766	1.00583	1.00583	1	0.485637	0.98683	0.780703	0.968002
Cluster_Vacuole	0.993511	1.01411	0.99995	0.917585	0.197638	0.83227	0.894402	0.835579	0.960005	0.968857	0.936492	0.971117	0.873043	0.917945	0.815908	0.711804	1	0.954411	1	1	1	0.999999	1	0.998731	0.910105	0.999198	0.886926	0.985119	1	0.902004	0.997273	1	0.968795	1	1	1	1	0.843995	0.999882	1.0001	0.98725	0.997887	1.01411	1.01411	1	0.792039	1	0.450732	0.959323
Node 1	0.759895	1.00124	0.410483	1	0.129862	0.138254	0.865602	1.17432e-06	1	1	1	1	1	0.81152	0.527562	0.737572	1	0.513451	1	1	1	0.966383	1	0.394667	0.000189196	0.13554	0.575554	0.917016	1	1	0.878731	1	0.649758	1	1	1	1	1	0.830199	1	0.770267	0.266338	1.00124	1.00124	1	0.104684	0.815369	1	1
Node 10	0.0408492	1.00207	0.850914	1	1	0.691021	0.574022	0.663799	0.474014	1	1	1	1	0.207079	0.0851661	0.892543	0.102925	1	1	1	1	0.911741	1	0.917274	0.44422	0.685323	0.0457067	0.12694	1	1	0.936249	1	1	1	1	1	1	0.0815099	0.996501	1	1	0.841308	1.00207	1.00207	1	0.71194	0.958096	0.851029	0.706793
Node 11	0.16826	1.00145	0.940565	0.228274	1	0.954276	0.636183	0.533633	0.297322	1	1	0.307855	1	0.536745	0.88252	0.422658	1	0.56854	1	1	1	0.95449	1	1	0.853737	0.814019	1	0.964503	1	1	0.75279	1	0.000101043	8.12465e-05	1	1	1	0.0418437	0.9293	1	0.178885	1	1.00145	1.00145	1	0.74535	0.979117	0.917833	0.576216
Node 12	1	1.00124	0.804735	1	0.129862	1	0.226811	1	1	1	1	1	1	0.448652	0.81708	1	1	1	1	1	1	0.966383	1	1	1	0.703765	0.575554	0.917016	1	1	0.632844	1	0.0562315	1	1	1	1	0.258004	0.830199	1	0.770267	0.668448	1.00124	1.00124	1	0.915973	0.815369	0.580026	1
Node 13	0.59445	1.0029	0.966375	1	1	0.129392	0.595103	1	0.372554	1	1	1	1	0.888349	0.407888	0.801881	1	0.814083	1	1	1	0.843424	1	0.848483	0.978676	0.938311	0.0900842	0.310267	1	1	0.359252	1	0.682329	1	1	1	0.17731	1	0.740852	1	0.842123	0.924095	1.0029	1.0029	1	0.97486	0.922302	0.219301	0.820644
Node 14	0.274016	1.00436	0.995147	1	1	0.431993	0.962379	0.898921	0.65351	0.484274	0.576752	0.292367	1	0.402249	0.762074	0.821179	1	0.704765	1	1	1	0.71091	0.670473	0.506827	0.910709	0.940166	0.796592	0.307675	1	0.515441	0.77608	1	0.872901	1	1	1	0.253961	0.271068	0.869843	1.00001	0.866403	1	1.00436	1.00436	1	0.988638	0.845571	0.994494	1
Node 15	0.0352188	1.00332	0.941872	1	1	0.152545	0.709001	0.825393	0.734534	0.719963	0.480421	1	1	0.568489	0.963431	0.971888	1	0.554703	1	1	0.321766	0.955681	0.570588	0.981507	0.987706	0.677539	0.898025	0.904607	1	0.424042	0.558966	1	0.752918	1	1	1	0.199969	0.180297	0.920329	1.00001	0.980294	0.947517	1.00332	1.00332	1	0.945257	0.985095	0.974085	0.859746
Node 16	0.695402	1.00103	0.857236	1	1	0.553301	0.812177	0.419999	1	1	1	1	1	0.751042	0.720574	0.26217	1	1	1	1	1	0.97682	1	0.712168	0.0931358	0.976128	1	0.497321	1	1	0.796769	1	0.582794	1	1	1	1	1	0.896267	1	1	0.198704	1.00103	1.00103	1	1	0.989607	0.832128	1
Node 17	0.211515	1.00021	0.862154	1	1	1	1	1	1	1	1	1	1	1	1	1	1	0.113083	1	1	1	0.949236	1	1	1	1	1	0.684895	1	1	0.487619	1	1	1	1	1	1	1	0.74969	1	0.217293	0.167974	1.00021	1.00021	1	1	0.96657	1	1
Node 18	1	1.00083	0.990638	1	1	0.950636	1	0.35321	1	1	1	1	1	0.67118	0.58397	0.590019	1	1	1	1	1	0.985613	1	1	0.666494	0.94959	0.757241	0.624984	1	1	0.931157	1	1	1	1	1	1	1	0.949117	1	0.624812	1	1.00083	1.00083	1	1	0.993625	0.760084	1
Node 19	1	1.00021	1	1	1	1	1	1	1	1	1	1	1	1	1	1	1	1	1	1	1	1	1	1	1	1	1	1	1	1	1	1	1	1	1	1	1	1	1	1	1	1	1.00021	1.00021	1	1	1	1	1
Node 2	0.857473	1.00688	0.989178	0.338344	1	0.751612	0.97681	0.000294844	0.12685	0.729894	7.15343e-12	0.824386	0.262007	0.154784	0.340394	0.498385	0.849088	0.901523	1	1	0.551668	0.998906	1	0.766845	0.000147019	0.911464	0.540418	0.787693	1	1	0.116691	1	0.917623	1	1	0.0661076	0.369329	0.480606	0.699895	1.00002	0.948917	0.829445	1.00688	1.00688	8.87256e-05	0.441606	0.999916	0.959159	0.538525
Node 2_fuzzy0.06	0.96386	1.01026	0.987029	0.536558	1	0.546252	0.924537	2.09316e-08	0.0319039	0.734359	2.46439e-11	0.723862	0.182475	0.0341337	0.261444	0.262228	0.765222	0.980179	1	0.0300347	0.696746	0.999334	0.925576	0.663987	1.3245e-07	0.935324	0.504264	0.741273	1	0.8165	0.150089	1	0.690661	1	1	0.0967212	0.02961	0.212279	0.410059	1.00005	0.931863	0.59508	1.01026	1.01026	8.54887e-09	0.501087	0.999816	0.991259	0.833217
Node 20	1	1.00248	1	1	1	0.998273	0.895933	0.729732	0.867761	1	1	1	1	0.827876	0.9892	1	1	0.763495	1	1	1	1	1	1	0.963022	0.98779	0.912956	0.999681	1	1	0.995969	1	1	1	1	1	1	1	0.999963	1	0.947332	0.890239	1.00248	1.00248	1	0.949721	1	0.986249	1
Node 21	0.982533	1.00353	1	1	1	0.996812	0.973815	0.843469	0.765307	1	1	1	1	0.819474	0.994269	0.977522	1	0.588584	1	1	1	1	1	0.985596	0.940343	0.999434	0.980083	0.999978	1	1	0.991691	1	0.949015	1	1	1	1	1	0.999902	1.00001	0.98459	0.805998	1.00353	1.00353	1	0.991369	1	0.997704	0.600029
Node 22	0.509873	1.00062	0.948288	1	1	0.542678	1	1	0.39666	1	1	1	1	0.148031	0.819524	1	1	1	1	1	1	0.992558	1	1	0.561096	0.893577	0.65411	0.968755	1	1	0.865561	1	0.408082	1	1	1	1	1	0.84346	1	0.520572	1	1.00062	1.00062	1	0.709988	0.996741	1	1
Node 23	1	1.00062	1	1	1	1	1	1	1	1	1	1	1	1	1	1	1	1	1	1	1	1	1	1	1	1	1	1	1	1	1	1	1	1	1	1	1	1	1	1	1	1	1.00062	1.00062	1	1	1	1	1
Node 24	1	1.00021	1	1	1	1	1	1	1	1	1	1	1	1	1	1	1	1	1	1	1	1	1	1	1	1	1	1	1	1	1	1	1	1	1	1	1	1	1	1	1	1	1.00021	1.00021	1	1	1	1	1
Node 25	1	1.00021	1	1	1	0.528477	1	1	1	1	0.040033	1	1	1	1	1	1	1	1	1	1	0.949236	1	1	1	1	1	1	0.0154767	1	1	1	1	1	1	1	1	0.0484936	0.74969	1	1	1	1.00021	1.00021	0.0231118	1	0.96657	1	1
Node 26	1	1.00041	0.981023	1	1	1	1	1	1	1	1	1	1	1	0.68059	0.359637	1	1	1	1	1	0.997433	1	1	0.422425	0.775376	1	0.900753	1	1	0.737517	1	0.294996	1	1	1	1	1	0.937384	1	1	1	1.00041	1.00041	1	0.561816	0.998889	0.510101	1
Node 27	1	1.00083	0.990638	1	1	0.950636	0.32044	1	1	0.27225	1	0.189574	1	0.67118	0.58397	0.590019	1	1	1	1	1	0.985613	1	1	0.666494	0.35241	0.757241	0.624984	1	0.128689	1	1	1	0.0533912	1	1	1	1	0.737802	1	0.207849	0.520885	1.00083	1.00083	1	0.808076	0.993625	0.348355	0.0680164
Node 28	1	1.00021	1	1	1	1	1	1	1	1	1	1	1	1	1	1	1	1	1	1	1	1	1	1	1	1	1	1	1	1	1	1	1	1	1	1	1	1	1	1	1	1	1.00021	1.00021	1	1	1	1	1
Node 29	0.198673	1.00083	0.552401	1	0.0885483	0.356316	0.737536	0.0553559	0.490219	1	0.150814	1	1	1	0.58397	0.590019	1	1	1	1	0.0923932	0.985613	1	0.212811	0.244899	0.725538	0.344715	0.904516	1	1	0.294081	1	0.503048	1	1	1	1	1	0.737802	1	0.034289	1	1.00083	1.00083	0.0893182	0.11522	0.872801	0.760084	1
Node 3	1	1.0052	1	1	1	1	0.999771	1	1	0.863404	1	1	1	1	1	1	1	1	1	1	1	1	1	1	1	1	1	1	1	0.578056	1	1	0.987484	1	1	1	1	1	1	1.00001	1	1	1.0052	1.0052	1	1	1	1	1
Node 30	1	1.00165	0.984186	1	1	0.889892	0.407853	0.196315	1	0.119832	1	1	1	0.891992	0.925656	0.832055	1	1	1	1	1	0.994017	1	1	0.296621	0.181137	0.740907	0.513519	1	1	0.609412	1	0.753195	1	1	1	1	0.328315	0.677836	1	0.859364	1	1.00165	1.00165	1	0.812691	0.998185	0.745008	1
Node 31	0.998388	1.00772	0.999998	1	1	0.843624	0.93428	0.907343	0.700057	0.947666	1	0.857888	0.678951	0.829451	0.970603	0.955264	1	0.988412	1	1	1	0.999999	1	0.934601	0.987644	0.949632	0.954187	0.978507	1	1	0.9855	1	0.729917	1	1	1	1	0.842175	0.999507	1.00003	0.846015	0.606359	1.00772	1.00772	0.580396	0.964023	1	0.906227	0.817114
Node 32	0.94571	1.00562	0.841871	1	1	0.465969	0.683167	0.138929	0.989536	0.622187	1	0.405643	1	0.493765	0.380944	0.285092	1	0.603196	1	1	1	0.989576	1	0.876942	0.658725	0.923897	0.859963	0.798242	0.34445	0.606278	0.448189	1	0.44062	1	1	1	1	0.73968	0.997586	1.00002	0.988773	0.68792	1.00562	1.00562	1	0.28283	0.998256	0.864998	0.963803
Node 33	0.509873	1.00062	0.640785	1	1	0.542678	0.633262	1	1	1	1	1	1	0.148031	0.819524	0.487604	1	1	1	1	1	0.855281	1	1	1	1	0.65411	0.76475	1	1	0.481428	1	0.0688245	1	1	1	1	1	0.84346	1	0.121069	1	1.00062	1.00062	1	0.709988	0.903007	0.216	1
Node 34	0.810744	1.00145	0.750403	1	1	0.81763	0.903839	0.533633	1	0.426688	1	1	1	1	0.653479	0.422658	1	1	1	1	0.156087	0.95449	1	0.825169	0.529907	0.556758	0.666457	0.612614	1	0.214276	0.206583	1	1	1	1	1	1	1	0.132906	1	0.820248	0.724209	1.00145	1.00145	1	0.180401	0.979117	0.352977	1
Node 35	1	1.00269	1	1	1	0.993591	1	1	0.621229	0.644362	1	1	1	0.973182	0.999407	1	0.524494	1	1	1	0.270477	1	1	1	1	0.99994	0.990009	0.999991	1	1	0.986006	1	0.897194	1	1	1	1	1	0.999989	1	0.560739	0.908721	1.00269	1.00269	1	0.869175	1	0.990385	0.797186
Node 36	0.999967	1.03978	0.999992	0.341046	0.794493	0.999993	0.808154	0.789363	0.385594	0.0199336	0.861852	0.220312	0.647848	0.958571	0.358135	0.214724	0.689702	0.999931	1	1	0.818516	1	0.999369	0.999294	0.768118	0.827194	0.729046	0.982592	0.779941	0.0433134	0.939504	1	0.919016	0.000709394	1	0.318299	1	0.980056	0.886022	1.00074	0.988735	0.159394	1.03978	1.03978	0.799498	0.00377928	1	2.01858e-11	0.0155812
Node 37	0.454803	1.00145	0.750403	1	1	0.0832635	0.636183	0.157531	0.692569	0.426688	1	1	0.0171398	1	0.133737	0.422658	0.329696	0.56854	1	1	1	0.95449	1	1	0.222982	0.271236	0.348297	0.298173	1	1	0.0546419	1	0.705984	1	1	1	1	1	0.755873	1	0.0441263	0.724209	1.00145	1.00145	1	0.44014	0.979117	0.352977	1
Node 38	1	1.00103	0.857236	0.168938	1	0.8462	0.812177	0.419999	0.173949	1	1	1	1	0.751042	0.379065	0.057635	1	1	1	1	1	0.770591	1	1	0.746599	0.221561	0.467655	0.497321	1	1	0.796769	1	1	1	1	1	1	1	0.896267	1	0.706405	0.60143	1.00103	1.00103	1	0.548372	0.8436	0.163025	0.458332
Node 39	0.963182	1.00751	0.999993	0.737296	1	0.985878	0.966417	0.009108	0.493129	0.943304	0.0134055	0.279331	0.0220418	0.37157	0.16819	0.00676705	0.60225	0.593395	1	1	0.583316	1	1	0.709569	0.0695388	0.993906	0.665696	0.965425	1	1	0.955576	1	0.353154	1	1	1	0.395307	0.834068	0.991536	1.00003	0.536891	0.746916	1.00751	1.00751	0.0494127	0.446001	1	0.797419	0.931657
Node 4	0.926986	1.00228	0.999817	0.334601	0.225205	0.979001	0.864552	0.316197	0.00311617	1	1	0.439243	1	0.787651	0.982303	1	1	1	1	1	0.234167	1	1	0.935543	0.51354	0.978154	0.884568	0.994034	1	1	0.961005	1	0.85405	1	1	1	1	1	0.998817	1	0.726506	0.868019	1.00228	1.00228	1	0.929429	0.999999	0.687631	0.740685
Node 40	1	1.00353	1	1	1	1	1	1	1	1	1	1	1	1	1	1	1	1	1	1	1	1	1	1	1	1	1	1	1	1	1	1	1	1	1	1	1	1	1	1.00001	1	1	1.00353	1.00353	1	1	1	1	1
Node 41	0.926986	1.00228	0.999817	1	1	0.979001	0.645293	0.69856	0.236279	0.582972	0.362304	1	1	0.95317	0.982303	1	1	1	1	1	1	1	1	0.935543	0.781722	0.91709	0.884568	0.999145	1	0.315529	0.961005	1	0.85405	0.140153	1	1	0.142132	1	0.998817	1	1	0.868019	1.00228	1.00228	1	0.776084	1	0.88734	0.740685
Node 42	0.286424	1.00103	0.857236	0.168938	1	0.8462	0.142645	1	0.569287	0.327861	1	0.231083	0.141887	0.751042	0.942409	0.671982	0.24849	0.451343	1	1	1	0.770591	1	0.712168	1	0.548684	1	0.963209	1	1	0.172278	1	0.582794	1	1	1	1	0.220147	0.236652	1	0.298441	0.60143	1.00103	1.00103	1	0.548372	0.8436	0.471907	0.458332
Node 43	1	1.00083	0.905937	1	1	0.72904	0.737536	1	0.490219	1	1	1	1	1	0.221474	0.180356	0.204283	1	1	1	1	0.985613	1	0.630715	1	0.35241	0.757241	0.624984	1	1	0.931157	1	1	1	1	1	1	1	0.996089	1	1	1	1.00083	1.00083	1	1	0.993625	0.348355	1
Node 44	1	1.00062	0.948288	1	1	0.895237	0.633262	1	1	1	1	0.145834	1	0.565728	1	1	1	1	1	1	1	0.999871	0.146392	0.526239	1	1	1	0.968755	1	1	0.865561	1	1	1	1	1	1	0.138567	0.984346	1	1	1	1.00062	1.00062	1	0.265473	0.996741	0.657152	0.307731
Node 45	0.746764	1.01476	0.999138	0.926361	0.804819	0.979765	0.881119	0.862456	0.661843	0.000664923	0.147403	0.881034	0.353373	0.986424	0.955236	0.768585	0.191027	0.692362	1	1	0.0253709	0.999992	0.88245	0.9631	0.937026	0.851192	0.923822	0.970971	1	2.92033e-06	0.00135432	1	0.977476	0.246798	1	0.0085888	1	1	0.798122	1.0001	0.247306	0.5192	1.01476	1.01476	0.484533	0.000308794	1	0.0146471	0.712749
Node 46	1	1.00103	0.998405	0.168938	0.109443	0.976745	1	1	1	1	1	1	1	0.751042	1	1	0.24849	1	1	1	1	0.999969	1	1	1	0.843441	1	0.963209	1	1	0.964754	1	0.582794	1	1	1	1	0.220147	0.984351	1	1	0.60143	1.00103	1.00103	1	0.548372	0.999994	0.471907	0.458332
Node 47	1	1.00062	1	1	1	1	1	1	1	1	1	1	1	1	1	1	1	1	1	1	1	1	1	1	1	1	1	1	1	1	1	1	1	1	1	1	1	1	1	1	1	1	1.00062	1.00062	1	1	1	1	1
Node 48	0.759895	1.00124	0.962238	0.199152	1	0.70813	0.54505	0.479905	0.235197	0.379233	0.217505	0.270474	1	0.81152	0.00672879	0.0168208	0.039694	1	1	1	0.135364	0.731433	1	0.394667	0.442214	0.703765	0.0687543	0.103068	1	1	0.878731	1	0.649758	0.0790239	1	1	1	0.258004	0.177355	1	0.770267	0.668448	1.00124	1.00124	1	1	0.815369	0.882549	0.520879
Node 49	1	1.00083	0.999642	1	1	1	1	1	1	1	1	1	1	1	1	1	1	1	1	1	1	0.999994	1	0.630715	1	1	1	1	1	1	0.931157	1	1	1	1	1	1	1	1	1	0.624812	1	1.00083	1.00083	1	1	0.999999	1	1
Node 5	0.695402	1.00103	0.857236	0.168938	1	0.553301	0.812177	0.419999	1	1	0.184838	1	1	0.351732	0.379065	0.057635	0.24849	1	1	1	1	0.770591	1	0.712168	0.746599	0.548684	1	0.816477	1	1	1	1	0.582794	1	1	1	1	1	0.236652	1	0.298441	0.60143	1.00103	1.00103	1	1	0.8436	0.832128	0.458332
Node 50	1	1.00083	0.905937	1	1	0.72904	1	0.35321	1	1	1	1	1	0.0466905	0.898042	0.590019	1	1	1	1	1	0.811837	1	0.212811	0.666494	0.0764647	0.757241	0.904516	1	1	0.294081	1	1	1	1	1	1	1	0.315754	1	0.624812	0.520885	1.00083	1.00083	1	0.808076	0.872801	1	0.0680164
Node 51	0.613606	1.00083	0.552401	1	0.0885483	0.356316	0.32044	1	0.115982	1	1	0.189574	0.115208	0.67118	0.898042	1	1	1	1	1	1	0.985613	1	1	0.244899	0.0764647	0.757241	0.990168	1	1	0.0564619	1	1	1	1	1	1	1	0.737802	1	1	1	1.00083	1.00083	1	0.415725	0.872801	0.760084	0.0680164
Node 52	1	1.00021	0.862154	1	1	0.528477	0.284152	1	1	1	1	1	1	1	1	1	1	1	1	1	1	0.949236	1	0.220388	1	1	1	1	1	1	0.487619	1	1	1	1	1	1	1	1	1	1	1	1.00021	1.00021	1	1	0.96657	1	1
Node 53	0.759895	1.00124	0.804735	1	1	0.398472	0.0584792	1	0.636105	0.0710012	1	0.270474	1	0.157892	0.527562	0.0984491	1	0.140804	1	1	1	0.966383	0.271426	0.394667	0.442214	0.393603	0.880454	0.715937	1	0.0156112	0.878731	1	1	1	1	1	1	1	0.53314	1	1	0.266338	1.00124	1.00124	0.130965	0.104684	0.984751	0.882549	1
Node 54	0.759895	1.00124	0.962238	1	1	0.398472	0.0584792	0.120474	0.636105	1	1	1	1	0.448652	1	1	0.290249	0.513451	1	1	1	0.966383	1	1	0.442214	0.703765	1	0.917016	1	1	0.320726	1	1	1	1	1	1	1	0.53314	1	1	0.266338	1.00124	1.00124	0.00747353	0.104684	0.984751	0.882549	1
Node 55	0.810744	1.00145	0.999958	1	1	0.954276	1	0.533633	0.692569	1	1	1	1	0.857316	0.981634	1	1	1	1	1	1	0.999994	1	1	0.853737	0.99465	0.91612	0.995027	1	1	0.929108	1	0.312396	1	1	1	1	1	0.998659	1	0.47038	0.724209	1.00145	1.00145	1	0.94441	0.999999	1	1
Node 56	0.810744	1.00145	0.999958	1	1	0.954276	1	0.533633	0.692569	1	1	1	1	0.857316	0.981634	1	1	1	1	1	1	0.999994	1	1	0.853737	0.99465	0.91612	0.995027	1	1	0.929108	1	0.312396	1	1	1	1	1	0.998659	1	0.47038	0.724209	1.00145	1.00145	1	0.94441	0.999999	1	1
Node 57	0.286424	1.00103	0.978988	1	1	0.8462	0.438971	1	1	0.327861	1	0.231083	1	1	0.379065	0.671982	0.24849	1	1	1	1	0.998802	0.231919	0.712168	0.746599	0.843441	0.467655	0.816477	1	1	1	1	0.582794	1	1	1	1	1	0.984351	1	0.298441	0.198704	1.00103	1.00103	1	1	0.999651	0.832128	1
Node 58	0.759895	1.00124	0.804735	1	1	0.915234	0.865602	1	1	1	1	1	1	0.81152	0.967475	1	1	1	1	1	1	0.997694	1	0.125371	1	0.988698	0.880454	0.986306	0.0893848	1	0.981958	1	1	1	1	1	1	1	0.830199	1	0.387096	1	1.00124	1.00124	1	1	0.984751	1	0.145594
Node 59	0.695402	1.00103	0.857236	1	1	0.553301	0.812177	1	1	1	1	1	1	0.351732	0.720574	1	1	1	1	1	1	0.998802	1	0.304902	1	1	0.467655	0.816477	1	1	0.964754	1	0.582794	1	1	1	1	1	0.896267	1	0.706405	1	1.00103	1.00103	1	1	0.989607	1	0.458332
Node 6	0.796068	1.00269	0.737735	1	1	0.970767	0.529124	1	0.326947	1	1	1	1	0.391151	0.528808	0.497586	0.524494	0.790306	1	1	0.270477	0.999702	1	1	0.856263	0.178243	0.33949	0.608441	1	1	0.846486	0.000295391	0.897194	1	1	1	1	0.476405	0.919649	1	0.560739	0.376959	1.00269	1.00269	1	0.252781	0.999321	0.345686	0.053588
Node 60	0.509873	1.00062	0.997391	1	1	0.895237	0.633262	1	1	1	1	1	1	1	1	1	1	0.302387	1	1	1	0.999871	1	1	1	0.893577	1	1	1	1	1	1	1	1	1	1	1	1	0.984346	1	0.520572	1	1.00062	1.00062	1	1	0.999963	0.657152	1
Node 61	1	1.00165	0.999853	0.256342	1	0.997572	0.407853	1	1	1	1	1	1	1	1	1	1	1	1	1	1	1	1	1	1	0.974923	1	0.999904	1	1	0.959205	1	0.753195	1	1	1	1	1	0.995776	1	0.546442	0.770602	1.00165	1.00165	1	0.963227	1	0.942522	1
Node 62	0.65822	1.00207	0.850914	0.048725	1	0.691021	0.308539	1	1	0.548422	1	1	1	1	0.700933	0.623691	1	0.699174	1	1	1	0.911741	1	0.384302	0.44422	0.2176	0.611992	0.822853	1	1	0.807311	1	0.207165	1	1	1	1	0.0815099	0.921722	1	0.674401	0.841308	1.00207	1.00207	1	0.983914	0.958096	0.61752	1
Node 63	1	1.00021	0.862154	1	1	0.528477	1	1	0.154973	1	1	1	1	1	0.434792	1	1	1	1	1	1	0.949236	1	1	1	0.526001	0.297978	0.684895	1	1	1	1	0.160338	1	1	1	1	1	0.74969	1	1	1	1.00021	1.00021	1	1	0.96657	1	1
Node 64	0.710972	1.00228	0.946878	0.334601	1	0.576752	0.645293	0.69856	0.843444	1	0.362304	1	1	0.787651	0.780025	0.914052	1	1	1	1	0.0271327	0.998389	1	0.935543	0.781722	0.150083	0.682303	0.971731	0.157813	1	0.697196	1	0.0848745	1	1	1	1	1	0.965639	1	0.726506	1	1.00228	1.00228	0.227005	0.776084	0.999669	0.430559	0.367871
Node 65	0.530125	1.00165	0.914393	0.256342	1	0.975737	0.931203	0.581822	0.740281	1	1	1	1	0.303222	0.753113	0.2024	1	1	1	1	1	0.658963	1	1	0.607669	0.181137	1	0.513519	1	1	0.838817	1	1	1	1	1	1	1	0.677836	1	0.859364	1	1.00165	1.00165	1	0.812691	0.761695	0.448357	1
Node 66	1	1.00021	0.862154	1	0.0229055	1	1	1	1	1	1	1	1	0.242674	1	1	1	1	1	1	1	0.949236	1	1	1	1	1	0.684895	1	1	1	1	1	1	1	1	1	0.0484936	0.74969	1	1	1	1.00021	1.00021	1	1	0.96657	1	1
Node 67	0.0113512	1.00751	0.433809	1	0.199045	0.0657791	0.844693	0.89888	0.675925	0.773256	0.425889	0.55699	0.668901	0.52337	0.0246819	0.282278	0.60225	0.986922	1	1	0.583316	0.15221	1	0.971877	0.50822	0.792877	0.0437845	0.0354385	1	1	0.093133	1	0.706591	0.390718	1	1	1	0.527297	0.0820506	1.00003	0.536891	0.248781	1.00751	1.00751	1	0.313883	0.292713	0.797419	0.113392
Node 68	0.0633453	1.0052	0.541017	0.604342	1	0.754397	0.756626	0.934754	0.17979	0.579598	0.0761473	1	1	0.404929	0.707629	0.218521	0.408048	1	1	1	0.455144	0.270968	1	0.998053	0.234417	0.172897	0.801165	0.282481	1	1	0.750445	1	0.789052	1	1	1	0.294556	1	0.376465	1.00001	0.468443	0.112242	1.0052	1.0052	1	0.986955	0.797143	0.188993	0.563415
Node 69	1	1.00041	0.743286	1	1	0.777718	0.487603	1	1	1	1	1	1	0.426496	0.68059	0.359637	1	1	1	1	1	0.90104	1	1	1	1	1	0.900753	1	1	0.737517	1	1	1	1	1	1	1	1	1	1	1	1.00041	1.00041	1	0.561816	0.934252	0.510101	1
Node 7	0.985095	1.05059	0.982575	0.730692	0.266607	0.999107	0.998602	0.982764	0.336423	0.67791	0.902139	0.503822	0.0410379	0.987545	0.639755	0.564353	0.824235	0.967072	1	1	0.178343	1	0.999938	0.999993	0.87515	0.939662	0.522347	0.938919	0.276973	0.242281	0.641622	0.382686	0.824583	0.376953	1	0.0773111	0.387797	0.676424	0.986705	1.00118	0.839924	0.0503657	1.05059	1.05059	0.612949	0.000776966	1	3.07691e-19	0.557936
Node 70	1	1.00041	0.743286	1	1	0.279237	1	1	1	1	1	1	1	1	1	1	1	1	1	1	1	0.90104	1	1	1	1	1	1	1	1	0.23772	1	1	1	1	1	1	1	0.561997	1	1	1	1.00041	1.00041	1	1	0.934252	1	1
Node 71	1	1.00083	0.905937	1	1	0.950636	0.737536	1	1	1	1	1	1	1	0.221474	0.590019	0.017097	1	1	1	1	0.811837	1	1	1	0.725538	0.0820939	0.624984	0.0605026	1	0.931157	1	1	1	1	1	1	1	0.315754	1	1	1	1.00083	1.00083	1	0.808076	0.872801	1	1
Node 72	0.170944	1.05227	1	0.759077	0.632011	0.99816	0.954614	0.554998	0.700372	0.804955	0.963577	0.0916465	0.844957	0.984558	0.925575	0.989847	0.979943	0.413316	1	1	0.670686	1	0.777557	0.911441	0.671431	0.99986	0.584877	0.999237	0.713024	0.962125	0.999398	1	0.363825	0.628136	1	0.391989	0.41005	0.975818	0.999884	1.00125	0.595027	0.998731	1.05227	1.05227	0.996425	0.955556	1	1	0.457715
Node 73	0.109834	1.14345	1	0.51821	0.993465	0.999943	0.98313	0.999212	0.779383	0.982995	0.959772	0.83482	0.939234	0.999996	0.999988	0.99999	0.996962	0.993932	1.00006	1.00006	0.995764	1	3.2558e-41	1.48513e-27	0.999943	1	0.954179	1	0.982799	0.999954	1	1	0.970795	0.809186	1.00006	1	0.161874	0.999732	1	1.00828	1	0.999993	1.14345	1.14345	0.868599	1	1	1	0.973396
Node 74	0.454803	1.00145	0.99919	1	1	0.954276	1	1	0.692569	1	1	1	1	0.536745	0.88252	0.422658	1	1	1	1	1	0.999994	1	0.47866	0.529907	0.99465	0.666457	0.995027	1	1	0.990767	1	0.705984	1	1	1	1	1	0.98711	1	0.820248	1	1.00145	1.00145	1	0.94441	0.999961	0.917833	0.576216
Node 75	0.0670462	1.00103	0.857236	1	1	0.8462	1	1	1	1	1	1	1	1	1	1	1	0.451343	1	1	1	0.97682	1	0.304902	1	0.843441	1	1	0.0750549	1	0.796769	1	1	1	1	1	1	1	0.896267	1	1	0.60143	1.00103	1.00103	1	1	0.989607	1	1
Node 76	0.454803	1.00145	0.750403	1	1	0.81763	1	0.157531	0.692569	1	1	1	1	0.536745	0.653479	1	0.329696	0.18292	1	1	1	0.95449	1	0.825169	0.529907	0.99465	0.348297	0.853701	0.103496	1	0.990767	1	0.705984	1	1	1	1	0.29403	0.98711	1	1	1	1.00145	1.00145	1	0.94441	0.979117	1	0.576216
Node 77	1	1.00021	0.862154	1	1	0.528477	1	1	0.154973	0.0763516	1	1	1	0.242674	0.434792	1	1	1	1	1	1	0.949236	1	0.220388	1	0.526001	0.297978	0.684895	1	0.0338423	0.487619	1	1	1	1	1	1	1	0.74969	1	0.217293	0.167974	1.00021	1.00021	1	1	0.96657	1	1
Node 78	1	1.00021	0.862154	1	1	1	1	1	1	1	1	1	1	1	1	1	1	1	1	1	1	0.949236	1	1	1	0.526001	1	0.684895	1	1	1	1	1	1	1	1	1	1	0.74969	1	1	1	1.00021	1.00021	1	0.338011	0.96657	1	1
Node 79	0.11523	1.00062	0.640785	1	1	0.895237	0.633262	1	1	1	1	1	0.0877056	0.565728	0.0821285	0.103703	1	0.302387	1	1	1	0.855281	1	1	0.561096	0.145451	0.65411	0.321179	1	1	0.115867	1	1	1	1	1	1	1	0.421266	1	0.520572	1	1.00062	1.00062	1	1	0.903007	1	1
Node 8	0.794016	1.01757	0.999991	0.95483	0.856285	0.999689	0.999203	0.871231	0.00294041	0.298691	0.426668	0.250157	0.459365	0.961383	0.99177	0.801083	0.17589	0.966012	1	1	0.0139598	1	0.987926	0.970219	0.11893	0.999843	0.963335	0.999966	1	0.537604	0.864722	1	0.986112	0.312778	1	1	0.688236	0.376078	0.999972	1.00015	0.98305	0.0162326	1.01757	1.01757	0.0421059	0.904934	1	0.0577773	0.359748
Node 80	1	1.00228	0.998328	1	1	0.786246	0.383968	2.72479e-05	1	0.04595	1	1	1	0.522035	0.921235	0.381775	0.466809	1	1	1	1	0.998389	1	1	0.00588033	0.781309	1	0.971731	1	1	0.961005	1	0.85405	1	0.00679569	0.0224893	1	1	0.992448	1	0.932668	0.277304	1.00228	1.00228	1	0.929429	0.999985	0.88734	0.740685
Node 81	0.810744	1.00145	0.353829	1	0.149818	0.275728	0.903839	0.00303909	0.0798872	0.426688	1	0.307855	0.192872	0.536745	0.88252	0.790057	1	0.56854	1	0.00432811	1	0.694257	1	0.0462888	0.0615516	0.556758	0.91612	0.612614	1	0.214276	0.206583	1	0.705984	1	1	1	0.00378169	0.29403	0.755873	1	0.820248	0.724209	1.00145	1.00145	0.151075	0.74535	0.788078	0.917833	0.576216
Node 82	0.829671	1.0029	0.884448	1	1	0.845563	0.939417	1	1	1	1	1	1	0.697603	0.619498	0.801881	1	0.00275106	1	1	1	0.995669	1	1	0.978676	0.841028	0.638908	0.741202	0.196408	1	0.0229829	1	0.174871	1	1	1	1	1	0.961709	1	0.842123	0.0706626	1.0029	1.0029	1	0.97486	0.989826	0.4159	1
Node 83	0.907348	1.00207	0.589607	1	1	0.871118	0.964795	1	0.474014	1	1	1	1	0.739358	0.700933	0.892543	1	0.699174	1	1	1	0.911741	0.0122879	0.0480429	0.44422	0.685323	0.344914	0.608984	1	1	0.807311	1	0.0615725	1	1	1	1	1	0.775332	1	0.913926	0.520215	1.00207	1.00207	1	0.222603	0.958096	0.851029	0.706793
Node 84	0.882436	1.00186	0.641868	1	1	0.569835	0.774554	0.62504	0.780597	1	0.307895	1	1	0.378779	0.828186	0.865658	1	0.0718261	1	1	1	0.927016	0.0745616	0.316785	0.371265	0.933365	0.800633	0.881825	1	1	0.721317	1	0.436092	1	1	1	1	1	0.299347	1	0.889973	0.809198	1.00186	1.00186	1	0.0452152	0.965737	0.537389	1
Node 85	1	1.00083	0.905937	1	1	0.72904	0.737536	1	0.0131188	1	1	1	1	0.67118	0.898042	1	1	1	1	1	0.0923932	0.811837	0.190279	0.630715	0.666494	0.35241	0.757241	0.624984	1	1	0.294081	1	0.123184	1	1	1	1	1	0.315754	1	0.624812	0.520885	1.00083	1.00083	1	0.415725	0.872801	0.760084	1
Node 86	0.766849	1.00373	0.909447	1	1	0.991879	0.980317	1	0.792931	0.404596	1	0.234321	0.100739	0.66916	0.557388	0.728302	0.642935	0.333163	1	1	0.353956	0.940026	0.613726	0.793201	0.992914	0.9914	0.458066	0.671982	0.0308134	1	0.725774	0.0365627	0.56924	1	1	1	1	0.591953	0.71665	1.00001	0.0751378	0.357853	1.00373	1.00373	1	0.407974	0.979315	0.465813	0.0480038
Node 87	1	1.00165	0.984186	1	1	0.427067	0.931203	1	1	1	1	0.343327	1	0.614585	0.989631	0.832055	1	0.617401	1	1	1	0.999984	1	1	1	0.997468	1	0.999904	1	1	0.959205	1	1	1	1	1	1	1	0.995776	1	0.859364	1	1.00165	1.00165	1	0.963227	0.998185	1	0.625171
Node 88	1	1.00145	0.940565	1	1	0.954276	1	1	0.692569	1	1	1	1	0.857316	0.88252	0.790057	0.329696	0.56854	1	1	1	0.996116	1	1	0.529907	0.556758	0.666457	0.964503	1	1	0.929108	1	0.705984	1	1	1	1	1	0.755873	1	0.47038	0.0180489	1.00145	1.00145	1	0.44014	0.998837	0.352977	0.576216
Node 89	1	1.00103	0.978988	1	1	0.8462	0.0251235	0.419999	0.569287	0.327861	1	0.231083	1	1	0.942409	1	0.24849	1	1	1	1	0.97682	0.231919	0.304902	0.746599	0.976128	0.829638	0.996907	1	0.158201	1	1	0.582794	1	1	1	1	1	0.896267	1	0.706405	0.60143	1.00103	1.00103	1	0.873002	0.999651	1	1
Node 9	0.236674	1.00248	0.776993	1	0.242993	0.856779	0.707647	1	0.281291	1	1	1	1	0.328551	0.226349	0.724771	0.496474	1	1	1	1	0.878794	0.469394	0.778927	0.963022	0.949245	0.114392	0.682975	1	1	0.91454	1	1	1	1	1	1	0.44965	0.945523	1	1	0.890239	1.00248	1.00248	1	0.949721	0.941157	0.507707	0.770666
Node 90	1	1.00041	1	1	1	0.777718	1	1	1	1	1	1	1	1	1	1	1	1	1	1	1	0.997433	1	1	1	0.775376	1	0.900753	1	1	1	1	0.294996	1	1	1	1	1	1	1	1	1	1.00041	1.00041	1	1	0.998889	1	1
Node 91
[truncated: 41 more columns]
