# Supplementary material for: Conservation and Evolution of Cis-Regulatory Systems in Ascomycete Fungi
Source: PLoS Biol. 2004 Nov 9;2(12):e398. doi: 10.1371/journal.pbio.0020398 (PMC526180; doi:10.1371/journal.pbio.0020398)
Supplement: Dataset S16 — (433 KB XLS). [file pbio.0020398.sd016.xls]

## Sheet: Smik_newYCHG_2X500bp-probs
UID	ABF1	ACE2	ADR1	AFT1	ARO80	ASH1	AZF1	BAS1	YAP1	CAT8	CBF1	CHA4	CRZ1	CUP2	DAL80	GATA	ECM22	FKH1	FLO8	FZF1	GAL4	GAT1	GATGAG1	GATGAG2	GCN4	GCR1	GLN3	GZF3	HAC1	HAP1	HAP4	HCM1	HSF1	IME1	INO2/4	LEU3	LYS14	MAC1	MAL63	MATALPHA	MCB	MCM1	MCM1-2	MCM1-3	MET30/31	MIG1	MOT3	MSN2/4	MTsite1
Cluster_ABF1
Cluster_ACE2	0.00168466	1.00559	0.00550052	0.0698777	1	0.133148	7.49356e-08	0.248248	3.81282e-05	0.000162534	1	1	1.49119e-05	5.4617e-08	0.0104898	0.525307	0.000812518	0.00196667	1.00559	1.00559	5.09128e-08	0.140782	0.000176509	8.61984e-06	0.0191197	1.31304e-06	0.000288263	0.0269236	6.27899e-11	0.0435761	0.0293728	1.00559	0.15348	1	1.00559	1.00559	0.19129	0.000438263	0.000122711	1.00559	0.00531647	0.058087	1.00559	1.00559	0.00559439	2.31719e-06	0.245104	7.18505e-09	0.0016166
Cluster_adata-aAlpha	1	1.00257	0.983096	0.0328322	1	0.207479	0.0144662	1	0.169785	1	1	1	1	0.00572166	0.0504463	0.0432271	1	0.111788	1.00257	1.00257	1	0.999781	1	0.310939	1	0.109989	0.0223454	0.617666	1	1	0.0881973	1.00257	0.899994	1	1.00257	1.00257	1	8.97148e-05	0.979554	1.00257	1	0.000535991	1.00257	1.00257	1.00257	0.179613	0.999439	1	0.104863
Cluster_adata-ARG3	0.00717005	1.0043	0.0138295	1	1	0.0101174	0.0107904	1.73563e-24	0.000206309	1	1	1	1.00001	3.46214e-09	4.59064e-08	3.04543e-08	3.67682e-06	0.0160156	1.0043	1.0043	1	0.110827	1	0.00275434	9.98025e-22	0.00202081	0.000418868	2.82098e-05	1	1	3.47018e-08	1.0043	0.12027	1	1.0043	1.0043	0.15059	0.000257094	0.000278486	1.0043	0.738161	0.00423123	1.0043	1.0043	1.0043	0.0364621	0.042071	9.62174e-06	7.18166e-07
Cluster_adata-CalciumSpecific	0.173645	1.0155	0.471507	0.180267	0.0300842	0.00199497	0.00110762	0.180387	1.02861e-05	0.000195384	0.303826	0.0114019	5.74788e-07	7.2342e-05	2.4011e-08	5.62944e-08	0.000176924	1.76865e-08	1.0155	1.0155	1	1	0.0592734	0.0645261	0.000105777	0.000411635	1.93928e-09	0.00214123	1	0.11508	0.0130397	1.0155	0.816705	1	1.0155	1.0155	1	6.45837e-05	0.146099	1.0155	0.0053661	0.000639198	1.0155	1.0155	0.0155018	0.0150173	1	1.49504e-08	2.83888e-06
Cluster_adata-Chaperones	2.948e-07	1.00516	0.46493	1	1	0.0127917	2.99475e-08	1	2.52332e-05	0.0978075	1	0.0549859	0.00513539	0.00650772	0.0220564	0.145625	1	7.49003e-05	1.00516	1.00516	1	0.58522	1	0.000656977	0.0702244	0.000104162	0.00727923	0.0113136	2.51939e-05	0.0402841	0.000270651	1.00516	0.000253552	2.51939e-05	0.00516072	1.00516	1	0.000372612	0.0198601	1.00516	0.0653982	0.00833995	1.00516	1.00516	1.00516	0.000586412	0.732139	4.90369e-06	0.198958
Cluster_adata-EGT2	0.016611	1.00581	0.166947	1	0.0114942	4.76016e-05	0.00620942	0.256477	0.00068895	0.00570114	1	1	1.61095e-05	8.60196e-12	3.32727e-05	0.17563	0.0452184	8.82008e-11	1.00581	1.00581	0.0114942	0.668507	1	0.00845604	0.00057973	0.000420914	3.03951e-09	0.000104488	0.0114942	0.000876769	9.40911e-07	1.00581	0.0836159	1	1.00581	1.00581	0.0197929	0.034102	0.00410345	1.00581	0.0930244	0.0637581	1.00581	1.00581	1.00581	2.91835e-05	0.807447	0.073327	1.06855e-07
Cluster_adata-ENA1	0.0405965	1.00343	0.978577	1	1	0.6517	1	1	1	0.066262	0.222503	1	1.00001	0.00136028	0.604913	0.367463	1	1	1.00343	1.00343	1	0.999992	1	0.391515	1	0.243739	0.20514	0.672658	1	1	0.92313	1.00343	0.796388	1	1.00343	1.00343	1	1	0.462933	1.00343	0.277321	1	1.00343	1.00343	1.00343	0.277321	0.999985	0.626189	0.137368
Cluster_adata-ERD2	0.168507	1.00193	0.220469	0.0247188	1	0.0198294	0.058478	1	0.130214	1	1	1	1	1	0.307025	0.226971	1	0.0850447	1.00193	1.00193	1	0.801398	1	1	1	0.433055	0.078008	0.0445834	1	1	0.0322417	1.00193	1	1	1.00193	1.00193	1	1	0.260171	1.00193	0.452437	0.27021	1.00193	1.00193	1.00193	0.111055	0.867336	1	1
Cluster_adata-G1DNAreplication	0.413788	1.00559	0.340538	1	0.0110697	0.0235491	0.00524705	0.248248	1	1	1	0.00157974	1.00001	0.00120109	0.000123372	0.000672217	0.0435761	0.000103876	1.00559	1.00559	1	0.929415	1	0.187474	0.0851423	0.0437852	0.000288263	0.00328821	1	1	0.000130689	1.00559	0.0266573	1	1.00559	1.00559	1	1	0.314577	1.00559	0.234657	5.75087e-09	1.00559	1.00559	1.00559	0.0233844	0.972428	0.065393	0.213672
Cluster_adata-OAC1	0.133674	1.0015	0.698675	1	1	0.149357	0.274742	0.0738025	0.102805	0.0295213	1	1	1	0.00102436	0.602414	0.181422	1	1	1.0015	1.0015	1	0.979037	1	0.195175	0.029738	0.309883	0.315717	0.437886	1	0.0118996	0.674142	1.0015	1	1	1.0015	1.0015	1	1	0.283904	1.0015	1	1	1.0015	1.0015	1.0015	0.0705195	0.989024	1	1
Cluster_adata-Respiration	4.85795e-09	1.00886	0.0911067	0.108113	1	0.000438703	0.00201188	4.13987e-06	0.130359	0.000639693	0.000387342	1.59457e-06	1.00004	0.00173434	1.2367e-05	1.40188e-05	0.0679526	4.20472e-05	1.00886	1.00886	0.0174281	0.9563	1	0.00135541	2.67353e-05	0.00102221	3.63617e-05	0.000919152	7.49434e-05	0.00202389	9.20626e-15	1.00886	0.589325	0.0174281	1.00886	1.00886	1	1.22218e-05	0.000604196	1.00886	0.000204421	0.000416725	1.00886	1.00886	1.00886	1.40635e-08	0.988272	4.51325e-09	3.01022e-05
Cluster_adata-RET3	0.00053874	1.00733	0.327404	0.0904539	0.0144634	0.000348587	1.21356e-05	0.0522407	0.0953889	0.135817	0.414829	0.077074	1.00003	0.00413496	0.000105008	0.000313705	0.0566454	1.64331e-05	1.00733	1.00733	1	0.873132	0.0287234	0.000483286	0.00208195	0.0798252	6.87874e-08	0.0357301	1	1	0.0537761	1.00733	0.731617	1	1.00733	1.00733	1	1	0.00747056	1.00733	5.15903e-06	0.109928	1.00733	1.00733	1.00733	0.00521278	0.949514	0.330113	0.00353549
Cluster_adata-Secretion	1.56993e-06	1.00646	0.552038	1	1	0.000905814	0.000277172	0.000277108	0.0768831	1	1	0.0682957	0.0064234	0.000306195	0.00225621	0.0013304	1.29899e-05	0.000185024	1.00646	1.00646	1	0.736158	1	0.00190084	1.64929e-05	0.00464755	0.0007442	0.00799222	0.0127673	1	0.00855311	1.00646	0.915468	0.0127673	1.00646	1.00646	1	1	0.00249665	1.00646	0.125268	0.650901	1.00646	1.00646	1.00646	0.0410714	0.731539	0.541104	0.242311
Cluster_adata-TRP4	0.0030795	1.00322	0.591312	1	1	0.354967	0.000358419	6.76104e-13	1.98562e-06	1	1	1	1	7.29196e-05	0.0064344	0.00776054	0.0253472	0.137766	1.00322	1.00322	1	0.738956	1	0.0749384	2.27592e-11	0.00505613	6.76452e-05	0.0930791	0.00639385	1	0.170673	1.00322	0.50047	1	1.00322	1.00322	1	0.0190672	0.380804	1.00322	0.00191676	0.00136324	1.00322	1.00322	1.00322	0.0682851	0.9441	0.602437	0.129352
Cluster_adata-TUB	0.00373487	1.00343	0.310948	1	1	0.0827505	0.0322792	1	0.00168848	0.066262	0.0249574	0.000590816	5.49021e-06	0.0911713	0.00175778	0.0730788	0.0270168	2.94309e-07	1.00343	1.00343	1	0.696395	1	1	0.0245492	0.00777066	0.00105746	0.00439164	1	1	0.00507994	1.00343	0.953647	1	1.00343	1.00343	1	0.000162746	0.462933	1.00343	0.000320557	0.102838	1.00343	1.00343	1.00343	0.0167844	0.803275	0.626189	1
Cluster_ADR1	0.0183359	1.00603	0.0269119	1	1	0.000373894	2.02233e-06	1	0.000794505	4.63325e-06	0.000837116	0.0638782	1.00002	0.0113581	1.72658e-08	3.73882e-08	0.0468582	0.000140236	1.00603	0.00602861	0.0119187	0.10834	1	0.00963591	0.000713411	4.64054e-06	7.77443e-06	8.957e-06	1	0.0468582	6.31874e-05	1.00603	0.889563	1	1.00603	1.00603	1	1	0.00726607	1.00603	0.0314516	0.0696751	1.00603	1.00603	0.00602861	4.05941e-05	0.0117974	2.09549e-05	1
Cluster_ARG80	0.000728856	1.00451	0.0862325	1	1	0.000195092	0.0651443	6.50571e-05	4.82575e-07	0.0860985	0.0415511	0.0482664	1.00001	3.55267e-05	7.46986e-05	0.000232898	0.0353276	0.0175919	1.00451	1.00451	1	0.260782	1	0.133339	0.0012163	0.234501	5.9638e-06	0.0596376	1	1	5.85349e-05	1.00451	0.982291	1	1.00451	1.00451	1	0.0266088	0.464984	1.00451	0.0428238	0.00508888	1.00451	1.00451	0.00451127	0.00942508	0.630655	0.725339	0.176383
Cluster_ARG81	0.0044691	1.00365	0.427621	1	1	0.107059	0.0379342	7.01706e-07	0.0272943	0.0702617	0.234659	0.0392394	1.00001	9.01219e-06	0.0128218	0.0111313	1	0.154671	1.00365	1.00365	1	0.406127	1	0.0933333	0.000421944	0.524342	0.056924	0.0800179	1	1	0.029694	1.00365	0.590256	1	1.00365	1.00365	1	0.0215865	0.00977774	1.00365	0.0208571	7.23508e-07	1.00365	1.00365	0.00364728	0.0208571	0.537558	0.648526	0.000447861
Cluster_Arginine	0.000182506	1.00322	0.591312	1	1	0.354967	0.497896	7.12618e-11	0.0214926	1	1	0.0346968	1	0.0110288	0.0064344	1.81455e-06	1	1	1.00322	1.00322	1	0.738956	1	0.0749384	3.05928e-08	0.207129	0.556777	0.211719	1	1	0.0583402	1.00322	0.104536	0.00639385	1.00322	1.00322	1	1	0.00866302	1.00322	0.633759	0.00136324	1.00322	1.00322	1.00322	0.0682851	0.620775	0.0558008	0.00801025
Cluster_ARO80	0.336721	1.0043	0.114297	0.0541645	1	0.000102167	0.000172569	0.0194799	0.00328906	0.0821635	0.0379697	1	1.00001	0.0245912	0.00765447	0.0175497	0.0336704	0.000898604	1.0043	1.0043	1	0.734954	1	0.0216941	9.61443e-05	0.0853793	0.00315544	0.00408257	1	1	0.0011668	1.0043	0.261578	0.00852059	1.0043	0.00429506	1	0.0253552	0.0530343	1.0043	0.135386	0.0295537	1.0043	1.0043	1.0043	1.56817e-06	0.186852	0.000804814	0.16872
Cluster_ASH1	0.0307049	1.00733	0.0112921	0.0037931	1.1743e-07	0.00123008	1.21356e-05	0.000454118	0.0148096	1.03231e-05	0.097643	0.077074	1.00003	5.68877e-08	3.80727e-06	1.65408e-08	0.00139296	0.0433667	1.00733	1.00733	0.0144634	0.436821	0.000303985	0.0838147	0.000331272	1.62756e-09	0.00164135	5.16591e-05	1	1.90842e-05	0.000663389	1.00733	0.731617	0.0144634	1.00733	0.00733466	1	6.88394e-06	1.35358e-05	1.00733	6.23964e-10	1.38502e-05	1.00733	1.00733	1.00733	5.15903e-06	0.779627	0.000115871	3.86719e-10
Cluster_Asparagine	1	1.0015	0.979641	1	1	1	1	0.0738025	1	1	1	1	1	0.203823	0.602414	0.181422	1	1	1.0015	1.0015	1	0.99983	1	1	0.250563	0.703794	0.315717	0.943837	1	1	0.674142	1.0015	1	1	1.0015	1.0015	1	0.00893611	0.971101	1.0015	0.373956	0.217253	1.0015	1.0015	1.0015	1	0.999941	1	1
Cluster_Autophagy	1	1.00193	0.220469	1	1	0.00310713	0.058478	0.0938896	0.000273651	0.0378027	0.131911	0.0209516	1	3.57732e-06	0.00231114	0.00162173	0.0152766	0.0850447	1.00193	1.00193	1	0.176294	0.00766443	0.243633	0.0483494	0.0413834	0.00959439	0.00103869	1	0.0152766	0.0322417	1.00193	1	1	1.00193	1.00193	1	1	0.0958463	1.00193	0.452437	1	1.00193	1.00193	1.00193	0.452437	0.240758	0.0134159	0.0797011
Cluster_AZF1	7.77213e-05	1.00494	0.000826939	0.00174033	1	3.0354e-06	4.36554e-05	0.0254074	0.0049438	0.0939204	1	1	0.00492088	6.72231e-10	3.73869e-09	2.02321e-06	3.05187e-08	0.00136749	1.00494	1.00494	1	0.0695791	1	0.00468885	0.0124392	6.08206e-05	8.63609e-08	1.90084e-06	0.00979555	0.0386344	4.75144e-08	1.00494	0.37282	1	1.00494	1.00494	0.171184	0.0291119	0.000902675	1.00494	0.443812	0.0426123	1.00494	1.00494	0.0049441	0.000439382	0.129586	0.0018013	0.00112247
Cluster_BAS1	0.322936	1.00408	0.46624	0.0515219	0.00809543	0.00159679	0.582324	5.71924e-18	1	1	0.258412	1	1.00001	0.00268795	0.0226824	0.00167952	0.0320108	0.171251	1.00408	1.00408	1	0.327565	1	0.112867	1.09494e-14	0.000233517	0.264757	0.00808068	1	1	0.00366265	1.00408	1	1	1.00408	1.00408	1	0.0241003	0.0328777	1.00408	0.35057	0.486097	1.00408	1.00408	7.85877e-06	0.0306844	0.459574	0.0234421	1
Cluster_Biotin	1	1.00085	0.972886	1	1	1	1	1	0.00137	1	1	1	1	0.00585639	1	1	1	1	1.00085	1.00085	1	0.981351	1	1	1	1	1	1	1	1	1	1.00085	1	1	1.00085	1.00085	1	1	0.519665	1.00085	1	1	1.00085	1.00085	1.00085	1	0.988905	1	1
Cluster_CAD1	0.29451	1.00365	0.0415918	0.0462163	0.00724482	0.0381857	0.00588931	0.000742286	6.31102e-13	0.00226621	0.234659	1	0.00363483	0.000142647	5.66108e-07	0.00107741	0.000342635	1	1.00365	1.00365	1	0.173856	1	0.0138312	3.39812e-05	0.00254941	1.28393e-05	0.00205283	1.24082e-05	0.028684	0.000256355	1.00365	0.160691	0.00724482	1.00365	1.00365	1	1	0.000402867	1.00365	1	0.00225254	1.00365	1.00365	1.00365	4.06238e-06	0.265708	0.00246939	1
Cluster_CBF1	7.77213e-05	1.00494	0.0163078	3.06697e-07	1	3.0354e-06	0.0177586	9.47184e-05	0.0478711	2.55837e-10	4.74955e-25	0.00123451	1.00001	0.00555931	0.0551843	0.0256462	0.0386344	0.203462	1.00494	1.00494	1	0.622948	0.000137523	0.000533071	6.53253e-09	6.08206e-05	0.030246	0.00193627	1	0.000634139	2.80905e-05	1.00494	0.92909	0.00979555	1.00494	0.0049441	1	1	0.000186635	1.00494	0.0572971	0.186168	1.00494	1.00494	0.0049441	6.4126e-06	0.761544	0.0018013	4.80106e-05
Cluster_CHA4	0.0149817	1.00559	0.108939	1	0.0110697	4.29982e-06	0.00524705	6.92757e-06	0.332197	1	1	0.0594416	1.00001	5.4617e-08	0.00278031	0.000672217	1	0.00196667	1.00559	1.00559	0.0110697	0.307319	0.0220214	0.000967945	5.06003e-06	1.64827e-07	0.0103378	4.52042e-05	1	1	0.0094887	1.00559	0.484152	1	1.00559	1.00559	1	0.0328565	0.0479989	1.00559	0.825039	0.0111257	1.00559	1.00559	0.00559439	0.00531647	0.245104	0.00353235	2.92542e-06
Cluster_CIN5	0.0065073	1.01283	0.040625	1	0.0250315	1.83221e-06	3.29575e-11	0.000402179	2.01268e-12	0.0256148	0.063475	0.130256	7.92548e-05	2.24427e-10	2.58479e-11	3.50413e-11	0.00415841	0.443345	1.01283	1.01283	1	0.66649	7.52409e-06	1.40223e-08	6.25133e-10	3.99221e-10	4.97774e-10	4.31755e-06	0.0250315	0.0964855	1.0388e-06	1.01283	0.327079	1	1.01283	1.01283	1	0.00226417	4.74269e-08	1.01283	0.00405667	0.0150145	1.01283	1.01283	0.0128315	3.03641e-06	0.856172	1.74719e-07	3.99457e-08
Cluster_CRZ1	0.00373487	1.00343	0.310948	1	1	0.000249875	0.159217	0.0126484	0.219797	0.066262	0.222503	1	1.00001	0.01326	0.00175778	0.000842154	0.0270168	0.000453739	1.00343	1.00343	1	0.201182	1	0.0116468	0.00318764	0.243739	0.00105746	0.133015	0.00681938	0.0270168	0.429198	1.00343	0.953647	1	1.00343	1.00343	1	0.0203275	0.275211	1.00343	0.277321	1	1.00343	1.00343	1.00343	0.0801698	0.29769	0.0126682	1
Cluster_CUP9	0.0610198	1.0043	0.737952	1	1	0.000102167	0.0576767	5.30906e-05	3.4891e-07	1	0.0379697	0.0460169	1.00001	2.60598e-05	4.39355e-05	0.00018152	0.0336704	0.179421	1.0043	1.0043	1	0.734954	1	0.00275434	7.72189e-06	0.00202081	0.000418868	0.0404089	1	1	0.00532654	1.0043	0.470857	1	1.0043	1.0043	1	1	0.0530343	1.0043	0.00757348	0.000459265	1.0043	1.0043	1.0043	0.135386	0.843042	0.112654	0.16872
Cluster_DAL81	0.00940671	1.00473	0.0643718	0.00159149	1	0.0204258	0.00243074	2.866e-06	0.00434645	2.07854e-08	0.292684	6.36528e-10	0.00470642	0.000533232	0.000121978	1.44104e-06	1	0.0192313	1.00473	1.00473	0.00937065	0.445106	1	0.0280387	1.19064e-06	4.37068e-09	0.00491588	4.71684e-06	1	2.52284e-08	0.000561402	1.00473	1	1	1.00473	1.00473	1	0.000312216	6.45569e-05	1.00473	0.0115662	7.08736e-05	1.00473	1.00473	1.51848e-08	3.56304e-07	0.789984	0.139742	1.20338e-06
Cluster_DAL82	4.73048e-08	1.00603	0.0092813	1	0.0119187	0.000373894	0.128206	0.264618	0.068119	0.00612402	0.356609	0.00183266	0.00599387	0.00170426	0.0489277	0.00729299	0.000943405	0.00244423	1.00603	1.00603	1	0.440828	0.0237001	4.20625e-09	9.38957e-06	0.0252573	0.0570407	0.00898976	0.0119187	0.0468582	1.75234e-06	1.00603	0.554442	1	1.00603	1.00603	1	3.77961e-06	0.0195621	1.00603	0.0314516	0.0144495	1.00603	1.00603	0.00602861	0.000276858	0.398152	2.40631e-06	0.00010737
Cluster_DIG1	0.0405965	1.00343	0.0162023	1	1	0.0270265	0.000502485	0.160887	0.219797	0.066262	1	1	1.00001	9.50111e-09	0.0384228	0.367463	0.0270168	0.000453739	1.00343	1.00343	1	0.201182	1	1	0.0245492	0.000251682	0.0082989	0.0531427	0.00681938	0.0270168	0.000940563	1.00343	0.796388	1	1.00343	1.00343	1	0.0203275	0.0178393	1.00343	0.0167844	0.0160456	1.00343	1.00343	1.00343	0.000320557	0.29769	0.246163	0.00910154
Cluster_DOT6	1.70564e-05	1.00908	0.130503	0.00574906	1	7.14809e-12	1.10324e-05	0.0759239	3.61528e-05	0.0134596	0.484443	1	1.00004	5.12047e-07	1.15987e-07	0.0010172	0.00212327	0.000693363	1.00908	1.00908	1	0.690864	1	0.00154219	0.025679	0.00406803	1.24995e-08	2.80888e-06	1	1	0.000169827	1.00908	0.453973	1	1.00908	1.00908	1	0.0011505	0.00035249	1.00908	0.051043	7.12123e-05	1.00908	1.00908	0.00908396	0.00117175	0.582161	0.000646252	1.70979e-06
Cluster_DrugResistance	0.234068	1.00279	0.757519	1	1	0.100316	0.112787	1	0.0162847	0.00131312	1	1	1	1	0.819874	1	1	0.120532	1.00279	1.00279	1	0.996811	0.0110567	0.00636025	0.414923	0.344111	0.505909	0.687987	1	0.0220004	0.300048	1.00279	0.40165	1	1.00279	1.00279	1	1	0.416721	1.00279	0.0471955	1	1.00279	1.00279	1.00279	0.00769024	0.999869	1	1
Cluster_Endocytosis	2.1907e-09	1.0043	0.0138295	1	1	0.0878811	0.0107904	0.00121609	0.00328906	0.00314182	1	1	8.70278e-06	2.60598e-05	0.00029615	0.00018152	0.0336704	1.01447e-06	1.0043	1.0043	1	0.292714	1	0.122997	9.61443e-05	0.00040091	0.000418868	0.000972371	1	1	3.21339e-05	1.0043	0.70388	1	1.0043	1.0043	1	0.0253552	0.00588277	1.0043	0.135386	0.00423123	1.0043	1.0043	1.0043	1.56817e-06	0.423111	5.19788e-08	0.16872
Cluster_FattyAcid	0.0331022	1.00755	0.049182	0.00401669	2.20849e-10	0.000140178	0.000756288	0.0550295	0.0160224	1.16231e-05	0.102553	1	1.00003	0.00470189	0.000626418	3.98215e-06	1	0.0457129	1.00755	0.00755283	0.0148872	0.85426	0.0295588	0.000568798	5.57413e-05	2.66174e-08	0.0019612	0.0224978	1	0.00147612	2.12679e-06	0.00755283	0.588295	5.43561e-05	1.00755	0.00755283	0.0322198	7.52568e-06	0.00160214	1.00755	0.00616385	1.74347e-05	1.00755	1.00755	0.00755283	1.12147e-08	0.975618	0.00014796	0.000262053
Cluster_FHL1	0.291744	1.02045	0.0228078	1.58266e-15	0.00039248	2.96573e-08	0.00270169	2.56615e-09	1.0473e-30	9.12293e-13	0.427683	1.1637e-06	1.31915e-06	4.20115e-10	2.06924e-08	3.83492e-09	0.148302	7.79699e-10	1.02045	1.02045	0.00039248	0.998147	0.0770932	9.05209e-08	5.1071e-11	7.42173e-08	1.27943e-09	7.45191e-06	0.0393139	9.58878e-06	4.7766e-14	1.02045	0.0761539	1	1.02045	1.02045	0.173608	0.113405	0.00386324	1.02045	0.000251194	6.70062e-05	1.02045	1.02045	1.34498e-06	2.7662e-07	0.999989	0.00853429	1.45977e-06
Cluster_FKH1	0.000486933	1.00408	0.0201201	1	1	0.33004	0.00894027	0.188091	0.00282665	0.0782124	1	1	1.00001	0.00268795	0.00111173	8.96223e-06	1	7.66447e-07	1.00408	1.00408	0.00809543	0.327565	9.30564e-05	0.00225637	0.00617467	0.00129186	0.015608	0.0689946	1	0.0320108	1.20397e-08	1.00408	0.668926	1	1.00408	1.00408	1	1	0.0106278	1.00408	0.719977	0.00347684	1.00408	1.00408	1.00408	0.000920174	0.459574	0.00420598	0.160988
Cluster_FKH2	1.02191e-05	1.00843	0.00220038	1	0.0165815	5.58159e-07	3.49983e-11	1.39656e-07	1.56552e-06	0.154246	0.459351	0.00354229	0.00835857	1.94728e-08	2.56769e-08	0.0231064	1	1.11596e-19	1.00843	1.00843	1	0.297575	0.000400947	0.00103407	2.06239e-06	9.8357e-10	2.80165e-11	1.20494e-06	1	1	2.71004e-06	1.00843	0.128159	1	1.00843	1.00843	1	1	0.000573101	1.00843	0.0372695	4.09256e-08	1.00843	1.00843	1.00843	0.000661333	0.484853	6.48376e-05	0.0492206
Cluster_Flavin	0.0973981	1.00107	0.326597	1	0.00213356	0.264426	0.000830462	0.0532791	0.00226063	1	1	0.0116896	1	0.150217	0.117922	0.133211	0.0085124	0.0481584	1.00107	1.00107	1	0.381453	1	0.143636	0.0149367	0.00280221	0.23733	0.546455	1	1	0.160889	1.00107	0.616568	1	1.00107	1.00107	1	0.00638976	0.0846512	1.00107	1	1	1.00107	1.00107	1.00107	0.0365916	0.842229	0.0313453	0.0450753
Cluster_Flocculation	1	1.00107	0.989006	1	1	0.264426	1	1	0.074546	0.0211722	1	1	1	1	0.117922	0.00745135	1	1	1.00107	1.00107	1	0.995968	1	1	0.18615	0.182366	0.23733	0.546455	1	0.0085124	0.160889	1.00107	1	1	1.00107	1.00107	1	1	0.657966	1.00107	1	1	1.00107	1.00107	1.00107	0.284269	0.997996	1	1
Cluster_FZF1	0.322936	1.00408	0.000691329	1	1	0.33004	7.04323e-07	1	0.0336498	1	0.258412	9.14518e-06	7.83026e-06	0.00268795	0.0751286	0.0152253	1	2.83208e-05	1.00408	1.00408	1	0.56703	1	0.112867	0.543386	0.00589444	0.015608	0.0689946	0.00809543	1	0.00366265	1.00408	0.86904	1	1.00408	1.00408	0.143616	0.0241003	0.0328777	1.00408	0.120547	0.137222	1.00408	1.00408	1.00408	0.0306844	0.210478	0.0234421	0.0127459
Cluster_GAL4	0.249642	1.003	0.114943	1	0.00596823	0.00242834	0.0224061	1	4.57084e-05	0.0582134	1	1	1	0.366323	0.00430265	0.330134	1	0.129191	1.003	1.003	4.18047e-12	0.780224	1	0.00791587	0.0169286	0.912437	0.000528776	0.156354	1	0.023675	0.140717	1.003	0.451982	1	1.003	1.003	1	1	0.0553539	1.003	0.608353	1	1.003	1.003	1.003	0.00134842	0.863716	0.201237	0.121262
Cluster_Galactose	0.133674	1.0015	0.0260192	0.019275	1	0.000376045	0.0361806	1	0.102805	0.00035901	0.104167	1	1	1	0.00590309	1	1	1	1.0015	1.0015	1.86731e-17	0.259345	1	0.000890719	0.029738	0.309883	0.000232703	0.047309	1	0.0118996	0.674142	1.0015	0.738768	1	1.0015	1.0015	1	1	0.0180131	1.0015	0.0705195	1	1.0015	1.0015	1.0015	2.06578e-05	0.33046	0.00611148	0.00167847
Cluster_GAT1	6.42461e-08	1.00625	0.00176075	5.85219e-05	0.012343	1.55262e-09	0.00150759	0.000242097	0.00955087	5.35985e-06	0.00991907	0.0660893	1.00002	9.97418e-09	2.88752e-07	8.37571e-07	1.17003e-05	0.249495	1.00625	1.00625	1	0.094775	0.000220311	0.0109179	0.000869757	1.30879e-06	1.04218e-07	7.09547e-08	3.7074e-05	1.17003e-05	3.13892e-06	1.00625	0.394483	0.012343	1.00625	0.00624594	1	0.036589	3.00481e-07	1.00625	0.00199842	3.79205e-06	1.00625	1.00625	1.00625	8.36468e-07	0.0603852	3.63057e-07	5.17491e-06
Cluster_GAT3	0.1854	1.00214	0.618135	1	1	0.122157	0.368114	0.103772	0.00967868	0.0419181	0.145463	0.0232548	1	1	0.115723	0.248793	1	0.0940456	1.00214	1.00214	1	0.98104	1	0.266764	0.337796	0.204729	0.0942153	0.709702	1	1	0.0475891	1.00214	0.24647	1	1.00214	1.00214	1	1	0.359307	1.00214	1	1	1.00214	1.00214	1.00214	0.487919	0.991231	1	1
Cluster_GCN4	8.61605e-08	1.00646	0.0143671	0.0802189	0.0127673	0.000230911	0.149136	1.24539e-29	0.00103904	0.120799	0.0787418	1	1.00002	1.45543e-08	7.05838e-10	8.51371e-12	0.0501304	0.00298791	1.00646	1.00646	1	0.202866	0.0253767	0.00190084	2.76721e-25	0.00464755	1.6321e-06	1.003e-05	1	1	1.36249e-10	1.00646	0.25965	1	1.00646	1.00646	1	0.0378305	0.00739392	1.00646	0.0410714	0.00319719	1.00646	1.00646	0.0064634	0.000465249	0.341811	0.00026474	0.000141807
Cluster_GCR1	0.0316009	1.003	0.114943	0.000634854	1	0.000386138	0.00275347	1	4.57084e-05	0.0582134	0.197616	1	0.00299242	0.000786543	0.00430265	0.330134	0.023675	0.00796257	1.003	1.003	1	0.267413	1	0.000656319	0.107232	0.00312074	0.000528776	0.0186649	0.00596823	1	3.21174e-05	1.003	0.451982	1	1.003	1.003	1	1	0.0553539	1.003	0.0572778	0.0109677	1.003	1.003	1.003	0.0001343	0.371206	0.0466324	0.00024439
Cluster_GCR2	0.00824358	1.00451	0.0862325	0.0568002	1	0.0146138	0.000232652	0.205744	0.00379525	0.0860985	0.281437	1	1.00001	0.0280316	1.00961e-05	0.0200609	0.0353276	4.31064e-05	1.00451	1.00451	1	0.260782	1	0.024756	0.579632	2.27898e-06	5.9638e-06	8.13772e-05	0.00894567	0.0353276	0.0075105	1.00451	0.903333	1	1.00451	1.00451	0.15751	0.0266088	0.464984	1.00451	0.150813	0.161349	1.00451	1.00451	1.00451	0.0428238	0.388521	0.00667361	3.2886e-05
Cluster_GeneralTFs	3.88264e-06	1.00733	0.0632393	0.0037931	0.0144634	0.0278243	1.34826e-06	0.311659	0.000146581	1	1	0.077074	0.007283	7.79619e-05	8.71722e-08	3.42635e-05	1	1.64331e-05	1.00733	1.00733	0.0144634	0.76517	1	5.74294e-06	0.00208195	0.00037093	5.90391e-06	2.23569e-06	1	1	0.00760333	1.00733	0.557981	1	1.00733	1.00733	1	0.0427832	0.0807936	1.00733	0.00521278	0.696763	1.00733	1.00733	0.00733466	0.00521278	0.621922	0.00329428	0.26993
Cluster_GLN3	0.0201568	1.00625	0.0197339	0.0776436	1	8.82175e-07	7.35165e-11	0.000242097	6.94256e-09	1	1	0.0660893	0.00620861	9.97418e-09	3.41673e-08	5.2931e-08	0.0484955	0.000161509	1.00625	1.00625	1	0.094775	0.0245387	0.0109179	1.16426e-06	8.21028e-06	1.14038e-06	2.21802e-05	1	1	9.92161e-05	1.00625	0.587766	1	1.00625	1.00625	1	0.000546555	0.00429232	1.00625	0.114042	0.000369476	1.00625	1.00625	1.00625	0.000361162	0.181677	0.0062699	0.000123722
Cluster_Glutamate	0.0973981	1.00107	0.326597	1	1	0.0584791	0.204988	0.00113789	0.074546	0.0211722	1	1	1	1	0.00103524	0.00745135	1	0.0481584	1.00107	1.00107	1	0.787116	1	1	0.000608643	0.182366	0.00133771	0.0470305	1	0.0085124	0.00209626	0.0010686	0.211206	1	1.00107	0.0010686	1	1	0.0846512	1.00107	1	1	1.00107	1.00107	1.00107	0.0365916	0.842229	0.264444	0.000808665
Cluster_Glutathione	1	1.0015	0.698675	1	1	0.033725	0.274742	0.0738025	0.00465355	1	0.104167	1	0.00149509	0.0192384	0.0446323	0.0150784	1	1	1.0015	1.0015	1	0.891948	1	1	8.16492e-05	0.309883	0.315717	0.178865	1	1	0.0114464	1.0015	0.351925	1	1.0015	1.0015	1	1	0.837628	1.0015	1	0.217253	1.0015	1.0015	1.0015	0.0705195	0.930974	1	1
Cluster_Glycerol	0.133674	1.0015	0.150765	1	1	0.425692	0.00271805	1	0.102805	1	0.104167	1	1	0.203823	0.00590309	0.00070437	1	1	1.0015	1.0015	1	0.645675	1	0.195175	0.029738	0.00161276	0.048767	0.178865	0.00298635	1	0.0710778	1.0015	0.351925	1	1.0015	1.0015	1	1	0.283904	1.0015	1	0.217253	1.0015	1.0015	1.0015	0.000513724	0.727194	0.000373444	0.00167847
Cluster_Glycogen	1	1.00171	0.302844	1	1	0.499315	0.0468389	0.0839	0.00614324	0.0336704	1	0.0186435	1	0.229353	0.0650136	0.20452	1	1	1.00171	1.00171	1	0.994266	1	1	0.0386125	0.0262407	0.00665292	0.266128	1	1	0.336233	1.00171	1	1	1.00171	1.00171	1	1	0.168879	1.00171	0.414506	0.244192	1.00171	1.00171	1.00171	0.000975276	0.901221	0.000711986	1
Cluster_GTS1	0.0183359	1.00603	0.0092813	1	1	0.00501368	2.02233e-06	0.000210387	5.56202e-05	0.113198	1	0.0638782	1.00002	2.01688e-05	0.00027172	6.21118e-07	0.000943405	6.06483e-06	1.00603	1.00603	1	0.10834	0.000205176	0.000157452	8.31648e-07	6.87433e-07	6.59445e-05	0.00301112	1	1	0.00132349	1.00603	0.360703	1	1.00603	1.00603	1	0.0353462	0.17744	1.00603	0.0314516	0.0144495	1.00603	1.00603	0.00602861	0.00780002	0.398152	0.000986105	0.00201107
Cluster_HAL9	0.000877088	1.00473	0.144528	0.0594292	0.00937065	0.0204258	1.06876e-08	0.0233586	6.55526e-07	0.0038003	0.292684	0.050511	0.00470642	0.000533232	2.22851e-06	0.000294637	0.0369822	1.69806e-06	1.00473	1.00473	2.10832e-05	0.231678	1	0.00042759	0.00152316	0.00443422	8.9484e-06	0.000205102	1	1	0.000561402	1.00473	0.335261	1	1.00473	1.00473	1	0.027861	0.0197638	1.00473	0.166767	7.08736e-05	1.00473	1.00473	1.00473	0.0115662	0.146598	0.380306	0.0169215
Cluster_HAP2	4.85371e-05	1.00451	0.000266451	1	1	0.000195092	0.0128709	0.0213822	1.47496e-08	0.0860985	0.0415511	0.0482664	1.00001	0.0039489	1.13969e-06	1.71101e-05	1	1.32178e-06	1.00451	0.00451127	1	0.0173272	1	0.000338657	0.0012163	0.00304354	6.39645e-05	8.13772e-05	0.00894567	0.0353276	2.14891e-14	1.00451	0.0587792	0.00894567	1.00451	1.00451	1	0.0266088	1.86956e-05	1.00451	2.7036e-05	0.00058621	1.00451	1.00451	1.00451	0.150813	0.0358934	0.0329781	0.0154725
Cluster_HAP3	9.84349e-06	1.00559	0.00128362	0.0698777	1	0.00236532	0.000817754	0.00264887	2.62155e-09	1	0.335961	0.0594416	1.49119e-05	5.4617e-08	3.83139e-09	3.27419e-07	1	0.000103876	1.00559	0.00559439	1	0.0431531	1	0.0433501	5.06003e-06	0.000272927	2.68191e-08	1.06785e-06	0.0110697	1	5.55791e-08	1.00559	0.15348	1	1.00559	1.00559	1	0.0328565	0.00706389	1.00559	0.0832768	0.058087	1.00559	1.00559	1.00559	0.00015597	0.0888692	0.00353235	7.94504e-05
Cluster_HAP4	0.000174865	1.00581	0.00378263	1	0.0114942	4.76016e-05	0.00101265	0.000181786	0.0638717	3.98226e-06	0.00811847	1	1.00002	0.00997896	7.00725e-07	0.00080654	6.03201e-08	0.000121068	1.00581	0.00581143	1	0.12362	0.022861	1.13421e-05	0.00057973	0.0538572	5.27633e-07	4.35932e-07	3.2047e-05	0.000876769	3.49115e-13	1.00581	0.177933	0.0114942	1.00581	1.00581	1	0.000473054	6.17241e-05	1.00581	0.000209354	0.00196824	1.00581	1.00581	1.00581	0.00127163	0.2222	1.52358e-07	0.0018071
Cluster_HAP5	0.0183359	1.00603	0.0092813	1	0.0119187	0.0396428	1.71051e-07	0.264618	5.08932e-09	1	0.0697845	1	0.00599387	0.000204842	1.72658e-08	0.000959923	1	6.06483e-06	1.00603	1.00603	1	0.10834	0.0237001	1.47401e-05	0.024603	0.000140484	5.07262e-09	8.957e-06	0.0119187	1	2.86265e-09	1.00603	0.360703	1	1.00603	1.00603	1	0.0353462	0.0960268	1.00603	0.000276858	0.00233058	1.00603	1.00603	0.00602861	4.05941e-05	0.398152	0.821701	0.00201107
Cluster_Heme	1	1.00171	0.0154402	1	1	0.0569108	0.00420591	1	0.00614324	0.0336704	0.118146	1	1	0.229353	0.00114266	0.0197366	0.0135893	1	1.00171	1.00171	1	0.21383	1	0.0229584	1	0.0262407	0.00665292	0.00276531	1	0.0135893	0.000220096	1.00171	1	1	1.00171	1.00171	1	1	0.00807112	1.00171	0.414506	0.244192	1.00171	1.00171	1.00171	1.74884e-06	0.282071	0.00935118	1
Cluster_HIR1	1	1.00343	0.154315	0.0435532	1	0.00709848	0.000502485	1	8.11922e-05	0.066262	1	1	0.00342064	0.00136028	0.0384228	0.0093571	0.0270168	0.146259	1.00343	1.00343	1	0.201182	6.53587e-05	0.00113779	0.134286	0.00156602	0.0487159	1.33224e-05	1	1	0.0218791	1.00343	0.796388	1	1.00343	1.00343	1	1	0.275211	1.00343	0.0167844	0.429033	1.00343	1.00343	1.00343	0.0801698	0.29769	0.0126682	1
Cluster_HIR2	0.264903	1.00322	0.00450392	1	1	0.000114194	2.69201e-05	1	0.0214926	0.0622459	1	1	0.00320651	3.84403e-06	0.00110502	0.000645617	0.0253472	0.000371211	1.00322	1.00322	1	0.23225	0.0127495	0.0749384	0.0205439	0.0221639	0.00648854	0.00197067	0.00639385	1	0.000539638	1.00322	0.50047	1	1.00322	1.00322	1	1	0.00866302	0.00321612	0.00191676	0.091989	1.00322	1.00322	0.00321612	0.0132489	0.332811	0.000133937	0.129352
Cluster_Histidine	0.000420229	1.00171	0.302844	1	0.0034126	0.833905	0.0468389	8.44864e-07	0.116614	1	1	1	1	0.229353	0.0650136	0.0197366	1	1	1.00171	1.00171	1	0.577956	1.52852e-05	0.0229584	5.14453e-06	0.00373728	0.00665292	0.0207335	1	1	0.020242	1.00171	0.14949	1	1.00171	1.00171	1	0.0102073	0.678504	1.00171	0.414506	0.028677	1.00171	1.00171	1.00171	0.0901087	0.669185	0.388334	1
Cluster_HMS1	1	1.00343	0.154315	1	1	0.00149371	0.0322792	1	0.00168848	0.066262	0.222503	1	1.00001	0.00136028	0.00026575	0.000842154	1	0.01037	1.00343	0.00343163	1	0.449724	1	0.0116468	0.134286	0.48151	0.000103489	0.0171512	1	1	0.000940563	1.00343	0.953647	1	1.00343	1.00343	1	0.0203275	0.000846795	1.00343	0.0801698	0.429033	1.00343	1.00343	1.00343	0.0801698	0.803275	0.0657545	0.137368
Cluster_HSF1	0.00123513	1.00516	0.0114263	0.0646669	1	0.00383141	0.000515405	0.00209387	1.15413e-06	0.0978075	2.69964e-05	1.89797e-05	1.26564e-05	6.56722e-06	0.0220564	0.145625	6.50703e-06	0.211321	1.00516	1.00516	0.0102203	0.18144	4.71095e-07	4.77416e-06	0.0144666	2.50361e-06	0.00121713	0.0113136	0.0102203	0.0402841	0.00522583	1.00516	0.000253552	0.0102203	1.00516	1.00516	1	0.0303614	0.000469703	1.00516	0.799861	7.52678e-07	1.00516	1.00516	0.00516072	9.68325e-06	0.296564	0.00228368	5.72296e-05
Cluster_IME4	0.00824358	1.00451	0.00198046	0.00144907	1	0.0146138	1.13326e-07	1	1.25221e-05	0.00346367	0.281437	0.0482664	1.00001	0.0039489	0.255316	0.451997	1	0.0175919	1.00451	1.00451	0.00894567	0.260782	0.017815	0.00332274	0.0012163	0.0384222	0.0221928	0.413318	1	1	0.0265119	1.00451	0.511517	0.00894567	1.00451	1.00451	0.15751	0.0266088	0.000738427	1.00451	0.0428238	0.0336311	1.00451	1.00451	9.66079e-06	2.7036e-05	0.388521	9.40563e-08	3.2886e-05
Cluster_INO2	0.000118838	1.00538	2.11834e-06	0.00205718	1	1.34527e-05	0.0236639	0.000133154	5.80634e-08	0.00489774	0.05705	2.15402e-05	0.00534994	0.000995499	1.97544e-07	0.000555375	3.36367e-13	0.0245156	1.00538	0.00537748	0.0106451	0.00798466	1	4.31943e-07	0.000371031	7.19304e-09	1.62217e-08	2.59313e-06	1	0.0419313	8.11694e-05	1.00538	0.837377	1	0.00537748	1.00538	1	2.65741e-06	6.73988e-06	1.00538	0.21719	0.000154402	1.00538	1.00538	0.00537748	1.42798e-05	0.0190099	7.26621e-06	0.00143924
Cluster_INO4	3.98149e-09	1.00646	3.51773e-05	0.00295965	1	0.000905814	0.000277172	0.00401165	4.73367e-06	0.000251051	8.41567e-05	0.0682957	0.0064234	0.000306195	7.23108e-09	0.000151937	0.00108381	0.00298791	1.00646	0.0064634	1	0.0827648	0.0253767	2.05337e-06	0.0309457	4.73641e-08	6.09085e-11	5.05307e-05	1	0.0501304	5.42929e-06	0.0064634	0.619681	0.0127673	0.0064634	1.00646	1	0.0378305	0.000735116	1.00646	7.4923e-05	5.02126e-06	1.00646	1.00646	2.01021e-05	7.4923e-05	0.163885	4.95095e-06	1
Cluster_InvasiveGrowth	3.03575e-05	1.00214	0.00543476	0.0274302	1	0.0332044	0.000665683	1	0.00967868	1	1	1	0.00213653	0.277997	3.60519e-05	0.000110864	1	0.0940456	1.00214	1.00214	1	0.145341	1	0.035454	0.000445091	0.012726	7.92767e-05	0.00365078	0.00426484	1	0.174245	1.00214	0.24647	1	1.00214	1.00214	1	1	0.011599	1.00214	0.0228627	0.295337	1.00214	1.00214	1.00214	1.17313e-05	0.205489	0.0183334	8.26619e-05
Cluster_Isoleucine	0.133674	1.0015	0.150765	1	1	0.033725	0.00271805	2.58542e-09	1	0.0295213	1	1	1	0.0192384	0.210159	0.0150784	5.33611e-05	1	1.0015	1.0015	0.00298635	0.645675	1	0.195175	1.99444e-06	0.309883	1	0.437886	1	1	0.0710778	1.0015	1	1	1.0015	9.59345e-07	1	1	0.00154405	1.0015	0.373956	0.217253	1.0015	1.0015	0.00149701	0.0705195	0.33046	0.34954	1
Cluster_IXR1	0.000239577	1.00343	0.846565	1	0.00681938	0.0827505	0.00466503	0.160887	8.11922e-05	1	0.222503	0.0369706	1.00001	0.000103343	0.00924037	0.0093571	1	0.146259	1.00343	1.00343	1	0.866638	0.0135951	0.391515	0.0245492	0.00777066	0.00105746	0.133015	1	1	0.429198	1.00343	0.796388	1	1.00343	1.00343	1	1	0.136293	1.00343	0.0801698	0.102838	1.00343	1.00343	5.50666e-06	0.277321	0.979265	0.246163	0.137368
Cluster_LEU3	0.00618443	1.00408	0.062536	0.0515219	1.56037e-05	4.99526e-05	3.85337e-08	2.99716e-08	0.0336498	0.00283488	0.258412	1	0.00406333	1.87335e-05	0.00555481	0.00167952	1	0.0145039	1.00408	1.00408	1.89392e-08	0.129016	1	0.00225637	5.19525e-06	0.00129186	0.015608	0.00206094	1	1	0.0149801	1.00408	0.668926	1	1.00408	7.85877e-06	1	1	0.0106278	1.00408	0.00599112	0.00347684	1.00408	1.00408	0.004079	0.000113125	0.459574	0.0234421	0.160988
Cluster_Leucine	1	1.00107	0.672252	1	0.00213356	0.00679959	0.204988	1.19724e-05	1	0.0211722	1	1	1	0.00955605	0.482459	1	1	0.0481584	1.00107	1.00107	0.00213356	0.787116	1	0.00870851	0.000608643	0.182366	0.23733	0.0470305	1	1	0.160889	1.00107	1	1	1.00107	1.00107	1	1	0.312214	1.00107	0.284269	1	1.00107	1.00107	1.00107	0.284269	0.842229	1	1
Cluster_Lysine	0.168507	1.00193	0.220469	1	1	0.0198294	1	9.75145e-05	0.130214	0.0378027	1	1	1	0.00234478	0.0888477	0.00162173	0.0152766	0.0850447	1.00193	1.00193	1	0.514115	1	0.0020435	0.000275719	0.0413834	0.00959439	0.150374	1	0.0152766	0.136248	1.00193	0.483083	1	1.00193	1.00193	4.00012e-05	1	0.260171	1.00193	0.452437	1	1.00193	1.00193	0.00192596	0.016795	0.612571	0.0964286	1
Cluster_MAC1	0.00618443	1.00408	0.062536	0.0515219	1	0.000311923	7.04323e-07	0.188091	2.47223e-07	0.0782124	1	0.0437626	1.00001	0.461779	0.199787	0.41962	0.0320108	0.000769085	1.00408	0.004079	0.00809543	0.56703	1	1.42329e-05	6.96175e-05	0.00129186	0.015608	0.0689946	0.00809543	1	0.000737345	1.00408	0.226251	0.00809543	1.00408	1.00408	1	3.70794e-12	0.0328777	1.00408	0.0306844	0.0257553	1.00408	1.00408	1.00408	0.00599112	0.459574	0.00420598	0.0127459
Cluster_MAL13	0.0307049	1.00733	0.0287013	0.0037931	0.0144634	0.000348587	0.00354036	0.00573482	0.000146581	0.000366009	0.0153686	0.077074	1.00003	5.68877e-08	0.000105008	0.000313705	1.90842e-05	2.41426e-08	1.00733	1.00733	1	0.614343	1	0.0189607	3.30699e-09	9.79076e-08	0.00164135	0.000204705	1.1743e-07	0.00139296	2.79788e-08	1.00733	0.0591285	1	1.00733	1.00733	0.242614	0.0427832	0.000875927	1.00733	0.378857	0.327153	1.00733	1.00733	2.59768e-05	0.0201065	0.621922	2.69321e-08	1.17209e-05
Cluster_MAL33	1.55884e-05	1.00603	0.0092813	1	1	0.0150616	0.0345205	0.0366767	0.000794505	0.113198	0.0697845	0.0638782	1.00002	0.0587576	0.00490014	0.00729299	0.0468582	0.0303218	1.00603	1.00603	0.0119187	0.440828	0.0237001	0.00963591	8.95681e-05	0.0024772	0.000473874	0.0543706	1	1	0.00492959	1.00603	0.100017	1	1.00603	1.00603	1	0.000509152	0.00726607	1.00603	0.27025	0.0696751	1.00603	1.00603	1.00603	4.05941e-05	0.783064	2.37798e-07	0.00201107
Cluster_Maltose	1	1.00085	0.972886	1	1	0.592277	1	1	1	1	1	1	1	0.122085	1	1	1	1	1.00085	1.00085	1	0.999063	1	0.11665	1	1	1	1	1	1	1	1.00085	1	1	1.00085	1.00085	1	1	0.86791	1.00085	1	1	1.00085	1.00085	1.00085	0.234734	0.999546	1	0.036222
Cluster_ManualAFT1targets	0.29451	1.00365	0.8997	8.31985e-08	1	0.454792	1	0.170053	1	0.0702617	1	0.0392394	1.00001	1	0.638761	0.0813385	0.000342635	0.0116797	1.00365	1.00365	0.00724482	0.999998	1	0.0138312	0.148332	0.120601	1	0.876597	0.00724482	0.028684	0.47058	1.00365	1	1	1.00365	1.00365	1	0.0215865	0.542187	1.00365	1	0.448721	1.00365	1.00365	1.00365	0.0928797	1	1	0.145313
Cluster_ManualG1genes	9.67381e-15	1.01506	0.0300221	2.78862e-05	0.00021485	2.34159e-05	8.48989e-06	7.64056e-06	0.00390399	0.000174799	0.0918074	0.0107918	0.000108984	1.81853e-07	2.41721e-07	0.000632041	0.00565304	2.44714e-07	1.01506	0.0150553	0.0292429	0.975058	1	8.15255e-07	7.63572e-09	1.76392e-07	1.74925e-11	0.000193671	0.0292429	0.112004	2.11039e-06	1.01506	0.873224	0.0292429	1.01506	1.01506	1	1	1.43496e-06	1.01506	7.23712e-38	0.000102616	1.01506	1.01506	0.0150553	2.38462e-05	0.981503	0.0201114	1.2302e-11
Cluster_ManualHAP1targets	1.97611e-10	1.01106	0.00786048	0.00839439	4.10548e-07	1.20485e-05	6.72012e-05	0.105789	0.00743498	4.24636e-08	0.0443654	0.00600199	1.00006	4.04513e-08	3.3277e-08	9.43591e-09	1.11395e-16	8.27439e-06	1.01106	1.01106	1	0.727265	1	0.000129804	0.000163634	4.94426e-05	2.56573e-08	1.3712e-06	0.000116613	6.83798e-09	1.64204e-10	1.01106	0.39655	1	1.01106	1.01106	1	0.00169495	1.66266e-08	1.01106	0.00478372	0.000295254	1.01106	1.01106	2.09546e-07	5.73134e-08	0.884498	1.31708e-07	8.81694e-05
Cluster_ManualMethionine	0.103004	1.00581	0.0845144	0.00239937	1	0.000957181	0.000135628	8.43247e-06	2.44739e-06	0.109374	1.30326e-27	0.00170394	0.00577918	1.554e-05	3.32727e-05	0.00638827	0.000876769	0.0283305	1.00581	1.00581	0.0114942	0.278079	1	0.0011591	2.37685e-13	1.59804e-05	5.52721e-06	0.0848011	1	1	9.40911e-07	1.00581	0.519845	1	1.00581	1.00581	1	1.3028e-08	1.05433e-05	1.00581	0.0272281	0.612039	1.00581	1.00581	9.94521e-24	0.00647213	0.640427	0.215072	1
Cluster_ManualM-G1genes	0.218174	1.00257	0.649418	0.0328322	1	0.0196648	0.0144662	1	1	1	0.171945	0.0278463	0.00256438	0.323591	0.794449	0.29062	1	1	1.00257	1.00257	1	0.998268	1	0.0499753	0.0819271	0.0303518	0.478335	0.379004	1	1	0.0881973	1.00257	0.350076	1	1.00257	1.00257	1	0.0152782	0.326729	1.00257	0.179613	0.0617998	1.00257	1.00257	1.00257	0.179613	0.995982	0.521777	0.00512364
Cluster_ManualYap1Targets	0.00315552	1.01573	0.786181	0.0162847	1.18247e-06	0.0714651	0.000306026	0.00743498	2.0607e-27	2.27496e-10	0.309616	0.000525757	0.015487	4.82904e-10	9.79979e-05	0.0512588	4.02698e-08	0.0329774	1.01573	1.01573	1.18247e-06	0.999996	1	0.000295639	2.23781e-13	6.59594e-06	1.0831e-07	0.0605023	0.0305046	3.42813e-06	9.99204e-08	1.01573	0.902414	0.0305046	1.01573	1.01573	0.44616	1	0.0283332	1.01573	0.0164751	2.75968e-05	1.01573	1.01573	2.27369e-09	6.7433e-13	1	3.23191e-06	3.12333e-06
Cluster_ManualZAP1targets	8.1136e-08	1.00886	0.248549	0.108113	7.49434e-05	3.35515e-05	0.000378805	2.0078e-07	0.00338086	0.161513	0.0253428	0.0039099	1.00004	0.00173434	4.39399e-07	1.38963e-06	2.19322e-09	2.22369e-06	1.00886	1.00886	1	0.83181	0.0345594	0.357615	3.77327e-07	7.95854e-05	8.33613e-08	0.000301067	1	1	2.96142e-05	1.00886	0.94397	1	1.00886	1.00886	1	1.22218e-05	0.150869	1.00886	0.122403	0.0124166	1.00886	1.00886	1.00886	0.000204421	0.933534	0.000535184	1.47555e-06
Cluster_ManualZAP1targets-2	4.00633e-13	1.01864	0.00145795	6.37116e-05	0.000327331	5.44334e-11	4.66522e-10	9.57141e-10	3.66333e-09	0.000391781	0.00998208	0.0160889	0.0183096	8.59477e-13	1.12576e-14	1.61297e-18	3.97632e-12	2.88513e-10	1.01864	0.0186439	1	0.0988105	0.00190636	0.0144488	7.95969e-12	1.06468e-11	4.40603e-13	4.79636e-08	0.000327331	0.13635	8.81902e-13	1.01864	0.9723	0.0359626	1.01864	1.01864	0.15067	0.000110851	1.73463e-05	1.01864	0.000956201	2.68671e-05	1.01864	1.01864	0.0186439	1.7337e-15	0.641779	4.9937e-11	5.58476e-12
Cluster_MATa1	0.00824358	1.00451	0.501125	0.0568002	1	3.24732e-05	0.0128709	0.205744	0.00379525	1	1	1	1.00001	0.495831	0.255316	1	1	0.187512	1.00451	1.00451	1	0.85259	0.000114215	0.000338657	7.84572e-07	0.104162	0.0221928	0.0596376	1	1	0.839506	1.00451	0.903333	1	1.00451	1.00451	1	1	0.16659	1.00451	0.150813	1	1.00451	1.00451	1.00451	0.398023	0.817226	0.00667361	1
Cluster_Mating	0.0149817	1.00559	0.206681	0.0698777	1	0.00236532	0.000817754	0.248248	0.0597193	0.105534	0.335961	1	1.00001	1.18258e-05	3.02474e-06	0.000672217	0.0435761	0.0263947	1.00559	1.00559	1	0.843604	0.0220214	0.000967945	0.0191197	0.00463787	2.68191e-08	0.0100955	2.9671e-05	1	0.000631345	1.00559	0.993242	1	1.00559	1.00559	1	1.11017e-08	0.10177	1.00559	0.0832768	1.88325e-05	1.00559	1.00559	1.00559	0.00015597	0.925992	0.79826	0.213672
Cluster_MBP1	7.07047e-05	1.00777	0.0161631	0.0955319	0.0153109	5.4824e-05	0.000145589	0.000567622	0.0172896	0.000434341	0.00219225	0.0814349	0.00771309	1.29468e-05	9.00255e-06	5.07248e-05	0.00156161	1.12611e-09	1.00777	1.00777	1	0.218343	0.0303936	8.46709e-05	8.5672e-08	9.76404e-11	7.30335e-05	0.000194676	0.0153109	0.0598882	8.17057e-05	1.00777	0.0829314	1	1.00777	1.00777	1	4.35923e-08	7.3658e-05	1.00777	2.5351e-15	2.17679e-05	1.00777	1.00777	1.00777	0.000349016	0.206661	5.42549e-07	1.56658e-05
Cluster_MCM1	0.016611	1.00581	0.00378263	1	1	0.000228776	1.14398e-07	0.00295725	0.00781467	0.000182353	1	0.0616623	1.00002	0.000165269	5.18275e-06	8.11986e-05	0.0452184	0.234447	1.00581	1.00581	1	0.668507	1	0.0011591	0.00396388	0.000420914	0.000371891	0.00171715	0.0114942	1	3.90793e-05	1.00581	0.519845	1	1.00581	1.00581	1	1	0.0309546	1.00581	0.0272281	2.48513e-14	1.00581	1.00581	1.00581	0.00647213	0.807447	0.000778597	0.0249798
Cluster_MET31	0.0454135	1.00365	0.115567	0.0462163	1	0.00261371	6.17135e-05	1.38995e-08	3.99471e-06	4.35648e-05	2.85993e-09	0.0392394	1.00001	9.01219e-06	6.55249e-06	7.75599e-05	0.000342635	0.154671	1.00365	1.00365	1	0.0375736	0.0144402	6.82929e-06	1.37316e-10	6.67652e-05	8.57334e-07	0.00867944	1	0.028684	3.63134e-06	1.00365	0.343243	0.00724482	1.00365	1.00365	0.1295	1	0.0326189	1.00365	0.0208571	0.00225254	1.00365	1.00365	6.68165e-09	0.000468743	0.265708	0.0158063	0.145313
Cluster_MET4	0.00717005	1.0043	0.0452824	0.0541645	1	0.0101174	0.00153983	1.7153e-06	9.65553e-06	1.12068e-06	4.78441e-12	0.000930674	0.00427765	2.60598e-05	0.00029615	0.00205401	0.0336704	0.0160156	1.0043	1.0043	1	0.292714	1	0.0216941	4.22609e-11	0.00040091	0.000418868	0.000972371	1	0.0336704	4.02332e-06	1.0043	0.12027	1	0.00429506	1.0043	1	0.000257094	4.08021e-05	1.0043	0.00757348	0.0295537	1.0043	1.0043	1.02154e-11	0.00124404	0.423111	0.0053397	0.16872
Cluster_MIG1	4.02715e-07	1.00538	0.0079525	0.00205718	1	2.7997e-08	0.00439527	0.23993	0.0062811	0.00489774	1	0.0572161	1.00001	0.189918	0.000436041	0.00480917	0.000750658	0.219105	1.00538	1.00538	0.0106451	0.159998	0.0211812	0.0391991	0.000371031	0.0901253	0.000220439	0.00183332	0.0106451	1	0.00186472	1.00538	0.130712	1	1.00538	1.00538	1	0.0316096	0.0119545	1.00538	0.487608	0.00966769	1.00538	1.00538	1.38288e-05	0.00431949	0.100887	0.00046717	1
Cluster_Mitochondria	7.44179e-14	1.00974	0.753317	0.118061	1	0.0528443	0.000732209	0.00133584	0.0311621	0.0153584	0.508385	0.00469635	1.00005	0.173446	0.00019165	0.000223219	1	6.65731e-05	1.00974	1.00974	0.0191203	0.610748	0.0378824	0.00222133	0.00191946	2.22904e-05	0.000452935	0.0244368	0.0191203	0.0743605	0.00138408	1.00974	0.966723	1	1.00974	1.00974	1	1	0.0221565	1.00974	0.564435	0.0181432	1.00974	1.00974	0.00974228	0.000461447	0.666942	0.12704	0.0635438
Cluster_MitochondrialRPs	2.51641e-15	1.01172	8.57779e-06	1	0.0229224	3.81591e-08	3.11693e-06	0.0204183	1.23897e-06	0.20732	0.205327	1	0.0115923	7.89547e-09	5.75306e-07	0.000705552	0.0886374	0.000161344	1.01172	1.01172	0.0229224	0.246151	1.58088e-08	3.88436e-06	7.21297e-06	1.29998e-07	9.45803e-11	9.63199e-05	1	1	1.14668e-05	1.01172	0.990369	1	1.01172	0.011725	1	2.82598e-05	0.00271706	1.01172	0.465826	0.0367601	1.01172	1.01172	0.011725	1.40965e-07	0.177981	5.63919e-05	0.0129056
Cluster_MOT3	0.234068	1.00279	0.556759	1	0.00554252	0.100316	0.000165368	1	0.000891377	0.0541645	1	1	0.00277838	0.000576072	0.000368309	0.0501624	1	5.45472e-06	1.00279	1.00279	1	0.819523	0.0110567	0.00636025	0.414923	0.637962	1.36024e-06	0.00947699	1	0.0220004	0.113109	1.00279	0.40165	1	1.00279	1.00279	1	1	0.0934998	1.00279	0.00769024	0.365676	1.00279	1.00279	1.00279	0.00769024	0.969289	0.550329	0.113099
Cluster_mRNAprocessing	9.21197e-21	1.02663	0.273579	0.000244775	1.00001	2.76331e-11	1.43726e-13	0.00930094	8.10366e-14	0.0135913	0.116167	4.144e-06	0.0259503	1.24731e-11	9.85099e-10	5.23609e-06	0.000835518	1.69406e-05	1.02663	1.02663	0.0505822	0.647821	2.0907e-09	5.33485e-13	7.92455e-05	1.21491e-10	4.07587e-15	1.46812e-07	3.60853e-08	0.187579	7.64037e-12	0.0266266	0.910734	1.00001	1.02663	1.02663	1	2.50401e-10	0.134322	1.02663	0.0855953	0.0214751	1.02663	1.02663	0.000345365	1.66386e-06	0.507044	0.0251733	9.09984e-05
Cluster_MSS11	0.000486933	1.00408	0.00466359	0.00118366	1	0.00159679	0.00894027	1.29709e-06	0.0336498	0.0782124	0.258412	1	1.00001	0.00025449	0.00111173	0.0152253	0.0320108	0.0145039	1.00408	1.00408	1	0.56703	1	0.0188532	5.19525e-06	3.47248e-05	0.0024713	0.00206094	1	0.0320108	0.000122295	1.00408	0.429001	1	1.00408	1.00408	1	0.0241003	0.178408	1.00408	0.000920174	0.0257553	1.00408	1.00408	0.004079	1.12612e-05	0.459574	0.0234421	0.160988
Cluster_MTH1	9.04941e-07	1.00386	0.00110946	0.0488725	1	0.0519809	0.044059	0.0159049	0.0304052	0.00254297	0.00250381	0.0415034	0.00384905	0.000192449	0.00391789	0.08987	1	0.163001	1.00386	1.00386	0.00767017	0.365375	1	0.0162326	4.92737e-05	1.81851e-06	0.000219365	0.0155948	1	0.000385135	0.0391357	1.00386	0.631043	1	1.00386	1.00386	1	2.27856e-09	0.000189577	1.00386	0.326357	0.00281944	1.00386	1.00386	1.00386	5.09777e-07	0.236698	6.03879e-10	1.71541e-05
Cluster_NDD1	0.00905311	1.00886	0.00345251	0.00548387	0.0174281	0.000127094	5.76147e-12	0.00968533	0.000363138	5.62114e-07	0.133317	0.0922554	1.00004	3.47339e-08	4.39399e-07	0.00012147	0.0679526	3.42882e-09	1.00886	1.00886	0.0174281	0.405077	0.000443439	0.000200681	0.000183768	7.95854e-05	8.33613e-08	5.85998e-06	0.0174281	0.00202389	8.35464e-10	1.00886	0.27821	1	1.00886	1.00886	1	0.0513994	0.0046063	1.00886	0.0461499	4.39979e-10	1.00886	1.00886	0.0088648	3.78207e-05	0.607682	4.19396e-08	0.0060236
Cluster_NRG1	0.389138	1.00516	0.627824	1	1	0.191401	4.48002e-07	0.0275268	0.00558836	0.0978075	0.0530081	0.00134501	1.00001	6.56722e-06	0.00617167	0.145625	0.0402841	0.00155215	1.00516	1.00516	1	0.984058	0.0203405	0.035262	0.0702244	0.171724	0.00121713	0.148475	1	1	0.276143	1.00516	0.623683	1	1.00516	1.00516	0.177939	2.33965e-06	0.498924	1.00516	0.0167918	0.198773	1.00516	1.00516	1.00516	0.00346761	0.995172	0.00228368	0.00127465
Cluster_NuclearProteinTargetting	6.77159e-19	1.01084	0.00160892	0.00807782	0.0212335	3.52681e-09	1.66257e-07	1.35801e-05	2.43642e-09	1	0.545876	0.111441	1.00006	3.20254e-07	6.28232e-07	6.36243e-05	6.17091e-09	0.00134717	1.01084	1.01084	1	0.330176	3.69216e-14	1.1776e-10	0.000139549	5.2321e-10	1.09483e-06	0.00011563	1	1	6.07898e-10	1.01084	0.951913	1	1.01084	1.01084	1	1.69613e-07	0.013923	1.01084	0.00417019	0.0914445	1.01084	1.01084	5.71814e-05	2.92304e-07	0.696414	0.000127132	4.90467e-06
Cluster_PDR1	0.234068	1.00279	0.157449	1	1	0.0304357	0.0181948	1	0.182577	1	0.18488	1	1	0.00726533	0.209998	0.310658	1	0.00686777	1.00279	1.00279	1	0.595068	0.0110567	0.00636025	0.0943318	0.0018066	0.147453	0.459443	1	1	0.300048	1.00279	0.40165	1	1.00279	1.00279	1	1	0.826202	1.00279	0.203689	0.0714293	1.00279	1.00279	1.00279	0.203689	0.706417	3.10423e-06	1
Cluster_PentosePhosphate	1	1.00193	0.220469	1	1	0.0865759	0.00610192	0.0938896	0.130214	0.000612299	1	1	1	0.254069	0.0888477	0.226971	1	0.0850447	1.00193	1.00193	0.00383877	0.801398	0.00766443	0.0289341	0.00453368	0.0413834	0.078008	0.358731	1	0.0152766	0.136248	1.00193	0.483083	1	1.00193	1.00193	1	1	0.0958463	1.00193	0.016795	0.27021	1.00193	1.00193	1.64623e-06	0.111055	0.867336	0.0134159	0.00284399
Cluster_Peroxisome	0.336721	1.0043	0.394312	1	1	0.0026253	0.22516	0.00121609	0.0370232	0.0821635	1	0.0460169	1.00001	0.00327728	4.39355e-05	0.00205401	1	0.000898604	1.0043	1.0043	1	0.292714	1	0.462728	0.000957686	0.00202081	4.4631e-05	0.000186794	1	1	0.0201781	1.0043	0.70388	1	1.0043	1.0043	0.15059	0.0253552	0.0530343	1.0043	1	0.503829	1.0043	1.0043	0.00429506	0.0364621	0.423111	0.112654	0.0140803
Cluster_PHD1	0.00513374	1.00755	0.00823437	0.0929962	2.20849e-10	0.00530476	1.6155e-08	3.17526e-05	0.00187352	1	0.424014	0.00285897	1.00003	1.03476e-05	3.13708e-05	4.18338e-05	0.0582681	0.292922	1.00755	1.00755	0.0148872	0.406528	0.000322316	6.4199e-07	6.16426e-08	3.03226e-05	7.88678e-06	5.32939e-06	1	1	2.12679e-06	1.00755	0.142536	1	1.00755	1.00755	1	0.0440181	3.28084e-05	1.00755	0.00140849	1.74347e-05	1.00755	1.00755	0.00755283	0.000277249	0.594057	3.81758e-07	1.35818e-05
Cluster_PHO4	0.0316009	1.003	0.0071336	1	1	0.00242834	0.0224061	1	0.0188119	0.0582134	0.197616	1	0.00299242	0.0720452	7.03537e-06	1.11439e-06	0.023675	0.129191	1.003	1.003	1	0.267413	1	1.78796e-06	1	0.000492472	0.00496075	6.75556e-06	0.00596823	0.023675	0.00199528	1.003	0.451982	1	1.003	1.003	1	0.0178056	0.144361	1.003	0.608353	0.00102699	1.003	1.003	0.00300075	0.00134842	0.371206	5.89388e-06	0.00698269
Cluster_Phospholipid	3.69902e-11	1.00755	0.0216119	1	1	0.00175957	1.57083e-05	0.319207	1.2178e-05	0.000399233	0.424014	0.0792568	6.46787e-08	5.41393e-09	0.000148521	3.23272e-07	0.00147612	1.90322e-05	0.00755283	1.00755	1	0.0410767	0.0295588	0.000568798	0.000400155	2.66174e-08	0.000361934	0.000377001	1	0.00147612	5.50781e-05	1.00755	0.755504	0.0148872	6.51235e-08	1.00755	0.248802	0.000798246	0.000497034	1.00755	0.00140849	0.00634365	1.00755	1.00755	1.00755	8.4085e-11	0.225706	0.625986	0.27668
Cluster_Polyamine	0.00391009	1.00107	0.672252	1	1	0.264426	1	1	0.074546	0.0211722	1	1	4.56084e-07	0.150217	0.117922	1	1	0.0481584	1.00107	1.00107	1	0.959426	1	0.143636	0.18615	0.0313805	0.0249034	0.215284	1	0.0085124	0.160889	1.00107	0.616568	1	1.00107	1.00107	1	0.00638976	0.312214	1.00107	1	0.000378655	1.00107	1.00107	1.00107	0.0365916	0.975268	0.264444	0.0450753
Cluster_primig-EarlySpo	0.000935151	1.01239	0.238237	0.147293	1	0.00568911	0.000179374	0.0235459	0.00020852	0.00168095	0.0583872	6.10107e-06	1.00007	9.94256e-06	0.0190159	0.0213573	0.00388557	5.27803e-08	1.01239	1.01239	0.000146035	0.998947	0.0478	0.00157008	3.48883e-09	0.000870118	0.000663709	0.0402168	1	0.0933534	0.000103843	1.01239	0.890871	1.6836e-09	1.01239	1.01239	1	0.00211441	0.0317502	1.01239	0.0100639	1.86021e-05	1.01239	1.01239	2.95664e-07	0.000869395	0.997633	0.0185053	0.00170768
Cluster_primig-LateSpo	4.02311e-18	1.04123	0.0126412	4.32958e-06	1.00002	4.17709e-09	2.92992e-17	1.01535e-14	1.0434e-13	0.000806589	0.314919	1.24438e-06	0.00079107	7.77052e-22	1.61447e-17	6.91515e-10	7.38429e-17	4.99383e-12	1.04123	1.04123	0.00152135	0.998486	0.000224198	1.92636e-06	7.26262e-20	5.21348e-09	6.13289e-25	4.10358e-12	0.00152135	0.271828	7.64491e-12	1.04123	0.999431	0.00152135	1.04123	0.0412312	1	0.0203065	0.000975001	1.04123	2.44587e-09	7.59597e-09	1.04123	1.04123	0.000822676	8.00338e-14	0.999919	1.58948e-08	2.28131e-11
Cluster_primig-MidSpo	0.000172638	1.00908	0.211539	0.00574906	0.0178513	0.00522199	0.00232422	0.0759239	0.000407325	0.0134596	0.138633	2.01251e-08	0.00900447	0.0440664	1.77327e-05	0.0010172	0.0695582	4.73813e-05	1.00908	1.00908	7.86963e-05	0.94819	1	0.0379874	0.00621562	2.87185e-05	6.98213e-06	1.19622e-05	7.86963e-05	0.0695582	1.59294e-09	1.00908	0.303847	1.0277e-15	1.00908	1.00908	1	0.052625	0.00105727	1.00908	0.00117175	0.0137134	1.00908	1.00908	0.00908396	1.68676e-07	0.923651	3.46807e-06	0.00644583
Cluster_Proline	0.0787005	1.00085	0.813945	1	1	0.182047	1	0.0428509	0.060089	1	1	1	1	0.122085	0.0769205	0.108059	1	1	1.00085	1.00085	1	0.85604	1	0.11665	0.151907	0.121972	0.194844	0.114332	1	1	0.47298	1.00085	0.535495	1	1.00085	1.00085	1	1	0.175676	1.00085	0.234734	0.130575	1.00085	1.00085	1.00085	1	0.988905	1	0.036222
Cluster_Proteasome	2.27092e-10	1.00668	0.0103895	1	1	5.75433e-07	4.60789e-05	0.00440766	0.0813927	0.000277192	0.0119343	0.0704974	1.00002	0.00272731	0.0029704	0.216925	1.0785e-07	0.0366161	1.00668	1.00668	1	0.181762	0.000252183	0.0671927	2.14697e-05	4.2231e-06	1.97332e-05	0.0295423	4.24677e-05	0.0517629	0.000226397	1.00668	0.926228	1	1.00668	1.00668	1	0.000625266	0.00143141	1.00668	0.136941	0.288678	1.00668	1.00668	1.00668	1.44571e-05	0.147614	5.21858e-05	0.0323389
Cluster_Purine	7.77213e-05	1.00494	0.0475845	0.0620514	1	0.00252715	0.00299446	9.47365e-15	0.00036414	0.0041516	0.000383995	1	1.00001	4.77907e-06	0.145029	0.135883	0.0386344	0.203462	1.00494	1.00494	1	0.407666	0.000137523	4.78622e-05	1.11657e-14	0.000335353	0.118009	0.0202472	0.00979555	0.000634139	0.0138022	1.00494	0.79175	1	1.00494	1.00494	1	1	0.0323357	1.00494	0.0572971	0.0426123	1.00494	1.00494	1.00494	0.00274731	0.761544	0.0100088	0.191501
Cluster_PUT3	8.61605e-08	1.00646	0.037368	0.0802189	0.0127673	2.73917e-07	0.000277172	0.00401165	9.35189e-09	0.120799	0.0787418	0.00210361	0.0064234	3.2858e-05	3.55707e-06	0.000151937	0.0501304	0.0344658	1.00646	1.00646	3.9725e-05	0.566859	0.00023598	2.05337e-06	1.64929e-05	3.59396e-07	1.6321e-06	5.05307e-05	1	0.0501304	5.42929e-06	0.0064634	0.25965	3.9725e-05	1.00646	0.0064634	0.217362	0.0378305	0.00249665	1.00646	0.00246504	0.0822188	1.00646	1.00646	0.0064634	1.03808e-05	0.547922	5.18372e-08	0.242311
Cluster_Pyrimidine	0.0120075	1.00516	0.0857646	0.0646669	1	4.10594e-05	5.93088e-05	0.231521	2.52332e-05	0.000127218	1	0.0549859	1.00001	0.00650772	0.00146032	0.0287201	0.0402841	0.00155215	1.00516	1.00516	1	0.954263	0.000149982	6.22248e-05	0.0144666	0.000104162	1.87654e-05	0.030805	0.0102203	0.0402841	7.4887e-06	1.00516	0.410368	1	1.00516	1.00516	0.177939	0.0303614	0.0198601	1.00516	0.0167918	0.0475083	1.00516	1.00516	1.00516	8.23084e-05	0.873286	4.55373e-05	0.00127465
Cluster_RAP1	0.376432	1.00494	0.365649	0.0620514	0.00979555	0.00252715	0.275813	0.223021	1.97163e-11	0.00011162	0.303757	0.0527509	0.00492088	0.000663944	0.313456	0.135883	0.0386344	6.28671e-05	1.00494	1.00494	1	0.988253	1	0.0315411	0.0632547	0.000335353	0.118009	0.362686	1	0.000634139	0.00016892	1.00494	0.79175	0.00979555	1.00494	1.00494	1	0.000341756	0.0323357	1.00494	0.443812	0.000916833	1.00494	1.00494	1.00494	0.00274731	0.996543	0.0018013	0.0184262
Cluster_RCS1	0.0610198	1.0043	0.00304608	0.0541645	1	1.82989e-06	6.7357e-08	0.196965	0.00328906	1	0.270014	0.0460169	0.00427765	1.63872e-06	5.49591e-07	0.00205401	1	0.000898604	1.0043	1.0043	0.00852059	0.110827	0.0169721	0.000264467	0.0444367	6.61242e-05	2.74621e-07	2.82098e-05	1	1	4.14245e-07	1.0043	0.12027	1	1.0043	1.0043	1	0.0253552	0.00588277	1.0043	0.374479	0.503829	1.0043	1.0043	8.73634e-06	1.77232e-05	0.186852	7.78983e-07	0.16872
Cluster_REB1	2.37772e-05	1.00646	3.51773e-05	0.0802189	0.0127673	4.20335e-09	3.8727e-06	0.00401165	0.0768831	0.00701157	0.376624	0.00210361	1.99819e-05	0.0144708	6.49515e-08	1.1153e-06	0.0501304	1	1.00646	1.00646	1	0.00302843	0.0253767	2.05337e-06	1.64929e-05	0.000329236	1.6321e-06	5.05307e-05	0.0127673	0.0501304	7.39196e-13	1.00646	0.428192	1	1.00646	1.00646	1	0.000585261	4.06417e-05	1.00646	0.125268	0.000448872	1.00646	1.00646	0.0064634	7.4923e-05	0.00858173	0.00026474	0.00246073
Cluster_RFX1	0.000486933	1.00408	0.00466359	1	1	4.99526e-05	1.04649e-05	0.188091	0.000166979	0.0782124	1	1	9.50206e-09	0.0213941	0.000182653	0.000139267	1.33953e-08	0.0145039	1.00408	1.00408	1	0.56703	0.0161287	0.000203307	0.038893	0.000233517	0.0024713	0.000422467	1	1	0.0149801	1.00408	0.226251	0.00809543	0.004079	1.00408	0.143616	1	0.0106278	1.00408	0.000920174	0.0257553	1.00408	1.00408	1.00408	0.00599112	0.210478	0.0234421	0.0127459
Cluster_RGM1	0.29451	1.00365	0.621356	1	1	0.107059	0.0379342	0.0142359	0.000104945	0.00226621	1	0.000668734	1.00001	0.00173493	0.148606	1	1	0.0116797	1.00365	1.00365	1	0.99529	1	0.0933333	0.00403863	0.0413676	0.0104111	0.535515	0.00724482	0.028684	0.093755	1.00365	0.343243	1	1.00365	1.00365	1	1	0.542187	1.00365	1	0.448721	1.00365	1.00365	1.00365	0.0928797	0.998567	0.0764577	0.145313
Cluster_RGT1	3.88264e-06	1.00733	0.00378737	0.0037931	5.12463e-05	1.69657e-08	0.000628572	0.00573482	0.0148096	0.135817	0.414829	0.077074	0.007283	7.3605e-07	6.09944e-07	3.14584e-06	0.0566454	0.285858	1.00733	1.00733	1	0.0473884	0.0287234	0.000483286	4.45203e-05	1.92754e-05	6.87874e-08	2.23569e-06	1	1	2.79788e-08	1.00733	0.230634	1	1.00733	1.00733	0.0305327	0.0427832	0.0183754	1.00733	0.174372	0.00558947	1.00733	1.00733	0.00733466	6.51135e-07	0.106982	0.000666603	0.000233657
Cluster_RIM101	0.00223686	1.00603	0.0269119	0.0750616	1	2.78458e-06	1.71051e-07	0.0366767	5.56202e-05	1	1	1	1.00002	0.000204842	8.596e-06	0.000100975	1	0.0303218	1.00603	1.00603	1	0.10834	0.000205176	0.000157452	0.024603	2.73203e-05	5.07262e-09	8.957e-06	1	1	0.000309569	1.00603	0.745331	0.0119187	1.00603	1.00603	1	1	0.435957	1.00603	0.27025	0.625448	1.00603	1.00603	1.00603	0.00780002	0.609419	0.0229341	0.00010737
Cluster_RLM1	0.264903	1.00322	0.772886	1	0.00639385	0.354967	0.0271016	0.151622	1	1	1	0.0346968	1	0.0110288	0.279675	0.0651136	1	0.137766	1.00322	1.00322	1	0.965886	1	0.00967636	0.120569	0.0221639	0.556777	0.393455	1	1	0.0583402	1.00322	0.765172	1	1.00322	1.00322	1	1	0.587676	1.00322	0.00191676	0.000102294	1.00322	1.00322	1.00322	0.252677	0.996946	0.0558008	0.129352
Cluster_RME1	0.0405965	1.00343	0.699207	1	1	0.0827505	0.00466503	1	0.219797	0.066262	1	0.0369706	1.00001	0.01326	0.00924037	5.60078e-05	1	0.01037	1.00343	1.00343	1	0.997061	0.0135951	8.22477e-05	0.483109	0.0307998	0.20514	0.133015	0.00681938	1	0.0218791	1.00343	0.953647	1	1.00343	1.00343	1	0.0203275	0.275211	1.00343	0.277321	0.102838	1.00343	1.00343	1.00343	0.0801698	0.999131	0.0657545	0.000371197
Cluster_RNAPol	1.79962e-15	1.0115	0.0221983	0.13765	0.0225003	2.17796e-08	4.37925e-08	0.0194306	7.40992e-08	1	1	0.00647024	0.0113764	0.000238939	0.000124465	9.78267e-05	9.88622e-07	0.014734	1.0115	1.0115	0.0225003	0.26563	0.000742638	2.06269e-11	5.95063e-06	3.89548e-07	7.40923e-05	0.00125467	1	1	3.1177e-05	1.0115	0.312787	1	1.0115	1.0115	1	1	0.242424	1.0115	0.451257	0.0020216	1.0115	1.0115	1.0115	0.000453172	0.47941	4.62822e-05	0.00130004
Cluster_ROX1	0.249642	1.003	0.676047	0.0382065	1	0.000386138	1.67758e-05	0.142257	0.00112201	1	1	1	1	4.98944e-05	7.78167e-05	0.000483957	0.023675	0.000299022	1.003	1.003	1	0.780224	1	0.000656319	0.0169286	0.0583992	0.000528776	0.000755766	1	1	0.00199528	1.003	0.451982	1	1.003	1.003	1	0.0178056	0.144361	1.003	0.228091	0.00102699	1.003	1.003	1.003	0.228091	0.863716	0.201237	0.00698269
Cluster_RPH1	0.0722921	1.00473	0.431057	0.0594292	0.00937065	6.48645e-05	3.15588e-05	0.0233586	0.000304327	0.0900174	0.0452543	1	0.00470642	0.512046	0.000121978	0.00296871	0.0369822	0.00119733	1.00473	1.00473	0.00937065	0.825577	0.0186574	0.00042759	0.000172976	0.00443422	7.40751e-07	0.0126437	1	1	1.5503e-05	1.00473	0.550685	0.00937065	1.00473	0.00472761	1	0.027861	0.114378	1.00473	0.00032334	0.173685	1.00473	1.00473	1.00473	0.0115662	0.595249	0.139742	0.183976
Cluster_RPs	0.0197007	1.03034	0.867161	2.21056e-08	8.27367e-06	2.08222e-07	0.0404201	1.3288e-08	1.70155e-28	3.85598e-08	0.631677	4.4637e-09	4.25772e-06	1.0869e-09	4.25572e-06	2.89538e-08	0.0208836	4.61002e-08	1.03034	1.03034	8.27367e-06	1	0.11119	1.02856e-07	1.45989e-08	7.5477e-06	5.20579e-09	0.00399295	0.0572292	0.210098	2.00507e-12	0.0303378	0.688093	1.00001	1.03034	1.03034	0.0233625	0.162092	0.163638	1.03034	0.0136872	0.000706573	1.03034	1.03034	0.000447709	9.28552e-08	1	0.109278	2.52378e-05
Cluster_rRNAprocessing	5.23867e-11	1.00777	0.48863	1	1	0.000216548	2.3286e-08	0.326674	1.93785e-09	0.143234	0.107531	0.0814349	1.00003	0.0268436	0.000206691	0.269531	0.00156161	0.0481052	1.00777	1.00777	0.0153109	0.377381	3.96914e-41	7.54497e-33	9.16716e-07	0.000196119	1.30044e-06	0.0055794	1	1	0.00033653	1.00777	0.963463	1	1.00777	1.00777	1	0.0452516	0.336576	1.00777	0.910752	0.0336609	1.00777	1.00777	1.00777	0.414584	0.378069	0.363417	0.283369
Cluster_RTG1	3.96913e-08	1.00821	0.02213	0.100584	0.0161581	1.02871e-09	4.67979e-07	0.0637011	1.9972e-05	1	0.0207296	1	0.00814336	1.83677e-07	1.3464e-14	7.70496e-06	0.00173958	5.49993e-08	1.00821	1.00821	1	0.00586188	0.0320615	0.000121626	0.000104367	2.65789e-08	3.20024e-19	5.98861e-14	1	1	6.68678e-09	1.00821	0.205756	1	1.00821	1.00821	1	1	0.00283477	1.00821	0.0955852	3.70209e-06	1.00821	1.00821	0.00820818	1.71674e-05	0.0684664	0.000291618	3.36967e-08
Cluster_RTG3	0.00528483	1.00386	0.085489	0.0488725	1	0.000920546	0.044059	1	0.0304052	1	1	1	0.00384905	0.00217564	0.00072054	0.0130865	0.000385135	0.163001	1.00386	1.00386	1	0.365375	0.0152847	0.0162326	0.0337269	0.000128889	2.00721e-05	0.00093988	1	1	0.0108105	0.00386307	0.0780266	1	1.00386	1.00386	1	1	0.00525403	1.00386	0.0254858	1	1.00386	1.00386	1.00386	0.00465666	0.889564	0.0878707	0.0114705
Cluster_RTS2	0.218174	1.00257	0.212517	1	6.01946e-06	0.0196648	0.0144662	1	0.169785	1	1	1	3.01617e-06	0.00572166	0.0504463	0.29062	1	0.00584759	1.00257	1.00257	6.01946e-06	0.956057	1	0.0499753	1	0.109989	0.00266697	0.0699704	1	1	0.0881973	1.00257	0.64579	1	1.00257	1.00257	1	0.0152782	0.0546089	1.00257	0.0380789	0.343042	1.00257	1.00257	1.00257	2.64239e-06	0.978582	1	1
Cluster_SFL1	0.0610198	1.0043	0.0452824	0.0541645	1	1.5143e-05	1.12897e-06	0.196965	0.000206309	0.0821635	0.270014	1	1.00001	2.60598e-05	4.39355e-05	0.00205401	0.0336704	0.000898604	1.0043	1.0043	1	0.110827	1	0.122997	9.61443e-05	9.03431e-06	3.8666e-06	2.82098e-05	1	1	0.000212457	1.0043	0.12027	1	0.00429506	1.0043	1	0.000257094	0.00144142	1.0043	0.135386	0.503829	1.0043	1.0043	0.00429506	0.00757348	0.186852	9.75292e-05	0.0140803
Cluster_SFP1	0.00717005	1.0043	0.114297	1.85238e-05	1	0.0101174	1.54919e-05	0.196965	3.4891e-07	0.00314182	1	1	1.00001	0.0245912	0.00165545	0.0175497	0.000477455	0.179421	1.0043	1.0043	0.00852059	0.292714	0.0169721	0.000264467	0.000957686	0.00847686	3.8666e-06	0.00408257	1	1	0.000212457	1.0043	0.470857	1	1.0043	1.0043	0.15059	0.000257094	0.0530343	1.0043	0.135386	0.000459265	1.0043	1.0043	0.00429506	0.00757348	0.423111	0.0053397	0.000736542
Cluster_SIG1	3.4357e-08	1.00581	0.00378263	0.072473	0.0114942	1.34365e-06	0.00620942	0.256477	0.342517	1	1	0.0616623	1.00002	0.00143651	8.21751e-08	2.59851e-08	0.000876769	0.234447	1.00581	1.00581	5.72923e-08	0.0367158	0.022861	0.000126871	0.00396388	8.79438e-05	4.93245e-05	4.62914e-08	1	1	0.0124122	1.00581	0.874109	1	1.00581	1.00581	1	0.034102	0.00410345	1.00581	0.000209354	0.00196824	1.00581	1.00581	1.61959e-05	3.47172e-06	0.2222	0.000778597	0.220929
Cluster_SIP4	8.3021e-05	1.00799	0.06192	1	1	0.000326691	3.45975e-07	0.0607611	0.00230916	0.14692	1	0.0836084	1.40407e-10	1.60782e-06	4.14625e-07	0.000505934	2.47204e-05	0.0054506	1.00799	1.00799	0.0157345	0.0307466	0.0312278	0.000101791	0.0154614	1.57202e-05	2.03837e-08	9.9099e-05	1	0.061506	0.000118924	1.00799	0.968377	1	1.00799	1.00799	1	0.0464838	0.100244	1.00799	0.432209	0.365067	1.00799	1.00799	0.00798959	1.29331e-05	0.188927	0.00121264	0.00450378
Cluster_SKN7	0.00627893	1.00799	0.0290836	0.00448194	1	0.00937451	2.80404e-09	4.19413e-05	0.00230916	5.68317e-09	0.441958	0.0836084	0.0079282	0.000137637	0.000283341	6.11072e-05	0.061506	0.000424055	1.00799	1.00799	6.08511e-05	0.521606	0.000360572	1.07367e-06	1.1767e-07	3.17418e-06	0.000541676	9.9099e-05	6.08511e-05	2.47204e-05	2.57038e-08	1.00799	0.18351	1	1.00799	0.00798959	1	8.9256e-06	0.000154608	1.00799	0.0295666	0.00806131	1.00799	1.00799	3.08853e-05	8.01028e-05	0.538763	8.28255e-10	7.83978e-07
Cluster_SKO1	0.000182506	1.00322	0.203263	0.0408833	1	0.000794054	0.0271016	0.0111443	0.0214926	0.0622459	1	1	0.00320651	0.0814324	0.0064344	0.0651136	1	0.000371211	1.00322	1.00322	0.00639385	0.23225	0.0127495	0.00967636	1.47069e-05	0.0221639	0.00648854	0.00197067	1	0.0253472	0.0155794	1.00322	0.258032	1	1.00322	1.00322	1	1	0.0906443	1.00322	0.00191676	0.091989	1.00322	1.00322	1.00322	0.633759	0.620775	0.00995895	1
Cluster_SMP1	3.75802e-05	1.0043	0.00304608	1	1.73387e-05	0.0325996	0.0107904	0.196965	0.0370232	1	0.270014	0.000930674	1.00001	0.000330633	0.00765447	0.0175497	0.0336704	0.000898604	1.0043	1.0043	1	0.0210279	0.0169721	0.000264467	0.561881	0.00040091	0.0187211	0.0404089	1	1	0.0201781	1.0043	0.00383274	1	1.0043	1.0043	1	0.000257094	0.0530343	1.0043	0.00124404	0.000459265	1.0043	1.0043	1.0043	0.135386	0.042071	0.000804814	0.16872
Cluster_SOK2	0.350228	1.00451	0.0324855	1	1	0.000978811	0.0651443	6.50571e-05	0.00379525	1	0.281437	0.0482664	1.00001	2.39255e-06	1.00961e-05	0.00248251	1	1	1.00451	1.00451	1	0.48431	0.017815	2.70619e-05	1.11905e-05	0.000119015	6.39645e-05	8.13772e-05	1	1	9.41099e-07	1.00451	0.511517	1	1.00451	1.00451	1	0.0266088	0.0327481	1.00451	0.398023	5.30403e-05	1.00451	1.00451	9.66079e-06	0.00164836	0.817226	1.47473e-05	0.000853818
Cluster_sphingolipids	0.218174	1.00257	0.077007	1	1	0.727899	0.0982341	1	1	0.050099	1	1	1	2.07937e-05	0.00164591	0.29062	0.0203232	1	1.00257	1.00257	0.00511672	0.646865	1	0.310939	0.390263	8.89136e-06	0.000228273	0.00415464	1	0.0203232	0.0224534	1.00257	0.64579	1	1.00257	1.00257	1	0.0152782	0.0143445	1.00257	0.00560549	0.00697203	1.00257	1.00257	1.00257	0.00059416	0.458112	0.0307694	0.00512364
Cluster_SRD1	5.51739e-09	1.00668	0.0103895	1	1	8.75501e-05	0.0113031	1	5.79891e-06	0.124577	1	1	0.00663823	2.09006e-08	5.76055e-06	0.0105024	0.0517629	3.91941e-07	1.00668	1.00668	1	0.072158	0.000252183	0.00028532	0.357654	1.31681e-09	1.56984e-09	4.48462e-06	1	1	0.0109958	1.00668	0.461594	1	1.00668	1.00668	1	0.0390707	0.208601	1.00668	0.0464795	0.0888303	1.00668	1.00668	2.14992e-05	0.012949	0.0073189	0.280174	0.0323389
Cluster_STB1	0.0405965	1.00343	0.154315	1	1	0.00149371	0.0322792	0.160887	1	1	0.222503	0.0369706	1.00001	2.69454e-07	0.125191	0.0093571	1	1.35883e-05	1.00343	1.00343	1	0.201182	1	0.0839801	0.134286	0.000251682	0.20514	0.272934	0.00681938	1	0.0218791	1.00343	0.796388	1	1.00343	1.00343	0.122357	1	0.0551398	1.00343	0.000320557	0.102838	1.00343	1.00343	5.50666e-06	0.0801698	0.57866	0.626189	0.00910154
Cluster_STE12	0.0665752	1.00451	0.0862325	1	1	0.0041221	0.00194832	0.0213822	1	0.00346367	1	1	0.00449201	2.39255e-06	0.0366575	1	0.0353276	0.0175919	1.00451	1.00451	1	0.48431	1	0.00332274	0.00895247	0.000657177	0.000560829	0.25107	0.00894567	0.000527262	0.0075105	1.00451	0.982291	1	1.00451	1.00451	1	1	0.0112505	1.00451	0.0428238	3.85012e-06	1.00451	1.00451	1.00451	0.00164836	0.817226	0.125933	0.176383
Cluster_Sterols	0.00194723	1.00581	0.0130593	0.072473	0.0114942	0.0747401	0.000135628	0.256477	0.342517	3.98226e-06	0.346365	1	1.00002	4.43917e-09	0.000185315	4.54338e-07	2.38051e-10	0.0283305	1.00581	1.00581	1	0.475446	1	0.000126871	0.00057973	0.001752	5.27633e-07	0.000104488	1	0.000876769	3.90793e-05	1.00581	0.519845	0.0114942	1.00581	1.00581	1	0.000473054	1.05433e-05	1.00581	0.0930244	0.612039	1.00581	1.00581	1.00581	0.00647213	0.807447	0.00011747	0.0249798
Cluster_STP1	0.090326	1.00538	0.253016	1	1	0.222794	0.000653132	0.000133154	0.000508256	0.101679	0.325393	2.15402e-05	0.00534994	0.000104264	1.25897e-05	3.78435e-06	0.0419313	0.00175174	1.00538	1.00538	1	0.942687	1	0.0391991	0.000371031	0.000813377	0.000220439	0.00183332	1	0.0419313	0.0648154	1.00538	0.837377	1	1.00538	1.00538	1	0.0316096	0.257063	1.00538	0.487608	0.211478	1.00538	1.00538	1.38288e-05	0.000770003	0.938494	0.0143379	6.76773e-05
Cluster_STP2	0.00168466	1.00559	0.496218	1	1	7.39998e-08	0.000817754	0.000156104	0.000593733	1	1	1	1.00001	8.77781e-07	0.00063146	6.46365e-05	0.000812518	4.11915e-06	1.00559	1.00559	0.0110697	0.0431531	6.04967e-07	0.000967945	5.06003e-06	0.0153546	0.00190496	0.00328821	1	1	0.00263557	1.00559	0.856771	1	1.00559	1.00559	1	0.000438263	0.00216592	1.00559	0.0233844	0.058087	1.00559	1.00559	1.00559	0.0832768	0.245104	0.464221	0.213672
Cluster_SUM1	0.00824358	1.00451	0.184458	1	0.00894567	0.000978811	0.000232652	0.0213822	0.00379525	0.0860985	1	1	1.00001	0.0280316	0.000462238	1.71101e-05	1	1	1.00451	1.00451	1	0.260782	1	2.70619e-05	0.0012163	0.104162	0.0221928	0.00744004	1	1	8.13294e-06	1.00451	0.73594	1	1.00451	1.00451	1	0.0266088	0.0112505	1.00451	2.58976e-06	0.00058621	1.00451	1.00451	0.00451127	0.000233225	0.388521	0.125933	0.0154725
Cluster_SWI4	1.85664e-06	1.01261	7.99019e-06	0.000471681	0.0246098	0.000157781	1.51317e-07	2.33256e-06	0.00181363	9.37239e-08	0.0122114	0.000276965	7.65461e-05	2.3501e-16	2.1122e-08	4.1775e-09	0.00402089	1.7662e-05	1.01261	1.01261	1	0.0961872	0.000889566	1.12233e-08	3.98389e-08	1.63042e-07	1.71481e-07	7.91615e-09	6.09454e-07	0.00402089	1.23476e-15	1.01261	0.432278	1	1.01261	1.01261	1	3.50869e-05	6.84572e-10	0.0126099	7.47599e-19	4.74721e-10	1.01261	1.01261	0.0126099	1.36925e-09	0.235679	1.3446e-07	1.64687e-12
Cluster_SWI5	0.00691039	1.00821	0.00886932	0.00472354	1	1.60609e-06	0.000217745	0.341367	3.27441e-09	0.00051039	0.450723	0.0857771	1.00003	1.98147e-05	1.97212e-05	0.00391335	0.0631213	0.00587746	1.00821	1.00821	6.42363e-05	0.491422	0.0320615	0.0274906	0.000677766	5.14462e-06	2.37008e-06	0.00018366	6.42363e-05	0.00173958	4.05109e-05	1.00821	0.339475	0.0161581	1.00821	1.00821	0.267072	0.000941523	4.52631e-06	1.00821	0.00010258	0.00166252	1.00821	1.00821	8.41154e-08	0.000538758	0.683738	1.11117e-10	0.00036212
Cluster_SWI6	1.93357e-05	1.00625	0.105578	0.00276666	0.012343	0.000590859	0.0386847	0.000242097	0.0724574	0.00656087	0.00991907	0.00196589	0.00620861	9.97418e-09	2.1363e-06	0.00113399	1	7.26608e-09	1.00625	1.00625	1	0.0264974	1	0.00162336	1.16426e-06	0.000217938	1.14038e-06	2.21802e-05	0.012343	0.00101242	1.88443e-05	1.00625	0.118086	1	1.00625	1.00625	1	1	1.51824e-05	1.00625	7.12728e-09	0.000369476	1.00625	1.00625	1.00625	0.00931348	0.181677	0.0062699	5.17491e-06
Cluster_TFs	0.00528483	1.00386	0.542708	1	0.00767017	0.286632	0.191804	0.000883928	0.000133368	1	0.246628	0.0415034	1.00001	0.443906	0.0172737	0.00135525	1	0.000652123	1.00386	1.00386	1	0.973544	1	0.428221	0.00503101	0.0161786	0.0657404	0.0463274	0.00767017	1	6.67047e-05	1.00386	1	1	1.00386	1.00386	1	1	0.128585	1.00386	0.326357	0.0222377	1.00386	1.00386	0.00386307	0.0254858	0.989853	0.0878707	0.000534002
Cluster_THI2	0.389138	1.00516	0.0114263	1	0.0102203	0.000985754	5.64005e-06	0.231521	1.15413e-06	1	1	1	0.00513539	0.00650772	7.36379e-06	0.000454477	0.0402841	7.49003e-05	1.00516	1.00516	1	0.00969179	0.0203405	0.000656977	0.252176	1.74795e-05	1.87654e-05	4.07033e-05	1	1	0.00522583	1.00516	0.623683	1	1.00516	1.00516	1	1	0.498924	1.00516	0.0653982	0.56888	1.00516	1.00516	0.00516072	0.0167918	0.296564	0.0120418	0.198958
Cluster_Thiamine	1	1.00236	0.967978	1	1	0.0510329	1	0.113549	0.156796	1	1	1	1	0.0463387	0.401443	0.0366879	1	0.00490353	1.00236	1.00236	1	0.999151	1	0.289192	0.364568	0.852341	1	0.774048	1	1	0.0662827	1.00236	0.87881	1	1.00236	1.00236	1	0.0140125	0.696853	1.00236	0.521108	0.0526619	1.00236	1.00236	1.00236	1	0.999733	0.491419	1
Cluster_tRNAprocessing	3.5119e-05	1.0069	0.102023	0.0853496	1	6.47907e-06	0.000424508	8.98888e-07	0.0859824	1	0.0880376	1	1.00002	5.14762e-05	9.09554e-06	0.011746	1.58439e-05	0.000239322	1.0069	1.0069	4.53021e-05	0.0161348	1.79586e-09	1.08682e-09	2.9347e-06	0.00810438	3.11421e-08	0.000774804	1	1	4.1111e-07	1.0069	0.0402839	1	1.0069	1.0069	1	5.71145e-06	0.382419	1.0069	0.00074625	0.00427483	1.0069	1.0069	1.0069	0.015096	0.13277	0.0387593	0.256246
Cluster_tRNAsynth	3.98149e-09	1.00646	0.0827543	0.0802189	1	0.0620019	0.000277172	5.98824e-07	7.87442e-05	1	1	3.77796e-05	1.00002	0.0144708	0.000547994	0.00934736	1	1	1.00646	1.00646	0.0127673	0.37565	0.00023598	0.0620257	9.63746e-09	0.00464755	0.000113257	0.0206056	1	1	0.00855311	1.00646	0.793751	0.0127673	1.00646	1.00646	0.217362	1	0.697576	1.00646	0.125268	0.0822188	1.00646	1.00646	1.00646	0.587152	0.731539	0.0998664	0.242311
Cluster_Tryptophan	6.93554e-05	1.00257	0.649418	0.0328322	1	0.0196648	0.000105594	9.35795e-08	0.000693298	0.050099	0.171945	1	1	0.0544622	0.0105767	0.0432271	1	0.111788	1.00257	1.00257	1	0.646865	1	0.0050033	1.03984e-07	0.00626808	0.00266697	0.184932	0.00511672	0.0203232	0.0881973	1.00257	0.899994	0.00511672	1.00257	0.00257042	1	1	0.0546089	1.00257	0.179613	0.00697203	1.00257	1.00257	1.00257	2.64239e-06	0.748921	1	0.00512364
Cluster_UGA3	3.40622e-06	1.00473	0.0231071	0.0594292	1	6.48645e-05	2.65089e-06	0.21443	0.00434645	1	1	1	0.00470642	0.000533232	2.22851e-06	0.00296871	0.0369822	0.195526	1.00473	1.00473	0.00937065	0.231678	0.0001256	0.00396611	1.58572e-05	0.000204055	7.40751e-07	0.000205102	1	1	2.14111e-07	0.00472761	0.171536	1	1.00473	1.00473	1	0.027861	0.0197638	1.00473	0.166767	0.173685	1.00473	1.00473	1.06322e-05	0.0115662	0.355879	1.07901e-08	1.20338e-06
Cluster_USV1	0.109517	1.00603	0.0649488	1	1	0.00501368	2.03994e-05	0.00328688	5.56202e-05	0.113198	0.0697845	1	1.00002	0.000204842	0.00490014	0.00729299	1	0.000140236	1.00603	1.00603	1	0.250954	0.0237001	0.00963591	0.00467051	0.000140484	0.000473874	4.8457e-05	1	1	1.75234e-06	1.00603	0.889563	1	1.00603	1.00603	1	0.0353462	0.17744	1.00603	0.00160322	1	1.00603	1.00603	1.00603	0.00780002	0.609419	2.37798e-07	0.228121
Cluster_Vacuole	0.000363809	1.01461	0.0751326	0.170968	0.0284014	2.78348e-07	2.88927e-09	0.164815	1.14733e-11	0.0324346	1	0.146677	0.0144036	1.47017e-08	5.00368e-12	2.50888e-10	2.56289e-06	4.07544e-05	1.01461	1.01461	0.000202456	0.60929	1	0.0157482	3.82986e-08	1.85525e-08	8.06843e-11	1.84257e-08	0.000202456	0.108919	4.73883e-05	1.01461	0.755043	0.0284014	1.01461	1.01461	1	0.00291245	0.109537	1.01461	0.139844	2.09596e-06	1.01461	1.01461	1.01461	9.06707e-13	0.732074	3.39744e-08	1.90751e-06
Node 1	1	1.00128	0.812582	1	0.00256	0.0998005	0.240662	1.83985e-07	1	1	1	1	1	0.177454	0.162866	0.157659	0.0102073	1	1.00128	1.00128	1	0.716039	1	0.169803	5.89127e-07	0.647521	0.277582	0.656244	1	1	0.617489	1.00128	1	1	1.00128	1.00128	1	1	0.174947	1.00128	0.330608	1	1.00128	1.00128	0.00128274	0.330608	0.785417	0.308294	1
Node 10	1.16737e-08	1.00214	0.157571	1	1	0.122157	3.61783e-05	1	0.143606	1	1	1	1	1	0.00415666	0.248793	0.000114052	1	1.00214	1.00214	1	0.751081	1	1	0.00628593	0.012726	0.00123045	0.0208431	1	1	0.174245	1.00214	0.853146	1	1.00214	1.00214	1	1	0.359307	1.00214	1	0.295337	1.00214	1.00214	1.00214	0.133104	0.558182	0.00194156	1
Node 11	0.000266558	1.0015	0.406858	1	1	0.149357	0.00271805	1	0.00465355	1	1	0.0163305	1	0.203823	0.00590309	0.0150784	1	1	1.0015	1.0015	1	0.891948	1	0.0175672	0.250563	0.703794	0.048767	0.178865	0.00298635	1	0.674142	1.0015	0.0206047	1.9146e-06	1.0015	1.0015	1	1	0.573663	1.0015	0.373956	1	1.0015	1.0015	1.0015	0.00771085	0.930974	0.0608238	1
Node 12	0.11572	1.00128	0.531922	1	1	0.346739	0.240662	0.0635959	1	1	1	1	1	0.0140344	0.162866	1	1	0.0575141	1.00128	1.00128	1	0.716039	1	0.0128025	0.219017	0.0554156	0.0360694	0.10369	1	1	0.0455215	1.00128	0.0698485	1	1.00128	1.00128	1	0.00766362	0.174947	1.00128	1	0.189359	1.00128	1.00128	1.00128	1	0.785417	0.00365232	0.0538492
Node 13	0.0316009	1.003	0.0359466	0.0382065	1	4.07795e-06	0.12785	1	4.57084e-05	0.00152805	1	1	1	4.98944e-05	0.000658801	0.000483957	1	0.00796257	1.003	1.003	1	0.267413	1	1	1	0.390968	0.0342078	0.000755766	1	1	0.0440866	1.003	0.931909	1	1.003	1.003	0.107899	1	0.299113	1.003	0.608353	0.387535	1.003	1.003	1.003	0.608353	0.371206	0.000926329	0.00698269
Node 14	4.85371e-05	1.00451	0.184458	1	1	0.0041221	0.000232652	0.205744	0.000251906	0.0860985	1	0.0482664	1.00001	0.0280316	0.0366575	0.451997	0.0353276	0.187512	1.00451	1.00451	1	0.260782	1	1	0.00895247	0.0118204	0.00396625	0.00744004	1	1	0.000352386	1.00451	0.298051	1	1.00451	1.00451	1	0.0266088	0.464984	1.00451	0.398023	1	1.00451	1.00451	1.00451	0.0428238	0.388521	0.125933	1
Node 15	4.03391e-07	1.00343	0.0589978	1	1	0.00709848	0.159217	0.160887	2.85378e-06	1	1	1	1.00001	0.01326	3.03109e-06	0.0730788	0.0270168	1.35883e-05	1.00343	1.00343	1	0.696395	1	0.0839801	0.0245492	0.000251682	4.75404e-07	0.00439164	1	1	0.202593	1.00343	0.953647	1	1.00343	1.00343	1	0.0203275	0.462933	1.00343	0.657521	0.102838	1.00343	1.00343	1.00343	0.0167844	0.57866	0.246163	0.137368
Node 16	1	1.00107	0.326597	1	1	1	0.204988	1	1	0.0211722	1	1	1	0.150217	0.117922	0.00745135	1	0.0481584	1.00107	1.00107	1	0.787116	1	0.143636	1	0.00280221	0.23733	0.215284	1	0.0085124	0.160889	1.00107	1	1	1.00107	1.00107	1	1	0.312214	1.00107	0.284269	1	1.00107	1.00107	1.00107	1	0.842229	0.0313453	1
Node 17	1	1.00021	0.594023	1	1	1	1	1	1	1	1	1	1	0.0320171	1	1	1	1	1.00021	1.00021	1	0.82476	1	0.0305229	1	0.159445	1	1	1	1	0.147919	1.00021	1	1	1.00021	1.00021	1	1	0.397012	1.00021	0.0646745	1	1.00021	1.00021	1.00021	0.0646745	0.853789	0.0595518	1
Node 18	1	1.00085	0.464859	1	1	0.182047	1	1	1	1	1	1	1	0.122085	0.0769205	1	1	1	1.00085	1.00085	1	0.85604	1	1	1	0.121972	0.0154771	0.413987	1	1	0.106748	1.00085	1	1	1.00085	1.00085	1	1	1	1.00085	1	0.130575	1.00085	1.00085	1.00085	1	0.895445	1	1
Node 19	1	1.00021	1	1	1	1	1	1	1	1	1	1	1	1	1	1	1	1	1.00021	1.00021	1	1	1	1	1	1	1	1	1	1	1	1.00021	1	1	1.00021	1.00021	1	1	1	1.00021	1	1	1.00021	1.00021	1.00021	1	1	1	1
Node 2	0.00413784	1.00712	0.378906	0.087905	1	0.000841186	0.014687	7.07378e-13	0.00149846	0.000334625	4.69999e-16	0.0748865	0.00706803	5.56272e-07	3.63934e-07	2.46351e-06	1	1.41195e-05	1.00712	1.00712	4.82283e-05	0.790573	1	4.67888e-05	1.67625e-14	0.0283307	4.82629e-07	0.00403433	1	0.0550204	4.39714e-06	1.00712	0.349658	1	1.00712	0.00711664	0.236376	0.0415471	0.000452296	1.00712	0.890763	0.0253031	1.00712	1.00712	1.08876e-16	0.00093068	0.957599	0.130199	0.00324415
Node 2_fuzzy0.06	0.0167546	1.01062	0.0981359	0.127906	1	1.92951e-05	0.000264339	1.7093e-26	1.97301e-09	4.52604e-05	4.79845e-18	0.109327	0.0105132	2.14837e-09	2.12699e-09	5.75392e-09	0.00288274	6.52013e-06	1.01062	1.01062	0.000107542	0.770967	1	0.000625252	2.30977e-27	2.47891e-05	1.54363e-09	6.79436e-05	1	0.0807298	6.22707e-12	1.01062	0.640492	1	1.01062	0.010622	0.00701533	0.0611671	2.28624e-05	1.01062	0.835727	0.0061707	1.01062	1.01062	2.09925e-21	4.53355e-05	0.907726	0.0245817	7.25504e-05
Node 20	1	1.00257	0.996829	1	1	1	0.0982341	1	0.169785	1	1	1	1	0.323591	0.794449	1	1	0.111788	1.00257	1.00257	1	0.999999	1	0.310939	1	0.87594	0.478335	0.826176	1	1	1	1.00257	1	1	1.00257	1.00257	1	1	0.997711	1.00257	1	0.343042	1.00257	1.00257	0.00257042	0.552153	1	0.521777	1
Node 21	0.29451	1.00365	0.997093	1	1	0.693895	0.175388	1	0.0272943	1	1	1	1.00001	0.10123	0.638761	1	1	0.154671	1.00365	1.00365	1	0.999998	1	1	0.148332	0.948093	0.224902	0.535515	1	1	1	1.00365	0.961758	1	1.00365	1.00365	1	1	0.951445	1.00365	1	0.0190013	1.00365	1.00365	0.00364728	1	1	1	1
Node 22	1	1.00064	0.639402	1	1	0.48972	1	1	0.0454092	1	1	1	1	1	0.0418545	0.00232021	1	1	1.00064	1.00064	1	0.918696	1	1	1	1	0.150003	0.264159	1	1	0.0591102	1.00064	0.437307	1	1.00064	1.00064	1	1	0.780849	1.00064	0.181782	0.0996132	1.00064	1.00064	1.00064	0.181782	0.942175	0.168261	1
Node 23	1	1.00064	1	1	1	1	1	1	1	1	1	1	1	1	1	1	1	1	1.00064	1.00064	1	1	1	1	1	1	1	1	1	1	1	1.00064	1	1	1.00064	1.00064	1	1	1	1.00064	1	1	1.00064	1.00064	1.00064	1	1	1	1
Node 24	1	1.00021	1	1	1	1	1	1	1	1	1	1	1	1	1	1	1	1	1.00021	1.00021	1	1	1	1	1	1	1	1	1	1	1	1.00021	1	1	1.00021	1.00021	1	1	1	1.00021	1	1	1.00021	1.00021	1.00021	1	1	1	1
Node 25	1	1.00021	0.594023	1	1	0.200854	1	1	1	1	0.0155816	1	1	1	0.123372	0.028175	1	1	1.00021	1.00021	1	0.82476	1	1	0.0403415	1	1	0.337033	1	1	1	1.00021	1	1	1.00021	1.00021	1	1	0.397012	1.00021	1	1	1.00021	1.00021	1.00021	1	0.853789	1	1
Node 26	1	1.00043	1	1	1	1	1	1	1	1	1	1	1	1	1	1	1	1	1.00043	1.00043	1	1	1	1	1	1	1	1	1	1	1	1.00043	1	1	1.00043	1.00043	1	1	1	1.00043	1	1	1.00043	1.00043	1.00043	1	1	1	1
Node 27	1	1.00085	0.972886	1	1	0.592277	0.167647	1	1	0.0169721	1	0.00936164	1	0.122085	0.0769205	0.108059	1	1	1.00085	1.00085	1	0.85604	1	0.11665	0.151907	0.121972	0.194844	0.114332	1	0.00681501	0.106748	1.00085	1	0.00170703	1.00085	1.00085	1	1	0.175676	1.00085	0.0229266	0.130575	1.00085	1.00085	1.00085	0.234734	0.895445	0.217824	0.000488044
Node 28	1	1.00021	1	1	1	1	1	1	1	1	1	1	1	1	1	1	1	1	1.00021	1.00021	1	1	1	1	1	1	1	1	1	1	1	1.00021	1	1	1.00021	1.00021	1	1	1	1.00021	1	1	1.00021	1.00021	1.00021	1	1	1	1
Node 29	1	1.00085	0.464859	1	1	0.592277	0.000343553	0.0428509	0.060089	1	0.060904	1	1	0.122085	0.409551	0.108059	0.00681501	0.0387118	1.00085	1.00085	1	0.981351	1	0.11665	0.00920549	0.121972	1	0.413987	1	1	0.106748	1.00085	0.535495	1	1.00085	1.00085	1	1	0.175676	1.00085	0.0229266	1	1.00085	1.00085	0.000854609	0.0229266	0.895445	1	0.036222
Node 3	1	1.00538	1	1	1	0.996381	1	1	1	0.101679	1	1	1.00001	1	0.963149	1	1	1	1.00538	1.00538	1	1	1	1	1	0.987151	0.74273	0.999967	1	0.0419313	1	1.00538	0.991805	1	1.00538	1.00538	1	1	0.999997	1.00538	1	1	1.00538	1.00538	1.00538	0.812872	1	1	1
Node 30	1	1.00171	0.817136	1	1	0.0105393	0.307299	0.00312007	0.116614	1	1	1	1	0.0251176	0.258541	0.20452	1	1	1.00171	1.00171	1	0.963809	1	1	0.0386125	0.3727	0.062805	0.0916015	0.0034126	1	0.101579	1.00171	0.784391	1	1.00171	1.00171	1	1	0.398928	1.00171	0.414506	1	1.00171	1.00171	1.00171	0.0117522	0.980561	0.0779813	1
Node 31	0.0381811	1.00799	0.878309	1	1	2.08953e-05	0.0233545	0.0607611	0.0186114	1	0.441958	1	1.00003	0.000137637	0.00110169	0.0848818	1	1.18408e-06	1.00799	1.00799	1	0.979995	1	0.102007	0.0600886	0.00967605	1.76534e-06	0.00835629	0.0157345	1	0.0379028	1.00799	0.907773	1	1.00799	1.00799	1	1	0.520836	1.00799	0.0295666	0.0367639	1.00799	1.00799	0.00798959	0.0295666	0.995211	0.0054096	0.289997
Node 32	0.103004	1.00581	0.729526	1	1	0.000957181	0.0306303	0.0342917	0.0638717	1	1	0.0616623	0.00577918	0.0536791	0.000185315	4.54338e-07	0.0452184	0.00219737	1.00581	1.00581	1	0.668507	1	0.0477119	0.00396388	0.00633543	0.0121548	0.0055734	1	1	0.000925161	1.00581	0.519845	1	1.00581	1.00581	1	0.034102	0.0693042	1.00581	0.529194	0.237101	1.00581	1.00581	1.00581	0.0272281	0.807447	0.00431914	9.26476e-05
Node 33	1	1.00064	0.639402	1	1	0.104759	1	1	0.000691889	1	1	1	1	1	0.0418545	0.082183	1	0.0291736	1.00064	1.00064	1	0.918696	1	1	1	1	0.150003	0.264159	1	1	0.381422	1.00064	1	1	1.00064	1.00064	1	1	0.780849	1.00064	0.181782	1	1.00064	1.00064	1.00064	0.181782	0.942175	0.168261	0.0272885
Node 34	1	1.0015	0.150765	1	1	0.425692	0.274742	0.00235643	0.00465355	1	1	1	1	0.203823	0.210159	0.0150784	1	0.0667798	1.0015	1.0015	1	0.645675	1	1	8.16492e-05	0.0857355	0.315717	0.178865	1	1	0.0710778	1.0015	1	1	1.0015	1.0015	1	0.00893611	0.573663	1.0015	0.373956	1	1.0015	1.0015	0.00149701	0.00771085	0.727194	0.000373444	1
Node 35	1	1.00279	1	1	1	1	1	1	1	1	1	1	1	1	1	1	1	1	1.00279	1.00279	1	1	1	1	1	1	1	1	1	1	1	1.00279	1	1	1.00279	1.00279	1	1	1	1.00279	1	1	1.00279	1.00279	1.00279	1	1	1	1
Node 36	5.21264e-07	1.04123	6.15041e-05	1.64705e-14	0.00152135	7.87704e-12	4.10904e-18	3.65259e-10	6.74986e-16	5.11765e-18	0.00187191	3.4474e-08	8.20883e-10	7.79324e-20	7.65191e-19	6.91582e-22	4.4834e-12	9.91398e-09	1.04123	0.0412312	2.01978e-05	0.998486	0.146611	4.36831e-07	4.66478e-13	1.02216e-20	2.61052e-21	1.51929e-13	2.00223e-07	7.38429e-17	3.32484e-18	0.0412312	0.982838	2.79146e-16	1.04123	1.04123	0.779473	8.63651e-14	4.23003e-10	1.04123	0.000228493	3.67662e-08	1.04123	1.04123	8.53113e-10	1.33889e-48	0.999962	2.32267e-55	3.58842e-30
Node 37	0.133674	1.0015	0.406858	1	1	0.033725	0.0361806	0.0738025	0.102805	0.0295213	1	0.0163305	0.00149509	0.0192384	0.210159	0.181422	1	0.0667798	1.0015	1.0015	1	0.891948	1	1	0.00200578	0.309883	0.048767	0.437886	1	1	0.0710778	1.0015	0.351925	1	1.0015	1.0015	1	1	0.283904	1.0015	0.00771085	0.217253	1.0015	1.0015	1.0015	0.373956	0.930974	0.34954	1
Node 38	1	1.00107	0.672252	1	1	0.0584791	1	0.0532791	0.074546	1	1	1	1	0.150217	0.0154182	0.00745135	1	1	1.00107	1.00107	1	0.787116	1	1	0.18615	0.580575	0.00133771	0.215284	1	1	0.551003	1.00107	0.616568	1	1.00107	1.00107	1	1	0.312214	1.00107	1	0.160478	1.00107	1.00107	1.00107	0.284269	0.842229	1	1
Node 39	7.07047e-05	1.00777	0.621903	0.00424631	1	0.0430519	0.0754739	7.77013e-08	1.93785e-09	0.0100003	0.000207016	1	2.89892e-05	0.000857134	3.59779e-08	2.22612e-13	1	0.000380934	1.00777	1.00777	5.75577e-05	0.999849	1	0.0957778	7.03029e-09	4.66161e-05	0.00232731	0.0138549	1	0.0598882	1.77995e-05	1.00777	0.777764	1	1.00777	1.00777	0.254941	0.000844719	0.136711	1.00777	0.0795728	0.0336609	1.00777	1.00777	7.10935e-08	0.00723862	0.999929	0.00100117	0.283369
Node 4	1	1.00236	0.893402	0.0301347	0.00469083	0.680708	0.0112151	0.00600199	3.20484e-07	1	1	1	1	0.000279564	0.401443	1	1	1	1.00236	1.00236	1	0.994091	1	0.289192	0.0083891	0.0834435	0.11128	0.538112	1	1	0.0662827	1.00236	1	1	1.00236	1.00236	1	1	0.458973	1.00236	0.0299605	0.0526619	1.00236	1.00236	1.00236	0.00393505	0.997711	0.491419	1
Node 40	1	1.00365	1	1	1	1	1	1	1	1	1	1	1.00001	1	1	1	1	1	1.00365	1.00365	1	1	1	1	1	0.948093	1	1	1	1	1	1.00365	1	1	1.00365	1.00365	1	1	0.999819	1.00365	1	1	1.00365	1.00365	1.00365	1	1	1	1
Node 41	0.201953	1.00236	0.993396	1	1	1	0.0842728	0.113549	0.000525757	0.0460169	0.158806	0.025553	1	0.301163	0.145186	0.0366879	1	1	1.00236	1.00236	1	0.999914	1	0.0424799	0.0700821	0.250211	0.11128	0.538112	1	0.0186435	0.214731	0.00235546	1	0.00469083	1.00236	1.00236	1	1	0.877345	1.00236	0.521108	0.319605	1.00236	1.00236	1.00236	0.156024	0.999978	0.13636	0.096551
Node 42	1	1.00107	0.908406	1	1	0.264426	1	1	0.074546	1	1	1	1	1	0.117922	0.133211	1	1	1.00107	1.00107	1	0.995968	1	1	0.18615	0.580575	0.23733	0.546455	1	1	0.551003	1.00107	1	1	1.00107	1.00107	1	0.00638976	1	1.00107	1	1	1.00107	1.00107	1.00107	1	0.997996	0.0313453	1
Node 43	1	1.00085	0.464859	1	1	0.592277	1	1	1	1	1	1	1	0.122085	0.0769205	0.00455473	1	0.0387118	1.00085	1.00085	1	0.85604	1	1	1	1	0.194844	0.413987	1	1	0.47298	1.00085	0.535495	1	1.00085	1.00085	1	8.19316e-06	0.519665	1.00085	0.234734	0.130575	1.00085	1.00085	0.000854609	1	0.895445	0.217824	1
Node 44	1	1.00064	0.639402	1	1	0.48972	1	1	1	0.0127549	1	1	1	1	0.326394	0.082183	1	1	1.00064	1.00064	1	0.918696	0.00255973	0.0888207	1	0.406193	1	0.708704	1	1	0.381422	1.00064	1	1	1.00064	1.00064	1	0.00383795	0.347671	1.00064	1	1	1.00064	1.00064	1.00064	0.0119736	0.942175	0.168261	0.0272885
Node 45	5.71884e-11	1.01528	0.0243956	0.0154346	0.000221185	3.2932e-06	1.78536e-06	0.00673271	0.0919341	8.14025e-09	0.0229611	2.77826e-07	1.00011	6.38845e-05	1.67963e-08	4.00511e-07	3.05949e-06	5.23748e-05	1.01528	1.01528	1.08473e-06	0.985452	1	0.000237922	0.00180458	1.47835e-08	4.19894e-07	0.00011432	1.08473e-06	2.44927e-10	9.13867e-15	1.01528	0.88366	0.0296636	1.01528	0.0152785	1	6.18848e-05	2.70131e-06	1.01528	0.00480397	6.62811e-08	1.01528	1.01528	0.0152785	3.23217e-17	0.995603	4.72476e-15	8.2504e-09
Node 46	1	1.00107	1	1	1	1	1	1	1	1	1	1	1	1	1	1	1	1	1.00107	1.00107	1	1	1	1	1	1	1	1	1	1	1	1.00107	1	1	1.00107	1.00107	1	1	1	1.00107	1	1	1.00107	1.00107	1.00107	1	1	1	1
Node 47	1	1.00064	1	1	1	1	1	1	1	1	1	1	1	1	1	1	1	1	1.00064	1.00064	1	1	1	1	1	1	1	1	1	1	1	1.00064	1	1	1.00064	1.00064	1	1	1	1.00064	1	1	1.00064	1.00064	1.00064	1	1	1	1
Node 48	0.11572	1.00128	0.223934	1	1	0.0171576	0.240662	0.0635959	0.0887838	1	0.089969	1	1	0.0140344	0.00280238	0.000410957	1	1	1.00128	1.00128	1	0.314535	1	0.0128025	0.0218145	0.00734542	0.0360694	0.0187007	1	1	0.218572	1.00128	1	0.00256	1.00128	0.00128274	1	0.00766362	0.00389677	1.00128	0.330608	0.189359	1.00128	1.00128	1.00128	0.330608	0.387136	0.308294	1
Node 49	1	1.00085	0.972886	1	1	1	1	1	1	1	1	1	1	1	1	1	1	1	1.00085	1.00085	1	0.999063	1	0.11665	1	0.500933	1	1	1	1	1	1.00085	1	1	1.00085	1.00085	1	1	1	1.00085	1	1	1.00085	1.00085	1.00085	1	0.999546	1	1
Node 5	1	1.00107	0.326597	1	1	0.67424	0.018282	1	1	1	0.0755491	1	1	0.150217	1	1	1	1	1.00107	1.00107	1	0.787116	1	1	1	0.182366	1	0.0470305	1	1	0.160889	1.00107	1	1	1.00107	1.00107	1	1	0.657966	1.00107	0.0365916	0.160478	1.00107	1.00107	1.00107	0.284269	0.842229	1	1
Node 50	1	1.00085	0.464859	1	1	0.182047	0.167647	1	0.060089	1	1	1	1	0.122085	0.0769205	0.108059	1	0.0387118	1.00085	1.00085	1	0.462585	1	1	0.151907	0.121972	0.194844	0.114332	1	1	0.106748	1.00085	0.535495	1	1.00085	1.00085	1	1	0.0247952	1.00085	0.0229266	0.130575	1.00085	1.00085	1.00085	0.00102056	0.531259	1	1
Node 51	1	1.00085	0.813945	1	1	0.0274714	0.0113014	1	0.060089	0.0169721	1	1	1	1	0.0769205	0.00455473	1	1	1.00085	1.00085	1	0.85604	1	0.11665	0.151907	0.500933	0.194844	0.413987	1	1	1	1.00085	0.535495	1	1.00085	1.00085	1	1	0.519665	1.00085	1	1	1.00085	1.00085	1.00085	0.234734	0.895445	1	1
Node 52	1	1.00021	0.594023	1	1	0.200854	1	1	0.0153682	1	1	1	1	1	0.123372	1	1	1	1.00021	1.00021	1	0.82476	1	1	0.0403415	1	0.0527215	0.337033	1	1	0.147919	1.00021	1	1	1.00021	1.00021	1	1	0.397012	1.00021	1	1	1.00021	1.00021	1.00021	1	0.853789	1	1
Node 53	0.11572	1.00128	0.223934	1	1	0.0998005	1	1	0.00335727	0.000257094	1	7.48049e-05	1	0.0005994	0.0280341	0.0109715	1	0.00137984	1.00128	1.00128	1	0.716039	0.00511453	0.00052061	0.00118115	0.000530599	0.277582	0.10369	1	3.81477e-05	0.0455215	1.00128	1	1	1.00128	1.00128	1	2.04596e-05	0.0395034	1.00128	0.330608	0.189359	1.00128	1.00128	0.00128274	0.0525742	0.785417	0.0451917	0.00120593
Node 54	0.11572	1.00128	0.531922	1	1	0.346739	0.00160608	0.0635959	0.0887838	1	1	0.0140125	1	0.0140344	0.162866	0.157659	1	0.00137984	1.00128	1.00128	1	0.716039	1	1	0.00118115	0.00734542	0.277582	0.0187007	1	1	0.00555225	1.00128	0.683505	1	1.00128	1.00128	1	1	0.0395034	1.00128	1	0.189359	1.00128	1.00128	6.84905e-07	0.330608	0.785417	1	0.0538492
Node 55	0.133674	1.0015	0.898013	1	1	0.425692	1	1	1	1	1	1	1	0.203823	1	1	1	1	1.0015	1.0015	1	0.997488	1	1	1	1	1	0.743588	1	1	0.27757	1.0015	1	1	1.0015	1.0015	1	1	0.971101	1.0015	0.373956	0.217253	1.0015	1.0015	1.0015	0.373956	0.998929	1	1
Node 56	0.133674	1.0015	0.898013	1	1	0.425692	1	1	1	1	1	1	1	0.203823	1	1	1	1	1.0015	1.0015	1	0.997488	1	1	1	1	1	0.743588	1	1	0.27757	1.0015	1	1	1.0015	1.0015	1	1	0.971101	1.0015	0.373956	0.217253	1.0015	1.0015	1.0015	0.373956	0.998929	1	1
Node 57	0.00391009	1.00107	0.672252	1	1	0.67424	1	0.0532791	0.074546	0.0211722	1	0.0116896	1	1	0.0154182	0.00745135	1	1	1.00107	1.00107	1	0.959426	1	0.00870851	0.18615	0.0313805	0.00133771	0.215284	1	1	0.160889	1.00107	0.616568	1	1.00107	1.00107	1	1	1	1.00107	1	0.160478	1.00107	1.00107	1.00107	1	0.975268	0.264444	1
Node 58	0.11572	1.00128	0.531922	1	1	0.346739	0.240662	1	0.0887838	1	1	1	1	0.0140344	0.546377	1	1	1	1.00128	1.00128	1	0.716039	1	0.0128025	1	0.245841	0.277582	0.326877	0.00256	1	0.617489	1.00128	0.683505	1	1.00128	1.00128	1	1	0.0395034	1.00128	0.0525742	0.189359	1.00128	1.00128	1.00128	0.0525742	0.387136	1	1
Node 59	0.0973981	1.00107	0.672252	0.0138031	1	1	0.204988	1	1	1	1	1	1	0.150217	0.117922	1	1	1	1.00107	1.00107	0.00213356	0.787116	1	0.00870851	0.18615	0.580575	0.0249034	0.546455	0.00213356	1	0.551003	1.00107	0.616568	1	1.00107	1.00107	1	1	0.312214	1.00107	0.284269	1	1.00107	1.00107	1.00107	0.284269	0.842229	0.264444	1
Node 6	0.0019935	1.00279	0.336421	1	1	0.00709873	0.112787	1	0.0162847	1.68587e-07	1	1	1	0.00726533	0.015474	0.0501624	1	0.120532	1.00279	1.00279	0.00554252	0.984002	1	0.0579053	0.0137014	0.0100922	0.00369447	0.459443	1	0.0220004	0.00694382	1.00279	0.917478	0.00554252	1.00279	1.00279	1	1	0.221737	1.00279	0.0471955	0.365676	1.00279	1.00279	1.00279	0.00769024	0.890602	0.00573317	0.00602007
Node 60	0.0596197	1.00064	0.933151	1	1	0.48972	1	1	1	1	1	1	1	1	0.326394	1	1	1	1.00064	1.00064	1	0.994635	1	0.0888207	1	0.406193	0.150003	0.708704	1	1	1	1.00064	1	1	1.00064	1.00064	1	1	0.780849	1.00064	1	0.0996132	1.00064	1.00064	1.00064	1	0.996886	0.168261	1
Node 61	1	1.00171	0.946539	0.0220004	1	0.833905	0.00420591	1	0.116614	0.0336704	1	1	1	1	1	1	1	1	1.00171	1.00171	1	0.999422	1	1	1	0.3727	1	0.540941	1	0.0135893	0.722415	1.00171	0.784391	1	1.00171	1.00171	1	1	0.678504	1.00171	0.0901087	1	1.00171	1.00171	1.00171	0.414506	0.999794	1	1
Node 62	0.1854	1.00214	0.157571	1	1	0.122157	0.000665683	0.103772	1	1	1	1	1	0.0032715	0.732353	0.248793	0.0169613	0.00403714	1.00214	1.00214	1	0.98104	1	0.266764	0.337796	0.00189843	1	0.220554	1	1	0.00922062	1.00214	0.542237	1	1.00214	1.00214	1	1	0.359307	1.00214	0.133104	0.0440621	1.00214	1.00214	0.00214064	0.0228627	0.558182	0.0183334	0.088164
Node 63	1	1.00021	0.594023	1	1	0.200854	1	1	0.0153682	0.00426894	1	1	1	1	0.123372	1	1	1	1.00021	1.00021	1	0.82476	1	1	1	1	0.0527215	0.337033	1	0.00170758	0.147919	1.00021	0.174386	1	1.00021	1.00021	1	1	0.397012	1.00021	1	1	1.00021	1.00021	1.00021	1	0.853789	1	1
Node 64	0.0198662	1.00236	0.516271	2.72007e-06	1	0.162799	0.0112151	0.113549	1	0.0460169	0.158806	1	1	0.301163	0.145186	0.0366879	0.000139278	1	1.00236	1.00236	0.00469083	0.889459	1	0.289192	0.364568	4.24469e-05	0.11128	0.538112	0.00469083	0.0186435	0.0148754	1.00236	0.298032	1	1.00236	1.00236	1	0.0140125	0.458973	1.00236	1	0.319605	1.00236	1.00236	0.00235546	0.00393505	0.93607	0.0241175	0.096551
Node 65	0.000420229	1.00171	0.100072	1	0.0034126	0.0105393	0.00420591	1	0.116614	0.0336704	1	1	0.00170886	0.0016006	0.258541	0.0197366	1	1	1.00171	1.00171	1	0.577956	1	1	0.280842	0.0262407	1	0.0207335	1	1	0.020242	1.00171	1	1	1.00171	1.00171	1	1	0.00807112	1.00171	0.0901087	0.244192	1.00171	1.00171	1.00171	0.0117522	0.282071	0.0779813	0.0711614
Node 66	0.0202775	1.00021	0.594023	1	0.000426894	1	0.0448239	1	1	1	1	1	1	1	1	1	1	1	1.00021	1.00021	1	0.82476	1	1	1	0.159445	1	0.337033	1	1	0.147919	1.00021	0.174386	1	1.00021	1.00021	1	1	1	1.00021	1	0.034365	1.00021	1.00021	1.00021	0.0646745	0.853789	1	1
Node 67	1.19731e-09	1.00777	0.23743	0.00424631	1	1.24905e-05	0.000903698	0.00673906	0.000193908	0.143234	0.107531	1	1.00003	0.00532201	0.000206691	0.0004338	0.0598882	0.0481052	1.00777	1.00777	1	0.711545	1	0.301176	6.92216e-05	0.00761355	7.30335e-05	2.44566e-06	1	1	8.17057e-05	1.00777	0.895952	0.0153109	1.00777	1.00777	1	0.0452516	0.0763137	1.00777	0.0261417	0.00716658	1.00777	1.00777	1.00777	0.0017112	0.854936	0.163833	0.283369
Node 68	4.02715e-07	1.00538	0.0253213	1	1	0.00037065	0.000653132	0.0297151	0.0062811	2.88619e-06	0.05705	1	1.00001	0.189918	0.027477	0.155507	0.0419313	0.219105	1.00538	1.00538	0.0106451	0.0506631	1	0.54021	4.03118e-05	0.00331934	0.00153188	0.0448262	1	0.0419313	2.47412e-08	1.00538	0.657228	1	1.00538	1.00538	1	1	0.0728163	1.00538	0.0740626	0.211478	1.00538	1.00538	1.00538	0.21719	0.100887	0.0143379	0.206348
Node 69	1	1.00043	0.352812	1	1	0.040308	1	1	1	1	1	1	1	1	1	1	1	1	1.00043	1.00043	1	0.680198	1	1	1	1	1	0.560523	1	1	0.273985	1.00043	1	1	1.00043	1.00043	1	0.00256	1	1.00043	1	1	1.00043	1.00043	1.00043	0.125179	0.728928	0.115569	1
Node 7	1.32867e-20	1.05247	1.07272e-05	7.91494e-10	5.09259e-09	2.36808e-20	5.11798e-16	4.94155e-14	2.48283e-36	2.45705e-27	0.000698669	2.8836e-15	1.74657e-27	6.42894e-26	2.17448e-23	1.94074e-18	1.36117e-20	4.41728e-26	1.05247	0.0524681	3.0092e-13	0.953084	0.0132569	6.11148e-08	8.87805e-30	3.25216e-31	8.31084e-28	5.07643e-15	1.86129e-15	5.06722e-23	8.45122e-30	1.05247	0.511548	5.09259e-09	1.05247	0.0013241	0.85096	1.48562e-17	9.73616e-08	1.05247	1.89754e-05	4.91337e-13	1.05247	1.05247	2.33488e-11	7.4434e-41	0.997346	3.33357e-83	3.6621e-24
Node 70	1	1.00043	0.352812	1	1	0.040308	1	0.000116202	1	1	1	1	1	1	0.0151977	0.000787986	1	1	1.00043	1.00043	1	0.680198	1	1	0.00161917	1	1	0.113544	1	1	0.0218531	1.00043	1	1	1.00043	1.00043	1	1	0.157567	1.00043	1	0.00117387	1.00043	1.00043	1.00043	1	0.728928	1	1
Node 71	1	1.00085	0.464859	1	1	0.592277	0.000343553	1	1	1	1	1	1	0.122085	0.000229568	0.108059	0.00681501	1	1.00085	1.00085	1	0.462585	1	1	1	0.500933	7.54929e-06	0.0128705	0.00170703	1	0.47298	1.00085	0.535495	1	1.00085	1.00085	1	1	0.0247952	1.00085	1	1	1.00085	1.00085	1.00085	0.234734	0.531259	1	1
Node 72	2.98457e-44	1.05421	0.0203817	2.40323e-15	0.0978586	1.66134e-13	7.39063e-23	1.47618e-22	4.59882e-26	1.29619e-14	0.303046	1.69878e-17	3.02734e-07	2.10892e-21	5.1095e-23	8.19778e-23	2.0356e-13	2.16614e-11	1.05421	1.05421	1.00004	0.99995	6.46816e-08	2.78907e-23	4.76013e-30	6.05398e-14	9.1225e-30	3.96878e-11	0.0978586	3.59438e-11	6.48259e-20	0.0542092	0.783452	0.00255016	1.05421	1.05421	0.297034	4.01337e-15	0.000115119	1.05421	4.2965e-11	1.31638e-05	1.05421	1.05421	3.29642e-09	4.2965e-11	1	0.000632188	1.57479e-15
Node 73	3.60579e-171	1.14946	0.135354	5.45524e-23	5.22671e-12	1.9933e-38	1.14078e-69	3.42619e-32	1.43504e-110	6.24276e-17	0.0561332	1.69195e-47	8.83561e-09	2.92672e-49	9.06208e-39	7.56547e-35	1.11623e-23	1.47642e-36	0.149463	1.14946	3.04818e-10	1	4.36905e-227	0	2.90561e-50	9.25005e-28	8.75812e-58	4.02319e-22	1.55322e-08	7.35655e-05	1.19461e-37	0.149463	0.994996	6.77601e-07	1.14946	1.14946	0.0845759	3.46377e-19	1.57225e-05	1.14946	9.02067e-07	4.97093e-13	1.14946	1.14946	3.37935e-12	6.93172e-27	1	9.6679e-06	4.63277e-38
Node 74	1	1.0015	0.698675	1	1	0.425692	1	1	0.102805	1	1	1	0.00149509	1	0.602414	1	1	0.0667798	1.0015	1.0015	1	0.997488	1	0.195175	0.250563	0.703794	0.315717	0.437886	1	1	0.674142	1.0015	0.738768	1	1.0015	1.0015	1	1	0.573663	1.0015	1	1	1.0015	1.0015	1.0015	0.0705195	0.989024	0.34954	1
Node 75	7.84501e-05	1.00107	0.989006	1	1	0.67424	1	1	1	1	1	1	1	0.150217	0.117922	1	1	1	1.00107	1.00107	1	0.959426	1	0.00870851	1	0.580575	0.0249034	0.546455	1	1	0.160889	1.00107	1	1	1.00107	1.00107	1	1	0.0846512	1.00107	1	0.160478	1.00107	1.00107	1.00107	1	0.842229	1	1
Node 76	0.00799636	1.0015	0.406858	1	1	0.00473197	0.274742	0.0738025	0.102805	1	1	1	1	0.203823	0.602414	1	0.0118996	1	1.0015	1.0015	1	0.891948	1	0.195175	0.029738	0.014989	0.315717	0.437886	1	1	0.0710778	1.0015	0.0206047	0.00298635	1.0015	1.0015	1	1	0.573663	1.0015	0.373956	1	1.0015	1.0015	1.0015	0.00771085	0.727194	1	0.0625443
Node 77	1	1.00021	0.594023	1	1	1	1	1	0.0153682	1	1	1	1	1	0.123372	0.028175	1	1	1.00021	1.00021	0.000426894	0.82476	1	1	1	0.159445	1	0.337033	1	1	0.147919	1.00021	1	1	1.00021	1.00021	1	1	0.397012	1.00021	0.0646745	1	1.00021	1.00021	1.00021	1	0.853789	1	1
Node 78	1	1.00021	0.594023	1	1	1	0.0448239	1	1	1	1	1	1	1	0.123372	1	1	1	1.00021	1.00021	1	0.82476	1	1	1	0.159445	0.0527215	0.337033	1	1	1	1.00021	1	1	1.00021	1.00021	1	1	0.397012	1.00021	1	1	1.00021	1.00021	1.00021	1	0.853789	1	1
Node 79	0.00120464	1.00064	0.209518	1	1	0.48972	8.88338e-05	1	0.0454092	1	1	1	0.000640478	0.00299105	0.00186928	0.00232021	1	0.0291736	1.00064	1.00064	1	0.560949	1	1	1	0.0681026	0.150003	0.0382358	1	1	0.0591102	1.00064	1	1	1.00064	1.00064	1	1	0.0625155	1.00064	0.0119736	0.0996132	1.00064	1.00064	1.00064	1	0.622305	1	0.0272885
Node 8	6.42978e-07	1.01819	0.39623	0.207589	0.0351239	9.87865e-07	1.45427e-05	0.000245454	1.26729e-19	2.73061e-08	0.372492	2.75058e-05	9.29455e-07	2.55261e-07	9.7387e-07	2.66728e-06	8.30698e-08	0.000137005	1.01819	1.01819	1.82716e-06	0.999907	0.069025	0.247023	4.82334e-12	4.56294e-10	1.82726e-07	0.0141178	0.0351239	8.30698e-08	1.89248e-08	1.01819	0.9941	0.0351239	1.01819	1.01819	0.494379	0.10175	0.0160976	1.01819	0.288966	6.14941e-07	1.01819	1.01819	9.45601e-07	1.03038e-09	0.999997	6.15983e-14	2.09131e-09
Node 80	0.201953	1.00236	0.282067	1	1	0.162799	0.0842728	1.79147e-14	1	0.0460169	0.158806	1	1	0.0463387	0.00685554	0.0030563	1	1	1.00236	1.00236	1	0.699189	1	1	9.02182e-10	0.0203169	0.00185407	0.0408129	1	0.0186435	0.0148754	1.00236	0.298032	1	1.00236	0.00235546	1	1	0.696853	1.00236	0.156024	0.319605	1.00236	1.00236	1.00236	0.156024	0.790394	0.491419	0.096551
Node 81	0.00799636	1.0015	0.150765	1	1	0.00473197	0.0361806	4.25851e-07	1	0.0295213	1	1	1	0.0192384	0.0446323	0.0150784	0.0118996	1	1.0015	1.0015	1	0.645675	1	0.0175672	8.16492e-05	0.0857355	0.048767	0.178865	1	0.0118996	0.0710778	1.0015	0.351925	1	1.0015	1.0015	0.0554486	1	0.0932292	1.0015	1	0.217253	1.0015	1.0015	0.00149701	0.00771085	0.727194	1	1
Node 82	0.0025001	1.003	0.0359466	1	1	0.13136	0.000247919	0.142257	0.195174	0.0582134	1	1	1	0.000786543	0.0216803	0.0574665	0.023675	7.58185e-06	1.003	1.003	1	0.267413	1	0.352471	0.107232	0.000492472	0.0342078	9.07407e-05	1	1	0.00199528	1.003	0.931909	1	1.003	1.003	1	1	0.504928	1.003	0.0572778	0.00102699	1.003	1.003	1.003	0.00134842	0.371206	8.45587e-05	0.00698269
Node 83	0.1854	1.00214	0.0426983	1	1	0.0332044	1	1	1	1	1	1	1	0.0387123	0.00415666	0.248793	0.0169613	0.0940456	1.00214	1.00214	1	0.454873	0.00851331	0.00285436	0.00628593	0.0604883	7.92767e-05	0.0801939	1	1	0.00922062	1.00214	0.079985	1	1.00214	1.00214	1	0.0127455	0.011599	1.00214	0.0228627	0.0440621	1.00214	1.00214	1.00214	1.17313e-05	0.558182	0.0183334	8.26619e-05
Node 84	0.0133505	1.00193	0.0656728	1	1	0.0198294	1	1	0.130214	1	1	1	0.00192267	0.00234478	0.307025	0.226971	1	9.89329e-07	1.00193	1.00193	1	0.514115	1	0.0289341	0.0483494	0.000877326	0.078008	0.0445834	1	1	0.00524231	1.00193	0.196525	1	1.00193	1.00193	1	1	0.0238355	1.00193	0.452437	1	1.00193	1.00193	1.00193	0.00166655	0.612571	0.0012218	5.82359e-05
Node 85	1	1.00085	0.464859	1	1	0.182047	0.167647	1	0.060089	0.0169721	1	1	1	0.122085	0.000229568	0.108059	1	0.0387118	1.00085	1.00085	0.00170703	0.462585	1	0.11665	0.151907	0.121972	7.54929e-06	0.0128705	0.00170703	0.00681501	0.0114725	1.00085	0.14274	1	1.00085	1.00085	0.0320615	1	0.175676	1.00085	1	0.0067284	1.00085	1.00085	1.00085	0.0229266	0.531259	0.217824	0.036222
Node 86	0.0504295	1.00386	0.00710409	1	1	0.000160256	0.562644	1	0.243677	0.00254297	1	1	7.00402e-06	1.31632e-05	0.0172737	0.08987	0.0303486	2.25199e-05	1.00386	1.00386	1	0.365375	8.32848e-05	0.00182414	0.0337269	0.00395651	0.00190164	0.0155948	1	1	6.67047e-05	0.00386307	0.968451	1	1.00386	1.00386	1	1	0.00525403	0.00386307	6.90446e-06	0.00281944	1.00386	1.00386	1.00386	3.04644e-08	0.497782	3.71293e-06	1
Node 87	1	1.00171	0.580214	1	1	0.204825	0.0468389	1	0.116614	1	1	1	1	1	1	1	1	1	1.00171	1.00171	1	0.963809	1	0.219778	1	0.3727	1	0.962794	1	1	1	1.00171	1	1	1.00171	1.00171	1	1	0.398928	1.00171	0.414506	0.244192	1.00171	1.00171	1.00171	0.414506	0.980561	0.388334	0.00222494
Node 88	1	1.0015	0.406858	1	0.00298635	0.792081	1	0.0738025	1	0.0295213	1	1	1	1	0.210159	0.181422	0.0118996	1	1.0015	1.0015	1	0.891948	1	1	0.250563	0.014989	0.315717	0.178865	1	0.0118996	0.27757	1.0015	1	1	1.0015	1.0015	1	1	0.0932292	1.0015	0.373956	0.217253	1.0015	1.0015	1.0015	0.00771085	0.930974	0.34954	1
Node 89	1	1.00107	0.326597	1	1	0.67424	0.018282	0.0532791	1	1	1	0.0116896	1	1	1	1	0.0085124	1	1.00107	1.00107	1	0.787116	5.46366e-06	0.00870851	0.18615	0.00280221	1	0.546455	0.00213356	1	0.551003	1.00107	0.616568	1	1.00107	1.00107	1	1	0.312214	1.00107	1	0.160478	1.00107	1.00107	1.00107	0.284269	0.842229	1	1
Node 9	6.93554e-05	1.00257	0.077007	1	0.00511672	0.0734388	0.0144662	1	2.31362e-05	1	1	1	1	0.323591	0.446378	1	0.0203232	0.111788	1.00257	1.00257	1	0.646865	0.0102094	0.0499753	0.390263	0.0303518	0.129066	0.379004	0.00511672	1	0.0881973	1.00257	0.64579	1	0.00257042	1.00257	1	1	0.0143445	1.00257	0.179613	0.343042	1.00257	1.00257	1.00257	0.00560549	0.458112	0.0004046	1
Node 90	1	1.00043	1	1	1	0.3614	1	1	1	1	1	1	1	1	0.231547	0.0555621	1	1	1.00043	1.00043	1	0.969322	1	1	1	0.293496	1	0.560523	1	1	1	1.00043	1	1	1.00043	1.00043	1	1	1	1.00043	1	1	1.00043	1.00043	1.00043	1	0.978649	1	1
[truncated: 41 more columns]
