# Supplementary material for: Conservation and Evolution of Cis-Regulatory Systems in Ascomycete Fungi
Source: PLoS Biol. 2004 Nov 9;2(12):e398. doi: 10.1371/journal.pbio.0020398 (PMC526180; doi:10.1371/journal.pbio.0020398)
Supplement: Dataset S18 — (433 KB XLS). [file pbio.0020398.sd018.xls]

## Sheet: Sbay_newYCHG_2X500bp-probs
UID	ABF1	ACE2	ADR1	AFT1	ARO80	ASH1	AZF1	BAS1	YAP1	CAT8	CBF1	CHA4	CRZ1	CUP2	DAL80	GATA	ECM22	FKH1	FLO8	FZF1	GAL4	GAT1	GATGAG1	GATGAG2	GCN4	GCR1	GLN3	GZF3	HAC1	HAP1	HAP4	HCM1	HSF1	IME1	INO2/4	LEU3	LYS14	MAC1	MAL63	MATALPHA	MCB	MCM1	MCM1-2	MCM1-3	MET30/31	MIG1	MOT3	MSN2/4	MTsite1
Cluster_ABF1
Cluster_ACE2	0.0358703	1.00562	0.0373391	0.0857274	0.0221292	0.0494369	0.0257851	0.182983	0.0383109	0.266109	1	0.00534308	1	0.000161683	0.00162029	0.000378715	0.049129	0.00153073	1.00562	1.00002	5.31266e-06	0.429864	1.5292e-06	0.000958548	0.234223	2.29496e-06	0.00214444	0.00021055	1.51379e-05	1	0.265341	1.00562	0.948584	1	1.00562	1.00562	0.0395698	0.0437871	0.0383877	1.00562	0.000500253	0.324284	1.00562	1.00562	1	0.0923892	0.450653	5.37291e-06	0.000378715
Cluster_adata-aAlpha	1	1.00258	0.936133	1	1	0.310329	1	1	0.00865938	0.00836207	1	0.0503406	0.0153532	0.0174442	0.0187935	0.0344241	1	1	1.00258	1	1	0.963187	1	0.0497856	1	0.0158048	0.0686436	0.0212827	1.00258	1	0.625055	1.00258	0.625055	1	1.00258	1.00258	1	1	0.959597	1.00258	0.616028	0.00143621	1.00258	1.00258	1	0.794957	0.995753	0.67285	1
Cluster_adata-ARG3	0.000185728	1.00432	0.156181	0.0665789	0.000104386	1.16125e-05	0.595762	1.05833e-29	7.84408e-05	0.211672	1	7.3501e-05	1	0.000252727	2.92208e-06	2.9219e-07	0.0379861	0.165872	1.00432	1.00001	0.0296651	0.128929	0.0212758	0.00026181	5.36086e-25	6.40674e-05	3.93387e-06	9.69848e-06	0.00431638	0.0785842	0.000110988	1.00432	0.874154	0.0254791	1.00432	1.00432	0.218502	3.73127e-06	0.0469429	1.00432	0.0151887	0.00150786	1.00432	1.00432	0.00856254	0.02931	0.415277	0.0951951	0.396482
Cluster_adata-CalciumSpecific	0.0496123	1.01558	0.993534	0.0239113	0.0595592	0.00058145	0.00370377	0.00201419	0.00017941	0.203939	0.572171	0.0364116	4.21554e-09	4.86836e-06	0.00152863	0.000331771	0.00768331	0.133593	1.01558	0.0153462	0.10192	0.999972	0.073894	4.71577e-05	3.17279e-05	0.000406201	0.000980276	0.045132	1.01558	1	0.0111449	1.01558	0.998853	0.0880133	1.01558	1.01558	0.585258	0.000179507	0.827848	1.01558	0.0902851	0.0129909	1.01558	1.01558	1.14985e-06	0.00070916	1	7.78627e-06	0.03095
Cluster_adata-Chaperones	1.6783e-07	1.00519	0.270616	1	0.000151461	0.000653654	2.60665e-08	1	0.0330337	1	1	0.00456088	0.0305094	0.00491484	0.000898246	0.020762	1	0.00120663	1.00519	1.00001	0.0355067	0.324736	1	0.000650525	0.579788	0.00263548	0.000167611	0.0130531	2.02837e-08	1	0.593726	1.00519	6.36751e-07	2.37434e-06	1.00519	0.00518637	1	1	0.073269	1.00519	0.106511	4.30239e-07	1.00519	1.00519	1	0.0062263	0.516969	1.71907e-05	1
Cluster_adata-EGT2	0.540544	1.00584	0.599649	1	1	0.000112966	0.00584461	0.00108928	0.000266907	0.000248826	0.274815	4.06019e-06	1	1.63188e-08	7.40621e-05	1.72595e-07	0.00113424	9.50038e-08	1.00584	1.00002	0.000666391	0.571215	1	0.047462	0.0140544	0.00786099	0.0734737	8.80731e-05	0.00584034	0.104679	0.00275616	1.00584	0.857153	1	1.00584	1.00584	1	0.000885348	0.0646684	1.00584	0.0510069	1.46321e-05	1.00584	1.00584	1	0.107028	0.800608	0.00766468	0.00410311
Cluster_adata-ENA1	0.0737085	1.00345	0.985027	1	1	0.942526	0.515327	1	0.17607	0.014752	0.173198	1	1	0.177705	0.174622	0.332227	1	0.135005	1.00345	1.00001	0.0237932	0.999213	1	8.14025e-05	0.438695	0.36974	0.11362	0.438761	1.00345	0.0633512	0.94794	1.00345	0.94794	1	1.00345	1.00345	1	0.0271486	0.861315	1.00345	0.349699	0.518802	1.00345	1.00345	1	0.316156	0.999999	0.164325	0.00663509
Cluster_adata-ERD2	0.227968	1.00194	0.65619	1	1	0.0447058	0.334419	0.0674458	0.103141	0.101386	1	1	0.0115334	0.0662033	0.0419302	0.0011303	0.0172557	0.0782846	1.00194	1	1	0.870601	1	0.243185	0.00312454	0.0752221	0.040206	0.202746	0.00193548	1	0.0494774	1.00194	0.4632	1	1.00194	1.00194	1	1	0.13745	1.00194	0.147285	0.337105	1.00194	1.00194	1	0.695167	0.607073	0.567304	0.203054
Cluster_adata-G1DNAreplication	0.166798	1.00562	0.788162	1	1	0.0494369	0.00493618	1	0.0383109	0.266109	1	0.000164901	1	0.126618	0.000310292	0.00356274	0.049129	0.00153073	1.00562	1.00002	1	0.945175	1	0.0431211	0.234223	0.00561255	0.00214444	0.000877131	0.00562221	1	0.00691927	1.00562	0.265341	1	1.00562	1.00562	1	1	0.920803	1.00562	0.320574	4.60117e-09	1.00562	1.00562	1	0.0105792	0.997382	0.000249657	0.135679
Cluster_adata-OAC1	0.182243	1.0015	0.830474	1	1	0.713025	0.00260825	0.0528511	0.00286356	1	1	1	0.00898006	0.0411341	0.0200534	0.000488486	1	0.0614225	1.0015	1	1	0.94695	1	0.194804	0.023257	0.401144	0.0246031	0.28384	1.0015	1	0.335034	1.0015	1	1	1.0015	1.0015	1	1	0.589998	1.0015	0.0949813	1	1.0015	1.0015	1	0.00593462	0.98859	1	1
Cluster_adata-Respiration	0.000915274	1.00891	0.498171	1	0.0347277	0.0039531	0.00185233	0.0393799	0.00135945	0.000103057	6.67854e-06	2.25418e-05	0.0516475	0.0126104	0.0752245	0.0808811	0.076486	0.311095	1.00891	1.00004	1	0.93211	0.000742176	2.48158e-05	0.0554997	0.00244642	0.0157394	0.0300557	1.00891	1.81486e-05	2.18815e-10	1.00891	0.71105	0.0516475	1.00891	1.00891	1	0.0682778	0.149129	1.00891	0.00317616	0.108137	1.00891	1.00891	1	1.99722e-11	0.999552	1.97557e-08	0.018142
Cluster_adata-RET3	3.26216e-06	1.00737	0.0812751	1	2.36231e-09	2.61342e-05	8.5262e-05	0.00011781	2.37145e-06	0.000618453	0.0602886	0.000371299	0.0429906	0.00498772	0.000640975	0.00136679	0.0638077	0.0033511	0.00737123	1.00003	0.00105975	0.762081	0.000509291	0.00333414	1.71886e-05	0.00746691	0.000177109	0.0033141	0.00737123	1	1.46773e-06	1.00737	0.700679	1	1.00737	1.00737	1	1	0.0161511	1.00737	5.29908e-07	0.000611028	1.00737	1.00737	1	3.8763e-06	0.77141	0.00220636	0.00136679
Cluster_adata-Secretion	4.37198e-09	1.0065	0.0873292	0.0982878	0.0255008	5.09268e-07	0.00168611	0.208075	0.00529791	1	1	0.121361	0.0380143	5.85561e-05	0.000205143	7.59747e-05	0.0564937	5.60698e-06	1.0065	1.00002	1	0.448825	1	0.0617096	0.00363138	0.00662798	0.00412939	0.0155982	1.0065	1	8.05906e-07	1.0065	0.76878	0.0380143	1.0065	1.0065	1	0.0503724	0.323706	1.0065	0.0238033	0.0096426	1.0065	1.0065	1	0.00817515	0.538022	0.121788	0.00605036
Cluster_adata-TRP4	0.0078663	1.00323	0.214388	1	1	0.0831458	6.2614e-08	3.40931e-14	5.71542e-07	1	1	0.0625443	0.0191606	0.00049492	0.00137424	0.00548955	1	0.127116	1.00323	1	0.000201069	0.295592	1	0.000866877	1.07899e-15	0.00319074	0.00169956	0.0265772	0.00323206	1	0.0284805	1.00323	0.0926726	1	1.00323	1.00323	0.168736	1	0.23894	1.00323	0.101891	1	1.00323	1.00323	1	0.0294694	0.829718	0.00014191	0.315131
Cluster_adata-TUB	2.91811e-06	1.00345	0.34619	0.0536051	1	0.0342128	0.00443076	1	0.0152679	0.173198	0.173198	0.0665789	0.020427	0.0059787	0.174622	0.0586924	0.0304932	1.88608e-07	1.00345	1.00001	1	0.252729	1	1	0.108074	0.0213458	0.11362	0.0122661	1.00345	1	0.116953	1.00345	0.520915	6.59481e-07	1.00345	1.00345	1	1	0.0747317	1.00345	5.79452e-07	0.158039	1.00345	1.00345	0.00685297	0.00177292	0.925318	0.0103244	0.332227
Cluster_ADR1	0.00741871	1.00606	0.0013564	0.092028	1	0.00300265	0.00686479	0.00121355	7.0219e-07	0.283421	0.0424746	4.72385e-06	1	3.28896e-07	0.000105942	0.152949	0.0528177	2.94112e-09	1.00606	1.00002	1	0.0867635	1	0.00136364	3.86905e-05	4.81408e-05	3.50972e-07	0.000682469	3.2923e-08	0.108349	0.00104757	1.00606	0.179542	1	1.00606	1.00606	1	1	0.1009	1.00606	0.00420937	0.1269	1.00606	1.00606	1	0.00494786	0.0659485	1.9271e-08	0.00469633
Cluster_ARG80	0.00252719	1.00453	0.125179	1	1	0.0430355	0.00182801	1.63315e-05	3.66582e-06	1	0.0248644	0.00349709	1	3.51339e-05	0.00189352	0.0143984	0.000682701	0.000807944	1.00453	1.00001	1	0.255093	1	0.000335273	6.2597e-05	0.0342059	0.000769065	0.0334691	1.00453	1	0.00102582	1.00453	0.712068	1	1.00453	1.00453	1	0.0354992	0.0831	1.00453	0.214163	0.00190822	1.00453	1.00453	0.00898971	0.107792	0.380724	0.568342	0.411563
Cluster_ARG81	0.00109728	1.00367	0.0457312	1	0.0145111	0.00297391	0.0365756	1.59571e-09	0.186001	1	0.182986	4.42046e-05	1	0.00752836	5.27752e-05	4.26243e-05	1	0.00989198	1.00367	1.00001	1	0.071711	1	0.0929985	1.60667e-05	0.0304197	0.00026334	0.0011967	1.00367	1	0.0153404	1.00367	0.807199	1	1.00367	1.00367	1	0.000346003	0.0153777	1.00367	0.0362159	4.22704e-06	1.00367	1.00367	0.0072805	0.149185	0.259889	0.794803	0.0654631
Cluster_Arginine	4.03276e-05	1.00323	0.214388	0.00112989	5.777e-05	0.00578578	0.140052	5.62185e-19	0.000674472	0.000639578	1	2.47498e-09	1	0.0324483	0.000170252	2.15284e-05	1	0.127116	1.00323	1	0.0223205	0.295592	0.0159911	0.00962012	9.48004e-14	0.00319074	0.00013563	0.00145277	4.86372e-06	0.00160114	0.0926726	1.00323	0.937358	0.000143888	1.00323	1.00323	1	0.000267594	0.0365657	1.00323	0.0234437	2.62065e-05	1.00323	1.00323	1	0.00648079	0.613852	0.038014	0.315131
Cluster_ARO80	0.437657	1.00432	0.0626715	1	0.0170554	8.26938e-05	1.01139e-06	0.143891	0.0234452	0.211672	0.211672	1	0.0254791	2.44116e-05	2.57095e-07	2.9219e-07	0.0379861	6.51904e-07	1.00432	1.00001	0.0296651	0.0375344	0.0212758	0.00026181	0.000526084	0.169904	5.45124e-05	1.07061e-06	1.00432	1	0.000110988	1.00432	0.67918	0.0254791	1.00432	0.00431638	1	1	0.000706972	1.00432	0.0615731	0.599382	1.00432	1.00432	1	4.44922e-05	0.18181	0.00115411	0.0871905
Cluster_ASH1	3.26216e-06	1.00737	0.0362219	0.110686	1	0.0399558	2.33751e-16	0.00214733	4.45053e-05	0.00717969	0.332986	0.000371299	1	0.00498772	0.0026898	1.51887e-05	2.89037e-05	0.265668	1.00737	0.00731906	0.0499791	0.624821	0.0359522	5.6491e-06	7.23675e-10	0.000201498	0.125406	0.00907677	1.00737	0.000317183	0.00711053	1.00737	0.848385	0.0429906	1.00737	1.00737	0.0642169	0.056918	0.00196379	1.00737	6.2863e-08	9.13006e-05	1.00737	1.00737	0.0145345	1.31086e-10	0.77141	4.05386e-07	1.22022e-06
Cluster_Asparagine	1	1.0015	0.956199	1	1	1	1	0.00118839	0.0811643	1	1	0.0296651	1	0.291718	0.128627	0.161795	1	0.0614225	1.0015	1	0.01047	0.999186	1	0.0174967	0.023257	0.775354	0.2291	0.601266	1.0015	1	0.725167	1.0015	0.725167	1	1.0015	1.0015	1	1	0.835798	1.0015	0.427674	1	1.0015	1.0015	1	0.602985	0.998873	0.12255	0.161795
Cluster_Autophagy	1	1.00194	0.65619	1	1	1	0.000391673	1	0.00483374	1	0.101386	1	1	0.0074116	0.0419302	0.019711	0.0172557	1	1.00194	1	1	0.095472	1	1	0.03806	0.853441	0.284384	0.0144913	1.00194	1	0.0494774	1.00194	0.810053	1	1.00194	1.00194	1	1	0.601039	1.00194	0.512101	0.337105	1.00194	1.00194	1	0.307661	0.236774	0.187062	0.019711
Cluster_AZF1	3.12339e-05	1.00497	0.0786517	0.00267924	1	1.63847e-06	3.97851e-05	1	1	0.239368	1	0.0943632	1	6.81983e-05	0.000649931	0.000205645	0.000820844	0.188314	1.00497	1.00001	0.0340492	0.364615	1	0.00465316	0.19479	0.000388427	0.00119862	2.2902e-05	0.00496866	1	0.00903805	1.00497	0.343205	1	1.00497	1.00497	0.246945	0.0388219	0.0150395	1.00497	0.0941557	0.0174833	1.00497	1.00497	1	3.10543e-05	0.754441	0.0028873	0.0184956
Cluster_BAS1	0.0994759	1.0041	0.0813734	0.00182543	0.0162078	0.00153623	0.000115815	1.67544e-27	0.205512	0.0205528	1	0.00286231	1	1.33258e-10	0.000964147	0.079728	1	0.012297	1.0041	1.00001	1	0.334296	1	0.112471	2.78966e-17	3.10195e-05	0.000466313	2.74569e-05	1.0041	0.0747981	0.0292786	1.0041	0.401023	1	1.0041	1.0041	1	0.0321665	0.0670036	1.0041	0.0522962	0.00879583	1.0041	1.0041	0.00813529	0.0755097	0.451766	0.0816132	0.079728
Cluster_Biotin	1	1.00086	1	1	1	1	1	1	1	1	1	1	1	1	1	1	1	1	1.00086	1	1	0.997237	1	1	1	1	1	1	1.00086	1	1	1.00086	1	1	1.00086	1.00086	1	1	1	1.00086	1	1	1.00086	1.00086	1	1	1	1	1
Cluster_CAD1	1	1.00367	0.134292	2.19114e-05	1	0.0129797	2.19029e-07	0.00733154	0.0171715	0.182986	0.182986	5.65992e-07	1	0.00752836	5.27752e-05	7.79925e-08	0.000443906	0.142825	1.00367	1.00001	1	0.214992	1	1	1.60667e-05	0.00838324	0.125805	0.0199422	1.00367	1	0.0036405	1.00367	0.956736	0.0216921	1.00367	1.00367	1	0.0288238	0.0513578	1.00367	0.136272	0.000671538	1.00367	1.00367	1	0.149185	0.530029	0.000366391	0.000674157
Cluster_CBF1	0.000376445	1.00497	0.0276199	7.88321e-07	1	0.000414453	0.270287	1.98326e-10	1	0.000130025	2.97474e-27	0.00011325	1	0.0223583	0.000649931	1.48938e-05	0.043572	0.00106244	1.00497	1.00001	0.000481712	0.561311	1.04263e-06	4.72779e-05	7.33859e-11	7.45473e-05	0.203852	0.0252356	1.17665e-05	0.00378373	0.00241069	1.00497	0.769936	1	1.00497	1.00497	0.246945	5.78254e-06	0.00425891	1.00497	0.00121661	0.080436	1.00497	1.00497	2.33214e-05	0.000194579	0.551555	8.31599e-05	0.00223507
Cluster_CHA4	6.64204e-05	1.00562	0.0373391	1	1	0.00147765	4.15164e-09	0.0167745	1.132e-05	0.266109	1	0.106029	0.0330164	1.84749e-05	8.57107e-07	0.000378715	1	0.00153073	1.00562	1.00002	0.0384162	0.120216	0.0275874	8.49562e-06	1.88471e-06	0.000381752	2.36343e-06	0.00021055	0.00562221	0.100994	2.68994e-06	1.00562	0.265341	1	1.00562	1.00562	1	1	0.28884	1.00562	0.133253	9.50792e-07	1.00562	1.00562	1	0.00280832	0.238227	0.410208	0.135679
Cluster_CIN5	0.0847662	1.0129	0.0101854	1.07324e-06	7.63568e-06	9.12371e-08	2.57728e-11	0.010223	6.30595e-05	0.000586018	0.00488062	9.63979e-05	0.073609	1.69547e-05	5.3872e-07	1.32929e-08	0.00535432	0.00180969	1.0129	0.0127356	0.00317467	0.505906	0.00153663	1.36366e-08	8.38077e-08	0.000103448	0.00024081	0.000535908	0.012896	0.00161557	7.50056e-07	1.0129	0.545512	1	1.0129	1.0129	0.51828	0.0001031	0.022402	1.0129	0.00139919	0.00427233	1.0129	1.0129	1	6.09065e-09	0.847819	3.52624e-11	1.10086e-09
Cluster_CRZ1	0.000857774	1.00345	0.34619	1	0.0136619	0.00183367	0.0311087	0.00650043	0.0152679	0.173198	0.173198	1	0.020427	0.177705	3.03439e-05	0.00663509	1	0.00877805	1.00345	1.00001	1	0.252729	1	0.0011287	0.00197278	0.0687665	0.000191496	0.0122661	1.00345	0.0633512	0.0392552	1.00345	0.778629	1	1.00345	1.00345	1	1	0.0747317	1.00345	0.00551571	0.518802	1.00345	1.00345	1	0.0386348	0.571391	0.164325	0.0586924
Cluster_CUP9	0.437657	1.00432	0.156181	0.0020242	1	0.0097789	0.00144397	1.32938e-05	7.84408e-05	0.211672	1	1	1	0.0136883	0.00136829	0.0125657	0.0379861	0.165872	1.00432	1.00001	1	0.698601	1	0.0215733	4.60513e-05	0.169904	5.45124e-05	0.00710457	1.00432	1	1.6165e-05	1.00432	0.441876	1	1.00432	1.00432	0.218502	0.0338341	0.113812	1.00432	0.0615731	0.223606	1.00432	1.00432	0.00856254	0.0016712	0.837775	0.0951951	0.00129542
Cluster_DAL81	0.469187	1.00475	0.212237	4.91056e-05	1	0.00521348	0.000284889	1.98512e-05	0.000116331	0.000108358	1	1.7158e-06	1	4.47107e-06	6.88762e-05	0.000164178	1	0.180899	1.00475	1.00001	0.0325897	0.221253	0.000210794	0.000423343	6.67095e-06	5.75646e-06	0.00746216	9.28349e-06	1.07379e-05	8.41934e-05	0.00644474	1.00475	0.742292	1	1.00475	0.0047511	1	1	0.0222179	1.00475	0.0227427	0.00238114	1.00475	1.00475	3.05726e-08	1.82135e-05	0.586839	0.0103118	0.00188213
Cluster_DAL82	0.0433964	1.00606	0.130938	0.000103155	7.73334e-07	0.0290481	0.00686479	5.3759e-05	7.0219e-07	0.0424746	0.283421	4.72385e-06	1	0.000268012	0.000105942	2.36657e-07	1	1	1.00606	1.00002	1	0.0286082	0.000344046	0.000155577	2.71581e-07	0.0297997	0.0801749	0.00241675	1.76243e-05	0.00558498	0.00386173	1.00606	0.718141	0.035518	1.00606	1.00606	1	0.000952633	0.000428894	1.00606	0.00420937	0.1269	1.00606	1.00606	1	0.00125355	0.194785	8.30409e-05	0.000543775
Cluster_DIG1	0.368914	1.00345	0.0613597	1	1	0.0342128	0.515327	0.00650043	1	0.014752	1	1	1	6.14245e-05	0.174622	1	0.0304932	0.00877805	1.00345	1.00001	0.0237932	0.252729	1	0.390875	0.108074	0.00532024	0.0187995	0.0408883	1.00345	1	0.000386145	1.00345	0.94794	1	1.00345	1.00345	1	1	0.0238436	1.00345	0.349699	0.00458735	1.00345	1.00345	1	0.0386348	0.29167	0.164325	0.000525561
Cluster_DOT6	1.25208e-08	1.00913	0.0139356	0.135005	0.0355633	7.04732e-08	0.000408514	0.278937	0.0135359	0.00139189	0.0872197	0.165872	1	3.27885e-10	1.10428e-05	0.0196762	1	0.000497187	1.00913	1.00004	0.0614225	0.00152255	1	3.20108e-07	1.14352e-05	1.35581e-06	1.60189e-08	3.9036e-07	4.04288e-05	0.158258	3.25732e-09	1.00913	0.0396289	1	1.00913	1.00913	1	0.00214391	0.000872781	1.00913	0.0980268	0.115578	1.00913	1.00913	7.94759e-05	0.000317438	0.0407305	4.11273e-05	0.00356718
Cluster_DrugResistance	0.311942	1.0028	0.96698	1	1	0.1491	0.0175103	1	0.0101554	0.143139	0.00980812	1	1	1	0.10885	0.279627	1	1	1.0028	1	0.0193693	0.944584	0.0138709	0.00632265	0.0752123	0.228208	0.0104026	0.107987	0.00279931	0.0517702	0.378536	1.0028	0.669877	1	1.0028	1.0028	1	1	0.921533	1.0028	0.0138706	0.447956	1.0028	1.0028	1	0.210627	0.993087	0.323328	0.279627
Cluster_Endocytosis	3.1633e-08	1.00432	0.0183384	0.0665789	1	0.00239394	0.0102694	0.0100949	1	0.00153687	1	7.3501e-05	0.000259624	0.0682577	0.0304597	0.396482	0.0379861	1	1.00432	1.00001	0.0296651	0.698601	1	0.0215733	0.000526084	0.0253162	0.00523117	0.142525	1.00432	1	0.0117905	1.00432	0.975176	0.0254791	1.00432	1.00432	1	0.0338341	0.0154678	1.00432	0.193805	0.599382	1.00432	1.00432	1	4.44922e-05	0.65854	2.17824e-05	0.00129542
Cluster_FattyAcid	4.12891e-06	1.00759	0.0104324	4.54714e-06	2.66725e-09	0.000676356	0.000693967	0.00233624	0.000741462	2.54557e-06	0.0634704	0.00955859	1	3.70877e-07	9.61216e-13	6.70338e-09	3.15828e-05	4.93932e-07	1.00759	1.00003	0.00112318	0.152576	0.0369938	6.2995e-07	2.16172e-05	0.000305941	1.51083e-09	8.24001e-06	6.60996e-08	0.000346025	0.000251415	1.00759	0.949449	0.000806068	1.00759	0.0075905	0.0675878	0.00149051	0.0115096	1.00759	7.85375e-07	0.203638	1.00759	1.00759	5.48944e-05	2.7103e-10	0.583521	2.5795e-05	0.00156332
Cluster_FHL1	0.000257755	1.02056	0.392177	9.90014e-09	0.00230143	9.07199e-18	0.000190007	0.000655542	1.772e-27	1.29856e-12	0.672017	9.57582e-13	0.113936	0.000116557	2.57114e-08	0.00201564	0.165989	1.52943e-05	0.0205563	1.0002	4.96402e-06	0.849501	7.46799e-05	1.20803e-08	1.04712e-07	7.32267e-09	7.7386e-13	2.3438e-06	1.02056	0.00590776	1.8181e-09	0.000206158	0.931175	1	1.02056	1.02056	0.685127	0.000400336	0.139356	1.02056	1.65663e-05	0.00260349	1.02056	1.02056	1	1.23567e-09	0.999724	0.00112981	0.00201564
Cluster_FKH1	9.21702e-06	1.0041	0.0249884	0.0633512	0.0162078	0.025015	0.00850428	0.137201	0.205512	1	1	1	1	0.00163638	0.0246381	0.00105645	1	4.92186e-07	1.0041	1.00001	1	0.334296	0.000156244	0.00223871	0.143934	0.00110569	0.151019	0.1104	1.0041	1	7.62878e-06	1.0041	0.643584	1	1.0041	1.0041	1	1	0.0233366	1.0041	0.17397	1	1.0041	1.0041	1	0.0755097	0.205156	0.000811319	0.079728
Cluster_FKH2	9.81e-06	1.00847	0.00351817	0.00760004	1	1.14698e-08	4.94435e-09	0.00319385	0.00112397	1.02931e-08	0.371706	1.84096e-05	1	1.3953e-07	1.21768e-08	0.00256172	0.00236586	2.39722e-24	1.00847	1.00003	1	0.087989	0.0411509	1.68249e-05	5.00693e-05	6.24783e-09	2.94194e-11	3.73076e-08	0.008469	0.000478208	3.82618e-06	1.00847	0.492417	0.0491808	1.00847	1.00847	1	0.00184988	0.000243046	1.00847	0.00818788	5.97186e-07	1.00847	1.00847	0.016663	0.000129109	0.150878	8.69736e-05	3.91755e-05
Cluster_Flavin	0.133831	1.00107	0.133892	0.0170499	0.00428448	0.0334595	0.202333	0.0380344	0.00138485	1	1	0.0212758	1	1	0.380809	0.118419	1	0.0442594	1.00107	1	0.0074882	0.917009	1	0.000264579	0.000413185	0.655733	0.169572	0.79141	1.00107	1	0.602416	1.00107	1	0.00642121	1.00107	1.00107	1	1	0.243387	1.00107	1	1	1.00107	1.00107	1	0.48299	0.449335	0.371985	0.00584416
Cluster_Flocculation	1	1.00107	0.996046	1	1	1	1	0.0380344	1	1	1	1	0.00642121	1	1	1	1	1	1.00107	1	1	0.999368	0.00535331	0.143354	0.164938	0.655733	1	1	1.00107	1	0.602416	1.00107	1	1	1.00107	1.00107	1	1	0.979766	1.00107	0.328684	0.204123	1.00107	1.00107	1	1	0.99993	1	0.118419
Cluster_FZF1	0.421202	1.0041	0.193271	0.0633512	0.0162078	0.025015	6.30599e-07	0.137201	6.33164e-05	0.00131729	0.0205528	0.00286231	1.13948e-06	0.0113702	0.00543182	0.079728	1	1	1.0041	1.00001	0.0282	0.153502	0.0202207	0.000201252	0.00386694	0.00110569	0.000466313	0.0150196	0.00409924	0.0747981	7.62878e-06	1.0041	0.854657	1	1.0041	1.0041	0.208789	1	0.289978	1.0041	0.17397	0.0500617	1.0041	1.0041	1	0.00559991	0.205156	1.29907e-05	0.079728
Cluster_GAL4	0.0579719	1.00302	0.696825	1	1	0.0636657	0.124859	0.102982	0.0117573	0.0113568	0.153276	1	0.0178928	0.02689	0.0328386	0.0459592	1	8.76016e-08	1.00302	1	1.77314e-09	0.921273	1	0.00786947	0.0857669	0.00178708	0.0128899	0.147711	0.00301561	1	0.427605	1.00302	0.924628	1	1.00302	1.00302	0.158415	0.000232114	0.31346	1.00302	1	0.000242512	1.00302	1.00302	1	0.531009	0.95606	0.0299156	0.297602
Cluster_Galactose	0.0152206	1.0015	0.26755	1	1	0.0018011	0.271348	1	1	1	0.0797661	1	0.00898006	0.291718	0.128627	1	1	0.00161716	1.0015	1	6.22223e-11	0.497208	1	0.0174967	0.223069	0.0288453	0.0246031	0.0892565	1.0015	1	0.335034	1.0015	1	1	1.0015	1.0015	0.00296555	1	0.0943073	1.0015	1	0.0358697	1.0015	1.0015	1	0.00593462	0.722788	0.00172659	1
Cluster_GAT1	5.51979e-08	1.00628	0.107274	1	0.0246587	0.000277723	0.0369814	0.00134642	0.00480869	1.8186e-05	0.00457009	9.42537e-08	0.0367668	0.00215325	3.56641e-06	4.8853e-06	0.0546573	1	1.00628	1.00002	7.45188e-06	0.488579	0.030731	0.0108382	0.00311375	0.00479799	5.99554e-05	0.00377809	3.67475e-08	0.00598415	1.6338e-05	1.00628	0.888767	1	1.00628	1.00628	0.300813	1	0.0134319	1.00628	0.00112113	0.00147144	1.00628	1.00628	1	3.26037e-10	0.360321	3.21323e-07	3.20082e-07
Cluster_GAT3	1	1.00215	0.981238	1	1	0.215098	1	1	0.00018564	1	0.112007	1	1	0.389145	0.0559415	0.222922	1	0.0866044	1.00215	1	1	0.997962	1	0.266281	1	0.599727	0.00473118	0.269881	1.00215	1	0.842099	1.00215	0.842099	1	1.00215	1.00215	1	1	0.887931	1.00215	1	0.366738	1.00215	1.00215	1	0.732903	0.998742	1	0.222922
Cluster_GCN4	7.69804e-08	1.0065	0.00347839	0.0982878	0.000238305	5.09268e-07	0.00168611	2.28915e-38	2.36423e-05	0.000378478	0.00503583	0.00707843	0.0380143	6.01363e-08	8.74109e-09	4.27487e-07	1	0.0023312	1.0065	1.00002	1	0.0618739	0.0317771	0.000233181	1.47339e-28	0.002053	1.83651e-10	1.72626e-08	2.03023e-05	0.00639606	0.00214854	1.0065	0.76878	1	1.0065	1.0065	1	1.15939e-12	0.0248236	1.0065	0.00142867	0.000269233	1.0065	1.0065	0.0128301	0.00817515	0.158207	0.121788	0.17062
Cluster_GCR1	0.00642457	1.00302	0.0283554	1.1803e-05	0.0119618	2.19448e-08	0.0026125	0.102982	0.155849	0.0113568	0.153276	0.058493	0.0178928	0.02689	9.84911e-05	0.0459592	0.0267273	0.00673298	1.00302	1	0.000174385	0.133955	0.0149315	0.000651007	0.0857669	3.06352e-05	9.31525e-05	0.000637606	1.00302	1	0.00429983	1.00302	0.00429983	1	1.00302	1.00302	1	1	0.151074	1.00302	0.0182699	0.472655	1.00302	1.00302	1	7.86362e-05	0.364931	0.0299156	0.00447201
Cluster_GCR2	0.00252719	1.00453	0.0479638	0.0022328	0.000115341	0.0135863	2.03549e-05	1	0.224563	0.0248644	1	0.0865061	1	2.96704e-06	0.000317826	0.0948528	0.0398513	3.04921e-05	1.00453	1.00001	0.0311284	0.0301274	1	2.67283e-05	1	2.33291e-08	3.60035e-07	3.37348e-06	0.00453367	0.0823556	3.19757e-05	0.00453367	0.271976	1	1.00453	1.00453	0.228099	0.0354992	0.0831	1.00453	0.018716	0.064415	1.00453	1.00453	1	0.256177	0.160871	0.00160088	0.00156977
Cluster_GeneralTFs	3.26216e-06	1.00737	0.265011	1	1	0.000476143	0.00057645	0.232417	0.000662603	1	1	0.000371299	1	2.54596e-06	0.000133875	0.00136679	0.0638077	0.000217038	1.00737	1.00003	1	0.173746	1	5.6491e-06	0.0063273	5.20028e-08	0.000177109	0.00108649	1.00737	1	0.00711053	0.00737123	0.848385	1	1.00737	1.00737	1	0.056918	0.0775098	1.00737	2.60896e-05	0.452341	1.00737	1.00737	1	0.00182798	0.77141	0.0270886	0.0513641
Cluster_GLN3	0.00115911	1.00628	0.00472867	0.095163	1	1.81124e-06	1.65317e-08	0.0206544	0.0467814	0.000330898	1	0.00662352	0.0367668	4.81077e-07	2.46922e-05	3.20082e-07	0.0546573	0.000114843	1.00628	1.00002	0.0427663	0.0733729	0.000369372	1.8669e-05	0.00311375	0.00479799	0.00354389	1.45423e-05	1.00628	0.112005	2.77787e-06	1.00628	0.20459	1	1.00628	1.00628	0.300813	1	0.147508	1.00628	0.177804	0.37364	1.00628	1.00628	0.0124037	7.96794e-05	0.360321	0.0115412	0.519505
Cluster_Glutamate	0.133831	1.00107	0.465505	0.0170499	1	0.58995	0.0177878	0.0380344	0.058659	1.5286e-05	1	0.0212758	1	0.0208747	0.00658598	0.00584416	1	0.0442594	1.00107	1	1	0.675975	1	0.00867282	0.0116044	0.0518485	0.0122937	0.020483	1.00107	0.000156244	0.199494	1.00107	1	1	1.00107	0.00107388	1	1	0.243387	1.00107	1	0.0181198	1.00107	1.00107	1	0.015481	0.839347	0.0656716	0.118419
Cluster_Glutathione	0.182243	1.0015	0.576086	1	1	0.0162996	0.271348	0.0528511	5.55519e-05	1	0.0797661	0.0296651	1	0.291718	0.00192367	1.20278e-05	1	1	1.0015	1	1	0.797818	1	1	0.001372	0.401144	0.0246031	0.0892565	1.0015	1	0.0182022	1.0015	1	1	1.0015	1.0015	1	1	0.835798	1.0015	0.427674	0.0358697	1.0015	1.0015	1	0.00593462	0.929078	0.478691	1
Cluster_Glycerol	0.182243	1.0015	0.26755	1	1	0.0018011	3.13752e-06	1	0.0811643	0.00276327	0.0797661	1	1	1	0.128627	0.161795	1	0.00161716	1.0015	1	1	0.797818	1	0.0174967	0.001372	0.0288453	0.2291	0.601266	1.0015	1	0.0980527	1.0015	0.335034	0.00898006	1.0015	1.0015	1	1	0.589998	1.0015	0.0949813	1	1.0015	1.0015	0.00300107	0.00593462	0.722788	0.00172659	0.000488486
Cluster_Glycogen	1	1.00172	0.473948	1	1	0.384622	0.000225373	1	0.0037887	0.0906389	1	0.000482141	1	1	0.161521	0.182683	1	0.0698909	1.00172	1	1	0.912767	1	0.219366	0.250608	0.0490647	0.257253	0.0369635	1.00172	0.0321665	0.137915	1.00172	1	1	1.00172	1.00172	1	1	0.205485	1.00172	1	0.00415047	1.00172	1.00172	1	0.0107188	0.898633	0.000240948	0.182683
Cluster_GTS1	0.0433964	1.00606	0.0595924	0.00396314	1	3.59239e-05	0.718935	5.3759e-05	0.0438867	0.0424746	1	0.00618257	1	0.00972032	0.000105942	0.00469633	1	0.00190472	1.00606	1.00002	0.0413182	0.351292	0.000344046	0.000155577	3.86905e-05	4.81408e-05	3.50972e-07	0.00241675	1.00606	0.108349	1.47336e-06	1.00606	0.0849382	1	1.00606	1.00606	1	1	0.047506	1.00606	0.162423	0.034013	1.00606	1.00606	1	0.0492551	0.389084	0.000469868	0.0312845
Cluster_HAL9	0.127319	1.00475	0.370455	0.0730031	1	0.000253179	2.37761e-06	0.15712	0.000116331	0.00204175	1	0.0904427	0.0279969	0.000448635	6.88762e-05	1.1235e-05	0.0417133	0.000929668	1.00475	1.00001	0.0325897	0.607169	0.0233833	0.000423343	0.00671889	0.0153304	9.87394e-05	0.000322562	1.00475	0.0861124	0.0219312	1.00475	0.307295	1	1.00475	1.00475	0.237579	0.000585175	0.13293	1.00475	0.234948	0.00238114	1.00475	1.00475	0.00941678	1.82135e-05	0.966071	0.125256	0.102701
Cluster_HAP2	0.117841	1.00453	0.255387	1	1	2.3097e-05	0.000215031	0.15053	2.50579e-09	0.221012	0.0248644	0.0865061	1	0.00264693	0.584563	0.411563	0.0398513	0.173419	1.00453	1.00001	0.0311284	0.107901	1	0.0246193	0.0362532	0.000123538	0.17712	0.000779834	1.00453	0.0823556	4.30708e-06	1.00453	0.481853	0.0267387	1.00453	1.00453	1	0.0354992	0.0101515	1.00453	0.000659793	0.0126671	1.00453	1.00453	1	0.000467285	0.380724	0.0332836	0.0143984
Cluster_HAP3	0.0358703	1.00562	0.0935183	0.0857274	0.0221292	2.553e-08	0.000757926	0.182983	1.3534e-08	0.037068	0.266109	0.00534308	0.0330164	1.00934e-08	0.000310292	0.000378715	1	0.210165	1.00562	1.00002	0.000617471	0.0423338	1	0.0431211	0.0623876	8.03651e-05	0.000269807	0.00021055	1.00562	1	3.60254e-07	1.00562	0.451206	1	1.00562	1.00562	1	0.0437871	0.28884	1.00562	0.320574	0.324284	1.00562	1.00562	1	0.0105792	0.238227	0.000249657	0.135679
Cluster_HAP4	0.000824589	1.00584	0.0748808	1	0.0229729	3.42394e-06	0.00093908	0.0180293	0.0410625	0.0397358	1.25867e-05	0.00575572	1	0.00145435	0.229289	0.144259	0.050975	0.0241216	1.00584	1.00002	1	0.389478	0.0286362	1.11794e-05	0.0684293	0.000608367	0.258353	0.0144611	0.00584034	0.00519865	7.36989e-11	1.00584	0.0276401	0.0342679	1.00584	1.00584	1	1	0.131681	1.00584	0.0510069	0.340871	1.00584	1.00584	1	8.37673e-08	0.800608	0.001765	0.144259
Cluster_HAP5	0.0433964	1.00606	0.0595924	1	1	0.0100085	0.352896	0.00121355	2.39142e-08	0.283421	0.0424746	0.00618257	1	3.38058e-05	0.106366	0.152949	0.00122027	0.00190472	1.00606	1.00002	0.0413182	0.0286082	0.0296841	0.000155577	3.52895e-06	0.000938654	0.00302051	0.000682469	1.00606	0.108349	1.47336e-06	1.00606	0.179542	1	1.00606	1.00606	0.292105	0.000952633	0.306798	1.00606	0.0171822	0.35733	1.00606	1.00606	1	0.0168513	0.194785	0.0968696	0.0312845
Cluster_Heme	1	1.00172	0.198751	0.0271486	1	0.0284403	0.0456309	1	0.092218	1	1	0.0338341	1	0.0531384	0.00357113	0.182683	1	0.0698909	1.00172	1	1	0.419994	1	0.0228673	0.0302966	6.28457e-05	0.00233035	0.0369635	1.00172	1	0.00478801	1.00172	0.771514	1	1.00172	1.00172	1	1	0.00734385	1.00172	0.471566	0.00415047	1.00172	1.00172	1	0.0652507	0.277919	0.000240948	0.182683
Cluster_HIR1	1	1.00345	0.34619	1	1	0.0342128	2.42079e-06	1	0.0152679	0.173198	1	0.0665789	0.020427	6.14245e-05	0.000279069	0.00663509	1	1	1.00345	1.00001	0.0237932	0.481334	3.30432e-07	4.47506e-06	0.108074	0.0687665	0.00220225	0.00294514	1.00345	0.0633512	0.520915	1.00345	0.778629	1	1.00345	1.00345	1	1	0.178444	1.00345	0.349699	0.0318937	1.00345	1.00345	1	0.0386348	0.797852	1	0.332227
Cluster_HIR2	0.350464	1.00323	0.214388	1	1	0.729432	0.00344062	0.10993	0.16602	0.163295	1	1	1	0.00465702	0.0416427	0.0521852	0.0286119	0.00772467	1.00323	1	0.0223205	0.536693	1	0.00962012	0.00152116	0.0143346	0.0156875	0.0799082	1.00323	1	0.0926726	1.00323	0.746414	1	1.00323	1.00323	1	1	0.425239	1.00323	0.0234437	0.0267738	1.00323	1.00323	1	0.00648079	0.829718	0.00764496	0.00548955
Cluster_Histidine	0.00111966	1.00172	0.198751	1	1	0.0284403	0.0456309	1.13377e-09	1	1	1	1	1	0.00512113	0.161521	0.015582	0.0153515	1	1.00172	1	1	0.419994	2.5705e-05	0.0228673	2.68716e-06	0.0490647	1	0.141549	0.00171987	1	0.0316164	1.00172	0.137915	1	1.00172	1.00172	1	1	0.205485	1.00172	0.120425	1	1.00172	1.00172	1	0.259105	0.898633	0.525055	1
Cluster_HMS1	1	1.00345	0.34619	0.0536051	0.0136619	0.00885966	0.0311087	1	0.0152679	0.014752	1	1	1	0.545771	0.0116255	0.0586924	1	0.00877805	1.00345	1.00001	1	0.481334	0.0170499	0.0011287	0.438695	0.0687665	0.000191496	0.0122661	1.00345	0.0633512	0.00225622	0.00344864	0.520915	1	1.00345	1.00345	0.178932	0.0271486	0.178444	1.00345	0.118615	0.158039	1.00345	1.00345	1	0.00930552	0.797852	0.422216	0.332227
Cluster_HSF1	4.06846e-05	1.00519	0.00511388	0.0793859	1	2.27252e-05	5.0646e-06	0.17015	0.0330337	2.33205e-07	6.80767e-06	2.47873e-06	0.0305094	8.09078e-07	2.21507e-05	0.00263115	1	5.30857e-05	1.00519	1.00001	4.84108e-11	0.00188213	0.000251641	6.14689e-05	0.00923828	4.50855e-09	1.55175e-05	5.16064e-05	2.29343e-11	1.98982e-06	0.000179446	1.00519	6.36751e-07	0.0305094	1.00519	0.00518637	0.256198	0.0404794	8.2281e-06	1.00519	0.00795655	5.44445e-06	1.00519	1.00519	1	7.47533e-06	0.0213126	1.71907e-05	0.00263115
Cluster_IME4	0.00252719	1.00453	0.0479638	0.0022328	3.14315e-07	0.0135863	2.03549e-05	0.15053	0.0257159	0.00177811	0.221012	1.40771e-06	1	0.00264693	0.00189352	0.0948528	1	0.173419	1.00453	1.00001	0.0311284	0.107901	0.02233	0.000335273	0.00565067	0.000123538	0.000769065	0.0113469	1.33008e-08	0.00315593	0.0162998	1.00453	0.891216	0.0267387	1.00453	1.00453	0.228099	0.0354992	0.0324801	1.00453	0.214163	0.064415	1.00453	1.00453	0.00898971	7.56322e-05	0.380724	3.94973e-06	0.0948528
Cluster_INO2	0.00056793	1.0054	0.000564097	7.28798e-05	0.000164584	0.000997404	2.49078e-09	0.015559	0.000195853	8.76432e-09	0.0344731	0.000146274	0.0317636	0.115903	0.000220438	2.50866e-05	0.000971383	0.0208515	1.0054	1.00001	0.0369624	0.140808	1	0.000793439	0.0107005	1.29928e-07	0.00178393	0.0190807	0.00540422	0.000124774	1.47057e-09	1.0054	0.817941	1	1.0054	0.00540422	1	7.49768e-06	0.000345558	1.0054	0.00981009	0.000637002	1.0054	1.0054	0.0106974	1.69679e-09	0.0181465	3.36535e-06	0.000312031
Cluster_INO4	1.15708e-06	1.0065	0.00347839	0.00454255	0.000238305	1.88052e-05	2.51012e-08	7.11667e-05	0.0497445	0.00503583	2.16284e-05	0.000254693	0.0380143	0.0130391	5.45874e-06	0.00605036	0.00140146	0.0293916	1.0065	1.00002	0.0442126	0.0618739	0.0317771	2.37363e-05	0.000525557	1.28806e-07	6.82565e-07	0.000530294	0.00649559	0.115646	1.49568e-09	1.0065	0.76878	0.0380143	1.0065	0.00649559	1	1.31817e-05	0.000164566	1.0065	0.00633735	3.43493e-05	1.0065	1.0065	1	3.61846e-06	0.0506494	4.03905e-06	7.59747e-05
Cluster_InvasiveGrowth	0.0308529	1.00215	0.0178794	0.033827	1	0.0651348	0.000630293	0.0746609	0.00599576	0.112007	1	1	0.012808	0.000866563	0.00106411	0.00158554	1	0.00340639	1.00215	1	0.0149283	0.0735174	1	0.0353164	0.000268931	5.58706e-05	0.0490747	0.000705254	1.00215	0.0400536	0.00254477	1.00215	0.071772	1	1.00215	1.00215	0.115859	0.0170444	0.0901134	1.00215	0.549535	0.366738	1.00215	1.00215	1	0.000469347	0.201713	0.0520612	0.00158554
Cluster_Isoleucine	1	1.0015	0.26755	1	1	0.320544	0.0352327	4.27535e-10	0.00286356	0.00276327	1	0.0296651	1	0.0411341	0.48892	0.161795	1	1	1.0015	1	1	0.797818	1	0.0174967	1.03735e-06	0.401144	1	0.28384	1.0015	0.000326519	0.0980527	1.0015	0.335034	1	1.0015	9.68848e-07	1	1	0.0135819	1.0015	0.427674	1	1.0015	1.0015	1	0.0448013	0.722788	0.018553	0.161795
Cluster_IXR1	5.73319e-05	1.00345	0.34619	1	0.0136619	0.257784	0.000470188	1	0.17607	0.173198	1	0.0665789	1	0.0059787	0.437079	0.332227	1	0.135005	1.00345	1.00001	1	0.860974	0.0170499	0.0836754	1	0.0687665	0.11362	0.242508	1.00345	1	0.0392552	1.00345	0.94794	1	1.00345	1.00345	1	0.0271486	0.339767	1.00345	0.118615	0.518802	1.00345	1.00345	1	0.125695	0.978209	0.0103244	0.332227
Cluster_LEU3	0.421202	1.0041	0.0249884	0.00182543	0.0162078	0.00153623	9.51511e-06	3.45972e-09	6.33164e-05	0.202222	0.202222	0.00286231	1	0.00163638	1.6426e-05	0.00105645	0.0361177	0.158258	1.0041	1.00001	1	0.153502	0.0202207	7.78547e-07	4.78319e-09	0.0555222	2.63751e-06	0.000971103	0.00409924	1	0.00037128	1.0041	0.0854038	1	1.0041	7.93685e-06	1	1	0.153555	1.0041	0.000327012	0.0500617	1.0041	1.0041	1	0.00018471	0.205156	0.51317	0.0108752
Cluster_Leucine	1	1.00107	0.133892	1	0.00428448	0.58995	0.202333	0.000571438	0.058659	1	1	0.0212758	1	0.0208747	0.0691651	0.118419	0.00961942	1	1.00107	1	1	0.675975	0.00535331	0.00867282	0.0116044	0.000258419	0.0122937	0.407197	0.00107388	1	0.199494	1.00107	0.602416	1	1.00107	0.00107388	1	1	0.0464297	1.00107	0.328684	1	1.00107	1.00107	1	0.00104109	0.449335	1	0.118419
Cluster_Lysine	0.227968	1.00194	0.65619	1	1.98409e-05	0.170109	0.0569937	3.44206e-05	1	1	0.101386	0.0379861	1	0.0662033	0.578191	1	1	1	1.00194	1	1	0.965474	1	0.0288206	0.00312454	0.2407	0.284384	0.940556	1.00194	1	0.810053	1.00194	1	1	1.00194	1.00194	0.00500449	1	0.601039	1.00194	0.0264146	1	1.00194	1.00194	0.00385769	0.307661	0.967853	1	1
Cluster_MAC1	0.00171011	1.0041	0.00495218	0.0633512	0.0162078	0.025015	6.30599e-07	0.137201	6.33164e-05	0.0205528	1	0.0785842	1	0.0113702	0.00013915	1.93889e-07	0.000557029	1	1.0041	0.00408341	0.000326519	0.153502	0.000156244	1.40558e-05	0.00386694	0.00110569	0.0300373	0.000971103	1.0041	0.00258234	0.00192867	1.0041	0.401023	1	1.0041	1.0041	1	3.17414e-06	0.0670036	1.0041	0.0522962	0.000122211	1.0041	1.0041	1	2.4987e-05	0.451766	0.00471229	0.079728
Cluster_MAL13	0.624723	1.00737	0.265011	0.00581166	0.0288636	0.015739	1.18067e-06	0.00011781	0.0622419	4.07433e-05	0.0602886	0.000371299	0.000760443	0.00498772	0.000640975	0.00948756	2.89037e-05	0.0033511	1.00737	1.00003	0.0499791	0.624821	1	0.0188273	1.71886e-05	0.00250333	0.00123701	0.0495707	0.00737123	0.000317183	0.0022942	1.00737	0.520806	0.0429906	1.00737	1.00737	1	0.056918	0.0161511	1.00737	2.60896e-05	0.000611028	1.00737	1.00737	0.0145345	0.00182798	0.978614	5.56303e-09	1.51887e-05
Cluster_MAL33	0.00741871	1.00606	0.0221143	2.24022e-08	0.0238161	0.00300265	0.718935	5.3759e-05	0.0438867	0.00413156	0.0424746	0.00618257	0.035518	0.0017779	0.0374144	0.507169	1	0.224413	1.00606	1.00002	1	0.529496	0.0296841	0.00136364	3.52895e-06	0.0297997	0.00302051	0.329884	0.00605862	0.108349	5.148e-05	1.00606	0.718141	0.000514151	1.00606	1.00606	0.292105	0.0470847	0.00659975	1.00606	0.0171822	0.000168988	1.00606	1.00606	1	1.26629e-06	0.389084	1.67794e-09	5.02055e-05
Cluster_Maltose	1	1.00086	1	1	1	1	1	1	1	1	1	1	1	1	1	1	1	1	1.00086	1	1	1	1	1	1	1	1	1	1.00086	1	1	1.00086	1	1	1.00086	1.00086	1	1	1	1.00086	1	1	1.00086	1.00086	1	1	1	1	1
Cluster_ManualAFT1targets	1	1.00367	0.992555	1.44148e-09	7.4783e-05	0.130219	1	1	1	0.182986	1	0.0705971	0.0216921	0.567671	1	1	0.0323713	1	1.00367	1.00001	1	0.999726	0.000124371	0.00144138	0.45863	0.417433	1	0.875668	1.00367	0.0671817	0.0522996	1.00367	0.956736	1	1.00367	1.00367	1	0.0288238	0.964898	1.00367	0.742509	0.174113	1.00367	1.00367	0.0072805	0.149185	0.999996	0.187194	0.00791243
Cluster_ManualG1genes	4.3794e-09	1.01513	0.471023	1	1.22863e-05	1.55976e-10	3.7759e-09	0.0156318	0.00130598	1.31935e-05	0.195311	8.00662e-06	6.01335e-05	1.36105e-08	3.96239e-07	6.09301e-06	0.00726812	3.19143e-13	1.01513	0.0149106	0.0991763	0.781876	0.0718741	9.89027e-12	0.0342329	0.00360377	8.30212e-07	0.000145416	1.01513	0.00253751	7.42013e-06	1.01513	0.501256	6.01335e-05	1.01513	0.0151313	1	1	0.0665843	1.01513	1.0572e-31	8.05784e-06	1.01513	1.01513	1	1.02984e-06	0.998294	0.000259316	0.00148443
Cluster_ManualHAP1targets	1.12094e-07	1.01112	0.240974	2.09951e-05	1.27389e-08	0.000234847	9.6349e-06	1	0.124549	7.17876e-12	0.00287305	0.0196604	0.0639013	3.3863e-06	0.00169323	0.363835	1.56372e-08	0.0104898	1.01112	1.00006	0.0741549	0.484529	0.0535363	1.79118e-05	0.0330676	2.96903e-07	1.47062e-06	0.000201132	1.01112	5.58506e-10	8.2383e-06	1.01112	0.137562	1	1.01112	1.01112	1	0.0842985	0.00528953	1.01112	0.0139994	0.0752664	1.01112	1.01112	0.000117768	9.07456e-10	0.969338	9.16501e-05	0.00150576
Cluster_ManualMethionine	0.540544	1.00584	0.0748808	0.00368743	0.0229729	0.00750642	1.26418e-06	1.47048e-06	1.37661e-05	0.00371972	2.3503e-23	0.00575572	0.0342679	2.51781e-05	0.00212214	0.000455638	0.050975	0.0241216	1.00584	1.00002	1	0.389478	1	0.047462	3.76105e-14	0.00786099	0.0155439	0.0369615	0.00584034	0.00519865	0.000156952	1.00584	0.689927	1	1.00584	1.00584	1	9.51971e-06	0.00288724	1.00584	0.147557	0.709416	1.00584	1.00584	2.05248e-23	0.000187732	0.41922	0.214193	0.000455638
Cluster_ManualM-G1genes	0.291839	1.00258	0.63837	0.0404623	1	0.1177	0.418981	0.0889287	0.135141	0.132883	0.132883	0.0503406	9.05997e-05	0.00189262	0.683783	1	1	0.103025	1.00258	1	1	0.991329	1	0.310395	0.00756665	0.00301553	0.360005	0.666081	1.00258	0.0478798	0.128596	1.00258	0.00825917	1	1.00258	1.00258	1	0.000168636	0.502551	1.00258	0.000120175	0.422107	1.00258	1.00258	1	0.0106415	0.977626	0.67285	0.261197
Cluster_ManualYap1Targets	0.00396148	1.0158	0.991565	8.27494e-05	1.39787e-05	0.00423885	0.0011079	0.0175155	4.67664e-17	1.48549e-06	0.0523465	9.88735e-06	6.83498e-05	1.7631e-07	0.00177333	1.38966e-07	6.21849e-06	0.136656	1.0158	1.00012	0.00469842	0.999986	1	0.0672245	9.82999e-07	0.013432	0.120933	0.0868867	0.00012186	0.0339545	0.0130681	1.0158	0.935536	0.0892052	1.0158	1.0158	1	0.00620218	0.796836	1.0158	0.00778316	0.000293682	1.0158	1.0158	0.030654	2.47021e-06	1	9.72597e-06	1.18337e-06
Cluster_ManualZAP1targets	0.00012523	1.00891	0.627896	0.000326638	0.0347277	2.67742e-05	9.44375e-07	5.07482e-07	0.00135945	0.000103057	0.0120692	2.25418e-05	0.0516475	0.132056	0.000195906	0.018142	0.00261284	0.000452779	1.00891	1.00004	0.00154126	0.873906	0.0432241	2.48158e-05	9.263e-06	0.00673099	1.18186e-05	0.0300557	0.0089091	0.0117398	0.00527967	1.00891	0.71105	1	1.00891	1.00891	1	0.0682778	0.342454	1.00891	0.385238	0.03419	1.00891	1.00891	1	0.00298829	0.999552	0.000149033	0.00320515
Cluster_ManualZAP1targets-2	7.31874e-08	1.01874	0.0352072	5.22937e-09	0.001925	8.9685e-13	5.65874e-12	1.58534e-11	5.87765e-05	0.00043616	0.0173336	2.23778e-05	0.104582	1.92415e-06	7.25056e-14	1.16737e-07	0.000454	2.16765e-09	1.01874	1.00017	0.000194244	0.306492	0.00317033	7.81057e-06	4.83158e-15	2.00311e-06	8.046e-16	7.86489e-07	4.62002e-09	0.0459643	1.96944e-08	1.01874	0.354011	1	1.01874	1.01874	1	0.13698	0.00535398	1.01874	0.0578973	0.000334409	1.01874	1.01874	1	7.2694e-09	0.885337	3.13549e-14	9.06403e-07
Cluster_MATa1	0.0203221	1.00453	0.880564	0.0697962	0.0179024	0.000796682	0.0122556	0.15053	9.60349e-05	1	1	0.00349709	1	0.00264693	4.42348e-05	0.0948528	0.0398513	0.173419	1.00453	1.00001	1	0.107901	0.000191713	2.67283e-05	0.00565067	0.00065445	3.60035e-07	0.000779834	0.00453367	1	0.049893	1.00453	0.481853	1	1.00453	1.00453	1	0.0354992	0.175236	1.00453	0.813022	0.617333	1.00453	1.00453	0.00898971	0.107792	0.380724	0.284719	0.411563
Cluster_Mating	0.00565842	1.00562	0.329339	0.00342112	1	0.0494369	0.104984	0.182983	0.27025	0.037068	1	0.106029	1	0.000161683	0.00162029	0.00356274	0.049129	0.210165	1.00562	1.00002	1	0.254062	0.0275874	9.99808e-05	0.0123043	0.00157155	0.00214444	0.00315977	2.60927e-08	1	0.0215495	1.00562	0.451206	1	1.00562	1.00562	1	8.4688e-06	0.28884	1.00562	0.874714	7.16188e-08	1.00562	1.00562	1	0.0105792	0.66273	0.000249657	0.0257321
Cluster_MBP1	5.18332e-06	1.00781	0.0023031	0.116825	1	1.37628e-05	0.000829697	0.00253517	0.353836	1	0.0667084	0.000440607	8.32729e-06	5.11714e-07	0.000237548	0.000220631	0.00201752	3.94056e-15	1.00781	1.00003	1	0.24767	0.000571438	8.18376e-07	0.0369353	0.000120876	0.00916155	0.000247444	2.94925e-05	1	7.93226e-07	1.00781	0.0682982	0.000852994	1.00781	1.00781	0.358886	0.060176	0.0447353	1.00781	4.01911e-15	2.20665e-08	1.00781	1.00781	1	0.000209713	0.723583	1.46649e-11	0.00177988
Cluster_MCM1	0.00649908	1.00584	0.0288068	0.0888828	1	0.000526156	0.000123888	0.00108928	0.279065	0.000248826	1	0.000185006	1	2.51781e-05	1.10209e-05	0.0284357	0.050975	0.00171132	1.00584	1.00002	1	0.223286	1	0.000125353	0.000286148	6.85238e-07	2.45794e-07	0.000388698	1.63571e-05	0.00519865	7.47194e-07	1.00584	0.0276401	1	1.00584	1.00584	1	0.000885348	0.00976198	1.00584	0.00337423	7.80919e-19	1.00584	1.00584	1	5.26672e-06	0.215603	1.04745e-08	0.00410311
Cluster_MET31	1	1.00367	0.0457312	0.0568643	1	0.297034	5.69117e-05	0.00733154	3.95804e-05	0.000939997	1.05538e-06	1	1	0.000942304	5.27752e-05	2.06355e-06	0.000443906	0.00989198	1.00367	1.00001	1	0.071711	1	0.409492	1.33819e-09	0.000338471	0.00026334	2.83797e-06	1.00367	0.0020638	0.000108143	1.00367	0.564348	0.000186156	1.00367	1.00367	0.189005	0.0288238	0.265737	1.00367	0.0362159	0.174113	1.00367	1.00367	1.01519e-11	0.000452711	0.530029	0.0576013	0.0654631
Cluster_MET4	0.437657	1.00432	0.156181	0.0665789	1	0.2177	0.00015941	4.91513e-09	1.68606e-09	0.211672	2.50206e-11	0.00317218	0.000259624	0.0136883	0.000213601	0.00129542	0.0379861	0.165872	1.00432	1.00001	1	0.846021	1	0.0215733	9.99916e-12	0.00745809	0.00523117	0.0229347	8.82315e-06	0.0785842	0.000631571	1.00432	0.67918	1	1.00432	0.00431638	1	1	0.0469429	1.00432	0.0151887	0.0570224	1.00432	1.00432	2.06957e-11	4.44922e-05	0.837775	0.0272855	0.00129542
Cluster_MIG1	5.22981e-05	1.0054	0.379376	1	1	0.000997404	5.954e-07	0.176591	0.00313129	0.00297404	1	0.102156	0.0317636	0.00590774	3.39422e-05	0.00307289	0.0472799	0.202946	1.0054	0.0053764	0.0369624	0.0513202	1	0.175811	0.00156186	0.00102241	0.000213942	2.00427e-05	1.0054	0.0972955	0.046708	1.0054	0.940122	0.0317636	1.0054	1.0054	0.265339	1	0.351066	1.0054	0.29896	0.307593	1.0054	1.0054	1	0.188385	0.262738	0.176621	0.127222
Cluster_Mitochondria	4.53854e-13	1.00979	0.873633	1	0.0380667	7.60733e-06	0.00321921	0.00480424	0.00193018	0.0155434	0.0981006	0.0155019	1	3.88273e-05	0.0184954	0.0247502	1	0.0614819	1.00979	1.00005	0.0656832	0.927344	0.000894498	0.000360915	2.07404e-05	0.00272259	0.000180179	0.0377916	0.00979103	0.0140371	0.00509957	1.00979	0.793286	1	1.00979	1.00979	0.426633	0.0747153	0.173	1.00979	0.259469	0.00339831	1.00979	1.00979	0.0192142	0.00230714	0.98911	0.776235	1.15257e-05
Cluster_MitochondrialRPs	5.41234e-21	1.01178	0.00196929	0.170318	1	0.000177436	3.74244e-07	0.064589	0.00378219	0.000387118	0.0252275	0.0218974	0.00191758	1.71454e-08	1.824e-08	0.0104736	0.00450064	0.000106102	1.01178	1.00007	5.48715e-07	0.0215082	1.44569e-05	0.000193347	0.000538585	4.37713e-10	3.63204e-10	1.17238e-07	6.7603e-05	0.198919	2.47566e-05	1.01178	0.570582	1	1.01178	0.0117838	1	0.0890574	0.000259209	1.01178	0.398582	0.00945314	1.01178	1.01178	1	0.000164121	0.0317526	0.0187004	0.00203253
Cluster_MOT3	0.311942	1.0028	0.328669	1	4.29395e-05	0.0470485	0.0175103	0.0959821	0.0101554	1	1	1	1	0.126638	0.10885	1	1	0.00580414	1.0028	1	0.0193693	0.397459	7.14531e-05	0.000476204	0.00958396	0.0855409	0.0104026	0.0355844	1.0028	1	0.378536	1.0028	1	1	1.0028	1.0028	1	1	0.209069	1.0028	0.0716449	0.447956	1.0028	1.0028	1	0.0662833	0.887174	0.323328	1
Cluster_mRNAprocessing	9.82894e-15	1.02676	0.0762506	0.00729033	0.00381114	1.41958e-14	3.40891e-11	2.52475e-06	6.09677e-11	4.67243e-11	0.0129558	0.0923968	0.00921046	3.59481e-11	8.05623e-12	1.15924e-06	1.20669e-06	1.53815e-11	1.02676	1.00034	0.0126787	0.0107294	4.40643e-11	5.33405e-16	4.20799e-09	4.04559e-12	6.05982e-16	5.18998e-14	3.01262e-06	0.0119265	8.22778e-07	0.000348886	0.956652	1	1.02676	1.02676	0.775867	4.92694e-11	0.112382	1.02676	0.311158	0.0173515	1.02676	1.02676	0.0508286	3.452e-05	0.487246	1.21601e-05	6.65204e-06
Cluster_MSS11	0.000142512	1.0041	0.0249884	0.00182543	1	0.00682492	0.00112283	0.137201	6.33164e-05	0.00131729	0.202222	0.0785842	1	0.00163638	0.00013915	0.079728	1	0.158258	1.0041	1.00001	1	0.334296	1	0.00223871	1.12768e-07	0.00110569	2.63751e-06	0.00420774	1.0041	0.00258234	5.88353e-05	1.0041	0.854657	1	1.0041	1.0041	1	1	0.289978	1.0041	0.17397	0.0500617	1.0041	1.0041	1	0.00559991	0.451766	0.000113533	7.6962e-05
Cluster_MTH1	0.000107434	1.00388	0.000709419	0.060113	8.41068e-05	0.157405	6.24187e-06	0.000318749	0.0191706	4.69465e-05	0.00111861	0.00256761	0.0229558	0.000131276	0.075205	0.0724804	0.0342461	0.150575	1.00388	1.00001	0.026733	0.182048	1	9.86297e-06	2.33981e-05	0.041762	0.138284	0.0305553	7.09782e-06	0.0709973	0.00119096	1.00388	0.359663	1	1.00388	1.00388	0.198957	1	1.55307e-05	1.00388	0.00162476	0.00719101	1.00388	1.00388	1	0.000109052	0.0558927	1.01361e-10	0.000850244
Cluster_NDD1	0.000915274	1.00891	0.0176459	0.00837677	1	0.00131122	8.55762e-10	0.273276	0.00135945	6.67854e-06	0.0120692	2.25418e-05	1	0.0126104	1.38475e-06	0.018142	0.00261284	4.4722e-11	1.00891	1.00004	1	0.0657088	0.0432241	0.00757308	7.31984e-05	3.93348e-09	1.18125e-08	3.30491e-08	3.84841e-05	0.0117398	2.06575e-06	1.00891	0.384933	0.00110706	1.00891	1.00891	1	0.00204358	0.0222313	1.00891	0.000796634	9.73062e-10	1.00891	1.00891	0.0175138	0.000238139	0.254454	9.58487e-07	0.00320515
Cluster_NRG1	0.498962	1.00519	0.866105	0.0793859	0.0204401	0.776021	1.45052e-09	0.17015	0.252302	0.248386	1	0.00456088	0.0305094	0.00491484	0.0618605	0.118898	1	0.195662	1.00519	1.00001	0.0355067	0.996655	0.0254872	0.0350723	0.207853	0.00927759	0.010243	0.171418	1.28426e-05	1	0.205791	1.00519	0.795109	1	1.00519	1.00519	0.256198	1	0.582184	1.00519	0.032379	0.0202652	1.00519	1.00519	1	0.0062263	0.999732	0.000122741	0.00263115
Cluster_NuclearProteinTargetting	3.5638e-16	1.0109	0.0134727	1	0.000667241	3.02773e-08	1.31534e-11	3.3955e-05	4.58508e-09	0.000268807	0.117023	0.0189378	0.00164531	5.44453e-10	9.88112e-05	0.00758996	0.00386824	4.37585e-06	1.0109	1.00006	0.00228766	0.0845076	1.88366e-13	1.80166e-08	8.65325e-10	0.000162439	9.26037e-06	3.17561e-06	0.0108967	1	2.85422e-07	0.0108967	0.471165	1	1.0109	1.0109	1	0.00302935	0.0595354	1.0109	0.00111634	0.182284	1.0109	1.0109	1	0.000205906	0.118915	0.00109567	0.354772
Cluster_PDR1	0.050608	1.0028	0.328669	0.043764	1	0.000290348	0.00193228	0.0959821	0.145557	1	0.143139	1	1	0.021888	0.000552292	0.0400324	1.40981e-06	0.000182684	1.0028	1	1	0.397459	0.0138709	0.00632265	0.0752123	0.0855409	6.1695e-05	0.00902408	1.0028	1	0.0025111	1.0028	0.669877	1	1.0028	1.0028	1	1	0.804447	1.0028	0.645507	0.111908	1.0028	1.0028	1	0.820356	0.700438	0.022937	1
Cluster_PentosePhosphate	1	1.00194	0.382827	0.0304932	1	0.445912	0.334419	0.0674458	0.103141	0.00466579	1	1	1	0.000540197	0.0419302	0.203054	0.0172557	1	1.00194	1	0.0134441	0.870601	0.00961942	0.00203101	0.03806	0.539386	0.00340236	0.202746	1.00194	0.0361177	0.0494774	1.00194	1	1	1.00194	1.00194	1	1	0.341554	1.00194	0.00312533	0.0579914	1.00194	1.00194	1	0.0891597	0.864023	0.00537984	0.0011303
Cluster_Peroxisome	1	1.00432	0.304543	1	0.0170554	0.0097789	0.00144397	4.91513e-09	2.8187e-06	0.00153687	0.211672	0.0825533	1	0.249377	0.000213601	0.396482	1	0.0135859	1.00432	1.00001	1	0.128929	1	0.122571	1.82324e-07	0.000376353	2.29976e-07	0.00710457	1.00432	0.0785842	0.0386953	1.00432	0.67918	1	1.00432	1.00432	1	1	0.113812	1.00432	0.00297515	0.0570224	1.00432	1.00432	1.75103e-05	0.00771537	0.18181	0.0951951	0.0125657
Cluster_PHD1	0.0752764	1.00759	0.131741	1	0.029703	0.00716499	7.13304e-11	0.238387	5.14502e-05	0.000692175	1	0.00955859	1	0.00114173	0.000179457	0.00156332	0.0656283	0.0390846	1.00759	1.00003	1	0.588201	0.0369938	0.000562258	2.16172e-05	0.00108439	0.000214669	3.67843e-05	0.0075905	0.000346025	1.31476e-05	1.00759	0.864228	0.0442313	1.00759	1.00759	1	0.00149051	0.300212	1.00759	0.0150432	1.51187e-05	1.00759	1.00759	1	0.00787001	0.865696	9.42338e-09	0.00156332
Cluster_PHO4	0.331478	1.00302	0.00356451	1	1	0.0171375	0.000231732	1	0.0117573	0.0113568	0.153276	0.00154294	0.0178928	0.000343275	9.84911e-05	0.000300427	0.0267273	0.000231051	1.00302	1	1	0.0258325	0.0149315	3.91979e-05	0.396612	3.06352e-05	0.0128899	3.88166e-07	1.00302	0.0556455	0.000722371	1.00302	0.198618	1	1.00302	1.00302	1	0.000232114	0.151074	1.00302	0.291624	1.6328e-05	1.00302	1.00302	1	0.084074	0.106212	4.22433e-07	0.297602
Cluster_Phospholipid	1.44516e-09	1.00759	0.0104324	1	0.00032549	0.104375	1.39798e-05	5.65558e-06	0.000741462	0.000692175	0.0634704	0.00955859	0.000806068	2.74555e-05	0.000825582	0.00156332	3.26784e-07	0.272332	1.00759	1.00003	0.051416	0.588201	0.0369938	4.79446e-08	0.000178232	1.76041e-05	0.000214669	0.0296465	1.00759	0.000346025	0.000251415	1.00759	0.551121	0.0442313	0.0075905	2.784e-05	0.35089	0.0585482	0.00417552	1.00759	0.0150432	0.00402203	1.00759	1.00759	1	1.53515e-07	0.583521	2.5795e-05	0.00156332
Cluster_Polyamine	0.133831	1.00107	0.955975	1	1	0.58995	1	0.0380344	1	1	1	1	1	0.0208747	0.380809	1	1	1	1.00107	1	1	0.988715	1	0.143354	0.164938	0.246327	0.169572	0.407197	1.00107	1	0.199494	1.00107	1	1	1.00107	1.00107	1	1	0.979766	1.00107	1	1	1.00107	1.00107	1	0.11822	0.997911	0.371985	1
Cluster_primig-EarlySpo	0.000171564	1.01245	0.354652	0.0157916	0.0480316	0.000133998	0.012	6.45373e-05	0.00054281	2.34918e-07	0.000498964	8.67154e-08	0.07119	4.73497e-09	1.49097e-06	0.000465141	0.104893	1.23741e-17	1.01245	1.00007	0.0825607	0.859945	1	4.53322e-05	0.000781542	0.0171114	7.71011e-08	0.00173886	0.0124507	0.00146163	0.000210976	1.01245	0.767125	3.37791e-05	1.01245	0.0124507	0.153393	0.0937947	0.0647502	1.01245	0.0033956	0.10879	1.01245	1.01245	0.000147483	1.68093e-06	0.993242	0.0266021	0.0026882
Cluster_primig-LateSpo	1.9212e-11	1.04145	0.583496	1.0462e-06	0.0002275	6.15844e-13	3.98854e-20	3.2773e-18	9.70938e-23	1.10023e-07	0.36402	8.47358e-10	4.99523e-07	7.96251e-18	4.41145e-18	2.13955e-09	6.72609e-16	7.57349e-21	1.04145	0.0398381	2.21329e-08	0.41515	1	4.20166e-07	2.0746e-28	1.46222e-09	1.27923e-24	3.73985e-12	5.75006e-12	5.78572e-05	1.64591e-08	1.04145	0.990755	3.17164e-05	1.04145	0.000831199	0.898109	4.37172e-06	0.0342209	1.04145	0.00126464	1.46228e-05	1.04145	1.04145	2.05033e-05	4.3098e-12	0.998417	3.06777e-09	1.47431e-15
Cluster_primig-MidSpo	0.00104336	1.00913	0.0700173	0.000351027	0.0355633	0.0133648	9.70769e-06	1	0.000126464	0.00139189	0.0128906	0.165872	0.00116175	0.00344048	4.68734e-08	1.87367e-10	5.50218e-05	0.00611585	1.00913	0.00904909	0.00161716	0.635372	1	3.31639e-06	1.14352e-05	0.00112053	0.000108325	8.09411e-06	0.00912937	0.000596074	0.0067231	1.00913	0.267475	4.11137e-16	1.00913	1.00913	1	3.69126e-05	0.00692911	1.00913	0.000975832	0.0100327	1.00913	1.00913	7.94759e-05	0.000317438	0.962653	4.11273e-05	0.0196762
Cluster_Proline	1	1.00086	0.596789	0.0136619	1	1	0.165424	0.0305418	0.0472041	1	1	1	1	0.0129323	0.31848	0.0959044	0.00770215	1	1.00086	1	1	0.772388	0.00428448	0.00530952	0.00712791	0.573852	1	0.714567	1.00086	1	0.521832	1.00086	0.521832	1	1.00086	1.00086	1	1	0.746985	1.00086	1	1	1.00086	1.00086	1	0.0771246	0.893418	0.310722	0.0959044
Cluster_Proteasome	5.55125e-13	1.00671	0.0706653	1	0.0263423	0.000613775	0.000315465	1	2.79322e-05	2.55574e-05	0.00552923	1.3413e-07	1	0.000526115	0.00132376	0.0406923	2.17748e-05	0.00256489	1.00671	1.00002	0.045657	0.5801	0.000422685	2.65224e-06	0.00420803	4.91269e-05	0.000741518	0.000883019	1.00671	0.119274	0.000206729	1.00671	0.976359	1	1.00671	1.00671	1	0.0520125	0.0422849	1.00671	0.209922	0.0471575	1.00671	1.00671	1	0.000765771	0.307098	0.000219943	0.0406923
Cluster_Purine	2.09022e-06	1.00497	0.00707458	0.0761997	1	0.160077	3.50843e-06	1.15677e-25	0.0305124	5.43799e-06	0.00232851	0.00011325	1	3.54791e-08	0.000104119	0.00223507	1	0.188314	1.00497	1.00001	1	0.191071	1.04263e-06	3.41897e-06	5.80481e-19	1.66168e-06	0.000129587	0.000130376	1.00497	9.6573e-05	0.00241069	1.00497	0.557999	1	1.00497	1.00497	1	0.0388219	0.000145575	1.00497	0.027291	0.080436	1.00497	1.00497	1	0.000194579	0.125423	0.0475698	0.11072
Cluster_PUT3	0.000156059	1.0065	0.0371097	0.000127307	1	3.29921e-06	0.00168611	2.55273e-06	2.36423e-05	0.0481571	0.00503583	0.000254693	0.0380143	5.85561e-05	3.58273e-05	6.24203e-06	0.0564937	0.000131648	1.0065	1.00002	8.27451e-06	0.619199	0.0317771	2.0193e-06	6.26575e-05	5.41384e-06	0.000616379	2.97163e-05	1.0065	0.00639606	8.05906e-07	1.0065	0.586041	0.0380143	1.0065	1.0065	1	1	0.00294565	1.0065	0.00142867	0.00177199	1.0065	1.0065	0.0128301	6.62781e-08	0.723015	2.73555e-05	6.24203e-06
Cluster_Pyrimidine	0.00420152	1.00519	0.433231	0.00291697	0.0204401	0.000131761	0.00342714	0.0143835	7.44956e-06	0.0319531	1	0.0982676	0.0305094	0.000746414	0.0618605	0.020762	0.000894569	1	1.00519	1.00001	1	0.835017	0.0254872	4.70477e-06	0.0012858	0.00263548	0.217385	0.0837706	1.00519	0.0935823	0.000858633	1.00519	0.930347	1	1.00519	1.00519	0.256198	0.0404794	0.420039	1.00519	0.00026984	0.000502584	1.00519	1.00519	1	7.47533e-06	0.947037	0.158758	0.000254642
Cluster_RAP1	0.484288	1.00497	0.318045	1	0.0195947	0.000414453	0.270287	0.163659	5.9518e-06	0.000130025	0.239368	0.0943632	1	0.000582907	0.000649931	0.000205645	0.043572	0.188314	1.00497	1.00001	0.0340492	0.864124	0.0244357	0.03137	0.00791286	1.21261e-05	1.1337e-05	0.0025048	1.00497	0.00378373	0.000547339	1.00497	0.919077	0.0292538	1.00497	1.00497	0.0315282	0.0388219	0.0425565	1.00497	0.256067	0.274009	1.00497	1.00497	1	0.000194579	0.957235	0.0028873	0.11072
Cluster_RCS1	0.108553	1.00432	0.488263	0.0665789	1	0.000487905	2.86996e-09	0.0100949	0.0234452	1	0.211672	0.0825533	1	0.0020976	2.74746e-05	0.0125657	0.000618301	0.165872	1.00432	1.00001	1	0.292748	0.00017353	0.00273294	0.0318814	0.000376353	5.45124e-05	1.07061e-06	1.00432	1	0.0117905	1.00432	0.441876	1	1.00432	1.00432	1	1	0.0469429	1.00432	0.460007	0.223606	1.00432	1.00432	1	0.0016712	0.65854	0.0951951	0.0871905
Cluster_REB1	0.208037	1.0065	0.00347839	2.40469e-06	0.0255008	5.09268e-07	0.000253612	0.0220234	0.00529791	0.00503583	1	0.121361	0.0380143	6.01363e-08	7.27902e-07	7.59747e-05	0.0564937	0.23841	1.0065	1.00002	4.81447e-08	0.0191729	0.000395585	2.1664e-11	6.26575e-05	5.41384e-06	7.58248e-05	1.40098e-07	0.00649559	0.000217432	0.000133835	1.0065	0.76878	1	1.0065	1.0065	1	0.0503724	0.00294565	1.0065	0.00633735	3.43493e-05	1.0065	1.0065	1	5.2221e-07	0.158207	0.0139364	4.27487e-07
Cluster_RFX1	0.0154266	1.0041	0.0813734	1	0.0162078	0.000285299	0.000115815	1	0.00138827	0.202222	1	0.0785842	1	0.000184233	0.0886894	0.079728	0.000557029	2.00072e-05	1.0041	1.00001	0.0282	0.153502	1	0.112471	2.15673e-06	0.00110569	0.151019	0.000971103	1.0041	1	0.00037128	1.0041	0.643584	0.0242181	1.0041	1.0041	1	1	0.0670036	1.0041	3.90121e-05	0.00879583	1.0041	1.0041	1	0.0228316	0.205156	0.235046	0.0108752
Cluster_RGM1	1	1.00367	0.992555	0.0568643	1	0.0129797	1	1	0.0171715	0.182986	1	0.0022882	1	0.567671	0.000437475	4.26243e-05	1	0.00989198	1.00367	1.00001	1	0.998478	1	1	0.45863	0.0896829	1.9072e-05	0.145782	1.00367	1	0.318228	1.00367	1	1	1.00367	1.00367	1	1	0.989666	1.00367	0.378156	0.174113	1.00367	1.00367	1	0.894184	0.999966	0.0576013	0.3489
Cluster_RGT1	0.000322067	1.00737	0.265011	0.00018607	1	0.015739	1.12424e-07	0.0278614	0.00754858	0.332986	1	1	1	2.54596e-06	7.77724e-11	4.88944e-09	1	0.0370594	1.00737	1.00003	1	0.00842929	3.51043e-06	6.01205e-12	0.000146909	1.99493e-06	2.20586e-06	1.96577e-05	1.00737	1	0.00711053	1.00737	0.848385	1	1.00737	1.00737	0.342796	1	0.142486	1.00737	0.260753	0.452341	1.00737	1.00737	5.17539e-05	0.00182798	0.238204	0.00220636	0.000158652
Cluster_RIM101	0.00741871	1.00606	0.386923	0.092028	1	0.00078597	0.00115181	0.0193228	0.287776	1	1	1	0.035518	0.0429265	0.0110081	0.0312845	1	3.91859e-06	1.00606	1.00002	1	0.351292	1.92555e-06	4.11475e-09	0.0747262	0.000938654	0.0176311	0.0204903	1.00606	1	2.02566e-07	0.00605862	0.718141	0.035518	1.00606	1.00606	1	0.0470847	0.047506	1.00606	0.363775	0.034013	1.00606	1.00606	1	0.259305	0.389084	0.0968696	0.000543775
Cluster_RLM1	0.350464	1.00323	0.0818148	0.0503353	1	0.00106822	0.000335199	0.00571551	0.16602	0.163295	1	0.00177574	1	0.0324483	0.151564	0.315131	1	0.127116	1.00323	1	1	0.75221	0.0159911	0.0746634	0.000117683	0.0143346	0.101767	0.605429	1.00323	1	0.00690616	1.00323	0.937358	1	1.00323	1.00323	0.168736	1	0.107142	1.00323	0.101891	0.000350665	1.00323	1.00323	1	0.00111472	0.829718	0.00118132	0.0521852
Cluster_RME1	0.00948365	1.00345	0.744452	0.0536051	0.0136619	0.762442	3.82235e-05	0.00650043	0.0152679	0.173198	1	0.0665789	0.00016435	0.0385566	0.174622	0.332227	0.0304932	1	1.00345	1.00001	1	0.947209	0.0170499	0.0115797	0.0173613	0.0213458	0.0187995	0.242508	0.00344864	0.0633512	0.116953	1.00345	1	1	1.00345	1.00345	1	1	0.535132	1.00345	0.118615	0.0318937	1.00345	1.00345	1	0.0386348	0.978209	0.0103244	0.00663509
Cluster_RNAPol	5.52714e-17	1.01156	0.501645	0.0137438	0.0447186	8.57245e-10	4.06863e-09	0.0624934	7.89001e-09	0.0240227	1	2.13482e-06	1	7.80886e-07	2.29665e-06	4.73501e-06	0.0043383	9.69189e-05	1.01156	1.00006	0.00256785	0.299693	2.72338e-13	4.49519e-15	1.2279e-05	4.28421e-05	3.01014e-08	0.00015457	1.01156	0.0191643	2.46463e-07	1.01156	0.546409	2.70967e-05	1.01156	1.01156	0.480914	7.4656e-05	0.0284135	1.01156	0.0465107	0.00854226	1.01156	1.01156	1	0.00396404	0.0901737	0.0934824	0.000294392
Cluster_ROX1	0.331478	1.00302	0.482994	1	1	0.183274	7.83573e-07	0.102982	0.155849	0.153276	1	1	1	0.498603	0.12958	0.00447201	0.0267273	1	1.00302	1	0.0208459	0.799244	1	0.351874	0.0857669	0.781639	0.09029	0.0161483	1.00302	0.0556455	0.00429983	1.00302	0.924628	1	1.00302	1.00302	1	1	0.31346	1.00302	0.291624	0.000242512	1.00302	1.00302	1	7.86362e-05	0.95606	0.000765554	0.0459592
Cluster_RPH1	0.0230537	1.00475	0.370455	1	1	0.0183708	0.00228187	0.0121552	0.00215074	0.230244	0.0271467	1	1	0.66237	0.00256245	0.00188213	0.0417133	0.000929668	1.00475	1.00001	1	0.407375	0.0233833	0.0278852	0.0409166	0.235303	0.00746216	0.000322562	1.00475	1	0.000336155	1.00475	0.742292	1	1.00475	1.00475	1	1	0.402786	1.00475	0.00502492	0.634484	1.00475	1.00475	1	0.0136242	0.90604	0.00217151	0.00188213
Cluster_RPs	0.0014746	1.03049	0.999782	1.13097e-10	9.51085e-05	7.89362e-12	2.35022e-05	0.0862879	9.20185e-28	1.91319e-11	0.805627	2.41239e-14	0.0117329	0.000234268	1.00897e-06	0.0516937	0.0265882	2.12855e-07	1.03049	1.00044	3.93636e-07	1	0.13765	2.69916e-06	0.000275697	5.46028e-06	1.51424e-13	0.000347735	1.03049	0.104618	3.00314e-05	1.03049	0.979248	1	1.03049	1.03049	0.499458	4.43005e-05	0.973858	1.03049	0.014845	0.000952075	1.03049	1.03049	1.00001	5.44706e-07	1	0.0543679	0.00187732
Cluster_rRNAprocessing	2.03139e-09	1.00781	0.589624	1	1	0.00919174	2.18333e-07	0.000148	0.068851	0.0667084	0.0667084	1	1	0.00136042	2.35703e-08	0.000220631	0.00201752	0.00394883	1.00781	1.00003	0.0528511	0.0211306	3.33408e-30	6.4095e-31	2.69587e-07	0.012765	2.19518e-09	3.39954e-06	2.94925e-05	1	0.0682982	1.00781	0.955887	1	1.00781	1.00781	1	1	0.500553	1.00781	0.295851	0.215382	1.00781	1.00781	1	0.148146	0.367982	0.398825	0.225271
Cluster_RTG1	7.98608e-06	1.00825	0.00464085	0.00722472	0.0322178	7.25134e-06	0.000197131	0.000183433	0.010288	0.364143	0.00979142	1	0.0479454	5.58596e-05	4.37317e-07	3.02434e-06	4.05896e-05	1.87274e-05	1.00825	1.00003	0.0557156	0.0145222	0.040113	1.14161e-07	4.10203e-05	0.000939604	5.08448e-05	1.53973e-08	0.00824916	0.144275	4.28824e-07	1.00825	0.177595	1	1.00825	1.00825	0.0780404	1	0.0105588	1.00825	0.331492	0.00123155	1.00825	1.00825	0.0162375	0.000388461	0.165808	0.000313195	0.243811
Cluster_RTG3	0.0132609	1.00388	0.0338913	1	1	0.000158089	0.0425007	1	0.00117907	1	1	0.0745988	0.000209306	0.588519	9.3982e-06	1	0.0342461	0.150575	1.00388	1.00001	0.026733	0.182048	1	0.00180977	0.0240249	0.00063143	3.38791e-09	7.6413e-05	1.00388	1	2.91894e-05	1.00388	0.0676801	1	1.00388	1.00388	1	1	0.363042	1.00388	0.40608	1	1.00388	1.00388	1	0.00395034	0.490075	0.21082	1
Cluster_RTS2	0.00404734	1.00258	0.185321	1	3.63438e-05	1.08646e-05	0.0958588	0.00364528	0.00865938	1	1	1	0.0153532	0.000147013	0.0187935	0.261197	1	1	1.00258	1	0.000126658	0.456374	0.0128094	0.00497347	0.0651157	0.18431	0.00821956	0.0745702	1.00258	1	0.0376312	1.00258	1	1	1.00258	1.00258	1	1	0.283258	1.00258	0.0102085	1	1.00258	1.00258	1	0.00165858	0.743531	0.67285	0.261197
Cluster_SFL1	0.108553	1.00432	0.156181	1	1	0.0097789	1.4094e-05	0.143891	1	0.00153687	0.0226657	0.00317218	0.0254791	2.44116e-05	2.74746e-05	0.00010059	1	0.0135859	1.00432	1.00001	0.0296651	0.698601	1	0.122571	0.156384	8.98753e-06	0.00060358	0.000393439	1.00432	1	0.0386953	1.00432	0.0386953	1	1.00432	0.00431638	1	0.0338341	0.00390339	1.00432	0.193805	0.223606	1.00432	1.00432	1	0.02931	0.415277	2.17824e-05	0.00129542
Cluster_SFP1	0.0177799	1.00432	0.0183384	0.0665789	0.0170554	0.0332191	0.0556878	1	7.77893e-08	0.0226657	1	7.3501e-05	0.0254791	0.249377	0.0304597	0.396482	0.000618301	0.165872	1.00432	1.00001	0.0296651	0.292748	0.00017353	0.00026181	4.60513e-05	0.000376353	0.00523117	0.0622124	8.82315e-06	0.00286231	1.93794e-06	0.00431638	0.874154	0.0254791	1.00432	1.00432	0.218502	0.000482141	0.0469429	1.00432	0.797444	0.00150786	1.00432	1.00432	1	4.44922e-05	0.415277	0.0001747	0.0125657
Cluster_SIG1	1.31974e-09	1.00584	0.0748808	9.22964e-05	1	4.8172e-07	1.36272e-05	0.189328	0.00391516	0.274815	1	0.109885	1	2.51781e-05	1.26927e-09	1.72595e-07	1	1	1.00584	1.00002	0.000666391	0.00779759	0.0286362	1.11794e-05	0.000286148	0.0585863	2.45794e-07	3.58114e-10	1.00584	1	0.0706262	1.00584	0.486341	1	1.00584	1.00584	1	0.0454371	0.0646684	1.00584	0.0144023	0.0301751	1.00584	1.00584	1	0.0134503	0.631395	5.79088e-05	0.00410311
Cluster_SIP4	6.30278e-05	1.00803	0.0434717	1	1	0.000367538	0.0051026	0.000165029	0.00955617	3.58045e-06	1	0.147592	0.0467087	4.44637e-05	1.95896e-06	6.96855e-10	4.11482e-07	0.00427052	1.00803	1.00003	0.0012554	0.116551	0.0390741	0.00485483	3.01495e-08	0.00065957	0.0442169	6.71442e-06	0.00802946	0.140745	7.09039e-06	1.00803	0.770888	0.0467087	1.00803	1.00803	1	0.00166551	0.124849	1.00803	0.313626	0.816485	1.00803	1.00803	1	0.00111588	0.527781	0.227885	0.0632508
Cluster_SKN7	0.00354952	1.00803	0.0434717	0.11988	0.0313801	0.00409594	0.000985567	2.68276e-07	0.000918733	0.000857954	0.0700006	0.000478172	0.0467087	7.20146e-08	0.0470424	0.012763	0.0692601	0.0432589	1.00803	1.00003	1.57642e-05	0.360155	4.55374e-06	0.00485483	3.58268e-07	1.64889e-11	0.150797	0.000403882	1.44236e-10	1.1959e-05	3.29238e-05	1.00803	0.276686	0.000901219	1.00803	0.00802946	1	2.50848e-05	0.00193974	1.00803	1.08207e-05	0.000172932	1.00803	1.00803	1	6.62264e-05	0.343013	8.68465e-06	0.000258044
Cluster_SKO1	0.0078663	1.00323	0.214388	0.0503353	1	0.000154746	0.0261066	0.00018059	0.16602	0.0130056	1	0.0625443	1	0.00465702	7.2443e-08	0.000401844	0.0286119	0.000287006	1.00323	1	1	0.109088	1	0.00962012	0.00152116	0.000558882	1.37429e-08	2.19071e-06	1.00323	0.0595058	0.00690616	1.00323	0.746414	1	1.00323	1.00323	1	1	0.425239	1.00323	0.697865	0.496254	1.00323	1.00323	1	0.10393	0.326635	0.38998	0.00548955
Cluster_SMP1	0.000185728	1.00432	0.00346483	0.0020242	1	8.26938e-05	1.01139e-06	0.143891	0.00161942	0.211672	1	0.00317218	1	0.0020976	2.92208e-06	0.00010059	1	6.51904e-07	1.00432	1.00001	1	0.128929	0.00017353	1.16746e-06	1.82324e-07	0.000376353	5.45124e-05	0.00710457	0.00431638	1	0.000110988	1.00432	0.874154	1	1.00432	1.00432	0.218502	0.000482141	0.0154678	1.00432	0.193805	0.000168151	1.00432	1.00432	1	0.0016712	0.18181	0.00115411	0.396482
Cluster_SOK2	0.117841	1.00453	0.255387	0.0697962	1	0.0430355	2.03549e-05	0.0111037	1	0.0248644	0.0248644	0.00349709	1	0.0162863	0.00189352	0.411563	1	0.000807944	1.00453	1.00001	1	0.653148	1	0.00329709	0.0362532	0.00290828	7.4029e-05	0.00324795	1.00453	0.00315593	0.0162998	1.00453	0.712068	1	1.00453	1.00453	1	1	0.312072	1.00453	0.485886	2.1683e-05	1.00453	1.00453	1	0.00241208	0.922412	0.000260573	0.0143984
Cluster_sphingolipids	0.043615	1.00258	0.185321	0.000714497	1	0.00111756	0.0958588	1	0.135141	0.132883	0.132883	1	1	0.00189262	0.00286516	6.02887e-06	0.0229484	0.103025	1.00258	1	0.0178909	0.199861	1	0.0497856	0.351393	0.0158048	0.360005	0.0745702	1.00258	0.0478798	0.128596	1.00258	0.890897	1	1.00258	1.00258	1	0.0204227	0.00702366	1.00258	0.0583124	0.0974562	1.00258	1.00258	1	0.447164	0.743531	0.0170496	0.261197
Cluster_SRD1	1.52271e-06	1.00671	0.000488727	0.101403	1	0.000613775	0.0457761	3.02675e-06	0.00581607	1	1	0.125154	0.0392604	9.28023e-06	5.10336e-05	0.000885745	0.058327	6.641e-06	1.00671	1.00002	1	0.0156517	2.63949e-06	1.99585e-07	0.00063284	0.0243355	1.02061e-05	2.24399e-06	0.00671429	1	3.04073e-08	1.00671	0.425822	1	1.00671	1.00671	0.317913	0.00116887	0.0176803	1.00671	0.0276774	0.158427	1.00671	1.00671	1	0.0102913	0.0443318	0.0166673	0.00681549
Cluster_STB1	0.000857774	1.00345	0.0613597	1	0.0136619	0.257784	2.42079e-06	1	0.17607	1	0.173198	0.0665789	1	0.000691964	0.784716	1	0.0304932	9.58061e-06	1.00345	1.00001	0.0237932	0.481334	1	0.0836754	0.438695	0.177955	0.448614	0.110257	1.00345	1	0.00225622	1.00345	0.277207	0.020427	1.00345	1.00345	0.178932	1	0.0238436	1.00345	9.08688e-05	0.158039	1.00345	1.00345	0.00685297	0.000268458	0.571391	0.00175021	0.000525561
Cluster_STE12	0.117841	1.00453	0.125179	1	0.0179024	0.00359189	0.613701	0.15053	0.224563	0.00177811	1	1	0.0267387	0.000339765	0.00189352	0.0948528	0.0398513	0.173419	1.00453	1.00001	1	0.452783	1	0.132882	0.0362532	0.00065445	7.4029e-05	0.0334691	1.00453	0.0823556	0.00102582	1.00453	0.481853	1	1.00453	1.00453	1	1	0.0324801	1.00453	0.214163	0.00190822	1.00453	1.00453	1	1.02383e-05	0.62259	0.00160088	0.0948528
Cluster_Sterols	8.343e-05	1.00584	0.15875	0.0888828	0.0229729	0.0229282	0.00584461	0.0180293	0.0410625	4.99123e-07	0.0397358	6.44201e-08	0.0004777	2.55463e-06	0.00212214	0.494518	1.10289e-07	0.00171132	1.00584	1.00002	1	0.223286	1	0.047462	0.000286148	0.00234209	3.62869e-05	0.000388698	1.63571e-05	0.000157864	0.000705049	1.00584	0.857153	0.0342679	1.00584	1.00584	1	0.000885348	0.00288724	1.00584	0.342201	0.000988001	1.00584	1.00584	1	0.0037604	0.800608	0.0854844	0.000455638
Cluster_STP1	0.156727	1.0054	0.547671	1	0.000164584	0.00396268	0.000605013	0.015559	0.000195853	0.257299	1	0.102156	0.0317636	0.000943241	4.46342e-06	0.000312031	0.0472799	1	1.0054	1.00001	1	0.28787	1	0.0389902	0.0107005	0.0896493	6.50665e-09	2.00427e-05	1.0054	1	0.113352	1.0054	0.817941	1	1.0054	1.0054	0.265339	1	0.507824	1.0054	0.581281	0.0979946	1.0054	1.0054	0.0106974	0.0276737	0.693834	0.0649756	0.468243
Cluster_STP2	0.000687337	1.00562	0.49196	1	0.0221292	1.78937e-06	0.000757926	0.0167745	0.000229405	1	0.266109	1	1	0.000161683	7.10806e-06	3.19554e-05	0.049129	0.00153073	1.00562	1.00002	0.0384162	0.00980067	1.5292e-06	9.99808e-05	0.0123043	0.0467231	1.69116e-07	0.00021055	1.00562	1	0.00192053	1.00562	0.133785	1	1.00562	1.00562	0.0395698	0.0437871	0.0143146	1.00562	0.133253	0.0266067	1.00562	1.00562	1	0.0923892	0.0855549	0.685913	1
Cluster_SUM1	0.0203221	1.00453	0.125179	0.0022328	1	0.0135863	2.03549e-05	0.15053	0.0257159	0.00177811	1	0.0865061	1	0.00264693	4.42348e-05	0.00156977	0.0398513	1	1.00453	1.00001	0.0311284	0.653148	0.02233	1.70688e-06	0.0362532	0.000123538	7.4029e-05	0.000779834	1.00453	0.0823556	0.049893	1.00453	0.481853	1	1.00453	1.00453	1	0.0354992	0.0101515	1.00453	9.16112e-05	0.064415	1.00453	1.00453	1	0.107792	0.380724	0.0332836	0.000129418
Cluster_SWI4	3.86545e-06	1.01267	0.00020527	0.016323	0.000898295	4.40636e-06	1.65642e-12	4.15661e-06	3.1204e-07	1.53448e-08	0.0303682	9.647e-08	0.0724002	6.26287e-09	3.86714e-05	0.00293858	0.000145608	2.90428e-19	1.01267	1.00008	0.00306926	0.0596812	0.00148518	0.0079018	6.73897e-08	1.63938e-10	3.65266e-05	1.21093e-06	9.44445e-10	0.00153738	2.44674e-08	1.01267	0.166099	3.56042e-05	1.01267	1.01267	0.512241	0.095369	9.21558e-07	1.01267	4.17252e-19	8.86546e-16	1.01267	1.01267	0.0247305	6.74253e-10	0.225567	1.69991e-10	1.08132e-08
Cluster_SWI5	7.23639e-07	1.00825	0.0349348	0.00722472	0.000384239	0.00174717	0.0245599	0.00296381	7.73995e-05	2.04498e-07	0.364143	0.0112071	1	0.00189507	0.000402099	0.000300275	0.00224679	0.00033655	1.00825	1.00003	0.00132419	0.101411	0.040113	0.005456	0.00193301	2.92982e-09	0.00225052	0.0132206	0.00824916	1.33314e-05	0.0437194	1.00825	0.303111	0.0479454	1.00825	1.00825	0.37459	1	0.00397194	1.00825	0.0018135	0.00123155	1.00825	1.00825	0.0162375	9.31541e-05	0.500455	4.01422e-08	0.00227788
Cluster_SWI6	0.000127788	1.00628	0.0168978	0.095163	0.0246587	5.91374e-05	0.00800336	2.13915e-06	1.9883e-05	0.00457009	0.0452824	0.00662352	0.00055192	2.84403e-09	0.000148704	0.16174	1.77352e-05	2.36897e-16	1.00628	1.00002	1	0.023443	1	0.00160787	4.94968e-05	4.34226e-07	5.9114e-06	0.00377809	0.00627703	0.112005	2.77787e-06	1.00628	0.0161815	1	1.00628	1.00628	1	1	4.54013e-05	1.00628	2.73055e-11	2.39993e-07	1.00628	1.00628	1	2.94244e-07	0.175685	1.88061e-05	3.20082e-07
Cluster_TFs	0.0132609	1.00388	0.237058	1	1	0.000943682	0.0425007	8.48904e-06	5.04358e-05	0.018528	0.19266	0.00256761	1	0.00125424	8.19256e-07	4.10297e-09	0.0342461	0.150575	1.00388	1.00001	0.026733	0.903924	1	0.102606	0.00313833	0.012596	0.00349737	0.0023339	0.00388223	1	0.00119096	1.00388	0.359663	1	1.00388	1.00388	1	1	0.0943356	1.00388	0.762299	1	1.00388	1.00388	0.00770794	0.000109052	0.885568	0.069068	0.0724804
Cluster_THI2	0.0290854	1.00519	0.0617218	0.00291697	1	0.010092	5.40817e-05	0.0143835	7.44956e-06	1	1	0.0982676	0.0305094	0.321805	0.0182217	0.454602	0.0454275	0.0192924	1.00519	1.00001	1	0.164338	0.0254872	4.70477e-06	0.000142123	0.000134292	0.00146993	0.0837706	1.00519	1	6.36751e-07	0.00518637	0.795109	1	1.00519	1.00519	1	1	0.730918	1.00519	0.277432	0.0890318	1.00519	1.00519	0.0102706	0.0062263	0.289203	0.00377075	0.454602
Cluster_Thiamine	1	1.00237	0.963003	1	1	0.0895699	0.392054	0.00305252	1	0.00702124	1	1	1	0.418558	0.071863	0.0291539	1	1	1.00237	1	0.0164106	0.977258	1	0.288677	0.00582488	0.143583	0.335725	0.602194	1.00237	0.000846887	0.0982744	1.00237	1	1	1.00237	1.00237	1	1	0.610914	1.00237	1	1	1.00237	1.00237	1	0.402189	0.997576	0.640884	0.242299
Cluster_tRNAprocessing	1.98234e-06	1.00693	0.0226412	1	1	0.00310403	6.27875e-07	0.00179883	0.0558681	0.0541001	0.31685	0.128933	1	0.000646323	0.0662156	0.00764211	0.060157	0.25216	1.00693	1.00002	0.0470996	0.110722	9.10286e-09	2.70554e-07	0.00484722	0.00407707	0.109438	0.00141727	1.00693	0.122887	0.000311369	1.00693	0.457997	1	1.00693	1.00693	0.326308	1.60778e-05	0.06717	1.00693	0.22656	0.421491	1.00693	1.00693	1	0.00389485	0.282679	0.0591036	0.00764211
Cluster_tRNAsynth	1.15708e-06	1.0065	0.442315	0.0982878	0.0255008	0.0168521	0.000253612	7.12344e-08	1.23395e-09	0.0481571	1	0.000254693	1	0.053364	7.27902e-07	7.59747e-05	0.0564937	0.0293916	1.0065	1.00002	0.0442126	0.619199	0.000395585	0.000233181	1.29137e-10	0.002053	6.82565e-07	0.000133976	1.0065	0.115646	2.76444e-05	1.0065	0.586041	0.0380143	1.0065	1.0065	1	1.31817e-05	0.114833	1.0065	0.193654	0.00177199	1.0065	1.0065	1	0.0683026	0.723015	0.0139364	0.00605036
Cluster_Tryptophan	1.13921e-05	1.00258	0.185321	1	1	0.00706144	9.85921e-05	1.22484e-10	1.54937e-07	1	0.132883	0.0503406	1	0.446561	0.0187935	0.00280287	1	0.103025	1.00258	1	1	0.199861	1	0.0497856	1.46337e-13	0.0621295	0.0686436	0.00453203	0.00258314	1	0.0376312	1.00258	0.625055	1	1.00258	1.00258	0.137395	0.0204227	0.0369314	1.00258	0.23295	1	1.00258	1.00258	1	0.000191875	0.451855	0.0170496	0.000154414
Cluster_UGA3	1.48894e-06	1.00475	0.036495	1	0.0187488	4.33222e-05	1.62826e-07	0.000588919	0.000116331	0.230244	1	0.0904427	0.0279969	4.94432e-05	0.00256245	0.0163747	0.000750218	1	1.00475	1.00001	0.00044014	0.0241397	0.0233833	3.58364e-05	8.35693e-05	0.00108424	0.00746216	0.00144034	1.00475	0.0861124	0.00644474	1.00475	0.307295	1	1.00475	1.00475	1	0.0371618	0.00660252	1.00475	0.0825271	0.257177	1.00475	1.00475	1	0.000123481	0.142141	6.67306e-06	0.00188213
Cluster_USV1	0.00741871	1.00606	0.546188	1	1	3.59239e-05	0.0329844	5.3759e-05	0.00434795	0.283421	0.0424746	0.113726	1	0.0429265	2.78936e-08	5.02055e-05	0.00122027	9.9651e-05	1.00606	1.00002	1	0.351292	0.000344046	0.000155577	0.000353637	4.81408e-05	3.50972e-07	1.06381e-06	1.00606	1	0.0849382	1.00606	0.328541	1	1.00606	1.00606	1	0.0470847	0.450626	1.00606	0.643879	1	1.00606	1.00606	1	0.00494786	0.600038	0.00945856	0.00469633
Cluster_Vacuole	0.000533916	1.01468	0.731245	0.021445	3.90997e-08	5.48851e-07	5.14412e-06	0.000140795	9.77015e-07	0.00105245	0.186734	0.00271562	0.0832328	0.000292065	2.26671e-07	5.58741e-07	3.23725e-12	0.00029723	1.01468	1.0001	9.53206e-05	0.737794	1	0.000166269	1.80056e-05	0.000136923	5.80865e-07	7.53693e-07	1.01468	0.240865	0.000126481	1.01468	0.949624	0.0832328	1.01468	0.014683	1	1	0.382289	1.01468	0.407856	0.00926848	1.01468	1.01468	0.0285405	3.06454e-05	0.993087	6.71952e-07	0.0248129
Node 1	0.158382	1.00129	0.0895296	1	0.00513973	0.0589042	0.00154045	1.37037e-13	0.0699785	0.0687657	1	0.000259624	1	7.21488e-05	0.000888422	0.140378	1	1	1.00129	1	1	0.583096	1	0.0127506	1.79862e-09	0.32492	0.000878603	0.048405	1.00129	1	0.267325	1.00129	0.669434	1	1.00129	1.00129	1	1	0.424147	1.00129	1	1	1.00129	1.00129	1	0.163258	0.382856	1	0.140378
Node 10	3.79482e-06	1.00215	0.304446	1	1	0.000229197	0.0692164	0.0746609	0.113935	0.00578826	1	0.0421212	6.18434e-05	0.000866563	8.58683e-05	0.222922	0.000147915	1	1.00215	1	0.0149283	0.587743	1	0.0353164	0.302808	0.0276378	1.32115e-05	0.0280637	1.00215	1	0.0160355	1.00215	0.842099	1	1.00215	1.00215	1	1	0.247902	1.00215	0.549535	0.0704085	1.00215	1.00215	1	0.116114	0.55232	0.220812	1
Node 11	0.000714552	1.0015	0.576086	1	1	0.713025	0.0352327	1	1	1	1	1	1	0.0411341	0.128627	1	1	1	1.0015	1	1	0.497208	1	0.0174967	0.223069	0.401144	0.0246031	0.28384	1.0015	1	0.725167	1.0015	0.000134504	4.13974e-08	1.0015	1.0015	1	1	0.0943073	1.0015	0.427674	0.0358697	1.0015	1.0015	1	0.210641	0.722788	0.12255	1
Node 12	0.158382	1.00129	0.0895296	1	1	0.00801473	0.00154045	1	0.0699785	1	1	0.0254791	0.00770132	0.0303294	0.0122835	0.00862409	1	0.00116175	1.00129	1	0.00898006	0.20901	1	0.0127506	0.194524	0.0891407	0.199886	0.048405	6.91687e-07	1	0.669434	1.00129	2.24318e-05	1	1.00129	1.00129	1	1	0.730455	1.00129	0.0713723	0.0015844	1.00129	1.00129	1	0.546936	0.382856	0.000795656	1
Node 13	0.0579719	1.00302	0.696825	0.047055	1	0.00358425	0.469326	1	0.0005442	0.153276	0.153276	0.058493	1	0.02689	0.12958	1	0.0267273	0.119157	1.00302	1	1	0.594164	1	0.351874	0.0857669	0.112884	0.0128899	0.0161483	1.00302	1	0.00429983	1.00302	0.710255	1	1.00302	1.00302	1	1	0.951336	1.00302	0.672729	0.126871	1.00302	1.00302	1	0.0218065	0.859619	0.00549041	0.297602
Node 14	0.00023827	1.00453	0.0479638	0.0697962	1	0.0430355	0.23698	0.0111037	0.224563	0.221012	0.221012	0.00349709	0.0267387	0.00264693	0.000317826	0.0143984	1	0.000807944	1.00453	1.00001	0.0311284	0.452783	1	0.132882	0.000670924	0.00065445	0.000769065	0.00324795	1.00453	1	0.049893	1.00453	0.712068	1	1.00453	1.00453	1	1	0.312072	1.00453	0.485886	0.064415	1.00453	1.00453	0.00898971	0.256177	0.160871	0.109763	0.0948528
Node 15	2.91811e-06	1.00345	0.0613597	0.0536051	1	0.0342128	0.155615	0.116825	0.17607	0.173198	0.173198	1	0.020427	0.177705	0.174622	0.332227	0.0304932	0.135005	1.00345	1.00001	1	0.702771	1	0.390875	0.0173613	0.0687665	0.11362	0.110257	1.00345	1	0.0392552	1.00345	0.116953	1	1.00345	1.00345	1	0.0271486	0.339767	1.00345	0.721077	0.518802	1.00345	1.00345	0.00685297	0.00177292	0.571391	0.77473	0.0586924
Node 16	1	1.00107	0.955975	1	1	0.58995	1	1	1	0.0576362	1	1	1	0.218322	0.380809	0.118419	1	1	1.00107	1	1	0.917009	1	1	0.164938	0.655733	1	0.407197	1.00107	1	0.0364114	1.00107	1	1	1.00107	1.00107	1	1	0.860108	1.00107	1	1	1.00107	1.00107	1	1	0.974524	0.371985	1
Node 17	1	1.00021	0.669026	0.003432	1	0.163235	0.044187	1	1	0.0117975	1	1	1	1	1	1	1	0.00900901	1.00021	1	1	1	1	1	1	0.191978	1	1	1.00021	1	0.168383	1.00021	1	1	1.00021	1.00021	1	1	0.541399	1.00021	1	1	1.00021	1.00021	1	1	0.852209	0.0888031	1
Node 18	1	1.00086	0.89107	1	1	0.509876	1	1	1	1	1	1	1	0.178832	0.31848	1	1	0.000470056	1.00086	1	1	0.960032	1	1	1	0.573852	0.138116	0.294089	1.00086	1	0.134261	1.00086	1	1	1.00086	1.00086	1	1	0.746985	1.00086	0.272962	1	1.00086	1.00086	1	1	0.893418	1	1
Node 19	1	1.00021	1	1	1	1	1	1	1	1	1	1	1	1	1	1	1	1	1.00021	1	1	1	1	1	1	1	1	1	1.00021	1	1	1.00021	1	1	1.00021	1.00021	1	1	1	1.00021	1	1	1.00021	1.00021	1	1	1	1	1
Node 2	0.013299	1.00715	0.0454976	0.00548074	0.000289004	7.7481e-05	0.0028159	6.67787e-11	8.23785e-08	0.0571645	9.05387e-18	0.000339466	1	0.000787337	1.73485e-05	6.25785e-08	1	9.15392e-06	1.00715	1.00002	1	0.339272	0.0349098	4.43291e-06	5.4212e-14	0.00178168	0.0306267	0.00636493	1.00715	0.00770723	1.71233e-08	1.00715	0.831008	1	1.00715	2.46801e-05	0.0609059	0.0552853	0.100443	1.00715	0.24352	0.180643	1.00715	1.00715	2.2173e-16	7.40645e-05	0.897165	0.00687729	0.00853218
Node 2_fuzzy0.06	0.0118527	1.01068	0.0717675	0.0118231	0.000640736	4.72489e-07	4.13181e-05	7.78588e-26	1.55322e-10	0.019526	8.53444e-17	4.61323e-05	0.0614611	3.51991e-08	1.10996e-07	1.35045e-09	1	3.87648e-06	1.01068	1.00005	1	0.546465	0.051481	1.48929e-06	2.58222e-24	3.30615e-05	5.38893e-05	8.47027e-05	5.54157e-05	0.000939515	1.53726e-10	1.01068	0.856288	1	1.01068	5.54157e-05	0.0214621	0.00291068	0.0413839	1.01068	0.00336597	0.00553263	1.01068	1.01068	2.80944e-30	2.15514e-06	0.950975	0.026349	0.00696654
Node 20	1	1.00258	0.999498	0.0404623	1	0.882499	0.0139154	1	1	0.132883	1	0.0503406	0.0153532	0.446561	0.683783	1	1	1	1.00258	1	1	0.999984	1	1	1	0.413148	0.360005	0.874211	1.00258	1	0.32862	1.00258	1	1	1.00258	1.00258	1	1	0.990801	1.00258	0.616028	0.422107	1.00258	1.00258	1	0.447164	1	1	1
Node 21	0.386844	1.00367	0.974274	1	1	0.297034	5.69117e-05	1	0.186001	1	1	1	1	0.0452055	0.468879	0.0654631	1	1	1.00367	1.00001	1	0.998478	1	0.409492	0.45863	0.214735	0.46879	0.710965	1.00367	1	0.318228	1.00367	0.956736	1	1.00367	1.00367	1	1	0.906232	1.00367	0.742509	0.540345	1.00367	1.00367	1	0.351935	0.999966	1	0.3489
Node 22	0.0825769	1.00064	0.743929	1	1	0.0711785	0.126816	0.0229925	0.0356125	1	1	1	1	1	1	1	1	1	1.00064	1	1	0.86621	1	1	0.0036488	0.472523	1	0.178075	1.00064	1	0.424939	1.00064	1	1	1.00064	1.00064	1	0.00514028	0.561969	1.00064	0.212629	0.127991	1.00064	1.00064	1	1	0.940987	1	0.00181169
Node 23	1	1.00064	1	1	1	1	1	1	1	1	1	1	1	1	1	1	1	1	1.00064	1	1	1	1	1	1	1	1	1	1.00064	1	1	1.00064	1	1	1.00064	1.00064	1	1	1	1.00064	1	1	1.00064	1.00064	1	1	1	1	1
Node 24	1	1.00021	1	1	1	1	1	1	1	1	1	1	1	1	1	1	1	1	1.00021	1	1	1	1	1	1	1	1	1	1.00021	1	1	1.00021	1	1	1.00021	1.00021	1	1	1	1.00021	1	1	1.00021	1.00021	1	1	1	1	1
Node 25	1	1.00021	0.669026	1	1	0.163235	0.044187	1	1	1	0.0117975	1	1	1	1	1	1	1	1.00021	1	1	0.770485	1	1	1	0.191978	1	1	1.00021	1	1	1.00021	1	1	1.00021	1.00021	1	1	0.541399	1.00021	1	1	1.00021	1.00021	0.000429	1	0.852209	1	1
Node 26	1	1.00043	1	1	1	1	1	1	1	1	1	1	1	1	1	1	1	1	1.00043	1	1	1	1	1	1	1	1	1	1.00043	1	1	1.00043	1	1	1.00043	1.00043	1	1	1	1.00043	1	1	1.00043	1.00043	1	1	1	1	1
Node 27	1	1.00086	0.596789	1	1	0.127132	0.0109911	1	0.0472041	0.0463762	1	1	1	1	0.31848	0.0959044	1	1	1.00086	1	1	0.772388	1	1	0.134271	1	1	0.714567	1.00086	0.0162078	0.134261	1.00086	1	0.00513973	1.00086	1.00086	1	1	0.376953	1.00086	0.0316299	1	1.00086	1.00086	1	0.00681704	0.893418	0.310722	0.0035644
Node 28	1	1.00021	1	1	1	1	1	1	1	1	1	1	1	1	1	1	1	1	1.00021	1	1	1	1	1	1	1	1	1	1.00021	1	1	1.00021	1	1	1.00021	1.00021	1	1	1	1.00021	1	1	1.00021	1.00021	1	1	1	1	1
Node 29	1	1.00086	0.596789	1	1	1	0.0109911	0.0305418	0.00083737	0.0463762	0.0463762	1	1	1	0.31848	0.0959044	1	1	1.00086	1	1	0.960032	1	0.116418	0.134271	0.573852	1	0.294089	0.00085883	0.0162078	0.521832	1.00086	0.134261	1	1.00086	1.00086	1	1	0.376953	1.00086	1	0.166922	1.00086	1.00086	0.00171545	0.00681704	0.893418	1	0.0959044
Node 3	1	1.0054	1	1	1	1	0.677874	1	1	0.257299	1	1	1	1	1	1	1	1	1.0054	1.00001	1	1	1	0.539454	1	0.995226	1	1	1.0054	0.0972955	1	1.0054	1	1	1.0054	1.0054	1	1	1	1.0054	0.864264	1	1.0054	1.0054	1	1	1	0.902821	0.468243
Node 30	1	1.00172	0.981139	1	1	0.128308	0.0456309	0.060176	1	1	1	1	1	0.3258	0.161521	0.182683	1	0.0698909	1.00172	1	1	0.981134	1	1	0.250608	0.818546	0.257253	0.369214	1.00172	1	0.137915	1.00172	1	1	1.00172	1.00172	1	7.17888e-05	0.723116	1.00172	1	1	1.00172	1.00172	1	0.259105	0.99736	0.154148	1
Node 31	0.282009	1.00803	0.274572	0.11988	0.0313801	4.49251e-06	0.0051026	0.0027443	0.000918733	0.0700006	1	1	1	0.0995349	1.95896e-06	2.73255e-05	0.0692601	0.0432589	1.00803	1.00003	1	0.937475	1	0.00485483	0.00910269	0.0820947	0.000309032	2.92401e-05	0.00802946	0.140745	0.000137814	1.00803	0.990941	1	1.00803	1.00803	1	0.0618012	0.0681577	1.00803	0.149213	0.0807034	1.00803	1.00803	1	1.36796e-05	0.985127	0.00106271	0.012763
Node 32	0.540544	1.00584	0.0748808	1	0.0229729	5.44298e-10	0.11445	0.00108928	0.0410625	0.274815	1	1	1	0.0381828	0.0317559	0.144259	0.050975	0.217321	1.00584	1.00002	1	0.571215	1	0.00114791	0.0140544	0.00786099	0.0155439	0.000388698	1.00584	1	0.000705049	1.00584	0.486341	1	1.00584	1.00584	1	1	0.0273222	1.00584	0.623872	0.116947	1.00584	1.00584	1	0.0411542	0.907993	1.04025e-06	0.000455638
Node 33	1	1.00064	0.299358	1	1	1	0.126816	1	1	0.034984	1	1	1	0.137357	0.249893	1	1	0.02679	1.00064	1	1	0.457308	1	0.0886405	1	0.0963539	0.105476	0.178075	1.00064	1	0.0754502	1.00064	1	1	1.00064	1.00064	1	1	0.158604	1.00064	0.212629	1	1.00064	1.00064	1	0.0419708	0.618857	0.0222145	0.00181169
Node 34	1	1.0015	0.830474	1	1	0.320544	0.271348	1	1	1	1	1	1	1	1	1	1	1	1.0015	1	0.01047	0.797818	1	1	0.223069	0.0288453	1	0.28384	1.0015	1	0.0182022	1.0015	0.725167	1	1.0015	1.0015	1	1	0.835798	1.0015	0.000982686	1	1.0015	1.0015	1	0.210641	0.929078	0.12255	0.161795
Node 35	1	1.0028	0.999999	1	1	1	1	1	1	1	1	1	0.0166237	0.473222	1	1	1	1	1.0028	1	1	1	1	1	1	0.937659	1	1	1.0028	1	0.909316	1.0028	0.909316	1	1.0028	1.0028	1	1	0.999961	1.0028	1	0.447956	1.0028	1.0028	1	1	1	0.701977	1
Node 36	5.91584e-07	1.04145	0.00294648	1.30654e-18	1.18307e-10	4.784e-09	1.93969e-13	1.01365e-19	1.39825e-11	3.0204e-20	0.00511262	6.20474e-06	3.28606e-09	3.5321e-16	2.87947e-20	1.56564e-17	2.48669e-07	0.000174593	1.04145	1.0008	1.24124e-10	0.803565	0.0140222	2.49314e-12	3.39884e-25	4.04029e-19	7.82636e-18	1.31384e-13	1.10418e-07	1.42441e-18	1.78869e-22	0.0414471	0.954241	3.87405e-16	1.04145	1.10418e-07	0.385532	2.01123e-14	0.00111793	1.04145	1.45842e-05	9.8831e-10	1.04145	1.04145	1.00002	1.16613e-32	0.999565	2.93978e-52	1.12658e-28
Node 37	2.01269e-05	1.0015	0.576086	0.000229629	1	0.0162996	0.271348	0.0528511	1	0.0797661	1	0.0296651	0.00898006	0.0411341	0.128627	0.161795	1	0.0614225	1.0015	1	1	0.497208	1	1	0.023257	0.0288453	0.2291	0.0892565	1.0015	1	0.0980527	1.0015	1	0.00898006	1.0015	1.0015	1	0.011958	0.589998	1.0015	0.0949813	0.273636	1.0015	1.0015	1	0.0448013	0.722788	0.018553	1
Node 38	0.133831	1.00107	0.133892	1	1	0.189581	0.202333	0.0380344	1.6146e-05	1	1	0.00017353	1	1	0.00658598	0.00584416	0.00961942	1	1.00107	1	1	0.675975	1	1	0.000413185	0.0518485	0.0122937	0.020483	1.00107	1	0.199494	1.00107	0.199494	1	1.00107	1.00107	1	0.00855427	0.0464297	1.00107	0.328684	0.204123	1.00107	1.00107	1	0.11822	0.839347	0.0656716	1
Node 39	0.00314003	1.00781	0.717793	0.116825	0.0305418	0.00025663	0.00443498	1.43213e-10	3.3716e-06	5.42197e-05	5.42197e-05	0.143891	1	0.00136042	2.66089e-09	1.24507e-15	0.0674458	0.0411514	1.00781	1.00003	0.0528511	0.996584	0.000571438	8.35027e-05	2.18487e-08	0.000453993	0.00916155	0.00253038	7.21593e-08	1.06937e-05	0.0299722	1.00781	0.998726	1	1.00781	1.00781	1	0.060176	0.500553	1.00781	0.0174852	0.215382	1.00781	1.00781	2.53535e-10	4.63439e-05	0.999667	6.12001e-06	0.00177988
Node 4	1	1.00237	0.963003	0.000596608	1	0.262172	0.0822016	0.0818217	0.000253083	1	1	1	1	0.0135563	0.6519	1	1	1	1.00237	1	0.0164106	0.977258	1	1	0.0555242	0.143583	0.335725	0.602194	1.00237	1	0.868744	1.00237	1	1	1.00237	1.00237	1	0.0187348	0.931898	1.00237	0.0462864	0.0835943	1.00237	1.00237	1	0.402189	0.997576	1	0.242299
Node 40	1	1.00367	1	1	1	1	1	1	1	1	1	1	1	1	1	1	1	1	1.00367	1.00001	1	1	1	1	1	1	1	1	1.00367	1	1	1.00367	1	1	1.00367	1.00367	1	1	1	1.00367	1	1	1.00367	1.00367	1	1	1	1	1
Node 41	0.271154	1.00237	0.998721	1	1	0.859512	1	0.0818217	0.124601	0.00702124	0.122506	0.000939774	1	0.418558	0.265909	0.0291539	1	1	1.00237	1	0.0164106	0.999368	1	0.288677	0.0555242	0.143583	1	0.340017	1.00237	1	0.0982744	1.00237	1	0.0140813	1.00237	1.00237	1	0.0187348	0.997386	1.00237	0.584105	0.395052	1.00237	1.00237	1	0.402189	0.999976	0.640884	0.0291539
Node 42	1	1.00107	0.465505	0.0170499	1	1	0.202333	1	0.058659	0.0576362	1	0.0212758	1.18393e-08	1	0.0691651	1	1	1	1.00107	1	1	0.675975	1	0.143354	0.164938	0.00572119	0.0122937	0.407197	1.00107	0.0202207	0.602416	1.00107	1	1	1.00107	1.00107	0.0596808	0.00855427	0.243387	1.00107	0.328684	0.0181198	1.00107	1.00107	1	0.11822	0.839347	0.00606867	0.118419
Node 43	1	1.00086	0.596789	0.0136619	1	0.509876	0.165424	0.0305418	1	1	1	1	0.00513973	0.178832	0.00282592	1	1	1	1.00086	1	1	0.772388	1	0.116418	0.134271	0.0241721	0.000185538	0.0620602	1.00086	1	0.134261	1.00086	1	1	1.00086	1.00086	0.0480316	1	0.376953	1.00086	0.272962	0.166922	1.00086	1.00086	1	0.410036	0.893418	0.310722	1
Node 44	1	1.00064	0.743929	1	1	1	1	1	1	1	1	1	1	1	1	1	1	1	1.00064	1	1	0.86621	0.00321474	0.0886405	1	1	1	0.609448	0.000643915	1	0.424939	1.00064	1	1	1.00064	1.00064	1	1	0.561969	1.00064	1	1	1.00064	1.00064	1	0.0419708	0.940987	0.243499	1
Node 45	0.000719657	1.01536	0.174348	0.023284	0.0587393	0.000462835	6.93651e-11	0.0162462	1.64056e-05	2.76109e-10	0.000149769	8.59921e-06	0.00320651	0.000100685	0.0037177	0.00161597	0.000255317	0.0245098	1.01536	1.00011	1.57769e-06	0.936623	0.0021586	0.00116341	0.000148497	1.19347e-06	0.00363497	0.000205271	0.0153556	5.53813e-09	2.2074e-15	1.01536	0.522905	0.0868201	1.01536	0.0153556	1	0.000172062	0.0321203	1.01536	0.00068197	0.0119722	1.01536	1.01536	0.0298089	2.05177e-18	0.999193	1.65742e-13	6.96126e-06
Node 46	1	1.00107	0.955975	0.0170499	0.00428448	0.189581	1	1	1	0.0576362	1	1	0.00642121	1	0.380809	0.118419	0.00961942	0.0442594	1.00107	1	1	0.988715	1	1	0.164938	0.246327	1	0.407197	1.00107	1	0.199494	1.00107	1	1	1.00107	0.00107388	1	1	0.860108	1.00107	1	0.204123	1.00107	1.00107	0.00214408	0.11822	0.997911	0.371985	0.118419
Node 47	1	1.00064	1	1	1	1	1	1	1	1	1	1	1	1	1	1	1	1	1.00064	1	1	1	1	1	1	1	1	1	1.00064	1	1	1.00064	1	1	1.00064	1.00064	1	1	1	1.00064	1	1	1.00064	1.00064	1	1	1	1	1
Node 48	0.011076	1.00129	0.0895296	0.020427	1	0.00801473	1	0.0454707	1	1	0.0687657	1	1	0.25592	5.6372e-07	5.25575e-06	1	1	1.00129	1	1	0.20901	0.00642121	0.169474	0.194524	0.0145564	0.0180012	0.000375446	1.00129	1	0.000691417	1.00129	1	1	1.00129	1.00129	1	0.0102574	0.0251141	1.00129	0.380146	0.23967	1.00129	1.00129	1	0.00281778	0.382856	0.427814	0.00862409
Node 49	1	1.00086	1	1	1	0.509876	1	1	1	0.0463762	1	1	1	1	1	1	0.00770215	1	1.00086	1	1	0.997237	1	0.116418	1	1	1	0.714567	1.00086	1	1	1.00086	1	1	1.00086	1.00086	1	1	0.955835	1.00086	0.272962	1	1.00086	1.00086	1	1	0.999526	1	1
Node 5	1	1.00107	0.465505	1	1	0.58995	1	0.000571438	0.058659	1	0.0576362	1	1	0.0208747	0.0691651	0.00584416	0.00961942	1	1.00107	1	1	0.675975	1	1	0.000413185	0.655733	0.169572	0.407197	1.00107	1	0.199494	1.00107	0.199494	1	1.00107	1.00107	1	1	0.243387	1.00107	0.0039632	0.204123	1.00107	1.00107	1	1	0.449335	0.371985	0.00584416
Node 50	1	1.00086	0.596789	1	1	0.127132	0.165424	1	0.0472041	1	1	1	1	0.178832	0.0441334	0.0959044	1	1	1.00086	1	1	0.772388	1	0.116418	0.134271	0.573852	0.138116	0.294089	1.00086	1	0.521832	1.00086	1	1	1.00086	1.00086	1	1	0.746985	1.00086	0.272962	0.166922	1.00086	1.00086	1	0.410036	0.893418	1	1
Node 51	1	1.00086	0.200215	1	3.31156e-06	0.127132	0.000329189	1	0.00083737	0.000807696	1	1	0.00513973	0.178832	0.31848	0.0959044	1	1	1.00086	1	1	0.352281	1	0.00530952	0.00712791	0.0241721	0.138116	0.714567	1.00086	0.0162078	0.0166394	1.00086	0.521832	1	1.00086	1.00086	1	1	0.0858212	1.00086	1	1	1.00086	1.00086	1	0.000230902	0.527337	0.00259861	0.0959044
Node 52	1	1.00021	0.669026	1	1	1	0.044187	0.00772201	1	1	1	1	1	1	1	1	1	1	1.00021	1	1	0.770485	1	1	0.0353925	0.191978	1	1	1.00021	1	0.168383	1.00021	1	1	1.00021	1.00021	1	1	0.541399	1.00021	1	1	1.00021	1.00021	1	1	0.852209	0.0888031	1
Node 53	0.158382	1.00129	0.355703	0.020427	1	0.254919	0.237618	0.0454707	1	0.0019888	1	0.000259624	1	0.00196523	0.0122835	0.000284289	1	1.335e-05	1.00129	1	1	0.583096	0.00642121	0.00051735	0.194524	0.32492	1	0.048405	0.00128907	0.000233796	0.669434	1.00129	0.0638311	1	1.00129	1.00129	1	1	0.153008	1.00129	0.0713723	0.23967	1.00129	1.00129	0.00257262	0.0281441	0.781728	0.427814	0.140378
Node 54	0.158382	1.00129	0.685109	1	1	0.254919	0.00154045	0.000852994	0.0699785	0.0687657	1	0.0254791	0.00770132	0.00196523	0.43745	1	0.0115334	1	1.00129	1	1	0.861732	1	0.0127506	0.0170042	0.0891407	0.199886	0.200447	0.00128907	1	0.267325	1.00129	1	1	1.00129	1.00129	1	1	0.424147	1.00129	1	1	1.00129	1.00129	3.95341e-10	0.0281441	0.954583	0.427814	1
Node 55	0.182243	1.0015	0.956199	1	1	0.320544	1	1	1	1	1	1	1	0.291718	1	1	1	1	1.0015	1	1	0.999967	1	1	1	0.775354	1	1	1.0015	1	1	1.0015	0.335034	1	1.0015	1.0015	1	1	0.835798	1.0015	0.427674	0.273636	1.0015	1.0015	1	0.602985	0.999937	0.018553	1
Node 56	0.182243	1.0015	0.956199	1	1	0.320544	1	1	1	1	1	1	1	0.291718	1	1	1	1	1.0015	1	1	0.999967	1	1	1	0.775354	1	1	1.0015	1	1	1.0015	0.335034	1	1.0015	1.0015	1	1	0.835798	1.0015	0.427674	0.273636	1.0015	1.0015	1	0.602985	0.999937	0.018553	1
Node 57	0.00752297	1.00107	0.793713	1	1	1	0.202333	0.0380344	1	0.0576362	1	1	1	1	0.0691651	1	1	1	1.00107	1	1	0.917009	1	1	0.164938	0.655733	0.0122937	0.124426	1.00107	1	0.199494	1.00107	1	1	1.00107	1.00107	1	1	0.577301	1.00107	0.328684	0.0181198	1.00107	1.00107	1	0.48299	0.974524	0.371985	1
Node 58	0.158382	1.00129	0.0895296	1	1	0.0589042	1	1	0.0699785	1	1	0.0254791	1	0.0303294	0.0122835	1	1	1	1.00129	1	1	0.20901	1	0.00051735	0.194524	0.0145564	0.000878603	0.200447	6.91687e-07	1	0.267325	1.00129	0.0638311	1	1.00129	1.00129	1	1	0.424147	1.00129	0.0713723	1	1.00129	1.00129	1	0.163258	0.781728	1	0.140378
Node 59	0.133831	1.00107	0.465505	1	1	0.189581	1	1	0.058659	1	1	0.0212758	1	0.218322	0.0691651	1	1	1	1.00107	1	1	0.675975	1	0.00867282	0.164938	0.655733	0.0122937	0.124426	0.00107388	1	0.602416	1.00107	0.602416	1	1.00107	1.00107	1	1	0.860108	1.00107	0.328684	1	1.00107	1.00107	1	0.11822	0.974524	1	1
Node 6	0.050608	1.0028	0.328669	1	1	0.0470485	0.444721	0.0959821	1	0.00980812	0.143139	1	1	0.021888	0.0043107	0.0400324	1	0.111126	1.0028	1	1	0.652758	1	0.331454	0.374408	0.0246713	6.1695e-05	0.0355844	1.0028	0.0517702	0.0131861	0.00279931	0.669877	1	1.0028	1.0028	1	0.022108	0.209069	1.0028	0.0716449	0.111908	1.0028	1.0028	1	0.0155665	0.700438	4.43158e-05	0.0035781
Node 60	1	1.00064	1	1	1	1	1	1	1	1	1	1	1	1	1	1	1	1	1.00064	1	1	1	1	1	1	1	1	1	1.00064	1	1	1.00064	1	1	1.00064	1.00064	1	1	1	1.00064	1	1	1.00064	1.00064	1	1	1	1	1
Node 61	1	1.00172	0.981139	1	1	0.384622	0.0456309	1	1	1	1	1	1	0.3258	1	1	1	0.0698909	1.00172	1	1	0.997379	1	0.219366	1	0.185541	1	0.918631	1.00172	1	0.400741	1.00172	0.771514	1	1.00172	1.00172	1	0.013656	0.903408	1.00172	0.120425	1	1.00172	1.00172	1	0.652111	0.999781	0.525055	1
Node 62	0.0308529	1.00215	0.565715	1	1	0.0021543	0.0692164	1	0.113935	1	1	1	1	0.0801999	0.00923733	0.222922	1	0.0866044	1.00215	1	1	0.587743	1	0.0353164	0.302808	0.00509793	0.00473118	0.0280637	1.00215	1	0.0160355	1.00215	0.229431	1	1.00215	1.00215	1	1	0.720046	1.00215	0.175197	0.0704085	1.00215	1.00215	1	0.116114	0.55232	0.220812	1
Node 63	1	1.00021	0.669026	1	1	0.163235	0.044187	1	1	1	1	1	1	1	1	1	1	0.00900901	1.00021	1	1	0.770485	1	1	1	0.191978	1	0.268983	1.00021	1	1	1.00021	1	1	1.00021	1.00021	1	1	0.541399	1.00021	1	1	1.00021	1.00021	1	1	0.852209	1	1
Node 64	0.271154	1.00237	0.717073	0.03715	1	0.0223732	0.392054	1	1	0.122506	1	1	1	0.0135563	0.00180553	0.0291539	1	1	1.00237	1	1	0.768148	1	1	1	0.0015044	0.000460784	0.0479265	1.00237	0.0439743	0.278614	1.00237	0.278614	1	1.00237	1.00237	0.126692	1	0.175486	1.00237	0.584105	1	1.00237	1.00237	1	0.402189	0.933897	0.0670065	0.242299
Node 65	0.00111966	1.00172	0.0400178	1	0.00684856	0.384622	0.303594	1	0.092218	0.0906389	1	0.0338341	1	0.0531384	0.00357113	2.35938e-05	1	0.00214391	1.00172	1	1	0.123975	1	1	0.00213833	0.00862597	0.257253	0.00061637	1.00172	0.0321665	0.0316164	1.00172	1	1	1.00172	1.00172	1	1	0.0572482	1.00172	0.0186515	1	1.00172	1.00172	1	0.259105	0.664173	0.154148	0.015582
Node 66	0.028314	1.00021	0.669026	1	1	1	1	1	1	1	1	1	1	1	0.0913771	0.024882	1	1	1.00021	1	1	0.770485	1	1	1	1	1	0.268983	1.00021	1	0.168383	1.00021	1	1	1.00021	1.00021	1	1	0.541399	1.00021	0.0765766	1	1.00021	1.00021	1	0.123552	0.852209	0.0888031	1
Node 67	4.38499e-07	1.00781	0.0226297	0.000221086	1	1.09493e-08	1.79339e-05	0.244313	1.56558e-07	0.00842571	0.0667084	0.143891	0.0454707	3.50964e-05	8.40661e-06	2.2617e-05	0.00201752	5.88785e-07	1.00781	1.00003	1	0.133558	1	0.00430227	2.69652e-05	0.000120876	0.000258402	3.39954e-06	1.00781	1	7.93226e-07	1.00781	0.580535	0.0454707	1.00781	1.00781	1	0.060176	0.00285569	1.00781	0.00120082	0.0744585	1.00781	1.00781	1	0.0274349	0.555509	9.35904e-07	0.0116013
Node 68	2.40975e-07	1.0054	0.00368515	0.0825618	1	0.000216155	0.00413267	1	0.00313129	3.04081e-07	0.0344731	4.26252e-08	1	0.339709	0.005678	0.00307289	1	0.00136261	1.0054	1.00001	1	0.0513202	1	7.88688e-05	0.0566088	7.5136e-06	0.0118542	0.0484792	1.0054	0.00446491	9.42935e-06	1.0054	0.415463	1	1.0054	1.0054	1	0.0421345	0.0066995	1.0054	0.0380212	0.000637002	1.0054	1.0054	1	0.00818817	0.0181465	0.000176929	0.0231741
Node 69	1	1.00043	0.447549	1	1	1	1	1	1	1	1	1	1	0.0937973	0.00833196	0.0491501	1	1	1.00043	1	1	0.593609	1	0.0599966	0.0695398	0.347133	0.0716079	0.0723098	1.00043	1	0.308443	1.00043	1	1	1.00043	1.00043	1	1	0.293059	1.00043	1	1	1.00043	1.00043	1	0.231862	0.726234	1	1
Node 7	2.98208e-21	1.05275	0.000101577	1.16178e-08	3.39581e-12	2.70003e-16	4.81513e-17	1.94721e-12	5.94164e-27	1.02678e-21	0.00121036	1.25505e-11	1.56218e-17	2.42534e-20	3.67886e-29	1.57386e-31	1.38142e-12	1.64235e-13	1.05275	1.00127	1.04233e-16	0.270896	0.0215906	1.19851e-14	8.27613e-26	3.27501e-23	2.67193e-22	2.87298e-22	2.40853e-11	4.58372e-21	1.367e-23	1.05275	0.100349	1.29385e-08	1.05275	0.00133798	0.303697	4.69664e-09	9.01291e-06	1.05275	3.43282e-07	2.68256e-19	1.05275	1.05275	5.2236e-09	1.40453e-34	0.950746	6.45697e-73	9.73518e-15
Node 70	1	1.00043	0.447549	1	1	0.0266163	1	1	1	1	1	1.74877e-05	1	0.0022988	0.00833196	1	1	1	1.00043	1	1	0.593609	1	1	1	1	0.00132216	0.0723098	1.00043	1	0.0283227	1.00043	1	1	1.00043	1.00043	1	1	0.293059	1.00043	0.0058488	1	1.00043	1.00043	1	1	0.726234	0.00786863	1
Node 71	1	1.00086	0.200215	1	1	0.127132	0.165424	1	1	0.0463762	1	1	0.00513973	0.0129323	0.0441334	0.0035644	1	1	1.00086	1	1	0.352281	1	1	0.134271	0.168536	0.138116	0.294089	1.00086	0.0162078	0.0166394	1.00086	0.521832	1	1.00086	1.00086	1	0.00684856	0.376953	1.00086	1	1	1.00086	1.00086	1	0.410036	0.527337	0.310722	1
Node 72	1.50127e-43	1.0545	0.272915	1.51748e-08	6.36714e-06	8.02828e-23	9.91661e-34	1.66827e-23	1.66804e-32	4.2798e-14	0.0567146	1.17851e-29	1.79778e-06	2.27557e-17	4.7831e-25	4.77416e-11	3.20092e-10	1.2374e-22	1.0545	1.00136	4.91327e-12	0.477471	3.74844e-18	2.46329e-23	3.22726e-29	2.27263e-17	8.99806e-34	5.542e-17	0.00142688	0.000239812	8.55704e-19	1.0545	0.238227	8.71675e-05	1.0545	1.0545	0.790746	5.81215e-09	0.00200952	1.0545	3.19116e-14	3.58053e-07	1.0545	1.0545	0.00257563	5.8596e-14	0.999605	1.76496e-10	8.58815e-09
Node 73	2.42971e-121	1.15036	0.99812	1.81844e-17	1.06535e-14	4.94194e-49	6.35419e-71	2.48468e-51	5.70447e-99	2.01205e-32	0.0137731	8.08869e-54	3.43678e-06	2.33161e-44	5.74591e-47	7.79356e-24	9.78889e-45	2.05487e-57	1.15036	1.00901	1.51998e-12	0.999937	1.82359e-279	0	2.94691e-57	2.6966e-24	4.50446e-82	3.61569e-26	4.51271e-07	1.52441e-12	7.21328e-27	0.150364	0.985494	1.17179e-09	1.15036	0.150364	0.561917	3.51533e-32	0.0345331	1.15036	8.63692e-08	1.92418e-07	1.15036	1.15036	2.51459e-05	8.35334e-14	1	2.07719e-05	1.17313e-25
Node 74	1	1.0015	0.956199	1	0.00599442	0.713025	1	1	0.00286356	1	1	1	1	1	0.48892	1	1	1	1.0015	1	1	0.94695	1	1	0.223069	0.775354	0.2291	0.601266	1.0015	1	0.335034	1.0015	0.725167	1	1.0015	1.0015	1	1	0.835798	1.0015	1	1	1.0015	1.0015	1	0.0448013	0.998873	0.478691	1
Node 75	0.00021288	1.00107	0.465505	1	1	0.189581	1	1	1	1	1	1	0.00642121	0.0208747	0.380809	1	0.00961942	1	1.00107	1	1	0.675975	1	0.00867282	1	0.00572119	0.169572	0.79141	0.00107388	1	0.0364114	1.00107	0.602416	1	1.00107	1.00107	1	1	0.860108	1.00107	0.328684	1	1.00107	1.00107	1	0.48299	0.839347	1	0.118419
Node 76	0.182243	1.0015	0.830474	1	0.00599442	0.0908577	1	1	0.0811643	1	1	1	1	0.0411341	0.0200534	0.0118783	1	0.0614225	1.0015	1	1	0.497208	1	0.0174967	0.223069	0.134362	0.0246031	0.0892565	1.0015	1	1	1.0015	1	0.00898006	1.0015	1.0015	1	1	0.960589	1.0015	0.427674	1	1.0015	1.0015	1	0.602985	0.722788	1	1
Node 77	1	1.00021	0.669026	1	1	1	1	1	0.012012	1	1	1	1	0.048048	1	1	1	1	1.00021	1	1	0.770485	1	0.030459	1	0.191978	1	1	1.00021	1	0.168383	1.00021	1	1	1.00021	1.00021	1	1	0.541399	1.00021	0.0765766	1	1.00021	1.00021	1	0.123552	0.852209	1	1
Node 78	1	1.00021	0.669026	1	1	0.163235	1	1	1	1	1	1	1	1	1	1	1	1	1.00021	1	1	0.770485	1	1	1	0.191978	1	1	1.00021	1	0.168383	1.00021	1	1	1.00021	1.00021	1	1	0.541399	1.00021	1	1	1.00021	1.00021	1	0.123552	0.852209	1	1
Node 79	0.00234294	1.00064	0.299358	1	1	0.00433514	1	1	1	1	1	1	1	0.000109514	0.0234797	0.00181169	1	0.00023638	1.00064	1	1	0.457308	1	1	1	0.0963539	1	0.0194274	0.000643915	1	0.0754502	1.00064	1	1	1.00064	1.00064	1	1	0.158604	1.00064	0.0166553	0.127991	1.00064	1.00064	1	1	0.618857	1	0.0728194
Node 8	9.86933e-05	1.01829	0.920468	0.00257787	0.00183601	2.53873e-06	5.72763e-05	3.37301e-05	3.31006e-13	2.81263e-08	0.00274295	1.65606e-11	1.36447e-06	0.000526481	1.0689e-05	5.01904e-06	1.88854e-07	0.0379699	1.01829	0.0179638	3.23725e-08	0.999596	0.0859394	0.0398306	3.07425e-10	0.00528962	1.26809e-06	0.0230816	0.000163154	0.00029538	0.00031111	0.0182854	0.849019	0.0044846	1.01829	1.01829	1	0.0081795	0.53974	1.01829	0.453293	2.74769e-06	1.01829	1.01829	1.85454e-06	2.67668e-07	1	1.37711e-14	0.000959659
Node 80	1	1.00237	0.479224	0.03715	1	0.55727	2.65793e-06	2.85079e-13	1	0.122506	1	1	0.0140813	0.0135563	0.071863	0.0291539	1	1	1.00237	1	1	0.768148	1	1	1.79675e-08	0.143583	0.0585729	0.0479265	0.00236712	0.0439743	0.00480677	1.00237	0.868744	1	1.00237	0.00236712	1	1	0.37463	1.00237	0.203843	1	1.00237	1.00237	0.00471395	0.145657	0.933897	0.254991	0.242299
Node 81	0.182243	1.0015	0.576086	1	1	0.320544	0.0352327	1.44954e-05	1	1	1	1	1	0.0411341	0.48892	0.161795	1	1	1.0015	1	1	0.94695	1	0.194804	0.001372	0.775354	0.2291	0.888629	1.0015	1	0.0980527	1.0015	1	1	1.0015	1.0015	0.00296555	1	0.299758	1.0015	0.427674	1	1.0015	1.0015	0.00300107	0.0448013	0.929078	1	1
Node 82	0.0579719	1.00302	0.266939	0.047055	1	0.0171375	0.0026125	1	0.155849	0.000515963	1	1	1	0.00354712	0.000892643	0.297602	0.0267273	8.76016e-08	1.00302	1	1	0.343812	1	0.351874	0.0857669	0.000269221	9.31525e-05	0.00368089	0.00301561	0.0556455	0.000722371	1.00302	0.198618	1	1.00302	1.00302	1	1	0.151074	1.00302	0.0862017	1.6328e-05	1.00302	1.00302	1	0.084074	0.657025	0.000765554	0.00447201
Node 83	0.249869	1.00215	0.791902	1	1	0.0140624	0.363886	0.0746609	1	0.00578826	1	1	1	5.06476e-05	0.00923733	0.00158554	0.0191565	0.00340639	1.00215	1	1	0.821842	1	0.266281	0.302808	0.0276378	0.0490747	0.00544295	1.00215	1	0.521643	1.00215	1	1	1.00215	1.00215	1	0.0170444	0.247902	1.00215	0.549535	0.0704085	1.00215	1.00215	1	0.732903	0.826086	0.0520612	1
Node 84	1	1.00194	0.146159	1	1	0.000999238	0.334419	0.0674458	1	0.101386	0.101386	0.000618301	1	0.000540197	0.00596804	4.16541e-05	0.0172557	6.94357e-07	1.00194	1	1	0.657973	1	1	0.277176	0.00243244	1	0.00212656	1.00194	1	0.0494774	1.00194	0.810053	1	1.00194	1.00194	1	1	0.13745	1.00194	0.147285	0.337105	1.00194	1.00194	1	0.695167	0.607073	0.00537984	0.203054
Node 85	1	1.00086	0.596789	1	1	0.0152246	0.165424	1	0.0472041	0.000807696	1	1	1	0.0129323	0.0441334	0.0959044	0.00770215	0.0355633	1.00086	1	0.00599442	0.772388	1	0.116418	1	0.168536	0.138116	0.0620602	1.00086	1	0.134261	1.00086	0.521832	1	1.00086	1.00086	1	1	0.376953	1.00086	0.272962	0.166922	1.00086	1.00086	1	0.410036	0.527337	0.0418304	1
Node 86	0.0906286	1.00388	0.996394	0.060113	1	0.582419	0.000857826	1	1	0.018528	1	0.00256761	1	0.213245	0.0195838	0.0724804	1	0.0110653	1.00388	1.00001	0.026733	0.989141	1	0.102606	0.131709	0.113643	0.00349737	0.185945	1.00388	1	0.173205	0.00388223	1	1	1.00388	1.00388	1	1	0.978329	1.00388	0.762299	0.560928	1.00388	1.00388	1	0.671115	0.999557	1	0.36516
Node 87	0.205431	1.00172	0.473948	1	1	0.384622	0.0456309	1	1	0.0906389	1	1	0.0102574	0.3258	1	1	1	1	1.00172	1	1	0.912767	1	0.219366	1	0.473012	1	0.678616	1.00172	1	0.400741	1.00172	1	1	1.00172	1.00172	1	1	0.456881	1.00172	0.120425	0.306092	1.00172	1.00172	0.00342943	0.259105	0.97982	0.154148	0.182683
Node 88	1	1.0015	0.576086	1	1	0.0162996	0.271348	1	1	1	1	1	1	0.0411341	0.0200534	0.161795	1	0.0614225	1.0015	1	1	0.797818	1	1	1	0.134362	0.0246031	0.0892565	1.0015	1	0.335034	1.0015	0.335034	1	1.0015	1.0015	1	1	0.589998	1.0015	0.0949813	0.00268179	1.0015	1.0015	1	0.00593462	0.929078	0.478691	1
Node 89	1	1.00107	0.465505	1	1	1	0.202333	1	1	0.0576362	1	0.0212758	1	0.218322	0.380809	1	1	1	1.00107	1	0.0074882	0.917009	9.1922e-06	0.00867282	1	0.246327	0.169572	0.79141	1.00107	0.0202207	1	1.00107	1	1	1.00107	1.00107	1	1	0.577301	1.00107	0.0500743	0.204123	1.00107	1.00107	1	0.48299	0.839347	0.371985	0.118419
Node 9	0.000254819	1.00258	0.0555552	0.0404623	0.0102596	0.000130256	0.0139154	1	0.135141	0.00836207	1	1	0.0153532	0.0174442	0.00286516	0.261197	0.0229484	1	1.00258	1	1	0.456374	0.0128094	0.0497856	0.351393	0.00301553	0.000671618	0.0212827	1.00258	1	0.0376312	1.00258	1	1	1.00258	1.00258	1	1	0.121601	1.00258	1	0.0974562	1.00258	1.00258	1	0.447164	0.743531	0.0170496	1
Node 90	1	1.00043	1	1	1	1	1	1	1	1	1	1	1	1	1	1	1	1	1.00043	1	1	1	1	1	1	1	1	1	1.00043	1	1	1.00043	1	1	1.00043	1.00043	1	1	1	1.00043	1	1	1.00043	1.00043	1	1	1	1	1
[truncated: 41 more columns]
