# Supplementary material for: Conservation and Evolution of Cis-Regulatory Systems in Ascomycete Fungi
Source: PLoS Biol. 2004 Nov 9;2(12):e398. doi: 10.1371/journal.pbio.0020398 (PMC526180; doi:10.1371/journal.pbio.0020398)
Supplement: Dataset S20 — (416 KB XLS). [file pbio.0020398.sd020.xls]

## Sheet: Scas_yeastConsensiEnrichment_2X
UID	ABF1	ACE2	ADR1	AFT1	ARO80	ASH1	AZF1	BAS1	YAP1	CAT8	CBF1	CHA4	CRZ1	CUP2	DAL80	GATA	ECM22	FKH1	FLO8	FZF1	GAL4	GAT1	GATGAG1	GATGAG2	GCN4	GCR1	GLN3	GZF3	HAC1	HAP1	HAP4	HCM1	HSF1	IME1	INO2/4	LEU3	LYS14	MAC1	MAL63	MATALPHA	MCB	MCM1	MCM1-2	MCM1-3	MET30/31	MIG1	MOT3	MSN2/4	MTsite1
Cluster_ABF1
Cluster_ACE2	0.314406	1.00436	0.823326	1	1	0.632882	1	1	1	0.16009	0.163765	1	1	0.538449	0.797654	1	1	0.0169582	1.00436	1.00436	1	0.679848	0.0466634	0.670112	1	0.960019	0.783078	0.814156	1.00436	0.0712478	0.922173	1.00436	0.164307	1	1.00436	1.00436	1	1	0.23208	1.00436	0.423501	1	1	1.00436	1	0.448172	0.862971	0.39497	0.0498372
Cluster_adata-aAlpha	1	1.00163	0.911382	1	1	0.09138	0.0678507	1	1	1	1	1	1	1	1	1	1	1	1.00163	1.00163	1	0.639729	1	1	0.325941	0.527228	1	0.263576	1.00163	1	0.947586	1.00163	0.807942	1	1.00163	1.00163	1	1	0.984839	1.00163	1	0.0294817	1	1.00163	1	1	0.998779	1	1
Cluster_adata-ARG3	1	1.00326	0.984395	1	1	0.939155	0.131198	0.159353	1	1	0.125464	1	1	1	0.351491	1	1	1	1.00326	1.00326	1	0.950583	1	0.56451	0.0363941	0.885118	0.299012	0.487481	1.00326	1	0.748595	1.00326	0.823132	1	1.00326	1.00326	0.241407	1	0.618831	1.00326	1	0.441758	1	1.00326	1	1	0.916311	0.652299	1
Cluster_adata-CalciumSpecific	1	1.00711	0.237276	1	1	0.789247	1	1	0.0715345	1	1	1	0.0278542	0.715818	0.486375	0.623987	1	0.283864	1.00711	1.00711	1	0.715107	1	1	0.499535	0.765495	0.206547	0.907324	1.00711	1	0.587935	1.00711	0.273301	1	1.00711	1.00711	1	1	0.168152	1.00711	0.196157	0.122447	1	1.00711	1	0.360693	0.712422	0.376212	0.451069
Cluster_adata-Chaperones	0.24644	1.00326	0.81682	1	1	0.342954	1	1	1	1	1	1	1	0.43985	1	1	1	1	1.00326	1.00326	1	0.950583	1	0.56451	0.545946	0.43339	1	0.487481	1.00326	1	0.976398	1.00326	2.4994e-05	1	1.00326	1.00326	0.241407	1	0.618831	1.00326	1	1	1	1.00326	1	0.862276	0.605732	0.0734127	1
Cluster_adata-EGT2	1	1.00272	0.893806	1	1	0.679843	1	1	1	1	1	1	1	0.382962	1	1	1	0.120267	1.00272	1.00272	1	0.474765	1	1	1	0.112268	1	0.508847	1.00272	1	0.812911	1.00272	0.733695	1	1.00272	1.00272	1	1	0.38213	1.00272	0.221597	0.384714	1	1.00272	1	1	0.658593	1	0.205608
Cluster_adata-ENA1	1	1.00136	0.948478	1	1	0.521424	1	1	1	0.052982	1	1	1	1	1	1	1	1	1.00136	1.00136	1	0.689212	1	0.292507	1	1	1	0.7515	1.00136	0.0227995	0.914285	1.00136	0.747097	1	1.00136	1.00136	1	1	0.815363	1.00136	0.0659324	0.215466	1	1.00136	1	1	0.811655	1	1
Cluster_adata-ERD2	1	1.00163	0.676112	1	1	0.631134	1	1	1	1	1	1	1	1	0.684475	0.201563	1	1	1.00163	1.00163	1	0.639729	1	1	1	0.527228	1	0.568812	1.00163	1	0.430766	1.00163	0.807942	1	1.00163	1.00163	0.128929	1	0.660429	1.00163	1	1	1	1.00163	1	1	0.77845	1	0.128929
Cluster_adata-G1DNAreplication	1	1.00381	0.964091	1	1	0.715682	1	1	0.214254	1	1	1	1	0.49152	0.731257	1	1	0.164304	1.00381	1.00381	1	0.926413	1	0.620956	1	0.931718	0.737318	0.271051	1.00381	1	0.274813	1.00381	0.23012	1	1.00381	1.00381	1	1	0.793204	1.00381	0.358113	1.22723e-06	1	1.00381	1	0.360533	0.557087	0.708533	1
Cluster_adata-OAC1	1	1.00108	0.832113	1	1	0.791835	1	1	0.0664846	1	1	1	1	1	1	1	1	1	1.00108	1.00108	1	0.972104	1	1	0.231169	0.725781	1	0.911952	1.00108	1	0.503982	1.00108	1	1	1.00108	1.00108	1	1	0.690842	1.00108	1	1	1	1.00108	1	1	0.846266	1	1
Cluster_adata-Respiration	0.432678	1.00655	0.0401714	1	1	0.841411	1	1	1	0.0271271	0.235523	1	1	0.313086	0.412423	1	1	0.265171	1.00655	1.00655	1	0.911717	1	0.81088	0.794383	0.835076	0.374685	0.96778	1.00655	0.105053	0.0408296	1.00655	0.534091	1	1.00655	1.00655	1	1	0.0782016	1.00655	0.64389	0.315526	1	1.00655	1	0.0602314	0.366299	0.612101	1
Cluster_adata-RET3	0.445965	1.00683	0.812392	1	1	0.424258	0.254366	0.303911	1	1	1	1	1	1	0.948881	1	1	1	1.00683	1.00683	1	0.735141	1	1	0.807542	0.944331	0.677941	0.877537	1.00683	1	0.962184	1.00683	0.884814	1	1.00683	1.00683	1	1	0.50875	1.00683	0.386912	1	1	1.00683	1	0.756031	0.351236	0.889741	0.109409
Cluster_adata-Secretion	1	1.00711	0.424797	1	1	0.894473	1	1	1	0.247147	1	1	1	1	0.993353	1	1	1	1.00711	1.00711	1	0.433878	1	0.526881	0.499535	0.274036	1	0.549755	1.00711	0.113322	0.852429	1.00711	0.620506	1	1.00711	1.00711	0.451069	1	0.842812	1.00711	0.912191	0.122447	1	1.00711	1	0.98649	0.336788	0.899082	1
Cluster_adata-TRP4	0.264031	1.00353	0.915199	1	0.0243825	0.652836	1	2.4503e-05	0.200579	1	1	1	1	1	1	1	0.0209332	1	1.00353	1.00353	1	0.379528	1	0.593708	7.28911e-05	0.911245	1	0.588023	1.00353	1	0.613339	1.00353	0.972091	0.0209332	1.00353	1.00353	1	1	0.506358	1.00353	0.703006	1	1	1.00353	1	0.315772	0.903665	0.681651	1
Cluster_adata-TUB	0.264031	1.00353	0.532914	1	1	0.652836	1	1	1	0.132111	1	1	1	0.466306	0.918071	1	1	0.153501	1.00353	1.00353	1	0.988988	1	1	0.198379	0.503325	0.710948	0.783553	1.00353	1	0.613339	1.00353	0.637611	1	1.00353	1.00353	1	1	0.715236	1.00353	4.45547e-05	0.0210056	1	1.00353	1	0.315772	0.580904	0.681651	1
Cluster_ADR1	1	1.00573	0.203484	1	1	0.723788	1	1	0.303738	1	1	1	1	0.637772	0.51353	1	1	1	1.00573	1.00573	1	0.549227	1	1	0.749285	0.729869	0.865638	0.337772	1.00573	1	0.2688	1.00573	0.911296	1	1.00573	1.00573	1	1	0.909317	1.00573	0.569834	0.261969	1	1.00573	1	0.0303479	0.789171	0.0269967	1
Cluster_ARG80	1	1.00463	0.58433	1	0.0317815	0.151373	1	0.218139	1	0.169219	1	1	1	1	0.962133	1	1	1	1.00463	1.00463	1	0.652838	1	1	0.0891637	0.0684032	1	0.194472	1.00463	1	0.852604	1.00463	0.813629	1	1.00463	1.00463	1	1	0.692279	1.00463	1	1	1	1.00463	1	0.25211	0.491304	0.167066	1
Cluster_ARG81	1	1.00353	0.532914	1	1	0.0907597	1	0.171447	1	0.132111	1	1	1	0.466306	1	1	1	1	1.00353	1.00353	1	0.761943	1	1	0.198379	0.120029	1	0.188359	1.00353	1	0.808708	1.00353	0.637611	1	1.00353	1.00353	1	1	0.870372	1.00353	1	0.468276	1	1.00353	1	0.883286	0.580904	0.300067	0.258704
Cluster_Arginine	0.228433	1.00299	0.85736	1	1	0.986713	0.00680441	1	1	0.112955	0.115624	1	1	1	1	1	1	1	1.00299	1.00299	1	0.81609	1	1	0.0286088	0.852011	1	0.987289	1.00299	1	0.43407	1.00299	0.099275	1	1.00299	1.00299	1	1	0.505867	1.00299	0.641912	0.413925	1	1.00299	1	0.837492	0.631613	0.620249	1
Cluster_ARO80	1	1.00381	0.727121	1	1	0.715682	1	1	1	1	1	1	1	1	0.932442	1	1	0.164304	1.00381	1.00381	1	0.35222	1	0.620956	1	0.98928	0.737318	0.677055	1.00381	1	0.274813	1.00381	0.23012	1	1.00381	1.00381	1	1	0.913243	1.00381	0.729537	0.139829	1	1.00381	1	0.151649	0.557087	0.708533	0.275611
Cluster_ASH1	0.298005	1.00408	0.429987	1	1	1	0.161274	1	1	0.150862	1	1	1	0.515549	0.7665	0.430757	1	1	1.00408	1.00408	1	0.912707	1	0.264972	1	0.62976	1	0.961282	1.00408	0.0669386	0.893727	1.00408	0.7371	1	1.00408	1.00408	1	1	0.309231	1.00408	0.00118883	0.517612	1	1.00408	1	0.0644387	0.978813	0.363871	0.0442477
Cluster_Asparagine	1	1.00081	0.528278	1	1	0.691759	1	1	1	1	1	1	1	1	1	1	1	1	1.00081	1.00081	1	0.799906	1	1	1	1	1	1	1.00081	1	1	1.00081	0.145359	1	1.00081	1.00081	1	1	0.876717	1.00081	1	1	1	1.00081	1	0.39041	0.882344	0.231847	1
Cluster_Autophagy	1	1.00244	0.925342	1	1	0.60079	1	1	0.0095314	1	1	1	1	1	1	1	1	0.108908	1.00244	1.00244	1	0.511531	1	1	0.107842	0.758663	1	0.650497	1.00244	1	0.988028	1.00244	0.675966	1	1.00244	1.00244	1	1	0.0917241	1.00244	0.187743	1	1	1.00244	1	0.40773	0.950571	1	0.187088
Cluster_AZF1	1	1.00518	0.945145	1	1	0.423572	1	1	1	1	1	1	1	0.600888	0.227625	0.510365	1	1	1.00518	1.00518	1	0.848865	1	0.365884	1	0.0181257	0.526358	0.0939477	1.00518	1	0.293361	1.00518	0.962478	1	1.00518	1.00518	0.0679908	1	0.507646	1.00518	1	0.603042	1	1.00518	1	0.808817	0.819305	0.483616	1
Cluster_BAS1	0.0406231	1.00381	0.219384	1	1	0.715682	1	3.39407e-05	1	1	1	1	1	1	0.218278	0.09164	1	1	1.00381	1.00381	1	0.926413	1	0.239485	0.00124014	0.788406	0.737318	0.469313	1.00381	1	0.989892	1.00381	0.884614	1	1.00381	1.00381	1	1	0.913243	1.00381	0.729537	0.493541	1	1.00381	1	0.360533	0.89052	1	1
Cluster_Biotin	1	1.00027	1	1	1	1	1	1	1	1	1	1	1	1	1	1	1	1	1.00027	1.00027	1	0.928301	1	1	1	1	1	1	1.00027	1	0.387987	1.00027	0.24026	1	1.00027	1.00027	1	1	1	1.00027	1	1	1	1.00027	1	1	0.959145	1	1
Cluster_CAD1	1	1.00381	0.479948	0.0150717	1	0.0142756	1	1	0.0228097	1	1	1	1	1	0.731257	0.408924	1	0.0130692	1.00381	1.00381	1	0.734531	1	0.239485	0.602033	0.569136	1	0.842719	1.00381	1	0.476798	1.00381	0.444216	1	1.00381	1.00381	1	1	0.401436	1.00381	0.729537	1	1	1.00381	1	0.901096	0.982537	0.107358	0.275611
Cluster_CBF1	1	1.00381	0.0506454	1	1	0.995922	1	0.0164453	1	0.141536	0.0100431	1	1	0.49152	0.932442	1	1	0.164304	1.00381	1.00381	1	0.926413	1	0.620956	0.0548421	0.788406	1	0.941693	1.00381	0.0626106	0.689195	1.00381	0.884614	1	1.00381	1.00381	0.275611	1	0.401436	1.00381	0.358113	0.493541	1	1.00381	1	0.360533	0.557087	0.0249969	1
Cluster_CHA4	1	1.00518	0.860759	1	1	0.423572	0.199799	0.240507	1	1	1	1	1	0.600888	0.430867	1	1	1	1.00518	1.00518	1	0.599994	0.0551891	0.365884	0.342821	0.813624	0.526358	0.524099	1.00518	1	0.293361	1.00518	0.870385	1	1.00518	1.00518	0.354597	1	0.969865	1.00518	1	1	1	1.00518	1	0.569089	0.451796	0.812563	1
Cluster_CIN5	1	1.00877	0.0397746	0.0341986	1	0.758451	0.313443	1	0.424489	1	1	1	1	0.787705	0.681206	0.700265	1	0.337195	1.00877	1.00877	1	0.999993	1	0.162007	1	0.249799	0.802353	0.966276	1.00877	1	0.482365	1.00877	0.679017	0.0508702	1.00877	1.00877	1	1	0.194229	1.00877	0.950039	0.789634	1	1.00877	1	0.549203	0.261698	0.12635	0.522315
Cluster_CRZ1	1	1.00381	0.964091	1	1	0.0491338	1	0.0164453	1	1	1	1	1	0.49152	0.932442	0.408924	1	1	1.00381	1.00381	1	0.734531	1	1	0.222302	0.338799	0.737318	0.941693	1.00381	1	0.274813	1.00381	0.444216	1	1.00381	1.00381	1	1	0.401436	1.00381	1	1	1	1.00381	1	1	0.89052	1	0.275611
Cluster_CUP9	1	1.00326	0.81682	1	1	0.581274	0.131198	1	1	1	1	1	1	1	0.647224	1	1	1	1.00326	1.00326	1	0.408945	1	0.189061	1	0.216034	0.681939	0.118392	1.00326	1	0.527529	1.00326	0.823132	1	1.00326	1.00326	0.241407	1	0.929395	1.00326	1	0.441758	0.00648385	1.00326	1	0.564865	0.916311	1	1
Cluster_DAL81	1	1.00436	0.38338	1	1	0.110269	1	0.206714	1	0.0124538	1	1	1	1	0.797654	0.115284	1	1	1.00436	1.00436	1	0.898019	1	1	0.651218	0.264237	1	0.814156	1.00436	0.00230111	0.63491	1.00436	0.925771	1	1.00436	1.00436	1	1	0.605202	1.00436	0.423501	0.540546	1	1.00436	0.0257117	0.0824661	0.974689	0.39497	0.308291
Cluster_DAL82	0.36137	1.00518	0.707712	1	1	0.971519	1	0.240507	1	1	1	1	1	1	0.670697	0.510365	1	1	1.00518	1.00518	1	0.242398	1	0.732195	0.342821	0.813624	0.526358	0.524099	1.00518	1	0.293361	1.00518	0.70478	1	1.00518	1.00518	1	1	0.184053	1.00518	0.830667	0.0578608	1	1.00518	1	0.325107	0.451796	0.483616	1
Cluster_DIG1	1	1.00299	0.85736	1	1	0.746597	1	1	1	0.112955	1	1	1	1	0.597935	1	1	1	1.00299	1.00299	1	0.440632	1	0.533223	1	0.971618	0.26391	0.616321	1.00299	1	0.864663	1.00299	0.260034	1	1.00299	1.00299	1	1	0.730757	1.00299	0.255876	0.0129935	1	1.00299	1	1	0.631613	0.620249	0.223712
Cluster_DOT6	1	1.0096	0.883545	1	1	0.332772	1	1	1	1	0.324461	1	1	0.816544	0.95849	0.732426	1	1	1.0096	1.0096	1	0.535997	1	0.912178	0.900766	0.141648	0.629286	0.420938	1.0096	1	0.92502	1.0096	0.471972	1	1.0096	1.0096	0.55443	1	0.999179	1.0096	0.832179	1	1	1.0096	1	0.633009	0.577839	1	0.55443
Cluster_DrugResistance	1	1.00299	0.34732	1	1	0.0331246	1	0.147086	1	1	1	1	1	1	0.299301	0.338315	1	1	1.00299	1.00299	1	0.440632	1	1	0.515017	0.360938	0.26391	0.379879	1.00299	1	0.864663	1.00299	0.951553	1	1.00299	1.00299	1	1	0.115744	1.00299	0.255876	1	1	1.00299	1	0.515908	0.631613	0.235322	1
Cluster_Endocytosis	0.264031	1.00353	0.256608	1	1	0.846365	1	1	0.200579	1	1	1	1	1	0.918071	1	1	1	1.00353	1.00353	1	0.761943	1	1	1	0.276037	1	0.0746626	1.00353	1	0.613339	1.00353	0.637611	1	1.00353	1.00353	1	1	0.715236	1.00353	0.703006	0.468276	1	1.00353	1	0.883286	0.580904	0.0897092	1
Cluster_FattyAcid	1	1.006	0.177489	1	1	0.88891	1	1	0.315674	0.0230144	1	0.074794	1	0.277615	0.985588	1	1	1	1.006	1.006	1	0.932111	1	0.178509	1	0.595319	1	0.859963	1.006	1	0.669935	1.006	0.981395	1	1.006	1.006	1	1	0.00875891	1.006	0.311198	1	1	1.006	1	0.00316339	0.941712	0.563802	0.397838
Cluster_FHL1	1	1.01806	0.996619	1	1	0.55632	1	1	1	0.510087	0.161681	1	1	0.957684	0.722602	0.698126	1	1	1.01806	1.01806	1	0.994242	1	0.938496	0.398015	0.431769	0.377987	0.963466	1.01806	0.260878	0.667672	1.01806	0.503788	1	1.01806	1.01806	0.778551	1	0.783988	1.01806	0.843708	0.3706	1	1.01806	1	0.793502	0.999999	0.809624	1
Cluster_FKH1	1	1.00353	0.773096	1	1	0.420259	1	1	1	1	1	1	1	0.466306	0.403188	1	1	1	1.00353	1.00353	1	0.761943	1	0.593708	0.574909	0.985168	0.333833	0.370182	1.00353	1	0.808708	1.00353	0.637611	1	1.00353	1.00353	1	1	0.870372	1.00353	0.703006	1	1	1.00353	1	0.315772	0.903665	0.681651	1
Cluster_FKH2	1	1.00738	0.210919	1	1	0.129995	1	0.323868	0.372398	0.0338047	1	1	1	0.729292	0.522124	0.637921	1	0.0454127	1.00738	1.00738	1	0.99958	1	1	0.831397	0.479984	0.450401	0.754586	1.00738	1	0.338219	1.00738	0.17934	1	1.00738	1.00738	1	1	0.358497	1.00738	0.215312	0.133211	1	1.00738	1	0.605048	0.322931	0.187609	1
Cluster_Flavin	1	1.00136	0.948478	1	1	1	1	1	1	1	1	1	1	1	0.617536	1	1	1	1.00136	1.00136	1	0.689212	1	0.292507	0.280106	0.422446	0.379247	0.136218	1.00136	1	0.914285	1.00136	0.747097	1	1.00136	1.00136	1	1	0.190048	1.00136	1	1	1	1.00136	1	0.561849	0.811655	1	1
Cluster_Flocculation	1	1.00081	0.528278	1	1	1	1	1	1	1	1	1	1	1	1	1	1	1	1.00081	1.00081	1	0.799906	1	1	1	1	1	1	1.00081	1	1	1.00081	1	1	1.00081	1.00081	1	1	0.126528	1.00081	1	1	1	1.00081	1	0.39041	0.882344	0.000590524	1
Cluster_FZF1	1	1.00408	0.186984	1	1	0.91008	0.161274	1	1	1	0.154346	1	1	1	0.7665	1	1	1	1.00408	1.00408	1	0.326871	1	1	1	0.211557	0.761289	0.361243	1.00408	1	0.754178	1.00408	0.907308	1	1.00408	1.00408	0.292137	1	0.702686	1.00408	0.753703	1	1	1.00408	1	0.0177071	0.534241	1	0.0442477
Cluster_GAL4	1	1.00244	0.925342	1	1	0.970816	1	1	1	1	1	1	1	1	0.197448	1	1	1	1.00244	1.00244	3.15529e-05	0.867943	1	0.463774	1	0.945711	0.0413367	0.390535	1.00244	1	0.745237	1.00244	0.372008	1	1.00244	1.00244	1	1	0.505332	1.00244	0.568296	1	1	1.00244	1	0.145049	0.686717	0.171624	1
Cluster_Galactose	1	1.00136	0.345116	1	1	1	1	1	1	1	1	1	1	1	0.211969	1	1	1	1.00136	1.00136	8.77737e-06	0.689212	1	1	1	0.422446	0.0685003	0.416194	1.00136	1	0.914285	1.00136	1	1	1.00136	1.00136	1	1	0.190048	1.00136	0.37275	1	1	1.00136	1	0.0275321	0.984713	0.355793	1
Cluster_GAT1	0.314406	1.00436	0.63195	1	1	0.110269	1	0.206714	0.240916	1	1	1	1	0.538449	0.797654	1	1	1	1.00436	1.00436	1	0.898019	1	0.290461	0.270655	0.46523	0.783078	0.921311	1.00436	1	0.80839	1.00436	0.778068	1	1.00436	1.00436	1	1	0.107764	1.00436	0.423501	0.540546	1	1.00436	1	0.216993	0.512326	0.755697	1
Cluster_GAT3	1	1.00163	0.911382	1	1	0.905099	1	1	1	1	1	1	1	1	0.282842	1	1	1	1.00163	1.00163	1	0.639729	1	0.339852	1	0.527228	0.435755	0.568812	1.00163	1	0.162823	1.00163	0.807942	1	1.00163	1.00163	1	1	0.347692	1.00163	0.42866	1	1	1.00163	1	0.628562	0.77845	1	1
Cluster_GCN4	1	1.00573	0.910408	1	1	0.984444	0.218408	0.000188364	1	0.204779	0.209347	1	1	0.0731678	0.51353	1	0.0336327	0.236233	1.00573	1.00573	1	0.941278	1	0.0107401	0.00020688	0.354497	0.581788	0.676382	1.00573	1	0.767492	1.00573	0.780255	1	1.00573	1.00573	0.383752	1	0.196482	1.00573	1	0.261969	1	1.00573	1	0.639997	0.789171	1	1
Cluster_GCR1	1	1.00326	0.81682	1	1	0.801704	0.131198	1	0.186671	1	1	1	1	0.43985	0.90065	1	1	1	1.00326	1.00326	1	0.991929	1	0.56451	1	0.0245954	1	0.873458	1.00326	1	0.976398	1.00326	0.963227	1	1.00326	1.00326	0.241407	1	0.197668	1.00326	1	1	1	1.00326	1	0.862276	0.605732	1	0.241407
Cluster_GCR2	1	1.00463	0.134742	1	1	0.490701	1	1	1	1	1	1	1	0.560272	0.825069	1	1	1	1.00463	1.00463	1	0.882427	1	1	0.673491	0.733448	1	0.352925	1.00463	1	0.170643	1.00463	0.940723	1	1.00463	1.00463	1	1	0.320588	1.00463	0.795768	1	1	1.00463	1	0.102865	0.491304	1	0.000471624
Cluster_GeneralTFs	0.484008	1.00766	0.970722	1	1	0.973979	1	0.333635	1	1	1	1	1	0.382661	0.362803	0.651342	1	0.302092	1.00766	1.00766	1	0.123548	1	0.856874	0.261744	0.222954	0.47484	0.250936	1.00766	1	0.550464	1.00766	0.524769	1	1.00766	1.00766	0.132076	1	0.584076	1.00766	0.92723	1	1	1.00766	1	0.821666	0.681773	0.915463	1
Cluster_GLN3	0.36137	1.00518	0.492199	1	1	0.0540494	0.199799	1	0.0405928	0.187189	0.191413	1	1	0.600888	0.670697	0.510365	1	1	1.00518	1.00518	1	0.599994	1	1	1	0.433721	0.526358	0.345126	1.00518	1	0.998867	1.00518	0.295654	1	1.00518	1.00518	1	1	0.969865	1.00518	1	0.603042	1	1.00518	1	0.808817	0.451796	0.812563	0.354597
Cluster_Glutamate	1	1.00081	0.904052	1	1	0.691759	1	0.0424169	1	1	1	1	1	1	0.438139	1	1	1	1.00081	1.00081	1	0.799906	1	1	0.178921	0.620999	0.248746	0.432793	1.00081	1	0.334748	1.00081	0.561587	1	1.00081	1.00081	1	1	0.126528	1.00081	0.24404	1	1	1.00081	1	0.39041	0.882344	1	1
Cluster_Glutathione	1	1.00163	0.278916	1	1	0.631134	0.0678507	1	1	0.0632449	1	1	1	1	0.684475	1	1	1	1.00163	1.00163	1	0.639729	1	1	0.325941	0.527228	1	0.973909	1.00163	1	0.162823	1.00163	0.442874	1	1.00163	1.00163	1	1	0.89283	1.00163	1	1	1	1.00163	1	1	0.77845	1	1
Cluster_Glycerol	1	1.00136	0.345116	1	1	1	1	1	1	1	1	1	1	1	0.617536	1	1	1	1.00136	1.00136	1	0.955686	1	0.292507	0.280106	0.422446	1	0.416194	1.00136	1	0.914285	1.00136	1	1	1.00136	1.00136	1	1	0.190048	1.00136	1	1	1	1.00136	1	0.168492	0.811655	0.355793	0.108643
Cluster_Glycogen	1	1.00108	0.426999	1	1	0.791835	1	1	1	1	1	1	1	1	1	1	1	1	1.00108	1.00108	1	0.998619	1	1	1	0.0667469	1	0.911952	1.00108	1	0.503982	1.00108	0.667005	1	1.00108	1.00108	1	1	0.315653	1.00108	1	0.176429	1	1.00108	1	0.112108	0.990576	0.0377807	0.0878911
Cluster_GTS1	1	1.00518	0.492199	1	0.035463	0.423572	1	1	0.279248	1	0.191413	1	1	1	0.227625	0.510365	1	0.216324	1.00518	1.00518	1	0.242398	1	0.365884	0.713876	0.813624	0.245969	0.03742	1.00518	1	0.971122	1.00518	0.148793	1	1.00518	1.00518	1	1	0.33028	1.00518	0.830667	0.226254	1	1.00518	1	0.150197	0.451796	0.812563	0.354597
Cluster_HAL9	1	1.00381	0.727121	1	1	0.882005	0.151363	1	1	1	1	1	1	1	0.731257	1	1	1	1.00381	1.00381	1	0.35222	1	0.620956	0.602033	0.338799	1	0.12634	1.00381	1	0.476798	1.00381	0.444216	1	1.00381	1.00381	1	1	0.611279	1.00381	0.729537	1	1	1.00381	1	1	0.89052	1	1
Cluster_HAP2	1	1.00463	0.340319	1	1	0.692123	1	1	1	1	1	1	1	1	0.161734	1	1	1	1.00463	1.00463	1	0.281495	1	0.692254	0.673491	0.969549	0.196421	0.352925	1.00463	1	0.511409	1.00463	0.388794	1	1.00463	1.00463	1	1	0.170125	1.00463	0.454894	0.00711568	1	1.00463	1	0.755469	0.848679	0.167066	1
Cluster_HAP3	1	1.00518	0.492199	1	1	0.617226	1	1	0.279248	1	1	1	1	1	0.227625	1	1	1	1.00518	1.00518	1	0.242398	1	0.732195	0.342821	0.636642	0.245969	0.699398	1.00518	1	0.971122	1.00518	0.295654	1	1.00518	1.00518	1	1	0.184053	1.00518	0.830667	0.603042	1	1.00518	1	0.808817	0.959933	0.812563	1
Cluster_HAP4	1	1.00463	0.340319	1	1	0.151373	1	1	1	0.169219	1	1	1	0.189276	0.161734	1	1	0.195908	1.00463	1.00463	1	0.652838	1	0.692254	0.673491	0.162503	0.196421	0.194472	1.00463	1	0.32122	1.00463	0.813629	1	1.00463	1.00463	1	1	0.170125	1.00463	1	0.562395	1	1.00463	1	0.490185	0.848679	1	1
Cluster_HAP5	1	1.00683	0.658027	1	0.0464354	0.270663	1	1	1	1	1	0.0845831	1	0.701678	0.449723	1	1	0.274577	1.00683	1.00683	1	0.735141	1	1	0.478565	0.861673	0.400248	0.324174	1.00683	1	0.962184	1.00683	0.578414	1	1.00683	1.00683	1	1	0.50875	1.00683	0.903546	0.703796	1	1.00683	1	0.328394	0.98267	1	1
Cluster_Heme	0.171822	1.00217	0.528216	1	1	0.01696	1	1	1	1	1	1	1	0.0511729	0.785294	1	1	1	1.00217	1.00217	1	0.998564	1	1	1	0.695098	0.533846	0.788744	1.00217	1	0.15538	1.00217	0.297254	1	1.00217	1.00217	1	1	0.367882	1.00217	1	1	1	1.00217	1	0.349356	0.716034	0.505335	1
Cluster_HIR1	1	1.00299	0.85736	1	1	0.916247	1	1	1	1	1	1	1	1	0.597935	1	1	1	1.00299	1.00299	1	0.440632	1	0.533223	1	0.623204	1	0.939212	1.00299	1	0.220349	1.00299	0.260034	1	1.00299	1.00299	0.223712	1	0.505867	1.00299	1	0.413925	1	1.00299	1	0.515908	0.631613	0.235322	1
Cluster_HIR2	1	1.00272	0.703251	1	1	0.679843	1	1	1	1	1	1	1	1	0.853931	1	1	1	1.00272	1.00272	1	0.99616	1	1	1	0.810409	1	0.997715	1.00272	1	1	1.00272	0.0670002	0.0161352	1.00272	1.00272	1	1	0.0559848	1.00272	1	1	1	1.00272	1	0.184946	0.658593	0.000722523	1
Cluster_Histidine	0.152055	1.0019	0.999715	1	1	0.72008	1	1.27868e-06	1	1	1	1	1	1	0.353046	1	1	1	1.0019	1.0019	1	0.593787	1	1	4.12286e-07	0.896199	0.127485	0.037789	1.0019	1	0.55379	1.0019	0.223487	0.0113176	1.0019	1.0019	1	1	0.939084	1.0019	1	1	1	1.0019	1	0.685134	0.969581	1	1
Cluster_HMS1	1	1.00326	0.58834	1	0.0225252	0.581274	0.131198	0.159353	1	1	1	1	1	1	0.647224	0.0696912	1	1	1.00326	1.00326	1	0.950583	1	1	0.545946	0.43339	1	0.118392	1.00326	1	0.99727	1.00326	0.321131	1	1.00326	1.00326	1	1	0.0747823	1.00326	0.673882	1	1	1.00326	1	0.0956566	0.916311	1	1
Cluster_HSF1	1	1.00436	0.63195	1	0.0299363	0.632882	1	1	1	1	1	1	1	0.538449	0.954071	1	1	1	1.00436	1.00436	1	0.976359	1	0.0865446	0.270655	0.123756	1	0.974606	1.00436	1	0.922173	1.00436	0.0212599	1	1.00436	1.00436	0.0498372	1	0.23208	1.00436	1	1	1	1.00436	1	0.724259	0.974689	0.39497	1
Cluster_IME4	0.264031	1.00353	0.532914	1	1	0.219266	1	1	1	0.132111	0.00866893	1	1	0.12237	0.918071	1	1	1	1.00353	1.00353	1	0.939061	1	1	1	0.276037	1	0.913415	1.00353	1	0.390233	1.00353	0.637611	1	1.00353	1.00353	1	0.0209332	0.136425	1.00353	0.102372	1	1	1.00353	1	0.00134632	0.580904	0.681651	0.258704
Cluster_INO2	1	1.00436	0.931942	1	1	0.815316	1	1	0.240916	1	1	1	1	1	0.954071	1	1	1	1.00436	1.00436	1	0.999443	1	1	1	0.684603	0.783078	0.814156	1.00436	1	0.922173	1.00436	0.925771	1	1.00436	1.00436	1	1	0.605202	1.00436	0.775717	0.540546	0.00864046	1.00436	1	0.724259	0.512326	0.39497	1
Cluster_INO4	1	1.00545	0.929035	1	1	0.673293	1	1	0.291597	1	1	1	1	1	1	1	1	1	1.00545	1.00545	1	0.997891	1	1	1	0.302891	1	0.949999	1.00545	1	0.540544	1.00545	0.892576	1	1.00545	1.00545	1	1	0.135139	1.00545	0.845818	0.621934	0.0107947	1.00545	1	0.362199	0.433243	0.511349	1
Cluster_InvasiveGrowth	1	1.00163	0.278916	1	1	0.905099	1	1	1	1	1	1	1	0.251387	1	1	1	1	1.00163	1.00163	1	0.936626	1	1	1	1	1	0.973909	1.00163	1	0.430766	1.00163	0.0325748	1	1.00163	1.00163	1	1	0.347692	1.00163	0.0931977	1	1	1.00163	1	0.0489186	0.97768	1	1
Cluster_Isoleucine	1	1.00163	0.676112	1	1	1	1	1	1	1	1	0.0209332	1	0.251387	0.684475	1	1	1	1.00163	1.00163	1	0.936626	1	1	0.325941	0.856492	0.435755	0.263576	1.00163	1	0.747778	1.00163	0.807942	1	1.00163	1.00163	1	1	0.660429	1.00163	0.0931977	1	1	1.00163	1	1	0.97768	0.410073	1
Cluster_IXR1	1	1.00381	0.727121	1	1	0.882005	1	1	0.214254	1	1	1	1	0.49152	1	1	1	1	1.00381	1.00381	1	0.985437	1	0.239485	1	0.338799	1	0.677055	1.00381	1	0.274813	1.00381	0.444216	1	1.00381	1.00381	1	1	0.913243	1.00381	1	0.025822	1	1.00381	1	0.360533	0.557087	1	1
Cluster_LEU3	1	1.00353	0.256608	1	0.0243825	0.652836	0.141338	0.171447	1	1	1	1	1	0.466306	0.179167	0.386261	1	1	1.00353	1.00353	1	0.379528	1	0.214132	0.198379	0.911245	1	0.0746626	1.00353	1	0.984517	1.00353	0.383046	1	1.00353	1.00353	1	1	0.506358	1.00353	0.324395	1	1	1.00353	1	0.315772	0.580904	1	1
Cluster_Leucine	1	1.00081	0.528278	1	1	1	1	0.0424169	1	1	1	1	1	0.134724	0.438139	0.106405	1	1	1.00081	1.00081	1	0.799906	1	0.0127575	0.178921	0.620999	1	0.838308	1.00081	1	1	1.00081	0.561587	1	1.00081	1.00081	1	1	0.503248	1.00081	1	1	1	1.00081	1	1	0.882344	1	0.0666616
Cluster_Lysine	1	1.0019	0.866368	1	1	0.935935	1	0.0962371	0.00568362	1	1	1	1	1	0.739713	1	1	1	1.0019	1.0019	1	0.999239	1	0.384041	0.0683735	0.896199	1	0.985802	1.0019	1	0.55379	1.0019	1	1	1.0019	1.0019	8.25525e-06	1	0.504739	1.0019	1	1	1	1.0019	1	1	0.969581	1	1
Cluster_MAC1	1	1.00272	0.703251	1	1	0.679843	1	1	1	1	1	1	1	0.0773405	0.853931	1	1	1	1.00272	1.00272	1	0.474765	1	1	1	0.112268	0.614927	0.508847	1.00272	1	0.587329	1.00272	0.936177	1	1.00272	1.00272	1	1	0.38213	1.00272	1	0.384714	1	1.00272	1	0.808257	0.658593	0.20319	1
Cluster_MAL13	1	1.00381	0.219384	1	1	0.715682	1	1	1	1	1	0.0482152	1	1	0.932442	1	1	1	1.00381	1.00381	1	0.926413	1	1	0.602033	0.338799	1	0.271051	1.00381	1	0.689195	1.00381	0.23012	1	1.00381	1.00381	0.275611	1	0.0920383	1.00381	0.358113	1	1	1.00381	0.0225282	0.901096	0.557087	0.708533	1
Cluster_MAL33	1	1.00408	0.679794	1	0.0280881	0.91008	1	1	1	0.150862	1	1	1	1	0.944295	1	1	1	1.00408	1.00408	1	0.707119	1	1	1	0.211557	0.761289	0.361243	1.00408	1	0.754178	1.00408	0.907308	1	1.00408	1.00408	0.292137	1	0.309231	1.00408	0.3912	1	1	1.00408	1	0.689748	0.876936	0.733152	1
Cluster_Maltose	1	1.00436	0.823326	1	1	0.815316	0.0143091	0.206714	1	1	1	1	1	1	0.301789	1	1	1	1.00436	1.00436	1	0.679848	1	0.670112	0.651218	0.123756	0.434447	0.132316	1.00436	1	0.63491	1.00436	0.925771	1	1.00436	1.00436	1	1	0.898575	1.00436	1	0.0370706	0.00864046	1.00436	1	0.448172	0.512326	1	0.0498372
Cluster_ManualAFT1targets	1	1.00054	0.653536	1	1	0.54363	1	1	1	1	1	1	1	1	1	1	1	1	1.00054	1.00054	1	0.994877	1	0.00444924	1	0.476232	1	1	1.00054	1	0.625504	1.00054	0.422844	1	1.00054	1.00054	1	1	0.752227	1.00054	0.170129	1	1	1.00054	1	0.281026	0.919949	1	0.044944
Cluster_ManualG1genes	0.671614	1.01296	0.176224	1	1	0.881699	0.102918	1	0.556545	1	1	1	1	0.89782	0.975076	1	1	0.119396	1.01296	1.01296	1	0.561542	1	0.202515	0.349879	0.553618	0.814606	0.926302	1.01296	1	0.696375	1.01296	0.136077	1	1.01296	1.01296	0.289683	1	0.626707	1.01296	4.54593e-31	0.385826	1	1.01296	1	0.279242	0.997374	0.361641	0.662897
Cluster_ManualHAP1targets	1	1.00738	0.388826	1	1	0.823453	0.271734	1	1	1	0.260852	1	1	0.729292	0.522124	0.637921	1	1	1.00738	1.00738	1	0.412992	1	0.547566	0.831397	0.650118	0.450401	0.617608	1.00738	1	0.946064	1.00738	0.015533	1	1.00738	1.00738	1	1	0.0631125	1.00738	0.920062	0.731367	1	1.00738	1	0.801667	0.904333	0.676732	0.463633
Cluster_ManualMethionine	1	1.00573	0.910408	1	1	0.999742	1	0.0356062	0.303738	1	0.0220698	1	1	1	0.737634	1	1	1	1.00573	1.00573	1	0.941278	1	0.0107401	0.00873626	0.87287	0.865638	0.965207	1.00573	1	0.767492	1.00573	0.780255	1	1.00573	1.00573	1	1	0.0404564	1.00573	1	1	1	1.00573	0.000455019	0.851544	0.948158	0.538088	0.383752
Cluster_ManualM-G1genes	1	1.0019	0.225401	1	1	1	1	1	1	1	1	1	0.00755732	1	1	1	1	0.0857573	1.0019	1.0019	1	0.915385	1	1	1	1	1	0.985802	1.0019	1	0.266732	1.0019	0.530629	1	1.0019	1.0019	1	1	0.504739	1.0019	0.479601	0.0400057	1	1.0019	1	0.0761386	0.746594	1	1
Cluster_ManualYap1Targets	1	1.011	0.0946142	1	1	0.686358	1	0.440571	0.0298031	1	1	1	1	0.0377963	0.724122	0.436512	1	0.0137027	1.011	1.011	1	0.206939	1	0.506366	0.472456	0.426508	0.718699	0.967205	1.011	1	0.370667	1.011	0.978317	1	1.011	1.011	0.60328	1	0.447906	1.011	0.281329	1	1	1.011	1	0.407615	0.921553	0.666778	0.60328
Cluster_ManualZAP1targets	0.0988229	1.00628	0.0479846	1	1	0.807664	0.236593	0.283376	1	0.0250358	1	1	1	0.295381	0.590208	0.578911	1	1	1.00628	1.00628	1	0.179695	1	0.195817	0.054287	0.804434	0.889087	0.655249	1.00628	0.100892	0.725509	1.00628	0.48791	1	1.00628	1.00628	0.411605	1	0.0481116	1.00628	0.88363	1	1	1.00628	1	0.264991	0.382003	0.868395	0.411605
Cluster_ManualZAP1targets-2	0.32515	1.0138	0.130087	1	1	0.794297	0.44515	0.516666	1	0.10111	1	1	1	0.2074	0.247491	0.0352281	1	0.474922	1.0138	1.0138	1	0.513015	0.139318	0.431788	0.0948131	0.919105	0.679284	0.527274	1.0138	0.207097	0.707765	1.0138	0.685125	1	1.0138	1.0138	0.0258734	1	0.0338013	1.0138	0.462991	0.424667	1	1.0138	1	0.346588	0.386954	0.241093	0.315104
Cluster_MATa1	1	1.00326	0.58834	1	1	0.939155	0.131198	0.0121477	1	1	1	1	1	1	0.647224	1	1	1	1.00326	1.00326	1	0.408945	1	0.56451	0.174805	0.43339	0.681939	0.708349	1.00326	1	0.748595	1.00326	0.963227	1	1.00326	1.00326	1	1	0.929395	1.00326	0.673882	1	1	1.00326	1	1	0.605732	1	1
Cluster_Mating
Cluster_MBP1	0.471623	1.00738	0.388826	1	1	0.532855	1	1	0.372398	0.255353	0.260852	1	1	0.365508	0.522124	0.637921	1	0.293036	1.00738	1.00738	1	0.96	1	0.547566	1	0.186904	0.718863	0.754586	1.00738	1	0.882421	1.00738	0.17934	1	1.00738	1.00738	1	1	0.127704	1.00738	5.77184e-11	0.133211	1	1.00738	1	0.21823	0.697069	0.399788	0.463633
Cluster_MCM1	1	1.0049	0.113976	1	1	0.198627	1	1	1	1	1	1	1	0.206721	0.632829	1	1	0.20618	1.0049	1.0049	1	0.964489	1	1	1	0.776365	0.496843	0.787661	1.0049	1	0.959468	1.0049	0.844237	1	1.0049	1.0049	1	1	0.122081	1.0049	0.485285	0.00881622	0.00971789	1.0049	1	0.0440102	0.471139	0.454933	1
Cluster_MET31	1	1.00299	0.64546	1	1	0.108788	1	0.147086	1	1	0.115624	1	1	1	0.879531	1	1	1	1.00299	1.00299	1	0.440632	1	1	0.151737	0.852011	1	0.379879	1.00299	1	0.99553	1.00299	0.514432	1	1.00299	1.00299	0.223712	1	0.889832	1.00299	1	1	1	1.00299	1	0.0721239	0.928391	0.620249	1
Cluster_MET4	1	1.0049	0.747988	1	1	0.359961	1	0.0266589	0.266688	1	0.182298	1	1	1	0.849099	0.491565	1	1	1.0049	1.0049	1	0.866014	1	0.712915	0.102191	0.910982	0.820887	0.90065	1.0049	1	0.760666	1.0049	0.0147039	1	1.0049	1.0049	1	1	0.245622	1.0049	1	0.583211	1	1.0049	0.0288866	0.530565	0.965246	0.18876	1
Cluster_MIG1	1	1.0049	0.747988	1	0.0336238	0.359961	1	0.0266589	1	1	1	1	1	0.206721	0.193694	0.140267	1	1	1.0049	1.0049	1	0.261219	1	0.712915	0.102191	0.376653	0.496843	0.058246	1.0049	1	0.760666	1.0049	0.952784	1	1.0049	1.0049	0.339513	1	0.122081	1.0049	0.814032	1	1	1.0049	1	0.783582	0.834108	0.454933	1
Cluster_Mitochondria	0.178287	1.00905	0.962179	1	1	0.376039	0.3215	0.380431	1	1	1	1	1	1	0.529183	0.344248	1	1	1.00905	1.00905	1	0.303332	1	0.899017	0.350721	0.429317	0.816151	0.892444	1.00905	1	0.268884	1.00905	0.840079	1	1.00905	1.00905	1	1	0.510039	1.00905	1	0.799681	1	1.00905	1	0.970577	0.250913	1	1
Cluster_MitochondrialRPs	0.0729211	1.01156	0.0273909	1	1	0.101168	0.0849704	1	1	0.368458	1	1	1	0.595749	0.306155	1	1	0.0989059	1.01156	1.01156	1	0.18485	1	0.782288	0.125028	0.0234968	0.333491	0.0860855	1.01156	1	0.595535	1.01156	0.188675	1	1.01156	1.01156	1	1	0.22755	1.01156	1	1	1	1.01156	1	0.460664	0.171711	0.276278	1
Cluster_MOT3	1	1.00326	0.81682	1	1	0.0576202	1	1	1	1	1	1	1	1	0.647224	0.362736	1	1	1.00326	1.00326	1	0.789192	1	1	1	0.885118	0.681939	0.873458	1.00326	1	0.527529	1.00326	0.321131	1	1.00326	1.00326	1	1	0.392903	1.00326	1	0.441758	1	1.00326	1	0.564865	0.605732	0.267704	1
Cluster_mRNAprocessing	0.122282	1.02294	0.487707	1	1	0.598664	0.621043	1	1	1	0.230417	1	1	0.750968	0.468154	0.812257	1	0.653954	1.02294	1.02294	0.0858684	0.288892	0.218964	0.808877	0.422975	0.16783	0.327016	0.657066	1.02294	1	0.699935	1.02294	0.106721	1	1.02294	1.02294	0.851379	1	0.95708	1.02294	1	0.754482	1	1.02294	1	0.820954	0.143872	0.974081	0.561459
Cluster_MSS11	1	1.00353	0.915199	1	1	0.956026	0.141338	1	1	1	0.135197	1	1	1	0.918071	1	1	1	1.00353	1.00353	1	0.761943	1	0.593708	1	0.74142	0.710948	0.995625	1.00353	1	0.984517	1.00353	0.383046	1	1.00353	1.00353	1	1	0.955628	1.00353	1	1	1	1.00353	1	0.315772	0.903665	0.681651	1
Cluster_MTH1	0.228433	1.00299	0.64546	1	1	0.986713	1	1	1	0.112955	1	1	1	0.412089	0.299301	1	1	1	1.00299	1.00299	1	0.81609	1	0.164443	0.515017	0.360938	0.0709089	0.939212	1.00299	0.0495131	0.864663	1.00299	0.951553	1	1.00299	1.00299	1	1	0.00603624	1.00299	0.255876	1	1	1.00299	1	0.515908	0.991339	0.620249	0.223712
Cluster_NDD1	0.445965	1.00683	0.033586	1	1	0.152836	0.254366	1	0.0667458	0.238854	0.244058	1	1	0.110585	0.838796	1	1	0.274577	1.00683	1.00683	1	0.999768	1	1	0.478565	0.383306	0.400248	0.992659	1.00683	1	0.22743	1.00683	0.753408	1	1.00683	1.00683	1	1	0.352621	1.00683	0.386912	0.00551156	1	1.00683	1	0.026993	0.727809	0.0535388	1
Cluster_NRG1	0.228433	1.00299	0.34732	1	1	0.986713	1	1	1	1	0.115624	1	1	0.412089	0.597935	1	1	1	1.00299	1.00299	1	0.960919	1	0.533223	1	0.013405	1	0.379879	1.00299	1	0.220349	1.00299	0.782421	1	1.00299	1.00299	1	1	0.505867	1.00299	0.255876	0.413925	0.00594433	1.00299	1	0.00280808	0.631613	0.0585934	1
Cluster_NuclearProteinTargetting	0.573289	1.00988	0.864929	1	1	0.253725	1	1	1	1	0.332026	1	1	1	0.620076	0.742366	1	0.0758811	1.00988	1.00988	1	0.25815	0.102206	0.0885666	0.907136	0.984911	0.968201	0.614781	1.00988	1	0.689309	1.00988	0.509813	1	1.00988	1.00988	0.196611	1	0.805936	1.00988	0.965714	0.241545	1	1.00988	1	0.980744	0.563614	0.819444	0.564653
Cluster_PDR1	1	1.0019	0.225401	1	1	0.40877	1	1	1	1	0.0751736	1	1	0.0395847	0.739713	1	1	1	1.0019	1.0019	1	0.915385	1	1	0.368869	0.896199	1	0.037789	1.0019	1	0.825373	1.0019	1	1	1.0019	1.0019	1	1	0.504739	1.0019	1	1	1	1.0019	1	0.289135	0.746594	0.459793	0.148758
Cluster_PentosePhosphate	1	1.00163	0.278916	1	1	0.905099	1	1	1	1	1	1	1	0.251387	1	1	1	1	1.00163	1.00163	1	0.639729	1	0.339852	1	0.856492	1	0.973909	1.00163	1	0.947586	1.00163	0.807942	1	1.00163	1.00163	1	1	0.347692	1.00163	0.0931977	0.0294817	1	1.00163	1	0.0489186	0.77845	0.410073	1
Cluster_Peroxisome	0.330428	1.00463	0.134742	1	1	0.853222	1	1	1	1	1	1	1	0.189276	0.825069	1	1	1	1.00463	1.00463	1	0.882427	1	0.692254	0.673491	0.0236653	0.802884	0.862987	1.00463	1	0.511409	1.00463	0.612117	1	1.00463	1.00463	0.32408	1	0.692279	1.00463	0.795768	1	1	1.00463	1	0.0335099	0.491304	1	1
Cluster_PHD1	1	1.00545	0.0810557	0.0214786	1	0.828753	1	0.251454	1	1	1	1	1	0.242046	0.0462442	1	1	1	1.00545	1.00545	1	0.98843	1	0.750184	0.732163	0.302891	0.554682	0.426557	1.00545	1	0.71433	1.00545	0.545345	1	1.00545	1.00545	1	1	0.755073	1.00545	0.542796	0.244084	0.0107947	1.00545	1	0.831396	0.804313	0.00475163	0.369341
Cluster_PHO4	1	1.00272	0.703251	1	1	0.194924	1	1	1	0.103223	0.105676	1	1	0.0773405	0.0804884	0.312966	1	1	1.00272	1.00272	1	0.474765	1	1	1	0.551677	0.228819	0.00489566	1.00272	0.045109	0.587329	1.00272	0.201576	1	1.00272	1.00272	1	1	0.175116	1.00272	0.606818	1	1	1.00272	1	0.0519552	0.658593	1	1
Cluster_Phospholipid	0.0988229	1.00628	0.865825	1	1	0.991636	0.236593	1	0.0575151	1	1	1	1	0.671266	0.79332	1	1	1	1.00628	1.00628	1	0.774579	1	1	1	0.64347	0.348916	0.330803	1.00628	1	0.246967	1.00628	0.839559	1	1.00628	1.00628	1	1	0.0481116	1.00628	0.88363	1	1	1.00628	1	0.885397	0.758584	1	0.411605
Cluster_Polyamine	1	1.00136	0.345116	1	1	0.859438	1	1	1	0.052982	1	1	1	0.21435	0.617536	1	1	1	1.00136	1.00136	1	0.689212	1	1	1	0.422446	1	0.416194	1.00136	1	0.296794	1.00136	0.747097	1	1.00136	1.00136	1	1	0.815363	1.00136	1	1	1	1.00136	1	0.561849	0.811655	1	1
Cluster_primig-EarlySpo	0.153397	1.00821	0.797685	1	1	0.527046	1	0.352755	0.404184	1	1	1	1	0.416351	0.977288	0.303178	1	0.0549506	1.00821	1.00821	0.0320872	0.634373	1	0.875504	0.119457	0.453327	1	0.989769	1.00821	1	0.515301	1.00821	0.762448	1	1.00821	1.00821	1	1	0.904783	1.00821	0.761404	0.41923	1	1.00821	0.0477553	0.073669	0.651434	0.242382	1
Cluster_primig-LateSpo	1	1.03143	0.9333	1	1	0.455305	0.0387078	1	0.119365	0.11713	1	1	1	0.149887	0.580675	0.223048	1	0.0511083	1.03143	1.03143	1	0.0902529	1	0.762955	0.566314	0.988151	0.804763	0.423399	1.03143	1	0.758537	1.03143	0.192423	1	1.03143	1.03143	0.725527	1	0.667007	1.03143	0.400805	0.611366	1.00001	1.03143	1	0.528759	0.00907741	0.996707	0.244416
Cluster_primig-MidSpo	0.458944	1.00711	0.424797	1	1	0.956842	1	0.31396	0.00928069	1	0.0329877	1	1	0.715818	0.993353	1	1	0.283864	1.00711	1.00711	1	0.88873	1	0.526881	0.499535	0.606009	0.916833	0.549755	1.00711	1	0.587935	1.00711	0.967502	1	1.00711	1.00711	0.116843	1	0.168152	1.00711	0.411794	0.350787	1	1.00711	0.0415	0.19274	0.712422	0.376212	1
Cluster_Proline	1	1.00108	0.832113	1	1	0.791835	1	1	1	1	1	1	1	1	0.536423	0.139313	1	1	1.00108	1.00108	1	0.742507	1	1	1	1	0.317097	0.911952	1.00108	1	1	1.00108	0.667005	1	1.00108	1.00108	1	1	0.690842	1.00108	0.311386	1	1	1.00108	1	0.483177	0.846266	1	1
Cluster_Proteasome	1	1.00738	0.751828	1	1	0.232939	1	1	1	0.255353	0.260852	1	1	0.729292	0.179282	0.637921	1	1	1.00738	1.00738	1	0.694954	1	1	0.831397	0.79846	0.0309473	0.8605	1.00738	1	0.490246	1.00738	0.813451	1	1.00738	1.00738	1	1	0.658373	1.00738	0.920062	0.731367	1	1.00738	1	0.21823	0.322931	0.187609	1
Cluster_Purine	0.298005	1.00408	0.857269	1	1	0.91008	1	4.57924e-05	1	1	1	1	1	1	0.7665	0.103273	1	1	1.00408	1.00408	1	0.981237	1	0.00220556	0.00019074	0.62976	1	0.887825	1.00408	1	0.893727	1.00408	0.503378	0.0241211	1.00408	1.00408	1	1	0.506814	1.00408	1	0.517612	1	1.00408	1	0.916192	0.978813	1	1
Cluster_PUT3	1	1.00545	0.448637	1	1	0.828753	0.209157	0.251454	1	1	1	1	1	0.619775	0.888362	1	1	0.226341	1.00545	1.00545	1	0.831064	1	1	0.732163	0.302891	0.554682	0.880119	1.00545	1	0.210155	1.00545	0.18402	1	1.00545	1.00545	0.369341	1	0.257425	1.00545	0.0957325	0.244084	1	1.00545	1	0.362199	0.804313	0.234021	1
Cluster_Pyrimidine	1	1.00408	0.985873	1	1	0.97733	0.161274	1	1	1	1	1	1	1	0.259376	1	1	1	1.00408	1.00408	1	0.912707	1	0.264972	0.627433	0.62976	0.149803	0.752508	1.00408	1	0.966898	1.00408	0.281521	1	1.00408	1.00408	0.292137	1	0.309231	1.00408	0.143046	1	1	1.00408	1	0.183361	0.534241	0.733152	1
Cluster_RAP1	1	1.00381	0.219384	1	1	0.132386	0.151363	1	1	1	0.0100431	1	1	1	0.731257	1	1	0.164304	1.00381	1.00381	0.0150717	0.35222	1	1	1	0.163065	0.368135	0.677055	1.00381	1	0.689195	1.00381	0.690355	1	1.00381	1.00381	1	1	0.216322	1.00381	1	0.493541	1	1.00381	1	0.651759	0.557087	0.332185	1
Cluster_RCS1	1	1.00353	0.256608	1	1	0.420259	1	1	1	1	1	1	1	1	0.403188	1	1	1	1.00353	1.00353	1	0.379528	1	0.593708	0.574909	0.120029	1	0.370182	1.00353	1	0.613339	1.00353	0.856863	1	1.00353	1.00353	0.258704	1	0.870372	1.00353	0.324395	0.468276	1	1.00353	1	0.315772	0.580904	0.681651	1
Cluster_REB1	1	1.00628	0.731336	0.0246703	1	0.911478	1	0.283376	1	1	0.226893	1	1	0.295381	0.590208	0.206619	1	1	1.00628	1.00628	1	0.500974	1	1	0.780328	0.458889	0.348916	0.655249	1.00628	1	0.396811	1.00628	0.48791	1	1.00628	1.00628	1	1	0.669322	1.00628	0.620381	0.297729	1	1.00628	0.0367861	0.702297	0.382003	0.868395	1
Cluster_RFX1	1	1.00408	0.999454	1	1	0.0760855	0.161274	0.195126	1	1	1	1	1	1	0.944295	1	1	0.174971	1.00408	1.00408	1	0.981237	1	1	0.627433	0.40242	0.761289	0.961282	1.00408	1	0.754178	1.00408	0.503378	1	1.00408	1.00408	1	1	0.85355	1.00408	0.0382374	0.517612	1	1.00408	1	0.689748	0.876936	0.126226	1
Cluster_RGM1	1	1.0019	0.225401	1	1	0.159647	1	1	1	0.0733995	0.0751736	1	1	1	1	1	1	1	1.0019	1.0019	1	0.593787	1	1	1	0.299689	1	0.693575	1.0019	0.0317815	0.825373	1.0019	1	1	1.0019	1.0019	1	1	0.229908	1.0019	1	1	1	1.0019	1	1	0.746594	1	0.00995325
Cluster_RGT1	1	1.00711	0.892515	1	1	0.100796	0.2631	1	0.361437	1	0.0329877	1	1	0.715818	0.993353	1	1	1	1.00711	1.00711	1	0.433878	1	0.526881	0.499535	0.431871	0.916833	0.69878	1.00711	1	0.97197	1.00711	0.992864	1	1.00711	1.00711	0.451069	1	0.919796	1.00711	0.687439	1	1	1.00711	1	0.98649	0.336788	0.656218	0.451069
Cluster_RIM101	1	1.00573	0.0681685	1	0.0391324	0.365097	1	1	0.303738	1	1	1	1	1	0.145918	1	1	1	1.00573	1.00573	1	0.208714	1	0.76697	0.749285	0.354497	0.297174	0.0146294	1.00573	1	0.953743	1.00573	0.391983	1	1.00573	1.00573	1	1	0.67591	1.00573	0.285937	0.261969	1	1.00573	1	0.399212	0.789171	1	0.383752
Cluster_RLM1	0.171822	1.00217	0.815393	1	0.0150656	0.509783	0.0894519	1	1	1	1	1	1	1	0.420652	1	1	1	1.00217	1.00217	1	0.89237	1	0.425283	1	0.695098	0.533846	0.788744	1.00217	1	0.378085	1.00217	1	1	1.00217	1.00217	0.168141	1	0.641595	1.00217	0.154722	0.00489913	0.00432491	1.00217	1	0.349356	0.716034	1	0.168141
Cluster_RME1	0.191135	1.00244	0.147175	1	1	0.327769	1	1	1	1	0.0956194	1	1	0.0637989	1	1	1	1	1.00244	1.00244	1	0.977865	1	1	0.107842	0.472622	1	0.995798	1.00244	1	0.241732	1.00244	0.915929	1	1.00244	1.00244	1	1	0.0917241	1.00244	0.568296	1	1	1.00244	1	0.773774	0.686717	0.547049	1
Cluster_RNAPol	0.2296	1.01072	0.359302	1	1	0.0504374	1	1	1	1	0.35423	1	1	0.554961	0.370443	0.423727	1	1	1.01072	1.01072	1	0.46231	1	0.26171	0.4556	0.162691	0.278214	0.853314	1.01072	1	0.215751	1.01072	0.934028	1	1.01072	1.01072	1	1	0.949745	1.01072	0.874544	1	1	1.01072	1	0.865437	0.78796	0.968145	0.593953
Cluster_ROX1	1	1.00136	0.345116	1	1	1	1	1	1	1	1	1	1	0.21435	1	1	1	1	1.00136	1.00136	1	0.689212	1	0.292507	1	0.022604	1	0.7515	1.00136	1	0.914285	1.00136	1	1	1.00136	1.00136	1	1	0.504061	1.00136	1	1	1	1.00136	1	1	0.811655	0.355793	1
Cluster_RPH1	1	1.00353	0.256608	1	1	0.420259	1	1	0.200579	1	1	1	1	1	0.918071	1	1	1	1.00353	1.00353	1	0.379528	1	0.593708	0.198379	0.503325	0.710948	0.783553	1.00353	1	0.613339	1.00353	0.383046	1	1.00353	1.00353	1	1	0.136425	1.00353	0.703006	0.468276	1	1.00353	1	0.610155	0.903665	0.681651	0.258704
Cluster_RPs	1	1.02614	0.99927	1	1	0.554807	1	1	1	1	0.276025	0.282399	1	0.939145	0.851306	0.970742	1	1	1.02614	1.02614	1	0.985781	1	0.8789	0.853054	0.604089	0.474262	0.925575	1.02614	1	0.709183	1.02614	0.381128	0.14188	1.02614	1.02614	0.885297	1	0.74927	1.02614	0.848704	0.650157	1.00001	1.02614	1	0.997304	0.999999	0.529021	1
Cluster_rRNAprocessing	0.145265	1.00794	0.998636	1	1	0.476109	1	1	0.393769	1	1	1	1	1	0.590105	1	1	1	1.00794	1.00794	1	0.849908	0.08311	0.0405765	0.279408	0.728947	0.267452	0.31179	1.00794	1	0.312939	1.00794	0.94311	1	1.00794	1.00794	1	1	0.998968	1.00794	1	1	1	1.00794	1	0.663451	0.887217	0.922631	1
Cluster_RTG1	1	1.00711	0.620573	1	0.0482537	0.479214	1	1	0.0715345	0.247147	1	1	1	1	0.486375	1	1	1	1.00711	1.00711	1	0.14353	1	0.83547	0.819862	0.765495	0.425514	0.145944	1.00711	1	0.428309	1.00711	0.902953	1	1.00711	1.00711	0.116843	0.0415	0.842812	1.00711	0.687439	0.717916	1	1.00711	1	0.922993	0.336788	1	1
Cluster_RTG3	1	1.00272	0.401528	1	0.0188015	0.679843	1	1	1	1	1	1	1	0.382962	0.543638	1	1	1	1.00272	1.00272	1	0.474765	1	1	0.481992	0.960745	0.614927	0.107705	1.00272	1	0.992684	1.00272	0.733695	1	1.00272	1.00272	0.205608	1	0.175116	1.00272	1	1	1	1.00272	1	0.184946	0.939836	0.585256	1
Cluster_RTS2	1	1.00244	0.760418	1	1	0.60079	1	0.122023	1	0.0933876	1	1	1	1	1	1	1	1	1.00244	1.00244	1	0.867943	1	1	0.446728	0.217803	1	0.964092	1.00244	0.0406858	0.0207477	1.00244	0.147746	1	1.00244	1.00244	0.187088	1	0.0917241	1.00244	0.568296	0.354054	1	1.00244	1	0.40773	0.950571	1	1
Cluster_SFL1	1	1.00326	0.81682	1	1	0.801704	1	1	0.186671	1	1	1	1	1	1	1	1	1	1.00326	1.00326	1	0.991929	1	1	1	0.885118	1	0.992521	1.00326	1	0.303228	1.00326	0.0452846	1	1.00326	1.00326	0.241407	1	0.929395	1.00326	0.290237	0.441758	1	1.00326	1	0.27112	0.605732	1	0.241407
Cluster_SFP1	0.0519924	1.00436	0.994774	1	1	0.998146	1	1	1	1	0.163765	1	1	0.0365319	0.301789	0.115284	1	1	1.00436	1.00436	1	0.679848	1	1	1	0.46523	1	0.921311	1.00436	1	0.433096	1.00436	0.55957	1	1.00436	1.00436	1	0.0257117	0.23208	1.00436	0.0475196	1	1	1.00436	1	0.0824661	0.512326	0.755697	1
Cluster_SIG1	1	1.00545	0.831498	1	1	0.486403	1	0.251454	1	1	0.200429	1	1	0.619775	0.888362	0.528475	1	0.226341	1.00545	1.00545	1	0.831064	1	0.750184	0.130299	0.845632	0.554682	0.426557	1.00545	1	0.540544	1.00545	0.545345	1	1.00545	1.00545	1	1	0.873176	1.00545	0.845818	0.244084	1	1.00545	1	0.605599	0.992225	0.828417	0.369341
Cluster_SIP4	0.484008	1.00766	0.354689	1	0.0518813	0.163328	1	1	1	0.00319015	0.269112	1	1	1	0.362803	1	1	1	1.00766	1.00766	1	0.392857	1	0.856874	0.842196	0.920755	0.246744	0.679993	1.00766	0.00701712	0.820539	1.00766	0.697003	1	1.00766	1.00766	1	1	0.584076	1.00766	1	0.74418	1	1.00766	1	0.635004	0.895916	0.915463	1
Cluster_SKN7	0.113791	1.00683	0.658027	1	1	0.981694	0.254366	0.303911	0.350287	0.238854	0.244058	0.0845831	1	0.701678	0.948881	1	1	0.00364377	1.00683	1.00683	1	0.970426	1	0.823602	0.478565	0.559126	0.677941	0.977472	1.00683	0.109196	0.962184	1.00683	0.235271	1	1.00683	1.00683	1	1	0.217772	1.00683	0.386912	0.333222	1	1.00683	1	0.168475	0.920265	0.634679	0.438214
Cluster_SKO1	1	1.00326	0.58834	1	1	0.0576202	1	1	0.186671	1	1	1	1	0.43985	0.647224	1	1	0.142562	1.00326	1.00326	1	0.408945	1	1	0.545946	0.979482	0.299012	0.708349	1.00326	1	0.137471	1.00326	0.963227	1	1.00326	1.00326	1	1	0.810705	1.00326	1	1	1	1.00326	1	0.564865	0.916311	0.652299	1
Cluster_SMP1	0.191135	1.00244	0.461872	1	1	0.60079	0.100068	1	0.1435	1	1	1	1	0.352399	0.822902	1	1	1	1.00244	1.00244	1	0.511531	1	1	1	0.472622	0.576316	0.173513	1.00244	1	0.487167	1.00244	0.915929	1	1.00244	1.00244	0.187088	1	0.750606	1.00244	0.568296	0.0644544	0.00486486	1.00244	1	0.773774	0.686717	0.547049	0.0165661
Cluster_SOK2	1	1.00353	0.256608	1	1	0.846365	1	1	1	1	1	1	1	1	0.918071	1	1	1	1.00353	1.00353	1	0.988988	1	0.593708	1	0.040816	0.710948	0.783553	1.00353	1	0.390233	1.00353	0.856863	0.0209332	1.00353	1.00353	1	1	0.870372	1.00353	1	0.123542	1.14343e-05	1.00353	1	0.315772	0.580904	0.00298473	1
Cluster_sphingolipids	1	1.00163	0.278916	1	1	0.905099	1	1	1	1	1	1	1	1	0.282842	0.201563	1	1	1.00163	1.00163	1	0.936626	1	1	1	0.856492	0.435755	0.0725383	1.00163	1	0.947586	1.00163	1	1	1.00163	1.00163	1	1	0.347692	1.00163	0.42866	1	1	1.00163	1	0.628562	0.97768	0.0843917	1
Cluster_SRD1	1	1.00683	0.812392	1	0.0464354	0.0758974	1	1	1	1	0.244058	1	1	1	0.263223	0.609521	1	1	1.00683	1.00683	1	0.154698	1	1	0.807542	0.232391	0.187223	0.0484141	1.00683	1	0.526541	1.00683	0.393736	1	1.00683	1.00683	1	1	0.979787	1.00683	0.666235	1	1	1.00683	1	0.168475	0.727809	0.889741	0.0181612
Cluster_STB1	1	1.00272	0.401528	1	1	0.679843	1	1	1	1	1	1	1	1	0.853931	1	1	1	1.00272	1.00272	1	0.474765	1	1	1	0.28816	1	0.978548	1.00272	1	0.336924	1.00272	0.44505	1	1.00272	1.00272	1	1	0.38213	1.00272	0.00839515	1	1	1.00272	1	0.808257	0.658593	0.20319	1
Cluster_STE12	1	1.00381	0.727121	1	0.0262368	0.495722	1	1	1	0.141536	1	1	1	1	0.731257	0.408924	1	1	1.00381	1.00381	1	0.35222	1	1	1	1	0.737318	0.469313	1.00381	1	0.856514	1.00381	0.690355	1	1.00381	1.00381	1	1	0.401436	1.00381	0.358113	0.00334552	0.00756245	1.00381	1	0.151649	0.557087	0.708533	0.275611
Cluster_Sterols	1	1.006	0.368121	1	1	0.768548	1	1	1	1	1	1	1	1	0.917968	0.562724	1	1	1.006	1.006	1	0.79384	1	0.438065	1	0.895854	1	0.414888	1.006	1	0.997857	1.006	0.263012	1	1.006	1.006	1	1	0.0271395	1.006	0.872185	0.657078	1	1.006	1	1	0.773917	0.280939	0.397838
Cluster_STP1	1	1.00518	0.492199	1	1	0.250914	1	0.00229438	1	0.0173877	1	1	1	1	0.430867	0.510365	1	1	1.00518	1.00518	1	0.848865	1	1	0.00554107	0.12509	0.526358	0.195789	1.00518	0.00325257	0.468902	1.00518	0.494883	1	1.00518	1.00518	0.354597	1	0.184053	1.00518	0.830667	1	1	1.00518	0.0304708	0.808817	0.959933	0.812563	0.354597
Cluster_STP2	1	1.00463	0.969983	1	1	0.0640283	0.0160983	1	1	0.169219	1	1	1	0.560272	0.592037	0.127628	1	1	1.00463	1.00463	1	0.281495	1	0.31584	0.673491	0.525856	1	0.542803	1.00463	0.0755382	0.32122	1.00463	0.388794	1	1.00463	1.00463	0.32408	1	0.320588	1.00463	0.454894	1	1	1.00463	1	0.490185	0.848679	1	1
Cluster_SUM1	1	1.00436	0.931942	1	1	0.815316	1	0.206714	0.240916	1	1	1	1	0.172051	0.797654	0.451788	0.0257117	1	1.00436	1.00436	1	0.898019	1	0.670112	0.270655	0.684603	1	0.921311	1.00436	1	0.433096	1.00436	0.55957	1	1.00436	1.00436	1	0.0257117	0.898575	1.00436	0.775717	1	1	1.00436	1	0.216993	0.512326	0.755697	1
Cluster_SWI4	0.0535641	1.01016	0.136044	1	1	0.81017	0.0681406	0.415532	0.47232	0.0599607	0.339509	0.122791	1	0.251719	0.475492	0.397728	1	0.00111523	1.01016	1.01016	1	0.996107	1	0.92363	0.421254	0.31102	0.437734	0.983738	1.01016	0.157528	0.475519	1.01016	0.546781	1	1.01016	1.01016	0.204957	1	0.26323	1.01016	1.37271e-06	0.000255189	0.0199244	1.01016	1	0.935954	0.549578	0.196211	0.204957
Cluster_SWI5	0.445965	1.00683	0.266125	1	1	0.424258	1	1	1	1	0.0306625	0.0845831	1	0.110585	0.991933	1	1	0.274577	1.00683	1.00683	1	0.900534	1	0.505569	0.478565	0.559126	1	0.77416	1.00683	1	0.908797	1.00683	0.884814	1	1.00683	1.00683	1	1	0.0556833	1.00683	0.0653854	0.333222	1	1.00683	1	0.756031	0.351236	0.634679	0.109409
Cluster_SWI6	0.390898	1.00573	0.203484	1	1	0.365097	1	1	0.303738	0.0210648	1	1	1	1	0.299733	0.54592	1	0.236233	1.00573	1.00573	1	0.812696	1	0.76697	1	0.0964789	0.297174	0.676382	1.00573	0.0925141	0.767492	1.00573	0.593271	0.0336327	1.00573	1.00573	1	1	0.338683	1.00573	0.000261895	0.639932	1	1.00573	1	0.851544	0.789171	0.257333	1
Cluster_TFs	1	1.00244	0.461872	1	1	0.0370067	1	1	1	1	1	1	1	0.352399	1	1	1	1	1.00244	1.00244	1	0.867943	1	0.463774	1	0.945711	1	0.390535	1.00244	1	0.988028	1.00244	1	1	1.00244	1.00244	1	1	0.750606	1.00244	1	1	1	1.00244	1	0.145049	0.950571	0.547049	1
Cluster_THI2	1	1.00436	0.38338	1	0.0299363	0.237165	1	1	0.240916	1	1	1	1	1	0.797654	1	1	1	1.00436	1.00436	1	0.679848	1	1	1	0.861175	0.783078	0.0525765	1.00436	1	0.63491	1.00436	0.987805	1	1.00436	1.00436	1	1	0.778507	1.00436	0.423501	0.0370706	1	1.00436	1	0.448172	0.862971	0.755697	0.308291
Cluster_Thiamine	1	1.00163	0.911382	1	1	1	1	1	1	1	1	1	1	1	0.684475	1	1	1	1.00163	1.00163	1	0.639729	1	1	0.0509341	1	0.435755	0.263576	1.00163	1	0.162823	1.00163	0.442874	1	1.00163	1.00163	0.128929	1	0.660429	1.00163	1	1	1	1.00163	1	1	0.77845	1	1
Cluster_tRNAprocessing	0.471623	1.00738	0.942253	1	1	0.823453	0.271734	0.323868	0.372398	0.255353	0.0353803	1	1	0.729292	0.720062	0.637921	1	0.293036	1.00738	1.00738	1	0.876335	1	0.547566	0.831397	0.79846	0.718863	0.930737	1.00738	1	0.490246	1.00738	0.312863	1	1.00738	1.00738	0.463633	1	0.658373	1.00738	0.707526	1	1	1.00738	1	0.9327	0.977424	0.907634	1
Cluster_tRNAsynth	0.113791	1.00683	0.658027	1	1	0.424258	1	1	1	1	0.244058	1	1	0.701678	0.659297	1	1	1	1.00683	1.00683	1	0.735141	1	1	0.807542	0.728691	0.677941	0.942859	1.00683	1	0.526541	1.00683	0.0219792	1	1.00683	1.00683	0.438214	1	0.118234	1.00683	0.903546	1	1	1.00683	1	0.756031	0.920265	0.889741	1
Cluster_Tryptophan	1	1.00299	0.85736	1	0.0206649	0.266705	1	0.147086	0.172524	1	1	1	1	0.412089	0.879531	1	1	1	1.00299	1.00299	1	0.440632	1	0.164443	0.00368367	0.852011	1	0.616321	1.00299	1	0.674906	1.00299	0.782421	1	1.00299	1.00299	1	1	0.279016	1.00299	1	0.413925	1	1.00299	1	0.837492	0.631613	1	1
Cluster_UGA3	0.314406	1.00436	0.38338	1	1	0.815316	1	1	1	1	1	1	1	0.172051	0.301789	1	1	1	1.00436	1.00436	0.0172108	0.303339	1	1	1	0.46523	0.0507504	0.814156	1.00436	1	0.63491	1.00436	0.55957	1	1.00436	1.00436	1	1	0.23208	1.00436	1	1	1	1.00436	1	0.448172	0.512326	1	1
Cluster_USV1	1	1.0049	0.887407	1	1	0.359961	1	1	0.266688	1	1	1	1	0.58107	0.968782	1	1	1	1.0049	1.0049	1	0.626191	1	0.34101	0.694347	0.0943388	0.820887	0.266528	1.0049	1	0.998234	1.0049	0.844237	1	1.0049	1.0049	1	1	0.600188	1.0049	0.814032	0.208528	1	1.0049	1	0.530565	0.471139	0.79525	1
Cluster_Vacuole	0.367846	1.01521	0.24686	1	1	0.898321	1	1	1	1	0.461022	1	1	0.740235	0.770062	0.607548	1	0.507921	1.01521	1.01521	1	0.436277	1	0.978361	0.973766	0.0565912	0.88888	0.75411	1.01521	1	0.913039	1.01521	0.883878	1	1.01521	1.01521	0.720251	1	0.801545	1.01521	0.9943	0.931984	1	1.01521	1	0.20495	0.0991122	0.854182	1
Node 1	1	1.00108	0.426999	1	1	0.791835	1	3.77222e-08	1	1	1	1	1	1	0.536423	0.139313	1	1	1.00108	1.00108	1	0.972104	1	1	1.59553e-05	0.306652	1	0.911952	1.00108	1	0.859849	1.00108	1	1	1.00108	1.00108	1	1	0.690842	1.00108	0.311386	1	1	1.00108	1	1	0.846266	1	1
Node 10	1	1.00272	0.893806	1	1	0.679843	1	1	1	1	1	1	1	1	0.853931	1	1	1	1.00272	1.00272	1	0.842423	1	1	1	0.551677	0.614927	0.272224	1.00272	1	0.587329	1.00272	0.733695	1	1.00272	1.00272	1	1	0.38213	1.00272	1	1	1	1.00272	1	0.808257	0.658593	1	1
Node 11	1	1.00108	0.832113	1	1	0.791835	1	1	1	1	1	1	1	1	1	1	1	1	1.00108	1.00108	1	0.742507	1	1	0.231169	0.306652	1	0.617378	1.00108	1	1	1.00108	0.00331506	1	1.00108	1.00108	1	1	0.690842	1.00108	1	1	1	1.00108	1	1	0.846266	0.296536	1
Node 12	1	1.00108	0.832113	1	1	1	1	1	1	1	1	1	1	0.175492	0.536423	0.139313	1	1	1.00108	1.00108	1	0.742507	1	1	0.231169	0.306652	1	0.248208	1.00108	1	0.859849	1.00108	0.0453882	1	1.00108	1.00108	1	1	0.938676	1.00108	1	1	1	1.00108	1	1	0.846266	0.0377807	1
Node 13	1	1.00244	0.925342	1	1	0.0370067	1	1	1	1	1	1	1	1	0.197448	0.286654	1	1	1.00244	1.00244	1	0.867943	1	1	1	0.945711	0.576316	0.390535	1.00244	1	0.487167	1.00244	0.372008	1	1.00244	1.00244	1	1	0.505332	1.00244	0.187743	1	1	1.00244	1	1	0.686717	0.547049	1
Node 14	1	1.00545	0.66645	1	1	0.486403	0.209157	1	1	1	1	1	1	0.242046	0.888362	1	1	1	1.00545	1.00545	1	0.831064	1	1	1	0.48979	0.852121	0.763059	1.00545	1	0.361438	1.00545	0.892576	1	1.00545	1.00545	1	1	0.419325	1.00545	0.845818	1	1	1.00545	1	0.963413	0.804313	0.828417	1
Node 15	0.228433	1.00299	0.34732	1	1	0.916247	0.12094	1	1	1	1	1	1	1	0.879531	0.338315	1	1	1.00299	1.00299	1	0.440632	1	1	1	0.160798	1	0.379879	1.00299	1	0.220349	1.00299	0.782421	1	1.00299	1.00299	1	1	0.730757	1.00299	0.641912	1	1	1.00299	1	1	0.928391	0.620249	1
Node 16	1	1.00054	0.653536	1	1	1	1	1	1	1	1	1	1	1	1	1	1	1	1.00054	1.00054	1	0.861724	1	1	1	0.476232	1	0.703136	1.00054	1	0.625504	1.00054	0.422844	1	1.00054	1.00054	1	1	0.752227	1.00054	1	1	1	1.00054	1	0.281026	0.919949	1	1
Node 17	1	1.00027	0.808442	1	1	1	1	1	1	1	1	1	1	1	0.174784	1	1	1	1.00027	1.00027	1	0.928301	1	1	1	1	0.0909091	0.455087	1.00027	1	0.387987	1.00027	1	1	1.00027	1.00027	0.0227273	1	1	1.00027	1	0.0473485	1	1.00027	1	1	0.959145	1	1
Node 18	1	1.00054	0.653536	1	1	0.54363	1	1	1	1	1	1	1	1	0.319057	1	1	1	1.00054	1.00054	1	0.861724	1	1	1	0.076257	1	0.207037	1.00054	1	1	1.00054	0.422844	1	1.00054	1.00054	1	1	0.752227	1.00054	1	1	1	1.00054	1	1	0.919949	1	1
Node 19	1	1.00054	0.963347	1	1	0.105179	1	1	1	1	1	1	1	1	1	1	1	1	1.00054	1.00054	1	0.861724	1	1	1	0.476232	1	0.703136	1.00054	1	1	1.00054	1	1	1.00054	1.00054	1	1	0.752227	1.00054	1	1	1	1.00054	1	0.281026	0.919949	1	1
Node 2	1	1.00711	0.424797	1	1	0.894473	1	0.052666	0.361437	0.247147	0.252501	1	1	1	0.0695396	0.00220847	1	1	1.00711	1.00711	1	0.433878	1	0.249827	0.0217921	0.606009	0.916833	0.394116	1.00711	1	0.428309	1.00711	0.785052	1	1.00711	1.00711	0.116843	1	0.168152	1.00711	0.687439	0.717916	1	1.00711	0.0415	0.360693	0.999943	0.899082	1
Node 2_fuzzy0.06	1	1.01016	0.260688	1	1	0.948537	1	0.00175404	0.47232	0.0599607	0.339509	1	1	1	0.185073	0.0105851	1	1	1.01016	1.01016	1	0.498465	1	0.231901	0.00182541	0.731868	0.97112	0.41146	1.01016	1	0.609457	1.01016	0.695782	1	1.01016	1.01016	0.00926558	1	0.097246	1.01016	0.652703	0.835319	1	1.01016	0.0586203	0.327937	0.999909	0.961951	1
Node 20
Node 21	1	1.00108	0.426999	1	1	0.391531	1	1	1	1	1	1	1	1	1	1	1	1	1.00108	1.00108	1	0.742507	1	1	0.231169	0.725781	1	0.911952	1.00108	1	1	1.00108	1	1	1.00108	1.00108	1	1	0.690842	1.00108	1	0.176429	1	1.00108	1	0.483177	0.990576	0.296536	1
Node 22	1	1.00027	0.808442	1	1	1	1	1	1	1	1	1	1	1	1	1	1	1	1.00027	1.00027	1	0.928301	1	1	1	1	1	1	1.00027	1	1	1.00027	1	1	1.00027	1.00027	1	1	1	1.00027	1	1	1	1.00027	1	1	0.959145	1	1
Node 23
Node 24
Node 25	1	1.00027	1	1	1	1	1	1	1	1	0.0110931	1	1	1	1	1	1	1	1.00027	1.00027	1	0.928301	1	0.066829	1	1	1	1	1.00027	1	0.387987	1.00027	1	1	1.00027	1.00027	1	1	1	1.00027	1	1	1	1.00027	1	1	0.959145	1	1
Node 26	1	1.00027	0.808442	1	1	0.324405	1	1	1	1	1	1	1	1	1	1	1	1	1.00027	1.00027	1	0.928301	1	1	1	0.276245	1	0.455087	1.00027	1	0.387987	1.00027	1	1	1.00027	1.00027	1	1	0.502165	1.00027	1	1	1	1.00027	1	1	0.959145	1	0.0227273
Node 27
Node 28	1	1.00081	0.904052	1	1	0.691759	1	1	1	1	1	1	1	1	0.438139	1	1	1	1.00081	1.00081	1	0.985361	1	1	0.178921	1	0.248746	0.838308	1.00081	1	0.770882	1.00081	1	1	1.00081	1.00081	1	0.00486354	0.503248	1.00081	1	1	1	1.00081	1	0.39041	0.995158	1	1
Node 29
Node 3	1	1.00217	0.528216	0.00863343	1	0.790179	1	0.109221	0.128614	1	1	1	1	1	0.420652	1	1	1	1.00217	1.00217	1	0.89237	1	0.095347	0.409074	0.924928	1	0.940487	1.00217	1	0.980412	1.00217	1	1	1.00217	1.00217	1	1	0.147123	1.00217	0.154722	1	1	1.00217	1	0.733102	0.960514	0.141	1
Node 30	1	1.00108	0.832113	1	1	1	0.0457492	1	1	1	1	1	1	1	0.536423	1	1	1	1.00108	1.00108	1	0.742507	1	0.241781	1	0.725781	1	0.248208	1.00108	1	0.859849	1.00108	0.667005	1	1.00108	1.00108	1	1	0.938676	1.00108	1	1	1	1.00108	1	1	0.846266	0.296536	1
Node 31	1	1.00683	0.462446	1	1	0.593647	1	0.303911	1	1	1	1	1	1	0.263223	0.23406	1	1	1.00683	1.00683	1	0.154698	1	0.505569	0.807542	0.944331	0.908454	0.635731	1.00683	1	0.908797	1.00683	0.235271	1	1.00683	1.00683	1	1	0.663524	1.00683	0.386912	1	1	1.00683	1	0.91198	0.351236	0.634679	1
Node 32	1	1.00518	0.707712	1	1	0.617226	1	0.240507	1	1	1	1	1	0.224329	0.430867	0.153161	1	1	1.00518	1.00518	1	0.599994	1	0.732195	0.342821	0.433721	1	0.699398	1.00518	1	0.971122	1.00518	0.295654	1	1.00518	1.00518	1	1	0.91988	1.00518	0.514602	1	1	1.00518	1	1	0.451796	0.812563	0.354597
Node 33	1	1.00054	0.653536	1	1	0.54363	1	1	1	1	1	1	1	1	0.319057	1	1	1	1.00054	1.00054	1	0.861724	1	1	1	0.476232	0.173576	0.703136	1.00054	1	0.625504	1.00054	1	1	1.00054	1.00054	1	1	0.752227	1.00054	1	1	1	1.00054	1	1	0.919949	1	1
Node 34	1	1.00136	0.345116	1	1	1	1	1	1	1	1	1	1	1	1	1	1	1	1.00136	1.00136	1	0.689212	1	1	1	0.801614	1	0.416194	1.00136	1	0.914285	1.00136	0.09337	1	1.00136	1.00136	1	1	0.815363	1.00136	1	1	1	1.00136	1	1	0.811655	1	1
Node 35	0.625644	1.02526	0.0055751	1	0.158615	0.727849	1	0.731781	0.791208	0.0722867	1	0.27458	1	0.619639	0.816765	0.424277	1	0.688392	1.02526	1.02526	1	0.365353	1	0.862401	0.834655	0.433002	0.840919	0.699908	1.02526	0.0629357	0.215626	1.02526	0.779895	1	1.02526	1.02526	0.612708	1	0.0136349	1.02526	0.825792	0.252261	1	1.02526	1	0.286919	0.110218	0.0168863	0.146881
Node 36
Node 37	1	1.00108	0.975991	1	1	0.391531	1	1	1	1	0.0436568	1	1	0.175492	0.0184979	1	1	1	1.00108	1.00108	1	0.972104	1	1	1	1	0.00277931	0.248208	1.00108	1	0.503982	1.00108	1	1	1.00108	1.00108	1	1	0.315653	1.00108	1	1	1	1.00108	1	1	0.846266	1	1
Node 38	1	1.00081	0.904052	1	1	0.691759	1	1	1	1	1	1	1	1	0.438139	0.106405	1	1	1.00081	1.00081	1	0.799906	1	1	1	0.620999	1	0.432793	1.00081	1	1	1.00081	0.0138333	1	1.00081	1.00081	1	1	0.876717	1.00081	1	1	1	1.00081	1	1	0.882344	1	0.0666616
Node 39	1	1.00711	0.620573	1	1	0.479214	1	0.31396	0.361437	1	0.252501	1	1	1	2.64677e-05	2.36253e-11	1	1	1.00711	1.00711	1	0.433878	1	0.249827	0.226927	0.765495	0.698977	0.000243745	1.00711	1	0.428309	1.00711	0.620506	1	1.00711	1.00711	0.451069	1	0.431004	1.00711	0.411794	1	1	1.00711	1	0.19274	0.980154	1	1
Node 4
Node 40	1	1.00054	0.653536	1	1	0.54363	1	1	1	1	1	1	1	1	1	1	1	1	1.00054	1.00054	1	0.861724	1	0.129209	1	1	1	0.207037	1.00054	1	0.15047	1.00054	1	1	1.00054	1.00054	1	1	0.252102	1.00054	0.170129	1	1	1.00054	1	1	0.919949	1	1
Node 41
Node 42	1	1.00054	0.963347	1	1	0.54363	1	1	1	1	1	1	0.00216362	1	1	1	1	1	1.00054	1.00054	1	0.861724	1	1	1	1	1	0.703136	1.00054	1	0.625504	1.00054	0.0576753	1	1.00054	1.00054	1	1	0.252102	1.00054	0.170129	0.0924673	1	1.00054	1	0.281026	0.919949	1	1
Node 43	1	1.00054	0.963347	1	1	0.105179	1	1	1	1	1	1	1	1	1	1	1	1	1.00054	1.00054	1	0.861724	1	1	0.123138	1	1	0.703136	1.00054	1	1	1.00054	0.422844	1	1.00054	1.00054	1	1	0.252102	1.00054	1	0.00222967	1	1.00054	1	0.281026	0.919949	1	1
Node 44	0.0460015	1.00054	0.963347	1	1	1	1	1	1	1	0.0220661	1	1	0.0919517	1	1	1	1	1.00054	1.00054	1	0.994877	1	1	1	1	1	1	1.00054	1	0.625504	1.00054	1	1	1.00054	1.00054	1	1	0.252102	1.00054	0.170129	1	1	1.00054	1	0.281026	0.919949	0.161231	1
Node 45	0.602675	1.01072	0.107013	1	1	0.767319	1	1	1	0.00819723	0.35423	0.129014	1	0.554961	0.70012	1	1	1	1.01072	1.01072	1	0.856457	1	1	0.923904	0.790795	0.702262	0.979782	1.01072	0.0133534	0.0081736	1.01072	0.991901	1	1.01072	1.01072	1	1	3.6106e-05	1.01072	0.688123	0.280518	1	1.01072	1	0.00113487	0.927187	0.968145	0.0575821
Node 46	1	1.00027	0.808442	1	1	1	1	1	1	1	1	1	1	1	0.174784	1	1	1	1.00027	1.00027	1	0.928301	1	1	1	1	0.0909091	0.455087	1.00027	1	0.387987	1.00027	1	1	1.00027	1.00027	1	1	0.502165	1.00027	1	1	1	1.00027	1	1	0.959145	1	1
Node 47	1	1.00054	0.963347	1	1	0.54363	1	1	1	1	1	1	1	1	1	1	1	1	1.00054	1.00054	1	0.861724	1	0.00444924	1	1	1	0.703136	1.00054	1	1	1.00054	1	1	1.00054	1.00054	1	1	0.252102	1.00054	0.170129	1	1	1.00054	1	0.281026	0.919949	1	1
Node 48
Node 49	1	1.00027	1	1	1	1	1	1	1	1	1	1	1	1	1	1	1	1	1.00027	1.00027	1	0.928301	1	1	1	1	1	0.455087	1.00027	1	1	1.00027	1	1	1.00027	1.00027	1	1	1	1.00027	1	1	1	1.00027	1	1	0.959145	1	1
Node 5	1	1.00108	0.426999	1	1	1	1	1	1	1	1	1	1	1	1	1	1	1	1.00108	1.00108	1	0.742507	1	1	1	0.725781	1	0.617378	1.00108	1	1	1.00108	1	1	1.00108	1.00108	1	1	0.690842	1.00108	1	1	1	1.00108	1	1	0.846266	1	1
Node 50	1	1.00054	1	1	1	0.54363	1	1	1	1	1	1	1	1	1	1	1	1	1.00054	1.00054	1	0.861724	1	1	1	1	1	0.207037	1.00054	1	1	1.00054	1	1	1.00054	1.00054	1	1	1	1.00054	1	1	1	1.00054	1	1	0.919949	1	1
Node 51	1	1.00081	0.528278	1	1	0.691759	1	1	1	1	1	1	1	1	0.438139	1	1	1	1.00081	1.00081	1	0.799906	1	1	1	1	1	0.432793	1.00081	1	0.770882	1.00081	1	1	1.00081	1.00081	1	1	0.503248	1.00081	1	0.135461	1	1.00081	1	0.062259	0.882344	1	0.0666616
Node 52	1	1.00027	0.808442	1	1	1	1	1	1	1	1	1	1	1	0.174784	1	1	1	1.00027	1.00027	1	0.928301	1	1	1	1	0.0909091	0.455087	1.00027	1	0.387987	1.00027	0.24026	1	1.00027	1.00027	1	1	0.502165	1.00027	1	1	1	1.00027	1	1	0.959145	0.084145	1
Node 53	1	1.00108	0.832113	1	1	1	1	1	1	1	1	0.0140009	1	1	0.536423	1	1	1	1.00108	1.00108	1	0.742507	1	1	1	0.306652	1	0.248208	1.00108	1	0.165514	1.00108	1	1	1.00108	1.00108	1	1	0.690842	1.00108	0.311386	0.176429	1	1.00108	1	1	0.846266	1	1
Node 54	1	1.00108	0.426999	1	1	0.391531	1	1	1	1	1	1	1	0.175492	1	1	1	1	1.00108	1.00108	1	0.972104	1	1	1	0.306652	1	0.248208	1.00108	1	0.503982	1.00108	0.667005	1	1.00108	1.00108	1	1	0.315653	1.00108	1	1	1	1.00108	0.00648034	1	0.846266	1	1
Node 55	1	1.00108	0.426999	1	1	0.391531	0.0457492	1	1	1	1	1	1	1	0.536423	1	1	1	1.00108	1.00108	1	0.742507	1	1	1	0.725781	1	0.911952	1.00108	1	0.503982	1.00108	1	1	1.00108	1.00108	1	1	0.690842	1.00108	1	1	1	1.00108	1	1	0.846266	1	1
Node 56	1	1.00108	0.426999	1	1	0.391531	0.0457492	1	1	1	1	1	1	1	0.536423	1	1	1	1.00108	1.00108	1	0.742507	1	1	1	0.725781	1	0.911952	1.00108	1	0.503982	1.00108	1	1	1.00108	1.00108	1	1	0.690842	1.00108	1	1	1	1.00108	1	1	0.846266	1	1
Node 57	1	1.00108	0.426999	1	1	0.391531	1	1	1	1	1	1	1	1	1	1	1	1	1.00108	1.00108	1	0.742507	1	1	1	0.0667469	1	0.911952	1.00108	1	0.503982	1.00108	1	1	1.00108	1.00108	1	1	0.315653	1.00108	1	0.176429	0.00216362	1.00108	1	0.483177	0.846266	1	1
Node 58	1	1.00108	0.426999	1	1	0.791835	1	1	1	1	1	1	1	0.175492	1	1	1	1	1.00108	1.00108	1	0.972104	1	1	1	0.725781	1	0.911952	1.00108	1	0.165514	1.00108	0.245331	1	1.00108	1.00108	0.0878911	1	0.690842	1.00108	1	0.176429	1	1.00108	1	0.483177	0.846266	1	1
Node 59	1	1.00136	0.754535	1	1	0.521424	1	1	1	1	1	1	1	0.21435	1	1	1	1	1.00136	1.00136	1	0.955686	1	1	1	1	1	0.7515	1.00136	1	0.642107	1.00136	0.747097	1	1.00136	1.00136	0.108643	1	0.504061	1.00136	0.37275	1	1	1.00136	1	0.168492	0.811655	1	1
Node 6	1	1.00217	0.815393	1	1	0.790179	1	1	1	1	1	1	1	0.320333	0.785294	1	1	1	1.00217	1.00217	1	0.551132	1	1	1	0.387682	0.533846	0.534959	1.00217	1	0.659214	1.00217	0.60842	1	1.00217	1.00217	1	1	0.641595	1.00217	0.526012	1	1	1.00217	1	1	0.716034	0.024011	1
Node 60	1	1.00027	1	1	1	1	0.0116342	1	1	1	1	1	1	1	1	1	1	1	1.00027	1.00027	1	0.928301	1	1	1	1	1	1	1.00027	1	1	1.00027	0.24026	1	1.00027	1.00027	1	1	1	1.00027	1	1	1	1.00027	1	1	0.959145	1	1
Node 61	1	1.00081	0.904052	1	1	1	1	1	1	1	1	1	0.00324412	1	1	1	1	1	1.00081	1.00081	1	0.799906	1	1	1	1	1	0.838308	1.00081	1	0.770882	1.00081	1	1	1.00081	1.00081	1	1	0.503248	1.00081	1	0.135461	1	1.00081	1	0.062259	0.882344	1	1
Node 62	1	1.00217	0.182141	1	1	0.240414	1	1	0.128614	1	1	1	1	0.320333	0.420652	1	1	1	1.00217	1.00217	1	0.551132	1	0.425283	0.409074	0.695098	1	0.0930779	1.00217	1	0.659214	1.00217	0.297254	1	1.00217	1.00217	1	1	0.367882	1.00217	1	1	1	1.00217	1	0.108472	0.716034	1	1
Node 63	1	1.00027	0.808442	1	1	1	1	1	1	1	1	1	1	1	1	1	1	1	1.00027	1.00027	1	0.928301	1	1	1	1	1	1	1.00027	1	0.387987	1.00027	1	1	1.00027	1.00027	1	1	0.502165	1.00027	1	1	1	1.00027	1	0.152056	0.959145	1	1
Node 64	1	1.00163	0.676112	1	1	0.905099	1	1	1	1	1	1	1	1	1	1	1	1	1.00163	1.00163	1	0.639729	1	1	1	0.0530412	1	0.568812	1.00163	1	0.747778	1.00163	0.442874	1	1.00163	1.00163	1	1	0.347692	1.00163	1	0.252663	1	1.00163	1	1	0.77845	0.410073	1
Node 65	1	1.00163	0.676112	1	1	0.905099	1	1	1	1	1	1	1	1	1	1	1	1	1.00163	1.00163	1	0.639729	1	1	1	0.527228	1	0.568812	1.00163	1	0.430766	1.00163	0.807942	1	1.00163	1.00163	1	1	0.347692	1.00163	0.42866	1	1	1.00163	1	0.228279	0.77845	1	1
Node 66	1	1.00027	1	1	1	0.324405	1	0.0143398	1	1	1	1	1	1	1	1	1	1	1.00027	1.00027	1	0.928301	1	1	0.0635823	1	1	0.455087	1.00027	1	0.387987	1.00027	1	1	1.00027	1.00027	1	1	1	1.00027	1	1	1	1.00027	1	1	0.959145	1	1
Node 67	0.484008	1.00766	0.354689	1	1	0.584359	0.280269	0.333635	0.0814334	0.263471	1	1	1	0.74213	0.890735	0.275545	1	1	1.00766	1.00766	0.0299724	0.674742	1	1	0.261744	0.362435	0.931366	0.679993	1.00766	0.121518	0.820539	1.00766	0.995616	1	1.00766	1.00766	1	1	0.292974	1.00766	0.726526	0.385416	1	1.00766	1	0.941241	0.681773	0.423112	0.475913
Node 68	0.405152	1.006	0.889305	1	1	0.604427	0.227553	1	1	1	0.218168	1	1	0.277615	0.55274	0.562724	1	1	1.006	1.006	1	0.932111	1	1	0.765317	0.992472	0.607663	0.740161	1.006	1	0.499633	1.006	0.440347	1	1.006	1.006	1	1	0.862152	1.006	1	1	1	1.006	1	0.104575	0.773917	0.0326065	1
Node 69	1	1.00054	0.963347	1	1	1	1	1	1	1	1	1	1	0.0919517	0.319057	1	1	1	1.00054	1.00054	1	0.861724	1	1	1	0.476232	0.173576	0.207037	1.00054	1	0.625504	1.00054	0.422844	1	1.00054	1.00054	1	1	1	1.00054	1	1	1	1.00054	1	1	0.919949	1	1
Node 7	0.967739	1.04105	0.0637814	1	0.241521	0.63134	0.5007	1	0.225641	0.200166	0.803444	0.0877365	1	0.0716783	0.843856	0.27246	1	0.106586	1.04105	1.04105	1	0.777264	0.352507	0.925384	0.956223	0.280848	0.956644	0.903187	1.04105	1	0.49634	1.04105	0.978441	1	1.04105	1.04105	0.410215	1	0.0946845	1.04105	0.833069	0.679647	1.00002	1.04105	1	0.33074	0.771923	3.64962e-11	0.63839
Node 70	1	1.00027	0.808442	1	1	0.324405	1	1	1	1	1	1	1	1	1	1	1	1	1.00027	1.00027	1	0.928301	1	1	1	1	1	1	1.00027	1	1	1.00027	1	1	1.00027	1.00027	1	1	0.502165	1.00027	0.0890152	1	1	1.00027	1	1	0.959145	0.084145	1
Node 71	1	1.00108	0.832113	1	1	1	1	1	1	1	1	1	1	1	1	1	1	1	1.00108	1.00108	1	0.742507	1	0.241781	1	0.725781	1	0.617378	1.00108	1	0.859849	1.00108	0.667005	1	1.00108	1.00108	0.0878911	1	0.315653	1.00108	0.311386	1	1	1.00108	1	1	0.846266	1	1
Node 72	0.789276	1.05156	0.950863	1	1	0.303915	0.618211	0.730174	0.813141	0.578369	0.0441281	1	1	0.455885	0.9069	0.990984	1	0.666772	1.05156	1.05156	1	0.952795	1	0.403001	0.941777	0.323528	0.342483	0.919632	1.05156	0.566611	0.082126	1.05156	0.292492	1	1.05156	1.05156	0.375608	1	0.462197	1.05156	0.961809	0.462851	0.0935364	1.05156	1	0.968996	0.703435	0.892698	0.984554
Node 73	0.181691	1.12363	0.997961	1	1	0.0513074	0.671536	0.92649	0.999099	0.988168	0.429176	0.762219	1	0.555961	0.799969	0.856483	1	1	1.12363	1.12363	1	0.996945	1.64279e-06	1.32475e-17	0.995281	0.910674	0.609865	0.959856	1.12363	0.847327	0.228136	1.12363	0.272705	0.0177691	1.12363	1.12363	0.520909	0.484332	0.999972	1.12363	0.934867	0.754129	0.198426	1.12363	1	0.955861	0.996795	0.992569	0.789728
Node 74	1	1.00081	0.904052	1	1	0.247373	1	1	1	1	1	1	1	0.134724	1	1	1	1	1.00081	1.00081	1	0.799906	1	1	1	0.1867	1	0.838308	1.00081	1	0.334748	1.00081	1	1	1.00081	1.00081	1	1	0.503248	1.00081	1	1	1	1.00081	1	1	0.882344	1	1
Node 75	1	1.00108	0.426999	1	1	0.791835	1	1	1	1	1	1	1	1	1	1	1	1	1.00108	1.00108	1	0.742507	1	0.241781	1	1	1	1	1.00108	1	0.503982	1.00108	0.667005	1	1.00108	1.00108	1	1	0.690842	1.00108	0.311386	0.176429	1	1.00108	1	0.483177	0.846266	1	0.0878911
Node 76	1	1.0019	0.866368	1	1	0.40877	1	1	1	1	1	1	1	0.286688	0.739713	1	1	0.00319191	1.0019	1.0019	1	0.593787	1	1	1	1	0.487134	0.402463	1.0019	1	0.825373	1.0019	0.854161	1	1.0019	1.0019	1	1	0.992465	1.0019	0.479601	0.288105	1	1.0019	1	1	0.746594	1	1
Node 77	1	1.00027	0.808442	1	1	1	1	1	1	1	1	1	1	1	1	1	1	1	1.00027	1.00027	1	0.928301	1	1	1	0.276245	1	1	1.00027	1	1	1.00027	0.24026	1	1.00027	1.00027	1	1	0.502165	1.00027	1	1	1	1.00027	1	1	0.959145	1	1
Node 78	1	1.00054	0.653536	1	1	0.54363	1	1	1	1	1	1	1	1	0.319057	0.0722487	1	1	1.00054	1.00054	1	0.861724	1	1	1	1	1	0.207037	1.00054	1	1	1.00054	1	1	1.00054	1.00054	1	1	0.752227	1.00054	1	1	1	1.00054	1	1	0.919949	1	1
Node 79
Node 8	0.316517	1.01352	0.386021	0.0520057	1	0.541384	1	1	0.0499218	0.415329	1	1	1	0.679908	0.493504	0.268727	1	0.0236025	1.01352	1.01352	1	0.942116	0.136714	0.646087	0.828837	0.95245	0.836348	0.261913	1.01352	1	0.327269	1.01352	0.999038	1	1.01352	1.01352	1	1	0.131252	1.01352	0.267557	0.908623	1	1.01352	1	0.633084	0.861864	0.0494787	0.678241
Node 80	1	1.00272	0.893806	1	1	0.679843	1	0.00843583	0.158135	1	1	1	1	1	0.853931	0.312966	0.0161352	1	1.00272	1.00272	1	0.970024	1	0.140468	0.00246608	0.960745	1	0.272224	1.00272	1	0.587329	1.00272	0.733695	1	1.00272	1.00272	0.0204048	1	0.38213	1.00272	0.221597	1	1	1.00272	1	0.463425	0.939836	1	1
Node 81	1	1.0019	0.60001	1	1	0.72008	1	1	0.00568362	1	1	1	1	1	0.353046	0.23099	1	1	1.0019	1.0019	1	0.98973	1	0.384041	0.0683735	1	1	0.693575	1.0019	1	0.266732	1.0019	0.530629	1	1.0019	1.0019	0.000371211	1	0.939084	1.0019	1	1	1	1.0019	1	1	0.997927	1	1
Node 82	1	1.00163	0.278916	1	1	0.905099	1	1	1	1	1	1	1	0.0291662	1	1	1	0.0739623	1.00163	1.00163	1	0.999654	1	1	1	0.0530412	1	0.842844	1.00163	1	0.430766	1.00163	0.442874	1	1.00163	1.00163	1	1	0.347692	1.00163	0.0931977	0.0294817	1	1.00163	1	0.628562	0.77845	1	1
Node 83	1	1.0019	0.866368	1	1	0.40877	1	1	1	1	1	1	1	1	0.739713	1	1	0.0857573	1.0019	1.0019	1	0.593787	1	0.384041	1	0.618244	0.487134	0.402463	1.0019	1	0.967955	1.0019	0.530629	1	1.0019	1.0019	1	1	0.504739	1.0019	0.479601	1	1	1.0019	1	0.685134	0.746594	0.459793	1
Node 84	1	1.00163	0.911382	1	1	0.631134	1	1	1	1	1	1	1	0.251387	1	1	1	0.0739623	1.00163	1.00163	1	0.639729	1	0.339852	1	0.527228	1	0.568812	1.00163	1	1	1.00163	0.807942	1	1.00163	1.00163	1	1	0.347692	1.00163	0.42866	1	1	1.00163	1	0.628562	0.77845	1	1
Node 85	1	1.00054	0.963347	1	1	1	1	1	1	1	1	1	1	1	1	1	1	1	1.00054	1.00054	1	0.861724	1	1	1	0.076257	1	0.703136	1.00054	1	1	1.00054	1	1	1.00054	1.00054	1	1	0.252102	1.00054	1	1	1	1.00054	1	1	0.919949	1	1
Node 86	1	1.00381	0.479948	1	1	0.715682	1	1	1	1	1	1	1	0.49152	0.932442	1	1	0.164304	1.00381	1.00381	1	0.734531	1	1	1	0.98928	0.737318	0.984651	1.00381	1	0.989892	1.00381	0.0309138	1	1.00381	1.00381	1	1	0.401436	1.00381	1	1	1	1.00381	1	0.360533	0.557087	0.000568085	1
Node 87	1	1.00108	0.832113	1	1	0.103215	1	1	1	1	1	1	1	1	0.536423	1	1	1	1.00108	1.00108	1	0.742507	1	1	0.231169	0.306652	0.317097	0.0428086	1.00108	1	0.503982	1.00108	0.245331	1	1.00108	1.00108	1	1	0.938676	1.00108	1	1	1	1.00108	1	1	0.846266	1	1
Node 88	1	1.00108	0.832113	1	1	0.791835	0.0457492	1	1	1	1	1	1	1	0.536423	1	1	1	1.00108	1.00108	1	0.742507	1	1	1	0.306652	1	0.911952	1.00108	1	1	1.00108	0.245331	1	1.00108	1.00108	1	1	0.0634869	1.00108	0.311386	1	1	1.00108	1	0.483177	0.846266	0.296536	1
Node 89	1	1.00108	0.975991	1	1	0.791835	1	1	1	1	1	1	1	1	1	1	1	1	1.00108	1.00108	1	0.742507	1	0.241781	1	0.725781	1	0.911952	1.00108	1	0.859849	1.00108	1	1	1.00108	1.00108	1	1	0.938676	1.00108	1	1	1	1.00108	1	0.483177	0.990576	0.296536	1
Node 9	1	1.00272	0.893806	1	1	0.194924	1	1	1	1	1	1	1	1	0.543638	1	1	1	1.00272	1.00272	1	0.474765	1	1	1	0.960745	0.228819	0.508847	1.00272	1	0.946122	1.00272	0.733695	1	1.00272	1.00272	1	1	0.831986	1.00272	1	1	1	1.00272	1	0.808257	0.658593	1	1
Node 90	1	1.00027	0.808442	1	1	1	1	1	1	1	1	1	1	1	0.174784	1	1	1	1.00027	1.00027	1	0.928301	1	1	1	1	0.0909091	0.455087	1.00027	1	0.387987	1.00027	1	1	1.00027	1.00027	1	1	0.502165	1.00027	1	1	1	1.00027	1	1	0.959145	1	1
[truncated: 41 more columns]
