# Supplementary material for: Conservation and Evolution of Cis-Regulatory Systems in Ascomycete Fungi
Source: PLoS Biol. 2004 Nov 9;2(12):e398. doi: 10.1371/journal.pbio.0020398 (PMC526180; doi:10.1371/journal.pbio.0020398)
Supplement: Dataset S21 — (359 KB XLS). [file pbio.0020398.sd021.xls]

## Sheet: S21_Scas_yeastConsensiEnrichmen
UID	ABF1	ACE2	ADR1	AFT1	ARO80	ASH1	AZF1	BAS1	YAP1	CAT8	CBF1	CHA4	CRZ1	CUP2	DAL80	GATA	ECM22	FKH1	FLO8	FZF1	GAL4	GAT1	GATGAG1	GATGAG2	GCN4	GCR1	GLN3	GZF3	HAC1	HAP1	HAP4	HCM1	HSF1	IME1	INO2/4	LEU3	LYS14	MAC1	MAL63	MATALPHA	MCB	MCM1	MCM1-2	MCM1-3	MET30/31	MIG1	MOT3	MSN2/4	MTsite1
Cluster_ABF1
Cluster_ACE2	0.066867	1.00436	0.961839	1	0.305214	0.884162	0.92752	0.490842	0.959106	0.481768	0.512578	1	1	0.0431309	0.670385	0.547362	1	0.45187	1	1	0.408273	0.739232	0.52783	0.381838	0.626718	0.401198	0.577632	0.469106	0.220565	0.501402	0.87729	1	0.164307	1	1	1	1	0.559019	0.7225	1.00436	0.246085	0.434168	1	1.00001	0.350047	0.480702	0.987546	0.0192949	0.169316
Cluster_adata-aAlpha	1	1.00163	0.969883	1	1	0.362311	0.225728	1	0.29736	1	1	1	1	0.516718	0.699433	0.80296	1	1	1	1	1	0.893018	1	0.894602	0.627282	0.851713	0.717584	0.85715	1	1	0.992683	1	0.807942	1	1	1	1	1	0.974709	1.00163	1	0.108868	1	1	1	1	0.936755	0.337829	1
Cluster_adata-ARG3	0.921444	1.00326	0.554443	1	0.238879	0.93938	0.0936551	9.84e-06	0.666965	0.337816	0.094486	0.52172	1	0.878355	0.848827	0.568362	1	0.567993	1	1	1	0.797332	0.430217	0.0475182	3.22e-05	0.998383	0.706014	0.960852	1	0.0895258	0.994659	1	0.823132	1	0.00971129	1	0.241407	1	0.475672	1.00326	1	0.747756	1	1	0.276	0.99944	0.877416	0.63316	0.83215
Cluster_adata-CalciumSpecific	0.996008	1.00711	0.644003	1	1	0.798919	0.775393	0.413232	0.0328691	0.25451	0.689444	0.464097	0.521638	0.410878	0.669856	0.964797	1	0.986823	1	0.0209614	0.57422	0.988092	1	0.944071	0.783286	0.970341	0.220237	0.871515	1	0.303462	0.570602	1	0.273301	0.370545	1	1	1	1	0.0115185	1.00711	0.175297	0.15491	1	1.00002	1	0.842906	0.968487	0.0118313	0.979241
Cluster_adata-Chaperones	0.181122	1.00326	0.890143	1	0.238879	0.647857	0.560675	0.600507	0.372845	0.715472	1	0.03068	1	0.878355	0.452093	0.568362	1	0.863852	0.00648385	1	1	0.797332	1	0.309802	0.575697	0.725377	0.706014	0.701808	0.17038	0.406476	0.568313	1	2.5e-05	0.192035	1	1	0.241407	1	0.475672	1.00326	0.763939	0.747756	1	1	1	0.885206	0.877416	0.63316	1
Cluster_adata-EGT2	0.595912	1.00272	0.920308	1	1	0.798645	0.805792	0.828653	0.864147	1	1	0.115817	1	0.538446	0.435968	0.933392	1	0.0528493	1	1	1	0.828047	1	0.869527	0.882984	0.442324	0.29402	0.578046	1	1	0.713218	1	0.733695	1	1	1	1	0.400281	0.60538	1.00272	0.147079	0.648388	1	1	0.235904	0.761998	0.896777	0.985004	0.14937
Cluster_adata-ENA1	1	1.00136	0.979275	1	1	0.472092	1	0.585789	0.631141	0.407376	0.0174967	0.264361	1	0.412796	0.21814	0.741643	0.245105	1	1	1	1	0.91003	1	0.846599	0.857455	0.992456	0.267109	0.669318	1	0.195195	0.578688	1	0.747097	1	1	1	1	1	0.688062	1.00136	0.0693484	0.279264	1	1	1	0.955646	0.947018	0.557235	0.142988
Cluster_adata-ERD2	1	1.00163	0.744792	1	1	0.362311	1	0.652786	0.697898	1	1	1	1	1	0.911345	0.80296	0.286418	1	1	1	1	0.893018	0.244984	0.894602	0.0896207	0.851713	0.717584	0.970923	1	1	0.947316	1	0.807942	1	1	1	0.128929	1	0.597104	1.00163	0.379736	1	1	1	1	0.852721	0.936755	1	0.589984
Cluster_adata-G1DNAreplication	0.516907	1.00381	0.999665	1	1	0.493724	0.89931	1	0.749651	0.411954	0.12314	0.577146	0.327262	0.553699	0.465524	0.680286	1	0.654855	1	1	0.368081	0.972953	0.481301	0.682365	0.879068	0.754459	0.421092	0.333449	1	0.455993	0.0688447	1	0.23012	1	1	0.0299323	1	1	0.929282	1.00381	0.604401	3.67e-07	1	1.00001	1	0.857476	0.858464	0.336933	1
Cluster_adata-OAC1	0.571282	1.00108	0.987163	0.163246	0.0868801	0.988513	0.480532	0.124776	0.151873	1	1	0.217748	1	0.298678	0.348521	0.661273	1	0.485154	1	1	1	0.997988	1	1	0.101607	0.846796	0.472656	0.767206	1	1	0.933611	1	1	1	1	1	1	1	0.362903	1.00108	0.203042	0.193227	1	1	1	0.630897	0.957391	0.423765	1
Cluster_adata-Respiration	0.698997	1.00655	0.679596	1	0.421217	0.765875	0.980577	0.769587	0.835977	0.0824087	0.283726	0.422898	1	0.669944	0.981703	0.947385	1	0.511369	1	1	0.179753	0.927162	1	0.809715	0.531467	0.583541	0.844073	0.965592	1	0.0792429	0.166367	1	0.534091	1	1	1	1	0.707562	0.00224167	1.00655	0.0531424	0.381823	1	1.00002	1	0.0828192	0.769529	0.162343	0.86366
Cluster_adata-RET3	0.184678	1.00683	0.88508	0.672792	1	0.717431	0.53482	0.20585	0.856279	0.726042	0.300229	0.443708	0.507829	0.938604	0.850818	0.223229	0.400435	0.759452	1	1	0.559956	0.623327	1	0.998973	0.585713	0.999502	0.998891	0.895431	1	0.287489	0.877502	1	0.884814	1	1	1	1	0.355871	0.822885	1.00683	0.453678	0.917791	1	1.00002	1	0.798804	0.761146	0.806862	0.459876
Cluster_adata-Secretion	0.213882	1.00711	0.277933	0.687143	0.44709	0.798919	0.35472	0.81576	0.518538	0.934702	1	0.798342	0.521638	0.141067	0.890008	0.896421	0.419893	0.924504	1	1	0.57422	0.916228	1	0.426767	0.783286	0.459488	0.805164	0.598225	1	0.677773	0.570602	1	0.620506	1	1	1	0.451069	0.736139	0.894095	1.00711	0.840116	0.287203	1	1.00002	1	0.842906	0.752853	0.250688	0.138426
Cluster_adata-TRP4	0.936477	1.00353	0.527804	1	0.256027	0.041829	0.311643	1.03e-07	0.426017	0.131459	1	1	1	0.263148	0.568837	0.627217	0.518993	0.613287	1	1	1	0.782398	0.116558	0.82397	1.12e-05	0.642592	0.770527	0.642258	1	1	0.72549	1	0.972091	0.206291	1	1	1	0.485706	0.671786	1.00353	0.802796	0.952075	1	1.00001	0.295259	0.205572	0.867889	0.264268	0.262748
Cluster_adata-TUB	0.741046	1.00353	0.527804	1	1	0.337921	0.119827	0.899169	0.426017	0.131459	0.442136	0.550282	1	0.488139	0.900538	0.850845	1	0.884733	1	1	1	0.782398	1	0.992408	0.647387	0.642592	0.913007	0.983732	1	0.43177	0.72549	1	0.637611	1	1	1	1	1	0.671786	1.00353	2.94e-05	0.0357132	1	1.00001	1	0.393849	0.867889	0.702786	0.855387
Cluster_ADR1	0.793918	1.00573	0.733736	1	1	0.440249	1	0.683182	0.542322	0.632028	1	0.725377	0.448532	0.863082	0.937532	0.579583	0.319951	0.40336	1	1	1	0.672444	0.249105	0.4998	0.206766	0.611498	0.848884	0.244187	0.0406836	0.599113	0.128252	1	0.911296	1	1	1	1	0.0182747	0.478085	1.00573	0.859557	0.260532	1	1.00002	0.105523	0.112398	0.795221	0.268714	0.327513
Cluster_ARG80	0.41224	1.00463	0.433389	0.531784	0.320884	0.297895	0.751676	0.125733	0.966529	0.831685	0.534035	1	0.382169	0.71941	0.387065	0.937208	0.616187	0.493991	1	1	0.427408	0.725371	1	0.447956	0.147321	0.019535	0.133843	0.0677637	1	1	0.838786	1	0.813629	1	1	1	1	0.581068	0.935671	1.00463	0.739502	0.89692	1	1.00001	1	0.570641	0.830781	0.745486	0.920353
Cluster_ARG81	0.741046	1.00353	0.527804	0.440077	1	0.569675	0.605954	0.144778	0.925444	0.743817	1	1	0.307906	0.263148	0.568837	0.970497	0.518993	0.884733	1	1	1	0.782398	1	0.617912	0.647387	0.215069	0.338978	0.0317599	1	1	0.959596	1	0.637611	1	1	1	1	0.485706	0.671786	1.00353	0.802796	0.527984	1	1.00001	1	0.611905	0.867889	0.476501	0.553311
Cluster_Arginine	0.650149	1.00299	0.905578	0.387738	1	0.886604	0.0705522	1.07e-07	0.888767	0.299641	0.389643	1	1	0.969566	0.999717	0.949222	0.461574	0.229744	1	1	1	0.812547	0.0871801	0.718763	9.25e-05	0.926883	1	0.91156	1	1	0.64063	1	0.099275	1	0.00890443	1	1	1	0.0613928	1.00299	0.43002	0.4094	1	1	1	0.832917	0.887045	0.933497	0.805188
Cluster_ARO80	0.516907	1.00381	0.857557	1	1	0.706386	0.6476	0.686692	0.938966	0.769345	1	0.577146	0.327262	0.553699	0.465524	0.221049	0.176033	0.153853	1	1	1	0.76774	0.481301	0.456781	0.879068	0.960653	0.823333	0.333449	1	1	0.43267	1	0.23012	0.220299	1	1	1	1	0.929282	1.00381	0.604401	0.147372	1	1.00001	1	0.0524597	0.858464	0.336933	0.595059
Cluster_ASH1	0.566834	1.00408	0.478286	0.487966	1	0.81087	0.400095	1	0.950039	0.0539886	1	0.602411	1	0.991478	0.888724	0.491351	1	0.692776	1	1	0.388505	0.969163	0.505109	0.893549	0.976534	0.680767	0.865644	0.742462	1	0.0234842	0.599449	1	0.7371	1	1	1	1	1	0.558377	1.00408	0.0257538	0.185244	1	1.00001	0.33227	0.58983	0.989028	0.0364671	0.14155
Cluster_Asparagine	1	1.00081	0.863066	1	1	0.964883	1	0.00419657	1	0.269355	1	1	1	0.613724	0.891933	0.55594	1	0.0628882	1	1	1	0.945018	1	1	0.0334882	1	1	0.987436	1	1	0.813949	1	0.145359	1	1	1	1	1	0.467621	1.00081	1	1	1	1	1	0.845664	0.967874	0.0401262	1
Cluster_Autophagy	0.851488	1.00244	0.934227	0.330541	1	0.150898	1	0.0431455	0.212105	1	1	0.424743	1	0.749012	0.986311	0.912635	0.397338	0.410531	1	1	1	0.843839	1	0.965839	0.00668807	0.780541	0.984484	0.865357	1	1	0.983584	1	0.675966	1	1	1	1	1	0.367497	1.00244	0.606025	1	1	1	0.21504	0.967831	0.906612	0.0481467	0.358641
Cluster_AZF1	0.902355	1.00518	0.940508	1	1	0.739051	0.146871	0.0722278	0.977582	0.576323	0.574173	0.313743	0.416284	0.238269	0.5826	0.283815	1	0.328846	1	1	1	0.952118	1	0.215638	0.122945	0.218677	0.404569	0.536704	1	0.19194	0.876053	1	0.962478	1	1	1	0.0679908	0.62193	0.167431	1.00518	0.989895	0.186428	1	1.00001	1	0.938432	0.812811	0.980379	0.940907
Cluster_BAS1	0.778402	1.00381	0.502439	1	1	0.861698	0.6476	0.000536319	0.749651	0.411954	0.12314	0.577146	0.327262	0.777264	0.672149	0.0897777	0.176033	0.363878	1	1	0.368081	0.972953	1	0.0396401	0.0137002	0.889459	0.823333	0.790813	0.195857	0.116875	0.999897	1	0.884614	1	1	1	1	0.151687	0.614746	1.00381	0.966055	0.329655	1	1.00001	0.314012	0.494914	0.858464	0.167381	0.595059
Cluster_Biotin	1	1.00027	0.95211	1	1	1	1	0.161526	1	1	1	1	1	0.271645	0.523539	1	1	1	1	1	1	0.981331	1	1	0.322511	0.623377	0.37013	0.767316	0.0154221	1	0.724297	1	0.24026	1	1	1	1	1	1	1.00027	0.214286	1	1	1	1	1	0.989177	1	1
Cluster_CAD1	0.778402	1.00381	0.502439	0.12188	0.272794	0.275599	0.6476	1	0.00117548	0.769345	0.466674	0.577146	1	0.926809	0.465524	0.432633	0.176033	0.153853	1	1	0.368081	0.76774	1	0.0396401	0.279116	0.754459	0.638511	0.790813	1	1	0.43267	1	0.444216	1	1	1	1	0.151687	0.614746	1.00381	0.835862	0.329655	1	1.00001	0.0514799	0.986869	0.858464	0.336933	0.875412
Cluster_CBF1	0.0352275	1.00381	0.502439	0.464553	0.272794	0.861698	0.6476	0.178217	0.23721	0.155628	0.0210649	1	1	0.153188	0.836545	0.680286	1	0.363878	1	1	1	0.972953	0.481301	0.456781	0.0475225	0.342648	0.823333	0.333449	1	0.455993	0.838114	1	0.884614	0.0241884	1	1	0.275611	1	0.144716	1.00381	0.351579	0.147372	1	1.00001	0.0514799	0.494914	0.858464	0.0666154	0.302826
Cluster_CHA4	1	1.00518	0.769892	1	1	0.2016	0.563867	0.836766	0.977582	1	1	1	1	0.619573	0.238389	0.481388	1	0.811357	1	1	0.463856	0.952118	0.214735	0.215638	0.784813	0.941742	0.120939	0.32239	1	1	0.748745	1	0.870385	0.286768	1	1	0.354597	0.62193	0.889415	1.00518	0.937207	0.579961	1	1.00001	1	0.107074	0.812811	0.93317	0.498877
Cluster_CIN5	0.885375	1.00877	0.541982	0.409633	0.518046	0.779576	0.351254	0.97492	0.208738	0.0340182	0.412715	0.296486	0.596793	0.674045	0.876256	0.805428	0.0279756	0.362787	1	1	0.650672	0.979018	1	0.092339	0.858967	0.0942118	0.804345	0.978859	0.393145	0.397238	0.75244	1	0.679017	0.434584	1	1	1	0.478518	0.246279	1.00877	0.545165	0.510477	1	1.00004	1	0.680675	0.70491	0.0945598	0.662595
Cluster_CRZ1	0.778402	1.00381	0.973398	0.0207215	1	0.275599	0.89931	0.686692	0.938966	1	1	0.577146	1	0.926809	0.836545	0.0897777	0.176033	0.153853	1	1	1	0.76774	1	0.682365	0.967343	0.558692	0.998475	0.790813	1	1	0.212884	1	0.444216	0.220299	1	1	1	0.511399	0.362863	1.00381	0.351579	0.821988	1	1.00001	1	0.699649	0.858464	0.976802	0.302826
Cluster_CUP9	0.921444	1.00326	0.554443	0.414488	1	0.647857	0.560675	0.879669	0.908931	1	1	1	0.288	0.878355	0.24216	0.816441	0.491089	0.273934	1	1	1	0.797332	1	0.545796	0.937535	0.725377	0.110371	0.876351	1	1	0.115661	1	0.823132	1	1	1	0.241407	0.117263	0.728289	1.00326	0.763939	0.747756	0.00648385	1	1	0.728338	0.877416	0.83625	0.83215
Cluster_DAL81	0.839164	1.00436	0.823259	1	1	0.0646295	0.720313	0.251362	0.325074	0.066552	1	0.626174	1	0.852148	0.477053	0.547362	0.593896	0.93007	1	1	0.408273	0.739232	1	0.97959	0.107102	0.218098	0.577632	0.691843	1	0.145989	0.953161	1	0.925771	0.247588	1	1	1	1	0.503669	1.00436	0.458978	0.875993	1	1.00001	0.350047	0.0603326	0.83991	0.484641	0.169316
Cluster_DAL82	0.73211	1.00518	0.769892	1	1	0.739051	0.563867	0.613352	0.0414885	1	0.201393	1	0.416284	0.238269	0.74753	0.481388	0.278664	0.328846	1	1	1	0.698414	1	0.573697	0.41652	0.866466	0.763694	0.731728	1	1	0.568403	1	0.70478	0.286768	1	1	1	0.243644	0.762792	1.00518	0.807286	0.0287675	1	1.00001	0.400615	0.72469	0.812811	0.0761779	0.498877
Cluster_DIG1	0.650149	1.00299	0.582418	0.387738	1	0.725345	0.835192	0.856405	0.617945	0.299641	1	1	1	0.347645	0.329632	0.775094	1	0.0733155	1	1	1	0.812547	1	0.718763	0.74229	0.802794	0.184582	0.0540447	1	0.380063	0.148887	1	0.260034	1	1	1	1	0.430218	0.923373	1.00299	0.718597	0.179146	1	1	1	0.945599	0.887045	0.785478	0.185421
Cluster_DOT6	0.346825	1.0096	0.91612	0.455033	1	0.0313161	0.796918	0.507325	0.900386	0.97473	0.196398	0.626	0.629859	0.640151	0.611017	0.306121	0.298823	0.45033	1	1	0.311706	0.515475	0.807158	0.173103	0.323931	0.549894	0.889594	0.715387	0.421036	0.78269	0.209855	1	0.471972	1	0.0281485	1	0.55443	1	0.985949	1.0096	0.647927	0.295092	1	1.00004	1	0.719939	0.682069	0.812292	0.0432738
Cluster_DrugResistance	0.902859	1.00299	0.582418	1	0.221341	0.0126003	0.835192	0.551133	0.318775	1	0.389643	0.491354	0.0359065	0.844244	0.329632	0.504085	0.461574	0.839197	1	1	0.302665	0.812547	0.40283	0.0929047	0.496338	0.0420154	0.0668602	0.759989	1	1	0.840246	1	0.951553	1	1	1	1	1	0.538826	1.00299	0.43002	1	1	1	0.256219	0.945599	0.887045	0.136038	0.461078
Cluster_Endocytosis	0.083525	1.00353	0.874105	1	1	0.569675	0.881331	0.64567	0.710773	1	0.442136	1	0.307906	0.729357	0.76609	0.174166	1	1	1	1	0.346982	0.976537	1	0.617912	0.214783	0.642592	0.913007	0.642258	1	1	0.72549	1	0.637611	1	1	1	1	1	0.85542	1.00353	0.550225	0.277574	1	1.00001	1	0.393849	0.867889	0.116998	0.262748
Cluster_FattyAcid	0.413051	1.006	0.338649	0.625697	0.394149	0.997166	0.972997	0.275965	0.36524	0.0173196	0.628027	0.380138	0.123954	0.226959	0.504388	0.624764	0.710649	0.675999	1	1	0.156642	0.659819	1	0.114729	0.597037	0.544713	0.604771	0.593197	1	0.00189898	0.595444	1	0.981395	0.323938	1	1	1	0.675908	0.10019	1.006	0.173733	0.866581	1	1.00002	1	0.161644	0.976986	0.496863	0.360905
Cluster_FHL1	0.991121	1.01806	0.999113	4.45e-07	1	0.948779	0.786634	0.963686	0.855948	0.19146	0.786594	0.982137	0.546037	0.962844	0.949116	0.983682	0.281145	0.978952	1	1	0.88307	0.999979	1	0.945075	0.961546	0.938628	0.553242	0.999266	0.639104	0.526777	0.84204	1	0.503788	1	1	1	0.778551	0.636265	0.928099	1.01806	0.4202	0.727549	1	1.00016	0.828343	0.744338	1	0.982316	0.999941
Cluster_FKH1	0.936477	1.00353	0.874105	0.440077	1	0.337921	0.881331	0.35211	0.195607	1	1	0.178979	1	0.905446	0.76609	0.970497	0.0306292	0.613287	1	1	1	0.782398	0.456355	0.617912	0.647387	0.821959	0.338978	0.386889	1	1	0.989442	1	0.637611	1	1	1	1	1	0.17588	1.00353	0.550225	0.952075	1	1.00001	0.295259	0.801109	0.867889	0.476501	0.553311
Cluster_FKH2	0.976072	1.00738	0.626447	0.700867	0.459594	0.452703	0.598995	0.655866	0.746121	0.277378	0.703152	0.484043	0.535063	0.630039	0.998669	0.971311	0.0566581	0.105839	1	1	0.588026	0.998588	0.718681	0.985704	0.911524	0.256331	0.989488	0.99888	0.343699	0.319373	0.522561	1	0.17934	1	1	1	1	0.148496	0.599732	1.00738	0.104169	0.0384762	1	0.00733113	1	0.500241	0.744647	0.300105	1
Cluster_Flavin	0.243822	1.00136	0.782307	1	1	0.996245	0.166488	0.585789	0.00453399	1	0.200867	0.00190278	1	0.127502	0.21814	0.339795	0.245105	0.563943	1	1	1	0.91003	1	0.49741	0.517628	0.722223	0.609687	0.265775	1	1	0.867687	1	0.747097	1	1	1	1	0.225447	0.281614	1.00136	0.700772	0.279264	1	1	1	0.763682	0.947018	0.877324	1
Cluster_Flocculation	0.470129	1.00081	0.863066	1	1	1	0.0614244	1	1	1	1	0.168196	1	0.613724	1	1	1	1	1	1	0.0935388	0.945018	1	0.675169	1	0.681356	1	0.987436	1	1	0.813949	1	1	1	1	1	1	1	0.467621	1.00081	0.515049	1	1	1	1	0.845664	0.967874	0.0401262	0.35955
Cluster_FZF1	0.810951	1.00408	0.478286	1	1	0.42222	0.179985	1	0.783945	0.447479	0.490139	0.602411	1	0.00751148	0.370853	0.491351	0.570316	0.18591	1	1	1	0.753353	0.505109	0.315745	0.907598	0.680767	0.501576	0.285613	1	1	0.00783493	1	0.907308	1	1	1	0.292137	0.0354784	0.558377	1.00408	0.405755	0.632051	1	1.00001	1	0.0321654	0.849138	0.812056	0.343144
Cluster_GAL4	1	1.00244	0.992676	1	1	0.391052	0.771158	1	0.834087	0.222642	1	0.424743	1	0.942521	0.302119	1	1	0.146812	1	1	0.000113637	0.988637	1	0.825649	1	0.780541	0.0694482	0.649164	1	1	0.242459	1	0.372008	1	1	1	1	1	0.367497	1.00244	0.606025	0.283188	1	1	0.21504	0.410653	0.906612	0.869723	1
Cluster_Galactose	1	1.00136	0.782307	0.199735	1	0.798605	1	1	1	0.00833811	1	0.031296	1	0.412796	0.21814	1	1	1	1	1	4.99e-06	0.91003	1	0.49741	1	0.722223	0.065922	0.265775	1	1	0.578688	1	1	1	1	1	1	1	0.281614	1.00136	0.700772	0.279264	1	1	1	0.145004	0.998881	0.557235	1
Cluster_GAT1	0.174377	1.00436	0.455287	1	1	0.356661	0.720313	0.490842	0.0532719	0.813039	1	1	1	0.0431309	0.670385	0.156401	0.216624	0.45187	1	1	1	0.739232	0.52783	0.593418	0.929884	0.401198	0.968453	0.469106	1	0.501402	0.536739	1	0.778068	1	1	1	1	1	0.270211	1.00436	0.458978	0.22617	1	1.00001	1	0.0193621	0.83991	0.949276	0.669608
Cluster_GAT3	0.321894	1.00163	0.969883	0.234642	1	0.691654	0.625707	1	0.697898	0.466301	0.235941	1	1	0.516718	0.388756	0.435058	0.286418	1	1	1	1	0.893018	1	0.606585	0.90349	0.851713	0.393894	0.20385	1	1	0.144154	1	0.807942	1	1	1	1	0.264059	0.597104	1.00163	0.379736	1	1	1	1	0.585604	0.936755	0.919402	1
Cluster_GCN4	0.988414	1.00573	0.355785	0.608548	1	0.950967	0.968163	1.65e-09	0.759791	0.347366	0.0118649	1	1	0.336553	0.937532	0.579583	0.693819	0.0884733	1	1	1	0.672444	0.0137123	0.0121817	5.9e-07	0.945565	0.935467	0.963483	1	1	0.960732	1	0.780255	0.311765	0.0169534	1	0.383752	1	0.00481756	1.00573	0.957908	0.450987	1	1.00002	1	0.970684	0.978935	0.616457	0.807878
Cluster_GCR1	0.921444	1.00326	0.554443	0.0934871	1	0.833829	0.0936551	1	0.666965	1	1	1	0.288	0.0224306	0.848827	0.311253	1	1	1	1	0.325184	0.797332	1	0.545796	0.937535	0.505493	0.968802	0.44582	1	1	0.785264	0.0476982	0.963227	1	1	1	0.241407	0.117263	0.728289	1.00326	0.944912	0.939432	1	1	1	0.728338	0.877416	0.952947	0.223422
Cluster_GCR2	0.210652	1.00463	0.433389	0.531784	1	0.140442	0.751676	0.950314	0.616846	0.831685	1	0.268601	1	0.304125	0.996414	0.599963	0.0620758	0.255304	1	1	0.427408	0.961001	1	0.828173	0.947124	0.527718	0.995816	0.816189	1	0.522674	0.682118	1	0.940723	1	1	1	1	0.581068	0.451395	1.00463	0.510457	0.484863	1	1.00001	1	0.21453	0.830781	0.745486	0.198791
Cluster_GeneralTFs	0.148601	1.00766	0.609086	0.346458	1	0.00703086	0.117463	0.684988	0.230999	0.947111	0.716259	0.503524	0.548116	0.0526927	0.243052	0.508504	0.457813	0.639461	1	1	0.601388	0.588827	0.731639	0.820354	0.84824	0.650461	0.199377	0.0262096	1	1	0.879337	1	0.524769	1	1	1	0.132076	0.761937	0.558872	1.00766	0.990111	0.864257	1	1.00003	0.16903	0.826755	0.736529	0.661923	0.98461
Cluster_GLN3	0.504145	1.00518	0.392685	0.571872	1	0.2016	0.146871	0.0722278	0.883052	0.290613	0.574173	0.313743	0.014722	0.415678	0.0489786	0.283815	0.657183	0.328846	1	1	0.463856	0.698414	0.589956	0.215638	0.610421	0.74155	0.404569	0.146025	1	0.19194	0.748745	1	0.295654	1	1	1	1	0.0127896	0.762792	1.00518	1	0.579961	1	1.00001	1	0.72469	0.812811	0.679655	0.261606
Cluster_Glutamate	1	1.00081	0.863066	1	1	0.964883	0.388072	0.410613	0.450214	1	1	1	1	1	0.535292	0.55594	1	1	1	1	1	0.945018	1	0.675169	0.689158	0.681356	0.750227	0.862848	1	1	0.813949	1	0.561587	1	1	1	1	1	0.467621	1.00081	0.515049	0.503431	1	1	1	0.445294	0.967874	0.715921	0.35955
Cluster_Glutathione	0.719398	1.00163	0.744792	1	1	0.362311	0.625707	0.652786	0.29736	0.466301	1	1	0.156081	0.204951	0.911345	0.80296	1	0.630692	1	1	1	0.893018	1	0.606585	0.627282	0.851713	0.717584	0.85715	1	0.229428	0.788058	1	0.442874	1	1	1	1	0.264059	0.974709	1.00163	1	0.753577	1	1	0.00973809	0.852721	0.936755	0.666937	0.589984
Cluster_Glycerol	1	1.00136	0.782307	0.0172902	1	0.957587	0.166488	0.585789	1	0.0803183	1	1	1	0.412796	0.544094	0.339795	0.245105	0.563943	1	1	1	0.91003	1	0.49741	0.517628	0.378377	0.609687	0.265775	1	0.195195	0.199129	1	1	1	1	1	1	1	0.688062	1.00136	0.700772	0.0077687	1	1	1	0.43172	0.947018	0.223561	0.142988
Cluster_Glycogen	1	1.00108	0.821701	1	1	0.602697	1	0.505891	1	0.0515262	0.164193	0.217748	1	1	0.948556	1	1	0.113175	1	1	1	0.997988	1	0.0933442	0.78949	0.515916	0.84275	0.997084	0.0602998	0.0101678	0.694288	1	0.667005	0.0685393	1	1	1	1	0.362903	1.00108	0.619052	0.606832	1	1	1	0.0460558	0.957391	0.119336	0.447996
Cluster_GTS1	0.73211	1.00518	0.392685	1	0.351185	0.739051	0.805385	0.965133	0.458447	0.290613	0.574173	1	1	0.115577	0.40129	0.863543	1	0.572984	1	1	0.123248	0.698414	1	0.379497	0.906653	0.866466	0.120939	0.32239	1	1	0.99484	1	0.148793	1	1	1	1	0.243644	0.574244	1.00518	0.605895	0.579961	1	1.00001	0.0128687	0.107074	0.812811	0.834413	0.498877
Cluster_HAL9	1	1.00381	0.502439	0.464553	1	0.706386	0.6476	0.686692	1	1	1	1	1	0.777264	0.672149	0.221049	1	0.654855	1	1	1	0.76774	0.481301	0.112019	0.879068	0.960653	0.823333	0.333449	1	1	0.937951	1	0.444216	1	1	1	1	0.151687	0.144716	1.00381	0.604401	0.582074	1	1.00001	1	0.986869	0.990426	0.976802	1
Cluster_HAP2	0.86351	1.00463	0.805661	0.167615	1	0.497699	0.93851	0.533876	0.179309	0.514715	1	1	1	0.880592	0.57829	0.805336	0.23723	0.255304	1	1	1	0.725371	1	0.447956	0.147321	0.853403	0.267581	0.640033	1	1	0.112367	1	0.388794	0.260878	1	1	1	0.0493121	0.0133461	1.00463	0.136676	0.122397	1	1.00001	1	0.570641	0.830781	0.0876198	0.702518
Cluster_HAP3	0.504145	1.00518	0.769892	0.199497	1	0.371225	0.146871	0.613352	0.112186	0.290613	1	0.313743	0.416284	0.801583	0.40129	0.481388	0.657183	0.328846	1	1	0.463856	0.698414	1	0.890551	0.122945	0.572146	0.404569	0.86955	1	0.562549	0.365347	1	0.295654	0.286768	1	1	1	0.62193	0.0522196	1.00518	0.937207	0.789157	1	1.00001	0.400615	0.72469	0.812811	0.491261	0.498877
Cluster_HAP4	0.656573	1.00463	0.805661	1	1	0.497699	0.485095	0.786751	0.840335	0.514715	0.534035	0.648522	1	0.0626103	0.387065	0.805336	0.23723	0.104728	1	1	0.427408	0.725371	1	0.447956	0.291278	0.332187	0.133843	0.416513	0.232638	0.522674	0.26818	1	0.813629	1	1	1	1	0.581068	0.231386	1.00463	0.291672	0.89692	1	1.00001	1	0.379521	0.830781	0.962834	0.702518
Cluster_HAP5	0.533406	1.00683	0.88508	0.0214515	0.4343	0.0515282	0.751413	0.987966	0.481317	0.0950353	0.675106	0.443708	1	0.711453	0.435767	0.956908	0.400435	0.759452	1	1	0.559956	0.989325	1	0.708161	0.147936	0.952716	0.0902347	0.792385	1	0.0873574	0.273304	1	0.578414	0.359199	1	1	1	0.355871	0.681199	1.00683	0.277617	0.795672	1	1.00002	0.490358	0.355455	0.761146	0.666507	0.459876
Cluster_Heme	0.182882	1.00217	0.675045	1	1	0.482147	0.730361	0.75606	0.162106	0.567196	0.301566	1	1	0.375971	0.687075	0.599964	0.00734211	0.735141	1	1	1	0.859928	1	0.768899	0.786889	0.647816	0.859038	0.908988	1	1	0.306107	1	0.297254	0.132448	1	1	1	0.0566185	0.435598	1.00217	0.85505	0.845595	1	1	1	0.554425	0.916553	0.277575	0.695503
Cluster_HIR1	0.902859	1.00299	0.582418	1	1	0.886604	0.511792	0.551133	1	1	1	1	1	1	0.77642	0.504085	0.461574	0.839197	1	1	1	0.812547	0.0871801	0.0269546	0.496338	0.353874	0.629183	0.91156	1	1	0.148887	1	0.260034	1	1	1	0.223712	0.430218	0.538826	1.00299	0.43002	0.4094	1	1	1	0.945599	0.887045	0.553731	0.805188
Cluster_HIR2	0.595912	1.00272	0.920308	1	1	0.997027	0.459457	0.828653	0.264795	0.649059	0.361585	0.459068	1	0.538446	0.960215	0.72582	1	1	1	1	0.279401	0.828047	1	0.976541	0.0657495	0.690603	0.932673	0.986318	1	1	0.968427	1	0.0670002	0.162764	1	1	1	1	0.308026	1.00272	0.147079	0.648388	1	1	1	0.914867	0.896777	0.0860909	0.773905
Cluster_Histidine	0.397732	1.0019	0.709066	1	0.147106	0.583747	1	0.000105012	0.36976	1	1	1	1	0.891487	0.0792609	0.216959	1	0.0771604	1	1	1	0.876319	1	1	0.000358603	0.754227	0.234125	0.15634	1	1	0.903466	1	0.223487	0.116888	1	1	1	1	0.808969	1.0019	0.815423	1	1	1	1	0.987265	0.926601	0.753487	1
Cluster_HMS1	0.698428	1.00326	0.890143	0.414488	0.238879	0.833829	0.267378	0.11412	0.666965	1	0.416476	0.52172	1	0.673691	0.24216	0.568362	0.491089	0.567993	1	1	0.325184	0.797332	1	0.928353	0.0559195	0.110982	0.258793	0.44582	1	1	0.975667	1	0.321131	1	1	1	1	0.458668	0.212951	1.00326	0.763939	1	1	1	1	0.511264	0.992961	0.63316	0.508609
Cluster_HSF1	0.174377	1.00436	0.823259	1	0.00495161	0.884162	0.213172	0.757001	0.814042	1	0.512578	0.245975	0.364378	0.956613	0.998871	0.769094	1	1	0.00864046	1	1	0.99707	0.52783	0.205591	0.415928	0.401198	0.999398	0.999121	1	1	0.536739	1	0.0212599	1	1	1	0.0498372	0.187773	0.503669	1.00436	0.699082	0.875993	1	1.00001	0.350047	0.292173	0.999403	0.484641	0.669608
Cluster_IME4	0.464032	1.00353	0.874105	1	0.256027	0.337921	0.311643	1	0.426017	0.131459	0.108558	1	1	0.0374065	0.76609	0.850845	0.518993	0.318873	1	1	0.346982	0.782398	1	0.19183	0.954732	0.00211935	0.560861	0.941241	0.183216	1	0.72549	1	0.637611	1	1	1	1	0.485706	0.671786	1.00353	0.297421	0.787714	1	1.00001	0.295259	0.0837825	0.867889	0.87629	0.262748
Cluster_INO2	0.966425	1.00436	0.455287	0.510362	1	0.753864	1	0.1016	0.573271	0.813039	1	0.626174	0.364378	0.852148	0.826636	0.769094	1	1	1	1	1	0.965176	1	0.787197	0.415928	0.604159	0.765772	0.982442	1	0.501402	0.953161	1	0.925771	1	1	1	1	0.559019	0.503669	1.00436	0.458978	0.22617	0.00864046	1.00001	0.350047	0.674708	0.83991	0.852941	0.669608
Cluster_INO4	0.917654	1.00545	0.373783	0.590618	1	0.681837	0.356921	0.0897046	0.501154	0.604917	1	0.0278432	0.432635	0.834711	0.909054	0.968084	1	0.833788	1	1	0.481207	0.994345	1	0.972843	0.479062	0.501718	0.81001	0.83754	1	0.207664	0.841015	1	0.892576	1	0.0161504	1	1	1	0.141581	1.00545	0.649109	0.22246	0.0107947	0.00542526	0.41659	0.157996	0.803969	0.732728	0.534974
Cluster_InvasiveGrowth	0.719398	1.00163	0.744792	0.234642	1	0.0921948	0.625707	1	1	0.466301	1	0.0451246	1	0.204951	0.911345	1	0.286418	0.630692	1	1	1	0.893018	1	0.894602	0.627282	0.968911	0.717584	0.85715	0.0890953	0.229428	0.474003	1	0.0325748	1	1	1	1	0.264059	0.218516	1.00163	0.379736	0.753577	1	1	1	0.0785871	0.998333	0.919402	0.589984
Cluster_Isoleucine	1	1.00163	0.744792	1	0.00704886	0.691654	1	1.74e-05	0.29736	1	1	0.0451246	1	0.0500536	0.699433	0.80296	1	0.230196	1	1	0.178395	0.893018	1	0.894602	0.00111572	0.271199	0.717584	0.575403	1	1	0.788058	1	0.807942	1	1	1	1	1	0.218516	1.00163	0.379736	0.364462	1	1	1	1	0.936755	0.666937	0.0378345
Cluster_IXR1	0.778402	1.00381	0.502439	1	0.272794	0.493724	0.89931	0.686692	0.749651	0.769345	1	0.201058	1	0.324237	0.936091	0.977514	1	0.902416	1	1	0.368081	0.972953	0.481301	0.682365	0.879068	0.558692	0.823333	0.916762	1	0.455993	0.212884	1	0.444216	1	1	1	1	0.511399	0.995033	1.00381	0.604401	0.147372	1	1.00001	0.314012	0.494914	0.858464	0.0666154	0.875412
Cluster_LEU3	1	1.00353	0.527804	1	0.00265492	0.337921	0.119827	0.144778	0.426017	0.743817	1	1	1	0.905446	0.352027	0.37218	1	0.613287	1	1	0.0636108	0.782398	0.116558	0.19183	0.00683251	0.930141	0.165243	0.642258	1	0.43177	0.880901	1	0.383046	1	1	1	1	0.134222	0.671786	1.00353	0.297421	0.527984	1	1.00001	1	0.922583	0.867889	0.264268	0.553311
Cluster_Leucine	1	1.00081	0.863066	1	0.065886	1	1	0.00419657	1	0.269355	1	1	1	0.613724	0.891933	0.55594	1	1	1	1	1	0.945018	1	0.231868	0.0334882	0.681356	1	0.987436	1	0.12213	0.979088	1	0.561587	1	1	0.00648121	1	1	0.467621	1.00081	1	0.503431	1	1	1	0.845664	0.967874	0.715921	0.0517966
Cluster_Lysine	1	1.0019	0.709066	0.268036	0.147106	0.83553	0.286104	0.0884903	0.116358	1	1	0.349454	1	0.0920733	0.551419	0.216959	1	0.68724	1	1	1	0.99321	0.279563	0.381401	0.000358603	0.924827	0.799129	0.9445	1	1	0.383004	1	1	1	1	1	8.26e-06	1	0.512357	1.0019	0.815423	0.804932	1	1	0.171606	0.709462	0.926601	1	1
Cluster_MAC1	1	1.00272	0.920308	0.359774	0.203404	0.312304	0.459457	0.497605	0.264795	1	1	1	1	0.276513	0.435968	0.435167	0.430357	1	1	1	0.279401	0.828047	1	0.0569319	0.675212	0.690603	0.780031	0.284933	1	1	0.713218	1	0.936177	1	1	1	1	0.0852699	0.0791514	1.00272	0.666128	0.0382078	1	1	1	0.981072	0.896777	0.906585	1
Cluster_MAL13	0.516907	1.00381	0.502439	0.464553	1	0.706386	0.356073	0.061181	0.477509	0.769345	0.0210649	0.577146	1	0.553699	0.836545	0.680286	0.176033	0.153853	1	1	1	0.76774	1	0.961456	0.279116	0.754459	0.823333	0.790813	1	0.455993	0.662922	1	0.23012	1	1	1	0.275611	0.511399	0.614746	1.00381	0.351579	0.821988	1	1.00001	0.0514799	0.292784	0.858464	0.554039	1
Cluster_MAL33	0.958471	1.00408	0.967892	1	0.0432949	0.992683	0.914569	0.723731	0.526734	0.181038	1	0.602411	1	0.943555	0.573719	0.727519	1	0.692776	1	0.0121292	0.0111565	0.753353	1	0.738752	0.764949	0.123572	0.706979	0.285613	1	0.131243	0.599449	1	0.907308	1	1	1	0.292137	1	0.313984	1.00408	0.405755	0.970001	1	1.00001	0.33227	0.386438	0.849138	0.625415	0.892669
Cluster_Maltose	0.966425	1.00436	0.823259	1	1	0.955413	0.443231	0.251362	0.814042	0.481768	1	1	1	0.115031	0.477053	0.156401	0.593896	1	1	1	1	0.965176	0.52783	0.787197	0.415928	0.218098	0.577632	0.469106	1	0.501402	0.536739	1	0.925771	1	1	1	1	0.187773	0.873737	1.00436	0.699082	0.0323238	0.00864046	1.00001	0.350047	0.930705	0.83991	0.689404	0.169316
Cluster_ManualAFT1targets	1	1.00054	0.906502	0.085235	1	0.892704	0.27919	0.026054	1	0.188757	1	1	0.0549666	1	1	1	0.106334	1	1	1	0.0633657	0.963006	0.00207898	0.0975981	0.103954	0.858218	1	0.945906	1	0.0831633	0.524551	1	0.422844	1	1	1	1	1	0.602509	1.00054	0.382699	1	1	1	1	0.712207	0.978469	0.567797	0.256966
Cluster_ManualG1genes	0.170399	1.01296	0.814079	0.146343	1	0.640267	0.161071	0.794146	0.876872	0.955601	1	0.945142	0.737328	0.525283	0.963808	0.951845	0.929957	0.0204837	1	1	0.191584	0.781503	0.641384	0.640059	0.693757	0.599905	0.883185	0.889884	0.520545	0.871678	0.0668397	1	0.136077	1	1	1	0.289683	0.687819	0.510471	1.01296	1.03e-20	0.791834	1	1.00008	0.719468	0.415272	0.597705	0.787509	0.646403
Cluster_ManualHAP1targets	0.607052	1.00738	0.626447	1	1	0.755585	0.213348	0.991562	0.746121	0.941232	0.333023	0.214779	1	0.17229	0.920306	0.971311	0.0566581	0.609556	1	1	0.215266	0.910584	1	0.643233	0.911524	0.256331	0.720673	0.555512	1	0.691558	0.982242	1	0.015533	1	1	1	1	1	0.00104234	1.00738	0.205246	0.843954	1	1.00003	0.517209	0.781449	0.966195	0.757934	0.904235
Cluster_ManualMethionine	0.197263	1.00573	0.923792	0.232019	0.380149	0.981867	0.634839	0.109261	0.007224	0.632028	4.62e-09	1	1	0.08821	0.743809	0.579583	1	0.643836	1	1	1	0.672444	0.249105	0.0350787	0.000258436	0.611498	0.712825	0.963483	1	1	0.128252	1	0.780255	0.0516044	1	1	1	0.0182747	0.119297	1.00573	0.68905	0.951852	1	1.00002	1.01e-09	0.538425	0.795221	0.896143	0.327513
Cluster_ManualM-G1genes	0.397732	1.0019	0.709066	0.268036	1	0.958074	1	0.315734	1	1	1	0.349454	0.0147413	0.0920733	0.99446	0.849737	1	0.29141	1	1	0.0194176	0.876319	1	1	0.716432	0.924827	1	0.990741	1	1	0.383004	1	0.530629	1	1	1	1	0.300757	0.169542	1.0019	0.0420518	0.00555612	1	1	1	0.709462	0.926601	0.450564	0.646653
Cluster_ManualYap1Targets	0.962184	1.011	0.700337	0.526049	0.0595105	0.929283	0.988667	0.473924	7.72e-07	0.774485	0.835126	0.698308	0.679104	0.172285	0.677257	0.632045	0.375125	0.588176	1	1	0.37104	0.829186	0.552721	0.243035	0.111862	0.561791	0.862483	0.682387	0.0229571	0.240252	0.435696	1	0.978317	1	1	0.0834466	0.60328	0.135556	0.835467	1.011	0.784942	0.868084	1	1.00006	0.0204595	0.26542	0.931175	0.650614	0.664344
Cluster_ManualZAP1targets	0.664886	1.00628	0.322334	0.6421	1	0.904464	0.977098	0.522539	0.619004	0.403657	1	0.0442947	1	0.270577	0.151541	0.0284645	1	0.705967	1	1	1	0.647427	0.660328	0.271137	0.474757	0.313238	0.8069	0.351043	0.00494894	0.255459	0.926319	1	0.48791	1	1	1	0.411605	0.692139	0.0838865	1.00628	0.758953	0.340724	1	1.00002	0.12294	0.361028	0.778002	0.023199	0.633733
Cluster_ManualZAP1targets-2	0.634278	1.0138	0.300151	0.372675	1	0.828367	0.956654	0.418634	0.563792	0.117085	0.89527	0.174138	0.408677	0.106856	0.00814725	0.000138129	1	0.798325	1	1	1	0.387272	0.402514	0.278277	0.568712	0.465979	0.882513	0.240654	0.0408955	0.160991	0.981074	1	0.685125	1	1	1	0.0258734	0.457399	0.289468	1.0138	0.774733	0.339932	1	1.00009	0.145588	0.351568	0.89889	0.00701467	0.929269
Cluster_MATa1	0.921444	1.00326	0.554443	1	1	0.983339	0.267378	0.304264	0.0494119	1	1	1	1	0.878355	0.0981813	0.311253	1	0.863852	1	1	1	0.797332	0.430217	0.309802	0.337621	0.278065	0.258793	0.192786	1	1	0.315013	1	0.963227	1	1	1	1	1	0.891991	1.00326	0.491886	1	1	1	1	0.9936	0.877416	0.993537	0.223422
Cluster_Mating
Cluster_MBP1	0.0564128	1.00738	0.962335	1	0.121973	0.755585	0.598995	0.655866	0.890377	0.123018	0.333023	0.810431	1	0.17229	0.597898	0.46592	0.439027	0.0152155	1	1	0.215266	0.600112	1	0.892746	0.818012	0.256331	0.571441	0.555512	0.0641392	0.691558	0.684701	1	0.17934	1	1	1	1	1	0.599732	1.00738	5.61e-10	0.014408	1	1.00003	1	0.350121	0.744647	0.300105	0.522892
Cluster_MCM1	0.978058	1.0049	0.412538	1	0.336205	0.0360178	0.122614	0.958377	1	0.546248	0.554553	1	1	0.763265	0.917011	0.949775	0.257935	0.949897	1	1	0.445929	0.956646	1	0.989328	0.991466	0.643474	0.709487	0.988129	0.244527	1	0.418783	1	0.844237	1	1	1	1	0.60202	0.197239	1.0049	0.338533	0.0054998	0.00971789	0.0048814	1	0.290949	0.821748	0.793687	0.732656
Cluster_MET31	0.351846	1.00299	0.582418	1	1	0.488772	0.0161708	0.256728	0.00690603	1	0.0810012	1	1	0.609996	0.146174	0.251387	0.461574	1	1	1	1	0.812547	1	0.718763	0.106155	0.597111	0.385218	0.234959	1	1	0.64063	1	0.514432	1	1	1	0.223712	1	0.782856	1.00299	0.929831	1	1	1	0.000132999	0.401866	0.994094	0.990154	0.805188
Cluster_MET4	0.249063	1.0049	0.787852	1	0.336205	0.628694	0.525383	0.574773	0.00868184	0.262449	0.000818866	0.291216	1	0.0867602	0.306979	0.429395	0.257935	0.949897	1	1	0.112552	0.711767	1	0.16868	0.0108848	0.963204	0.709487	0.77525	1	0.543044	0.625353	1	0.0147039	1	1	1	1	0.0104975	0.197239	1.0049	0.070364	0.533621	1	1.00001	4.28e-06	0.652678	0.984336	0.912379	0.461413
Cluster_MIG1	0.884434	1.0049	0.948134	0.183453	0.336205	0.628694	0.525383	0.32939	0.657303	0.546248	1	0.66954	1	0.904058	0.487173	0.238641	0.637261	0.949897	1	1	1	0.711767	1	0.998845	0.35338	0.271254	0.522972	0.367509	1	0.543044	0.625353	1	0.952784	1	1	1	0.339513	1	0.064347	1.0049	0.070364	0.533621	1	1.00001	0.0110462	0.652678	0.821748	0.793687	0.22966
Cluster_Mitochondria	0.445667	1.00905	0.196581	0.771517	0.528964	0.105941	0.571356	0.276978	0.0255352	0.225271	1	0.869224	0.608128	0.267045	0.733274	0.37777	0.8448	0.899811	1	1	0.662018	0.87461	0.189795	0.462589	0.0164067	0.374067	0.596149	0.644868	1	0.762789	0.27218	1	0.840079	0.444615	1	1	1	0.224806	0.219137	1.00905	0.983123	0.935025	1	1.00004	1	0.836355	0.697215	0.987548	0.686935
Cluster_MitochondrialRPs	0.408535	1.01156	0.860639	0.847605	0.616849	0.344329	0.452755	0.925831	0.899506	0.406117	0.556094	1	1	0.742303	0.0797518	0.100674	1	0.966234	1	1	1	0.451144	1	0.574932	0.957414	0.0411817	0.262452	0.204808	1	0.263403	0.141286	1	0.188675	1	1	1	1	0.0164864	0.245514	1.01156	0.963709	0.996173	1	1.00006	0.306685	0.494283	0.631542	0.607831	0.985279
Cluster_MOT3	0.408755	1.00326	0.890143	0.0934871	0.238879	0.00845949	0.860148	0.879669	0.372845	0.715472	1	1	1	0.878355	0.947483	0.816441	1	0.0971724	1	1	0.325184	0.797332	0.430217	0.309802	0.797821	0.998383	0.968802	0.876351	1	1	0.0207032	0.0476982	0.321131	1	1	1	1	0.458668	0.475672	1.00326	0.491886	0.227009	1	1	1	0.511264	0.877416	0.394873	0.508609
Cluster_mRNAprocessing	0.20543	1.02294	0.238607	0.880018	0.55489	0.655146	0.81386	0.931206	0.744292	0.576658	0.148441	0.875659	0.401861	0.666546	0.625904	0.905607	0.835285	0.490508	1	1	0.495934	0.543977	0.732805	0.89321	0.882587	0.218916	0.231889	0.552989	0.724385	0.870931	0.594763	1	0.106721	0.770364	1	1	0.851379	0.590003	0.96891	1.02294	0.989918	0.658313	1	1.00025	0.371434	0.368107	0.405651	0.550327	0.948429
Cluster_MSS11	0.741046	1.00353	0.527804	1	1	0.968973	0.119827	0.144778	0.426017	0.375336	0.442136	1	1	0.905446	0.900538	0.850845	1	0.318873	1	1	1	0.782398	0.456355	0.617912	0.214783	0.419806	0.913007	0.642258	1	0.102947	0.959596	1	0.383046	1	1	1	1	1	0.85542	1.00353	0.956755	0.527984	1	1.00001	1	0.393849	0.867889	0.966885	1
Cluster_MTH1	0.351846	1.00299	0.582418	0.0801311	1	0.886604	0.835192	0.256728	0.120848	0.0877801	1	0.491354	0.267526	0.844244	0.329632	0.504085	1	0.839197	1	1	0.302665	0.812547	1	0.467131	0.0320784	0.597111	0.385218	0.234959	1	0.380063	0.0286164	0.043806	0.951553	1	1	0.0235851	1	0.100909	0.256737	1.00299	0.43002	0.923459	1	1	0.256219	0.401866	0.887045	0.136038	0.0532313
Cluster_NDD1	0.338052	1.00683	0.292013	1	0.107237	0.561886	0.0708746	0.987966	0.481317	0.726042	0.093945	0.183587	1	0.0205471	0.988199	0.998873	0.0444235	0.759452	1	1	0.191498	0.989325	1	0.841784	0.980818	0.215993	0.875267	0.9996	0.32283	1	0.273304	1	0.753408	1	1	1	1	0.0331033	0.311381	1.00683	0.6473	0.000528023	1	0.00678622	0.490358	0.355455	0.761146	0.501737	1
Cluster_NRG1	0.650149	1.00299	0.582418	1	0.024029	0.886604	0.835192	1	1	0.299641	0.389643	1	0.267526	0.609996	0.77642	0.504085	0.461574	0.518983	1	1	0.302665	0.812547	0.40283	0.238339	0.986296	0.152753	0.629183	0.91156	1	1	0.64063	1	0.782421	1	1	1	1	0.430218	0.538826	1.00299	0.43002	0.701496	0.00594433	1	1	0.0724921	0.887045	0.312133	1
Cluster_NuclearProteinTargetting	0.0120224	1.00988	0.973138	0.800348	1	0.606371	0.652111	0.360544	0.319576	0.977263	0.802381	0.641461	0.26538	0.998915	0.927662	0.646755	0.314093	0.479037	1	1	0.323693	0.85551	0.495588	0.455271	0.245813	0.751135	0.733342	0.944129	1	0.792009	0.728237	1	0.509813	1	1	1	0.196611	0.842345	0.727143	1.00988	0.361471	0.199841	1	1.00005	1	0.653133	0.674616	0.469005	0.567347
Cluster_PDR1	0.773009	1.0019	0.709066	1	0.147106	0.83553	0.286104	0.708961	0.116358	1	0.269486	1	1	0.28961	0.810443	0.522298	0.0520388	0.29141	1	1	1	0.876319	1	1	0.934666	0.471614	0.799129	0.488908	1	1	0.701501	1	1	1	1	1	1	1	0.808969	1.0019	0.462318	0.804932	1	1	1	0.420461	0.926601	0.753487	0.0595492
Cluster_PentosePhosphate	0.321894	1.00163	0.744792	1	1	0.691654	0.225728	0.250807	0.0764941	0.466301	1	1	1	0.204951	0.699433	0.435058	0.286418	0.630692	1	1	1	0.893018	1	0.01316	0.627282	0.851713	0.937703	0.85715	0.0890953	0.229428	0.474003	1	0.807942	1	1	1	1	1	0.218516	1.00163	0.379736	0.364462	1	1	1	0.00986527	0.936755	0.666937	1
Cluster_Peroxisome	0.656573	1.00463	0.433389	1	0.320884	0.692497	0.751676	0.290017	0.840335	0.514715	1	1	1	0.508621	0.57829	0.195908	0.616187	0.758284	1	1	1	0.725371	1	0.447956	0.686218	0.170561	0.924721	0.922818	1	0.522674	0.476164	0.0669386	0.612117	1	1	1	0.32408	0.581068	0.451395	1.00463	0.739502	0.981227	1	1.00001	1	0.0114667	0.830781	0.745486	0.920353
Cluster_PHD1	0.985665	1.00545	0.751837	0.590618	1	0.967153	0.356921	0.211137	0.728724	0.877209	1	0.707896	0.432635	0.669073	0.323627	0.174612	0.299356	0.609482	1	1	0.481207	0.994345	0.608802	0.630919	0.300371	0.677787	0.164718	0.486812	1	1	0.92861	1	0.545345	1	1	1	1	0.262471	0.720641	1.00545	0.835199	0.405641	0.0107947	1.00001	1	0.456733	0.980811	0.215306	0.78518
Cluster_PHO4	0.879885	1.00272	0.920308	1	1	0.929378	0.805792	0.497605	0.864147	0.649059	0.361585	1	0.24647	0.538446	0.212886	0.194352	0.100176	0.466394	1	1	1	0.828047	1	0.869527	0.882984	0.207604	0.29402	0.284933	1	0.352483	0.449872	1	0.201576	1	1	1	1	1	0.60538	1.00272	0.910628	0.648388	1	1	1	0.290699	0.896777	0.465877	0.410959
Cluster_Phospholipid	0.664886	1.00628	0.322334	0.264843	0.0930371	0.904464	0.697354	0.154191	0.813252	0.188848	1	0.757277	1	0.270577	0.271845	0.666895	0.127713	0.476214	1	1	0.52999	0.647427	1	0.958858	0.307385	0.98011	0.193488	0.181501	1	0.255459	0.714269	1	0.839559	1	0.0185579	1	1	0.103562	0.389579	1.00628	0.368861	0.538312	1	1.00002	1	0.219854	0.778002	0.72271	0.846957
Cluster_Polyamine	1	1.00136	0.782307	1	1	0.996245	0.0269963	1	0.631141	0.407376	1	1	1	0.795225	0.544094	0.741643	1	0.563943	1	1	1	0.91003	0.208755	0.846599	0.517628	0.0939814	0.267109	0.669318	1	0.195195	0.578688	1	0.747097	1	1	1	1	0.225447	0.688062	1.00136	1	0.688725	1	1	1	0.145004	0.947018	0.557235	1
Cluster_primig-EarlySpo	0.70384	1.00821	0.828681	0.738553	1	0.851325	0.684583	0.199503	0.160025	0.584501	0.141991	0.842536	0.573141	0.165573	0.880372	0.749547	0.816026	0.304804	1	1	0.251358	0.893015	0.755802	0.110013	0.518112	0.886104	0.963824	0.861932	0.373822	0.729493	0.238608	1	0.762448	0.0967367	1	1	1	1	0.887247	1.00821	0.647138	0.778998	1	1.00003	0.18821	0.695608	0.958946	0.45764	0.610183
Cluster_primig-LateSpo	0.556285	1.03143	0.558684	0.353889	0.922683	0.0110934	0.311501	0.533722	0.446484	0.423224	0.960027	0.494524	0.374166	0.231938	0.547591	0.170516	0.948167	0.00386688	1.00001	1	0.974997	0.656749	0.890937	0.807199	0.601352	0.996409	0.936537	0.161805	0.826503	0.512982	0.989104	0.367625	0.192423	0.309946	1	1	0.725527	0.812651	0.803142	1.03143	0.0921095	0.207232	1.00001	1.00047	0.170156	0.645752	0.293379	0.538155	0.578261
Cluster_primig-MidSpo	0.898175	1.00711	0.644003	0.687143	1	0.999366	0.920937	0.81576	0.0114093	0.25451	0.31667	1	1	0.585519	0.94777	0.999142	0.769248	0.365179	1	1	1	0.916228	1	0.749984	0.185247	0.970341	0.670929	0.97605	1	0.677773	0.728084	1	0.967502	0.0101138	1	1	0.116843	1	0.0484378	1.00711	0.315313	0.15491	1	1.00002	0.150226	0.427961	0.968487	0.00112965	0.716931
Cluster_Proline	1	1.00108	0.821701	1	0.0868801	0.602697	1	1	0.549661	0.341964	1	0.217748	1	1	0.722062	0.661273	1	0.485154	1	1	0.122748	0.927361	1	1	0.388165	0.846796	0.472656	0.767206	1	1	0.694288	1	0.667005	1	1	1	1	1	0.781774	1.00108	0.619052	0.606832	1	1	1	0.25969	0.957391	1	0.447996
Cluster_Proteasome	0.12604	1.00738	0.264529	0.110701	1	0.167485	0.797443	0.835746	0.890377	0.277378	0.333023	0.484043	1	0.783288	0.597898	0.912686	1	0.988852	1	1	1	0.600112	1	0.996622	0.818012	0.906471	0.270089	0.555512	1	0.319373	0.0363958	1	0.813451	1	1	1	1	1	0.940003	1.00738	0.717142	0.503613	1	1.00003	1	0.500241	0.744647	0.757934	0.982125
Cluster_Purine	0.810951	1.00408	0.967892	1	0.289186	0.81087	0.400095	0.000988038	0.526734	0.792335	0.490139	0.602411	1	0.991478	0.758276	0.271158	1	0.692776	1	1	1	0.997587	0.505109	0.0198943	0.0245763	0.680767	0.990544	0.887515	0.208306	0.479189	0.991652	1	0.503378	0.234063	1	1	1	1	0.118675	1.00408	0.973356	0.0716265	1	1.00001	1	0.58983	0.989028	0.812056	0.633815
Cluster_PUT3	0.764659	1.00545	0.751837	0.0536664	0.365831	0.967153	0.0223477	0.857572	0.728724	1	1	0.336111	1	0.9389	0.181564	0.330615	1	0.609482	1	1	0.481207	0.685308	1	0.913546	0.479062	0.819482	0.655623	0.122156	0.0371707	1	0.512407	1	0.18402	0.299377	1	1	0.369341	0.640849	0.720641	1.00545	0.433039	0.102353	1	1.00001	1	0.289306	0.980811	0.215306	0.294322
Cluster_Pyrimidine	0.566834	1.00408	0.967892	1	1	0.919788	0.179985	0.723731	0.950039	0.447479	1	1	0.346081	0.386557	0.573719	0.727519	1	0.408371	1	1	1	0.969163	0.505109	0.527299	0.907598	0.275317	0.300366	0.52479	1	0.479189	0.910484	1	0.281521	1	1	1	0.292137	1	0.558377	1.00408	0.202594	0.851209	1	1.00001	0.33227	0.386438	0.849138	0.998173	0.633815
Cluster_RAP1	0.948636	1.00381	0.502439	0.12188	0.272794	0.493724	0.6476	0.915513	0.749651	0.411954	0.12314	1	1	0.926809	0.465524	0.432633	0.545375	0.363878	1	1	0.0726897	0.76774	1	0.994789	0.995758	0.754459	0.421092	0.790813	1	0.455993	0.43267	1	0.690355	0.220299	1	1	1	0.511399	0.362863	1.00381	0.604401	0.329655	1	1.00001	1	0.494914	0.858464	0.554039	0.875412
Cluster_RCS1	0.741046	1.00353	0.874105	1	1	0.772949	0.881331	0.35211	0.195607	0.375336	1	0.550282	1	0.263148	0.900538	0.37218	0.156235	0.124138	1	1	1	0.782398	1	0.19183	0.647387	0.0797562	0.770527	0.835795	0.183216	1	0.880901	1	0.856863	1	1	1	0.258704	0.0239883	0.85542	1.00353	0.125174	0.527984	1	1.00001	1	0.611905	0.867889	0.702786	0.553311
Cluster_REB1	0.664886	1.00628	0.905258	0.6421	1	0.503934	0.697354	0.522539	0.224423	0.403657	0.644428	0.757277	1	0.79073	0.271845	0.292432	0.726558	0.887332	1	1	1	0.647427	1	0.271137	0.474757	0.479271	0.494696	0.351043	0.30131	1	0.714269	1	0.48791	0.335899	1	1	1	0.103562	0.75918	1.00628	0.368861	0.736036	1	1.00002	0.12294	0.908722	0.778002	0.384162	0.846957
Cluster_RFX1	1	1.00408	0.995421	0.487966	1	0.42222	0.179985	0.445939	0.28061	0.792335	1	1	1	0.386557	0.989059	0.982864	1	0.408371	1	1	1	0.969163	1	0.893549	0.764949	0.477309	0.955419	0.887515	1	0.479189	0.372023	1	0.503378	0.234063	1	1	1	1	0.558377	1.00408	0.202594	0.632051	1	1.00001	1	0.386438	0.849138	0.812056	0.633815
Cluster_RGM1	0.397732	1.0019	0.709066	0.0342805	1	0.273736	1	1	0.36976	0.519382	0.269486	1	1	0.891487	0.266758	0.849737	1	0.0771604	1	1	1	0.876319	1	0.927592	1	0.471614	0.234125	0.488908	1	0.262214	0.903466	1	1	0.116888	1	1	1	1	0.169542	1.0019	0.462318	1	1	1	1	0.0416747	0.926601	0.947054	0.249971
Cluster_RGT1	0.571049	1.00711	0.644003	0.687143	1	0.0993657	0.188267	0.413232	0.518538	0.746122	0.31667	0.798342	0.162598	0.410878	0.94777	0.896421	1	0.783097	1	1	1	0.611611	0.113272	0.078852	0.185247	0.459488	0.958015	0.414669	1	0.677773	0.728084	1	0.992864	1	1	1	0.451069	1	0.791236	1.00711	0.840116	0.821153	1	1.00002	0.503963	0.965659	0.752853	0.925352	0.491789
Cluster_RIM101	0.371553	1.00573	0.355785	1	0.380149	0.265727	0.968163	0.875929	0.542322	0.632028	1	1	1	0.336553	0.255881	0.10077	0.693819	0.969626	1	1	0.145318	0.672444	0.249105	0.4998	0.357974	0.611498	0.21491	0.101818	0.279118	0.599113	0.647625	1	0.391983	1	1	1	1	0.0835234	0.829763	1.00573	0.68905	0.450987	1	1.00002	0.432144	0.218793	0.978935	0.896143	0.15326
Cluster_RLM1	0.816389	1.00217	0.675045	1	0.0127788	0.917979	0.106636	0.75606	0.797388	1	1	0.38825	0.202542	0.92102	0.884463	0.885419	1	0.735141	1	1	0.23054	0.859928	1	0.0680363	0.236652	0.860638	0.619405	0.997179	1	1	0.847842	1	1	1	1	1	0.168141	1	0.742636	1.00217	0.538031	0.22093	0.00432491	1	1	0.802485	0.916553	0.819863	0.304705
Cluster_RME1	0.0736696	1.00244	0.642647	1	0.185058	0.391052	0.771158	0.00772571	0.503799	0.222642	0.332245	1	1	0.0675401	0.790479	1	0.397338	1	1	1	1	0.843839	1	0.825649	0.128485	0.541636	0.441889	0.343555	1	1	0.528876	1	0.915929	1	1	1	1	0.0704633	0.367497	1.00244	0.886178	0.0964133	1	1	0.21504	0.669442	0.906612	0.869723	1
Cluster_RNAPol	0.0242248	1.01072	0.885962	0.82556	0.589522	0.219729	0.548838	0.287822	0.73259	0.983441	0.827484	0.684833	1	0.36262	0.490481	0.308455	1	0.561946	1	1	0.722812	0.477683	0.263096	0.0163993	0.637928	0.351028	0.617203	0.426208	1	0.81765	0.334046	1	0.934028	1	1	1	1	0.864953	0.857409	1.01072	0.979737	0.851303	1	1.00005	1	0.931292	0.652733	0.608136	0.64147
Cluster_ROX1	1	1.00136	0.782307	1	1	0.798605	1	1	1	1	1	1	1	0.127502	0.840708	0.741643	1	0.563943	1	1	1	0.91003	1	0.179865	1	0.378377	0.901016	0.914037	1	1	0.578688	1	1	1	1	1	1	0.0223146	0.922343	1.00136	0.700772	0.688725	1	1	1	0.763682	0.947018	0.557235	1
Cluster_RPH1	0.464032	1.00353	0.874105	1	1	0.337921	0.119827	0.144778	0.426017	0.743817	1	1	0.00490518	0.729357	0.992943	0.970497	1	0.124138	1	1	1	0.782398	1	0.00540074	0.214783	0.0797562	0.978947	0.157495	1	0.43177	0.498456	1	0.383046	1	1	1	1	0.134222	0.17588	1.00353	0.802796	0.277574	1	1.00001	1	0.922583	0.867889	0.87629	0.262748
Cluster_RPs	0.978702	1.02614	0.998611	3.08e-07	1	0.961972	0.954848	0.998693	0.815478	0.208145	0.588501	0.814465	0.483427	0.81189	0.973352	0.951142	0.398988	0.981341	1.00001	1	0.954167	0.999999	0.987835	0.959519	0.992502	0.706084	0.659218	0.995277	0.76866	0.764573	0.818647	1	0.381128	0.0795674	1	1	0.885297	0.689173	0.921398	1.02614	0.122353	0.766102	1.00001	1.00032	0.713625	0.631262	1	0.998949	0.999999
Cluster_rRNAprocessing	0.00130888	1.00794	0.95264	1	1	0.508816	0.657556	0.51409	0.26062	0.154349	0.728791	1	1	0.710357	0.601347	0.549861	0.476233	1	1	1	1	0.898972	8.68e-11	1.21e-07	0.052105	0.731057	0.529246	0.472194	1	0.350915	0.740748	1	0.94311	0.40341	1	1	1	1	0.983306	1.00794	0.99911	0.998879	1	1.00003	1	0.996222	0.961423	0.987752	0.784712
Cluster_RTG1	0.97134	1.00711	0.874433	0.314031	0.44709	0.506501	0.775393	0.81576	0.962674	0.485077	0.689444	1	1	0.585519	0.127174	0.260051	0.769248	0.578175	1	1	0.57422	0.611611	0.705102	0.426767	0.31292	0.618655	0.355061	0.241939	1	1	0.236381	1	0.902953	1	1	1	0.116843	0.0376486	0.894095	1.00711	0.683518	0.930395	1	1.00002	0.503963	0.16681	0.752853	0.840837	0.491789
Cluster_RTG3	0.595912	1.00272	0.611796	0.359774	0.203404	0.312304	0.459457	0.828653	1	0.261121	1	1	1	0.538446	0.679671	0.933392	0.430357	0.466394	1	1	0.0390669	0.828047	1	0.383934	0.411164	0.991986	0.29402	0.578046	1	0.352483	0.888518	1	0.733695	0.162764	1	1	0.205608	1	0.308026	1.00272	0.365612	1	1	1	1	0.290699	0.896777	0.722274	1
Cluster_RTS2	1	1.00244	0.642647	1	0.185058	0.391052	0.771158	0.440156	1	0.222642	0.332245	1	1	0.208182	0.790479	0.912635	1	1	1	1	0.0319155	0.843839	0.0605585	0.114582	0.323186	0.541636	0.708162	0.963526	1	0.323684	0.242459	1	0.147746	1	1	1	0.187088	1	0.367497	1.00244	0.886178	0.283188	1	1	1	0.410653	0.906612	1	1
Cluster_SFL1	0.698428	1.00326	0.554443	0.414488	1	0.983339	0.00472488	0.879669	0.156567	0.715472	1	0.52172	1	0.878355	0.848827	0.131656	1	0.567993	1	1	1	0.797332	1	0.928353	0.337621	0.880211	1	0.701808	1	0.406476	0.568313	1	0.0452846	1	1	1	0.241407	1	0.891991	1.00326	0.491886	0.227009	1	1	0.276	0.511264	0.877416	0.952947	0.83215
Cluster_SFP1	0.066867	1.00436	0.961839	0.152036	0.305214	0.955413	0.443231	1	0.814042	0.481768	0.512578	1	0.0716157	0.0431309	0.670385	0.32332	1	0.727191	1	1	1	0.739232	0.52783	0.381838	0.99806	0.604159	0.374815	0.982442	0.0244156	1	0.87729	1	0.55957	0.247588	1	1	1	0.187773	0.953455	1.00436	0.246085	0.434168	1	1.00001	1	0.831754	0.83991	0.689404	1
Cluster_SIG1	0.917654	1.00545	0.932387	1	1	0.681837	0.600387	0.40849	0.287618	0.877209	0.592934	0.707896	1	0.286421	0.909054	0.531646	0.676016	0.609482	1	1	1	0.994345	0.608802	0.972843	0.666718	0.501718	0.970411	0.686379	1	1	0.699062	1	0.545345	0.299377	1	1	1	1	0.861142	1.00545	0.649109	0.22246	1	1.00001	1	0.456733	0.980811	0.732728	0.949103
Cluster_SIP4	0.810189	1.00766	0.251767	1	0.0238792	0.827162	0.629013	0.954492	0.395123	0.13829	0.349265	0.0227895	0.548116	0.912714	0.884936	0.828991	0.457813	0.248755	1	1	0.0115024	0.90483	0.731639	0.233342	0.84824	0.650461	0.471946	0.816019	1	0.0289592	0.879337	1	0.697003	1	1	1	1	0.160584	0.967638	1.00766	0.957633	0.542434	1	1.00003	0.530104	0.419678	0.736529	0.894358	0.763761
Cluster_SKN7	0.533406	1.00683	0.88508	0.0214515	0.0175905	0.918812	0.751413	0.20585	0.481317	0.0950353	0.675106	0.0577192	1	0.538501	0.925554	0.956908	0.153484	0.332669	1	0.0201607	1	0.623327	1	0.542987	0.0729258	0.11162	0.763861	0.275156	1	0.287489	0.769521	1	0.235271	1	1	1	1	0.125291	0.681199	1.00683	0.277617	0.422951	1	1.00002	0.490358	0.951846	0.970713	0.10872	0.459876
Cluster_SKO1	0.921444	1.00326	0.890143	1	1	0.191761	0.860148	0.600507	0.372845	0.715472	1	0.03068	0.288	0.418911	0.848827	0.961293	1	0.567993	1	1	0.325184	0.797332	1	0.776418	0.797821	0.990333	0.706014	0.876351	1	1	0.315013	1	0.963227	1	1	1	1	0.458668	0.728289	1.00326	0.763939	0.747756	1	1	1	0.292469	0.877416	0.196297	0.508609
Cluster_SMP1	0.535595	1.00244	0.642647	1	1	0.664337	0.0344861	0.795549	0.503799	1	1	0.424743	0.224814	0.749012	0.557819	0.66769	0.397338	0.775718	1	1	1	0.843839	1	0.825649	0.595998	0.541636	0.708162	0.649164	1	1	0.242459	1	0.915929	1	1	1	0.187088	0.36878	0.367497	1.00244	0.300052	0.588031	0.00486486	1	1	0.669442	0.906612	0.645355	0.115928
Cluster_SOK2	1	1.00353	0.874105	1	1	0.968973	0.605954	0.899169	0.925444	1	0.442136	1	0.307906	0.729357	0.900538	0.850845	0.518993	0.613287	1	1	1	0.976537	1	0.617912	0.954732	0.215069	0.913007	0.941241	1	1	0.498456	1	0.856863	0.206291	1	1	1	0.485706	0.671786	1.00353	0.550225	0.527984	1.14e-05	1.00001	1	0.205572	0.867889	0.0404471	0.855387
Cluster_sphingolipids	0.0876769	1.00163	0.744792	1	1	0.983603	0.625707	0.250807	1	1	1	1	1	0.204951	0.388756	0.435058	1	0.630692	1	1	1	0.893018	1	0.894602	0.627282	0.851713	0.717584	0.575403	1	1	0.947316	1	1	1	1	1	1	0.264059	0.218516	1.00163	0.379736	0.753577	1	1	1	0.852721	0.936755	0.337829	1
Cluster_SRD1	0.730538	1.00683	0.661728	0.672792	0.4343	0.0168868	0.909742	0.987966	0.95588	0.726042	0.300229	1	0.507829	0.538501	0.286509	0.741414	0.153484	0.171546	1	1	1	0.623327	0.318026	0.123631	0.980818	0.897978	0.0902347	0.275156	1	0.287489	0.273304	1	0.393736	0.359199	1	1	1	0.355871	0.964245	1.00683	0.928117	0.97812	1	1.00002	0.490358	0.220413	0.761146	0.806862	0.690953
Cluster_STB1	1	1.00272	0.920308	1	1	0.312304	0.182112	0.828653	0.864147	0.261121	1	0.459068	0.24647	0.276513	0.864351	0.435167	0.100176	0.810087	1	1	1	0.828047	1	0.383934	0.675212	0.207604	0.932673	0.284933	1	0.352483	0.190605	1	0.44505	1	1	1	1	0.400281	0.949078	1.00272	0.0429595	0.135217	1	1	0.235904	0.761998	0.896777	0.722274	1
Cluster_STE12	0.778402	1.00381	0.502439	0.464553	0.272794	0.275599	0.89931	1	0.749651	0.411954	1	1	1	0.553699	0.266904	0.680286	0.545375	0.153853	1	1	0.368081	0.76774	1	0.682365	0.879068	0.754459	0.421092	0.0243438	1	0.455993	0.662922	1	0.690355	1	1	1	1	0.511399	0.614746	1.00381	0.835862	0.147372	0.00756245	1.00001	1	0.699649	0.858464	0.907382	0.0336913
Cluster_Sterols	0.941739	1.006	0.715636	1	1	0.72718	0.430099	0.979511	0.927685	0.375639	1	0.139489	1	0.754663	0.806158	0.802272	1.14e-05	0.871561	1	1	0.514257	0.992562	1	0.730682	0.956652	0.544713	0.76325	0.593197	1	0.0640799	0.97927	1	0.263012	1	1	1	1	0.675908	0.10019	1.006	0.725657	0.866581	1	1.00002	0.447286	0.876841	0.786565	0.186721	0.602495
Cluster_STP1	0.902355	1.00518	0.940508	0.571872	1	0.371225	0.95575	0.180779	0.694589	0.290613	1	0.0997401	1	0.923272	0.0160089	0.283815	0.278664	0.957594	1	1	0.123248	0.698414	1	0.963949	0.245139	0.100817	0.120939	0.146025	1	0.19194	0.748745	1	0.494883	0.286768	1	1	0.354597	1	0.356218	1.00518	0.807286	0.789157	1	1.00001	0.400615	0.72469	0.812811	0.491261	0.109861
Cluster_STP2	0.41224	1.00463	0.805661	0.531784	1	0.140442	0.247869	0.786751	0.179309	0.234665	1	0.648522	1	0.508621	0.984877	0.805336	1	0.758284	1	1	1	0.725371	0.180888	0.447956	0.686218	0.527718	0.924721	0.816189	1	0.161055	0.26818	1	0.388794	0.260878	1	1	0.32408	0.206234	0.451395	1.00463	0.291672	0.981227	1	1.00001	1	0.952799	0.830781	0.745486	0.0215982
Cluster_SUM1	0.613456	1.00436	0.961839	0.152036	1	0.0151807	0.443231	0.490842	0.147217	0.813039	1	1	0.0716157	0.448475	0.925976	0.547362	0.593896	0.727191	1	1	1	0.739232	1	0.381838	0.626718	0.401198	0.898934	0.691843	1	1	0.737413	1	0.55957	1	1	1	1	0.187773	0.953455	1.00436	0.887367	0.677716	1	1.00001	1	0.480702	0.83991	0.689404	1
Cluster_SWI4	0.735281	1.01016	0.161238	0.484177	0.0490756	0.968247	0.321081	0.736561	0.825124	0.303764	0.219434	0.175292	0.275828	0.180081	0.998496	0.959132	0.140819	0.194048	1	1	0.114816	0.849012	1	0.930522	0.889882	0.119408	0.995095	0.985999	1	0.470817	0.554632	1	0.546781	0.483015	1	1	0.204957	0.557016	0.391745	1.01016	0.000206031	3.46e-05	0.0199244	1.00005	0.631842	0.970813	0.667244	0.25918	0.242023
Cluster_SWI5	0.338052	1.00683	0.661728	0.672792	0.4343	0.561886	0.983529	0.20585	0.290532	0.458473	0.093945	0.785487	0.507829	0.113069	0.0365131	0.741414	0.755811	0.171546	1	1	0.0446949	0.921756	1	0.373952	0.416194	0.358211	0.0408261	0.457028	0.00628856	1	0.976921	1	0.884814	0.359199	1	1	1	0.125291	0.311381	1.00683	0.277617	0.251586	1	1.00002	0.140995	0.511933	0.761146	0.905849	0.119626
Cluster_SWI6	0.371553	1.00573	0.733736	0.608548	0.380149	0.440249	0.634839	0.975537	0.914979	0.148622	0.610874	0.725377	0.448532	0.524883	0.976261	0.769998	0.319951	0.40336	1	1	0.498001	0.942578	1	0.4998	0.943689	0.0185262	0.935467	0.907775	0.279118	0.0570593	0.271955	1	0.593271	0.0516044	1	1	1	0.658826	0.676993	1.00573	6.62e-05	0.0182678	1	1.00002	0.432144	0.836282	0.795221	0.434542	0.327513
Cluster_TFs	0.237487	1.00244	0.934227	1	1	0.391052	0.142712	1	1	0.222642	1	1	1	0.749012	0.931456	0.912635	1	0.410531	1	1	0.255368	0.843839	1	0.825649	0.84143	0.982652	0.902145	0.865357	1	0.323684	0.999777	1	1	1	1	1	1	1	0.673952	1.00244	0.300052	1	1	1	1	0.669442	0.906612	0.977162	0.737611
Cluster_THI2	0.966425	1.00436	0.455287	0.510362	0.305214	0.566451	0.720313	1	0.573271	0.813039	1	1	1	0.669813	0.288253	0.547362	0.0531937	0.93007	1	1	0.408273	0.965176	0.52783	0.787197	0.626718	0.898093	0.374815	0.243269	1	0.501402	0.536739	1	0.987805	0.247588	1	1	1	0.187773	0.986147	1.00436	0.458978	0.677716	1	1.00001	1	0.292173	0.83991	0.484641	0.669608
Cluster_Thiamine	1	1.00163	0.744792	1	1	0.905555	0.625707	0.652786	0.697898	1	1	1	1	0.204951	0.132832	0.435058	1	1	1	1	1	0.893018	1	0.606585	0.0896207	0.592734	0.393894	0.575403	1	1	0.144154	1	0.442874	1	1	1	0.128929	1	0.597104	1.00163	1	0.108868	1	1	1	0.976231	0.936755	0.666937	0.589984
Cluster_tRNAprocessing	0.244627	1.00738	0.264529	0.330298	0.459594	0.167485	0.0140639	0.991562	0.202609	0.511039	0.112254	0.810431	1	0.783288	0.985869	0.971311	0.180723	0.609556	1	1	0.215266	0.910584	0.00670146	0.103047	0.964873	0.981811	0.720673	0.844981	0.343699	0.319373	0.903799	1	0.312863	1	1	1	0.463633	0.749368	0.599732	1.00738	0.353837	0.843954	1	1.00003	0.517209	0.500241	0.966195	0.869853	0.904235
Cluster_tRNAsynth	0.338052	1.00683	0.661728	0.672792	0.4343	0.392878	0.0259511	0.378712	0.687097	0.927449	0.675106	0.785487	1	0.538501	0.738521	0.378779	1	0.913627	1	1	1	0.623327	0.69087	0.373952	0.263815	0.807065	0.763861	0.895431	0.0558958	0.663377	0.877502	1	0.0219791	1	1	1	0.438214	1	0.311381	1.00683	0.981456	0.795672	1	1.00002	0.490358	0.220413	0.970713	0.806862	0.459876
Cluster_Tryptophan	0.351846	1.00299	0.582418	1	0.221341	0.246128	0.511792	0.000504048	0.617945	0.0877801	0.0810012	1	1	0.609996	0.914598	0.504085	1	0.229744	1	1	1	0.812547	0.40283	0.238339	0.00697712	0.0420154	0.954023	0.759989	1	1	0.378338	1	0.782421	0.177528	1	1	1	1	0.0613928	1.00299	1	0.701496	1	1	1	0.401866	0.887045	0.136038	0.461078
Cluster_UGA3	0.174377	1.00436	0.455287	1	1	0.17749	0.92752	0.251362	0.959106	0.813039	0.512578	0.626174	0.364378	0.250337	0.670385	0.769094	0.593896	0.93007	1	1	0.0919769	0.739232	1	0.593418	0.626718	0.604159	0.577632	0.469106	0.220565	0.501402	0.87729	1	0.55957	1	1	1	1	1	0.0970273	1.00436	0.458978	0.0323238	1	1.00001	0.350047	0.292173	0.83991	0.998802	0.669608
Cluster_USV1	0.0403837	1.0049	0.787852	0.183453	1	0.628694	0.779962	0.574773	0.657303	0.848475	1	0.66954	0.399466	0.565916	0.669406	0.949775	0.637261	0.949897	1	1	1	0.711767	0.570208	0.862363	0.881003	0.131833	0.522972	0.173873	0.244527	0.543044	0.906574	1	0.844237	0.0388807	1	1	1	1	0.914311	1.0049	0.775487	0.314209	1	1.00001	0.384208	0.290949	0.821748	0.424092	0.22966
Cluster_Vacuole	0.622047	1.01521	0.0659076	0.21649	0.715926	0.561363	0.858415	0.684147	0.892116	0.921761	0.43621	0.848769	0.791149	0.916193	0.231354	0.212536	0.179581	0.866689	1	1	0.836913	0.725807	1	0.860962	0.985437	0.00881226	0.590782	0.347106	0.577337	0.90977	0.549377	1	0.883878	0.251935	1	1	0.720251	0.292237	0.660332	1.01521	0.998926	0.612626	1	1.00011	0.431334	0.137447	0.54721	0.3134	0.219679
Node 1	1	1.00108	0.821701	1	1	0.602697	1	0.000674996	1	1	0.164193	1	1	1	0.722062	0.661273	1	1	1	1	1	0.927361	1	0.776761	0.0107819	0.515916	0.84275	0.767206	1	1	0.994247	1	1	1	1	1	1	1	0.362903	1.00108	0.619052	1	1	1	1	1	0.957391	0.119336	0.447996
Node 10	0.595912	1.00272	0.611796	1	1	0.997027	0.459457	0.828653	0.0891618	0.649059	1	1	1	0.276513	0.212886	0.72582	1	1	1	1	1	0.828047	1	0.650136	0.675212	0.207604	0.12037	0.578046	1	1	0.190605	1	0.733695	1	1	1	1	1	0.833953	1.00272	1	0.90328	1	1	1	0.118153	0.896777	0.722274	1
Node 11	0.571282	1.00108	0.987163	1	1	0.893994	1	0.505891	0.549661	0.341964	1	1	1	0.718739	0.348521	0.661273	1	1	1	1	1	0.927361	1	1	0.388165	0.846796	0.472656	0.767206	0.0602998	0.159451	0.933611	1	0.00331506	0.0685393	1	1	1	1	0.781774	1.00108	0.619052	0.606832	1	1	1	0.917253	0.957391	0.423765	1
Node 12	1	1.00108	0.821701	1	1	0.893994	1	0.505891	0.549661	1	1	0.0195387	1	0.718739	0.348521	0.239939	1	1	0.00216362	1	1	0.927361	1	1	0.388165	0.150861	0.472656	0.346484	1	1	0.694288	1	0.0453882	1	1	1	1	0.184821	0.362903	1.00108	1	1	1	1	1	0.25969	0.957391	0.119336	1
Node 13	0.851488	1.00244	0.934227	0.330541	1	0.150898	1	1	0.503799	1	0.332245	0.424743	1	0.749012	0.557819	0.362923	0.0830416	0.775718	1	1	1	0.988637	1	1	0.97007	0.982652	0.708162	0.865357	1	1	0.928473	1	0.372008	1	1	1	1	1	0.367497	1.00244	0.105431	0.588031	1	1	0.21504	0.869007	0.906612	0.645355	1
Node 14	0.547667	1.00545	0.751837	0.590618	1	0.163603	0.600387	1	0.981654	0.877209	0.592934	1	1	0.148844	0.323627	0.330615	1	0.96411	1	1	0.481207	0.947427	1	0.798569	0.99571	0.501718	0.655623	0.83754	1	1	0.155624	1	0.892576	0.299377	1	1	1	0.640849	0.720641	1.00545	0.835199	0.818383	1	1.00001	1	0.894529	0.803969	0.985849	0.294322
Node 15	0.650149	1.00299	0.582418	1	1	0.488772	0.511792	0.856405	0.617945	1	0.389643	1	1	0.609996	0.146174	0.0945402	1	0.839197	1	1	1	0.812547	1	0.903031	0.74229	0.152753	0.836599	0.509817	1	1	0.148887	1	0.782421	1	1	1	1	1	0.256737	1.00299	0.43002	0.923459	1	1	1	0.637891	0.887045	0.785478	0.185421
Node 16	1	1.00054	0.906502	1	1	0.892704	1	0.296998	1	1	1	1	1	1	0.773052	0.4179	0.106334	0.282402	1	1	1	0.963006	1	1	0.541068	0.388535	1	0.588726	1	1	0.924042	1	0.422844	1	1	1	1	1	0.949981	1.00054	1	1	1	1	1	0.712207	0.978469	0.117268	1
Node 17	1	1.00027	0.95211	1	1	1	1	0.161526	1	1	1	1	1	1	0.523539	1	1	1	1	1	1	0.981331	1	1	0.322511	1	0.37013	0.767316	1	1	0.724297	1	1	1	1	1	0.0227273	1	0.776245	1.00027	1	0.208063	1	1	1	1	0.989177	0.342532	0.137987
Node 18	1	1.00054	0.906502	1	1	0.451993	1	0.296998	1	1	1	1	1	0.469553	0.773052	0.4179	1	1	1	1	1	0.963006	1	0.527402	0.541068	0.388535	0.603327	0.588726	1	1	0.524551	1	0.422844	1	1	1	1	1	0.602509	1.00054	1	1	1	1	1	1	0.978469	0.567797	1
Node 19	1	1.00054	0.906502	1	1	0.451993	1	1	1	0.188757	1	0.11552	1	1	0.773052	1	1	1	1	1	1	0.963006	1	1	1	0.858218	0.603327	0.588726	1	1	0.524551	1	1	1	1	1	1	1	0.949981	1.00054	0.382699	0.37288	1	1	1	0.712207	0.978469	1	1
Node 2	0.759536	1.00711	0.644003	0.101493	0.44709	0.6665	0.188267	0.00507181	0.0818201	0.485077	0.0047306	1	1	0.585519	0.229233	0.14038	1	0.924504	1	1	1	0.611611	0.335089	0.59464	2.21e-05	0.970341	0.512937	0.598225	1	1	0.39638	1	0.785052	0.370545	1	1	0.116843	0.136723	0.45771	1.00711	0.683518	0.655523	1	1.00002	0.00443811	0.583909	0.968487	0.998162	0.892157
Node 2_fuzzy0.06	0.735281	1.01016	0.46441	0.216786	0.201281	0.935763	0.0942943	1.83e-05	0.116284	0.508438	0.00485169	1	0.650396	0.570254	0.484036	0.144794	1	0.839395	1	1	1	0.496224	0.510298	0.640136	6.48e-08	0.994395	0.771501	0.774798	1	0.800931	0.691643	1	0.695782	0.483015	1	1	0.00926558	0.0345778	0.246399	1.01016	0.835861	0.675836	1	1.00005	3.99e-05	0.583398	0.940039	0.995967	0.902515
Node 20
Node 21	0.571282	1.00108	0.821701	1	1	0.893994	0.480532	0.505891	1	0.341964	0.164193	1	1	1	1	1	1	0.485154	1	1	1	0.927361	1	1	0.388165	0.846796	1	0.997084	1	1	0.933611	1	1	1	1	1	1	1	0.781774	1.00108	0.0329536	0.0303296	1	1	1	0.917253	0.957391	0.813306	1
Node 22	1	1.00027	0.95211	1	1	1	1	1	1	1	1	1	1	1	1	1	1	1	1	1	1	0.981331	1	1	1	1	1	1	1	1	0.724297	1	1	1	1	1	1	1	0.776245	1.00027	1	1	1	1	1	0.463474	0.989177	1	1
Node 23
Node 24
Node 25	1	1.00027	0.95211	1	1	1	1	1	1	1	0.0438312	1	1	1	1	1	1	1	1	1	1	0.981331	1	0.3125	1	0.623377	1	1	1	1	0.724297	1	1	1	1	1	1	1	0.776245	1.00027	1	1	1	1	1	1	0.989177	1	1
Node 26	1	1.00027	0.95211	1	1	0.672348	1	1	0.180736	1	1	1	1	1	1	1	1	0.152868	1	1	1	0.981331	1	1	1	0.623377	1	0.767316	1	1	0.724297	1	1	1	1	1	1	1	0.776245	1.00027	1	0.208063	1	1	1	0.463474	0.989177	0.342532	0.137987
Node 27
Node 28	0.095195	1.00081	0.993373	1	1	0.748346	1	0.410613	1	1	1	1	1	1	0.535292	1	1	1	1	1	1	0.945018	1	1	0.244886	0.681356	0.309526	0.862848	1	1	0.813949	1	1	1	1	1	1	0.00715384	0.872284	1.00081	1	1	1	1	0.00205202	0.445294	0.967874	0.715921	1
Node 29
Node 3	0.469349	1.00217	0.947216	0.299981	0.166295	0.482147	0.730361	0.75606	0.000686534	0.567196	0.0449251	0.38825	1	0.92102	0.687075	0.599964	0.362417	0.351927	1	1	0.23054	0.991055	0.312567	0.217177	0.236652	0.96334	0.33758	0.908988	1	0.293613	0.992872	1	1	1	1	1	1	0.335633	0.742636	1.00217	0.538031	0.845595	1	1	0.193612	0.993179	0.996931	0.554358	0.695503
Node 30	1	1.00108	0.821701	1	1	0.893994	0.480532	1	1	1	1	1	1	0.0637411	0.348521	0.239939	1	0.485154	1	1	1	0.927361	1	0.776761	1	0.846796	0.472656	0.346484	1	1	0.994247	1	0.667005	1	1	1	1	1	0.781774	1.00108	1	0.193227	1	1	0.101956	1	0.957391	0.813306	1
Node 31	0.965712	1.00683	0.970772	1	1	0.561886	0.751413	0.793748	0.95588	0.927449	0.675106	0.183587	1	0.711453	0.594317	0.223229	1	0.00880203	1	1	1	0.623327	1	0.975543	0.743835	0.807065	0.452215	0.132702	1	0.663377	0.619058	1	0.235271	1	1	1	1	0.722215	0.914544	1.00683	0.147466	0.251586	1	1.00002	0.140995	0.893816	0.761146	0.905849	0.459876
Node 32	0.73211	1.00518	0.769892	1	1	0.0266751	0.320132	0.369019	0.249971	1	1	0.313743	0.416284	0.619573	0.5826	0.481388	1	0.811357	1	1	0.463856	0.698414	1	0.215638	0.245139	0.100817	0.404569	0.146025	1	1	0.748745	1	0.295654	1	1	1	1	1	0.762792	1.00518	0.605895	0.359846	1	1.00001	1	0.938432	0.812811	0.491261	0.261606
Node 33	0.345151	1.00054	0.906502	1	1	0.451993	1	0.296998	1	1	1	1	1	0.469553	0.773052	1	1	1	1	1	1	0.963006	1	1	0.541068	0.858218	0.603327	0.945906	1	1	0.524551	1	1	1	1	1	1	1	0.602509	1.00054	0.382699	1	1	1	1	0.712207	0.978469	0.567797	1
Node 34	0.653147	1.00136	0.782307	1	1	0.798605	1	0.1863	0.631141	1	1	1	1	0.795225	0.544094	0.741643	1	0.563943	1	1	1	0.91003	1	0.846599	0.517628	0.378377	0.609687	0.265775	1	1	0.578688	1	0.09337	1	1	1	1	1	0.688062	1.00136	0.700772	0.688725	1	1	1	0.763682	0.947018	0.223561	0.524248
Node 35	0.761577	1.02526	0.185581	0.0953087	0.142385	0.755229	0.497118	0.491778	0.852798	0.105461	0.911923	0.0166784	0.722464	0.394167	0.124928	0.211004	0.734588	0.947302	1	1	0.559429	0.179598	1	0.551817	0.631825	0.640778	0.479776	0.273317	0.757331	0.0358327	0.742592	1	0.779895	0.209829	1	1	0.612708	0.467555	0.643644	1.02526	0.671937	0.229429	1	1.0003	0.429253	0.0479832	0.371062	0.000129991	0.253114
Node 36
Node 37	1	1.00108	0.987163	1	1	0.893994	1	0.505891	1	1	0.164193	1	1	0.718739	0.075016	0.661273	1	1	1	1	1	0.927361	1	0.0933442	0.101607	0.979934	0.146397	0.346484	1	1	0.275041	1	1	1	1	1	1	1	0.362903	1.00108	1	0.193227	1	1	1	0.917253	0.957391	1	0.447996
Node 38	0.470129	1.00081	0.863066	1	1	0.964883	1	0.0697688	0.450214	1	0.125847	1	1	0.613724	0.535292	0.55594	1	1	1	1	1	0.945018	1	0.675169	0.244886	0.681356	0.750227	0.862848	1	1	0.979088	1	0.0138333	1	1	1	1	1	0.872284	1.00081	1	1	1	1	1	0.445294	0.967874	0.27155	0.35955
Node 39	0.97134	1.00711	0.277933	0.687143	0.114542	0.798919	0.35472	0.00507181	0.717745	0.934702	0.689444	0.798342	1	0.874341	0.0614175	0.000196514	1	0.196125	1	1	0.203341	0.611611	1	0.749984	0.0447722	0.863802	0.670929	0.241939	1	1	0.236381	0.10066	0.620506	1	1	1	0.451069	0.136723	0.45771	1.00711	0.495187	0.997731	1	1.00002	0.0302187	0.842906	0.752853	0.714643	1
Node 4
Node 40	0.345151	1.00054	0.906502	1	1	0.451993	1	1	1	1	1	1	1	0.469553	0.274026	1	0.106334	0.282402	1	1	1	0.963006	1	0.0975981	1	0.858218	0.136933	0.588726	1	1	0.524551	1	1	1	1	1	1	1	0.602509	1.00054	0.0458728	1	1	1	1	1	0.978469	0.567797	1
Node 41
Node 42	1	1.00054	0.997719	1	1	0.892704	0.27919	1	1	0.188757	1	1	0.0549666	1	0.773052	1	1	1	1	1	1	0.963006	1	0.527402	1	0.858218	0.603327	0.945906	1	0.0831633	0.924042	1	0.0576753	1	1	1	1	1	0.602509	1.00054	0.382699	0.37288	1	1	1	0.712207	0.978469	0.567797	1
Node 43	1	1.00054	0.997719	1	1	0.451993	1	0.296998	0.328846	0.188757	1	1	1	1	0.773052	1	1	1	1	1	1	0.963006	1	1	0.541068	0.858218	0.603327	0.945906	1	0.0831633	0.924042	1	0.422844	1	1	1	1	1	0.602509	1.00054	0.382699	0.0432455	1	1	1	0.712207	0.978469	0.567797	1
Node 44	0.345151	1.00054	0.997719	1	0.0444151	1	1	1	1	0.188757	0.0857525	1	1	0.469553	0.274026	0.4179	1	0.282402	1	1	1	0.963006	1	1	1	0.388535	0.603327	0.588726	1	1	0.924042	1	1	1	1	1	1	1	0.602509	1.00054	0.0458728	0.37288	1	1	1	0.712207	0.978469	0.567797	1
Node 45	0.635877	1.01072	0.885962	1	0.589522	0.604595	0.947861	0.778694	0.573949	0.00375735	0.24299	0.0790343	1	0.772001	0.943672	0.927984	0.637935	0.561946	1	1	0.359311	0.835846	1	0.715961	0.368803	0.610894	0.737568	0.901001	0.456274	0.000177214	0.0571485	1	0.991901	1	1	1	1	0.585996	0.000599535	1.01072	0.0571094	0.282515	1	1.00005	1	0.0399984	0.934176	0.344072	0.287081
Node 46	1	1.00027	0.95211	1	1	0.672348	1	0.161526	1	1	1	1	1	0.271645	0.523539	0.237013	1	1	1	1	1	0.981331	1	1	0.322511	1	0.37013	0.767316	1	1	0.724297	1	1	0.0175866	1	1	1	1	0.776245	1.00027	1	1	1	1	1	0.463474	0.989177	0.342532	1
Node 47	1	1.00054	0.997719	1	1	0.451993	1	0.296998	0.328846	1	1	0.11552	1	0.469553	0.773052	0.4179	0.106334	0.282402	1	1	1	0.963006	1	0.0975981	0.541068	0.858218	1	0.588726	0.0306104	1	0.524551	1	1	1	1	1	1	1	0.602509	1.00054	0.382699	0.37288	1	1	1	0.712207	0.978469	0.567797	1
Node 48
Node 49	1	1.00027	0.95211	1	1	0.672348	1	1	0.180736	1	1	1	1	1	0.523539	0.237013	1	1	1	1	1	0.981331	1	1	0.322511	1	1	0.767316	1	1	0.724297	1	1	1	1	1	1	1	1	1.00027	1	1	1	1	1	0.463474	0.989177	1	1
Node 5	1	1.00108	0.821701	0.163246	1	0.602697	1	0.505891	0.549661	1	1	1	1	1	0.722062	1	0.201412	1	1	1	1	0.927361	0.170798	0.776761	0.388165	0.979934	0.472656	0.95849	1	1	1	1	1	1	1	1	1	1	0.781774	1.00108	0.0329536	1	1	1	1	0.630897	0.957391	0.813306	0.447996
Node 50	1	1.00054	1	1	1	0.892704	0.27919	0.296998	1	1	1	1	1	1	0.274026	0.4179	1	1	1	1	1	0.963006	1	1	0.541068	1	0.603327	0.588726	1	1	1	1	1	1	1	1	1	1	0.949981	1.00054	1	1	1	1	1	1	0.978469	1	1
Node 51	1	1.00081	0.863066	1	0.065886	0.964883	1	1	1	0.269355	1	1	0.0813171	0.613724	0.891933	0.55594	1	1	1	1	1	0.945018	1	1	0.689158	0.242124	0.750227	0.862848	1	0.12213	0.379852	1	1	1	1	1	1	1	0.872284	1.00081	1	0.503431	1	1	1	0.445294	0.967874	0.715921	0.35955
Node 52	1	1.00027	0.95211	1	1	1	1	1	1	1	1	1	1	1	0.523539	1	1	1	1	1	1	0.981331	1	1	0.322511	1	0.37013	0.767316	1	1	0.724297	1	0.24026	1	1	1	1	1	0.776245	1.00027	1	1	1	1	1	0.463474	0.989177	0.342532	1
Node 53	1	1.00108	0.987163	1	1	0.602697	1	1	0.549661	0.341964	1	0.217748	1	0.718739	0.722062	0.661273	1	1	1	1	1	0.927361	0.170798	0.776761	0.388165	0.515916	0.472656	0.767206	1	1	0.694288	1	1	1	1	1	1	1	0.362903	1.00108	0.203042	0.606832	1	1	1	0.630897	0.957391	1	0.447996
Node 54	0.571282	1.00108	0.821701	1	1	0.602697	1	0.505891	0.549661	0.341964	1	0.217748	1	0.298678	0.722062	0.661273	1	1	1	1	0.122748	0.927361	1	1	0.101607	0.515916	0.84275	0.767206	1	1	0.694288	1	0.667005	1	1	1	1	1	0.362903	1.00108	0.203042	1	1	1	0.101956	0.25969	0.957391	0.813306	0.447996
Node 55	1	1.00108	0.821701	1	1	0.20419	0.110691	1	0.549661	1	1	1	1	0.718739	0.948556	0.661273	1	1	1	1	1	0.927361	1	0.370392	0.78949	0.515916	0.84275	0.95849	1	1	0.275041	1	1	1	1	1	1	1	0.362903	1.00108	0.619052	0.193227	1	1	0.101956	0.630897	0.957391	0.813306	1
Node 56	1	1.00108	0.821701	1	1	0.20419	0.110691	1	0.549661	1	1	1	1	0.718739	0.948556	0.661273	1	1	1	1	1	0.927361	1	0.370392	0.78949	0.515916	0.84275	0.95849	1	1	0.275041	1	1	1	1	1	1	1	0.362903	1.00108	0.619052	0.193227	1	1	0.101956	0.630897	0.957391	0.813306	1
Node 57	0.571282	1.00108	0.821701	1	1	0.893994	1	0.505891	1	1	1	1	0.10694	1	0.722062	1	0.201412	1	1	1	0.122748	0.927361	1	0.776761	0.78949	0.515916	0.472656	0.767206	1	1	0.933611	1	1	1	1	1	1	1	0.362903	1.00108	0.619052	0.606832	0.00216362	1	1	0.917253	0.957391	1	1
Node 58	1	1.00108	0.821701	1	1	0.893994	0.480532	1	1	1	1	1	1	0.0637411	0.722062	1	1	0.485154	1	1	1	0.927361	1	0.370392	0.78949	0.979934	0.472656	0.767206	1	1	0.275041	1	0.245331	1	1	1	0.0878911	1	0.962793	1.00108	1	0.606832	1	1	1	0.25969	0.957391	0.423765	0.0942138
Node 59	0.653147	1.00136	0.782307	1	1	0.798605	0.559043	1	1	1	1	1	1	0.412796	0.840708	1	1	0.563943	1	1	0.151023	0.91003	1	0.846599	1	1	0.609687	0.669318	1	1	0.199129	1	0.747097	1	1	1	0.108643	1	0.688062	1.00136	0.700772	1	1	1	1	0.145004	0.947018	0.557235	0.0210522
Node 6	0.816389	1.00217	0.675045	0.299981	1	0.917979	0.345926	1	0.797388	0.567196	1	0.38825	1	0.684758	0.687075	1	1	0.351927	1	1	1	0.859928	1	1	1	0.132747	0.33758	0.908988	1	1	0.306107	1	0.60842	1	1	1	1	1	0.435598	1.00217	0.538031	1	1	1	1	0.021736	0.916553	0.277575	0.304705
Node 60	1	1.00027	1	1	1	0.672348	0.150974	1	0.180736	1	1	1	1	1	1	1	1	1	1	1	1	0.981331	1	1	1	1	1	0.767316	1	1	1	1	0.24026	1	1	1	1	1	1	1.00027	1	1	1	1	1	1	0.989177	1	1
Node 61	1	1.00081	0.863066	1	1	0.748346	1	0.410613	1	1	1	1	0.0813171	0.613724	1	1	1	0.392159	1	1	0.0935388	0.945018	1	1	0.244886	0.94665	1	0.862848	1	1	0.379852	1	1	1	1	1	1	1	0.467621	1.00081	0.00981037	0.503431	1	1	1	0.445294	0.967874	0.715921	1
Node 62	0.182882	1.00217	0.675045	1	1	0.482147	1	1	0.162106	0.567196	0.301566	1	1	0.375971	0.415763	0.599964	1	0.109858	1	1	0.23054	0.859928	1	0.768899	0.955777	0.132747	0.130669	0.411468	1	0.293613	0.306107	1	0.297254	0.132448	1	1	1	1	0.435598	1.00217	1	0.520288	1	1	1	0.554425	0.916553	0.554358	0.304705
Node 63	1	1.00027	0.95211	1	1	0.672348	1	1	0.180736	1	1	0.0595238	1	1	1	1	1	1	1	1	0.032197	0.981331	1	0.3125	0.322511	0.623377	1	1	1	1	0.724297	1	1	1	1	1	1	1	0.776245	1.00027	1	1	1	1	1	0.463474	0.989177	0.342532	1
Node 64	0.719398	1.00163	0.744792	1	1	0.983603	0.625707	0.652786	1	1	1	0.0451246	0.156081	0.516718	0.911345	1	1	1	1	1	1	0.893018	1	0.606585	0.298319	0.271199	0.717584	0.970923	1	1	0.474003	1	0.442874	0.101053	1	1	1	0.0323859	0.218516	1.00163	0.764979	0.364462	1	1	1	0.00986527	0.936755	0.666937	0.589984
Node 65	0.321894	1.00163	0.744792	1	1	0.905555	1	0.652786	1	0.112749	0.235941	1	1	0.850927	0.988353	1	1	0.630692	1	1	1	0.893018	1	0.606585	0.90349	0.271199	0.937703	0.85715	1	1	0.474003	1	0.807942	1	1	1	1	1	0.597104	1.00163	0.764979	1	1	1	1	0.585604	0.936755	1	1
Node 66	1	1.00027	0.95211	1	0.0224567	0.672348	1	0.161526	1	1	1	1	1	1	1	1	1	0.152868	1	1	1	0.981331	1	1	0.322511	1	1	0.767316	1	1	0.724297	1	1	1	1	1	1	1	0.776245	1.00027	1	1	1	1	1	1	0.989177	1	1
Node 67	0.641252	1.00766	0.251767	1	0.129518	0.253778	0.0495403	0.000704836	0.230999	0.947111	0.0320252	0.230778	0.548116	0.504983	0.376069	0.828991	0.457813	0.824629	1	1	0.227254	0.588827	1	0.965137	0.00554404	0.0527803	0.199377	0.68196	1	0.704757	0.311098	1	0.995616	0.392647	1	0.0590777	1	0.761937	0.378475	1.00766	0.880395	0.211769	1	1.00003	1	0.71143	0.736529	0.661923	0.179763
Node 68	0.413051	1.006	0.914742	0.625697	1	0.221741	0.866648	0.892083	0.787915	0.657667	0.250654	0.380138	1	0.576328	0.198616	0.624764	1	1	1	1	1	0.659819	1	0.947019	0.956652	0.836023	0.148456	0.393587	1	0.61624	0.105138	1	0.440347	1	1	1	1	0.675908	0.902896	1.006	0.725657	0.300126	1	1.00002	1	0.615139	0.786565	0.325479	0.360905
Node 69	1	1.00054	0.906502	1	1	0.451993	0.27919	1	1	1	1	1	1	0.0737375	0.274026	1	1	0.282402	1	1	1	0.963006	1	1	1	0.388535	0.136933	0.588726	0.0306104	1	0.524551	1	0.422844	1	1	1	1	1	0.602509	1.00054	1	1	1	1	1	0.712207	0.978469	0.567797	1
Node 7	0.643456	1.04105	0.960561	0.878677	0.0140053	0.98821	0.592962	0.941559	0.00195667	0.171896	0.760796	0.141432	0.570113	0.239623	0.525402	0.0447073	0.674656	0.705909	1.00002	0.111668	0.175674	0.245285	0.96395	0.873309	0.7436	0.00503428	0.968726	0.745574	0.380138	0.00701388	0.936405	0.447349	0.978441	0.7245	0.111668	0.270923	0.410215	0.977386	0.129129	1.04105	0.901525	0.51364	1.00002	1.00078	0.530131	0.00278621	0.933075	7.44e-07	0.242235
Node 70	1	1.00027	0.95211	1	1	0.672348	1	1	1	1	1	1	1	0.271645	1	1	1	1	1	1	1	0.981331	1	0.3125	0.322511	1	1	1	1	1	1	1	1	1	1	1	1	1	0.776245	1.00027	0.214286	1	1	1	1	1	0.989177	0.342532	1
Node 71	1	1.00108	0.987163	1	1	0.893994	1	1	0.0203509	1	0.0108079	1	1	1	0.948556	1	0.201412	1	1	1	1	0.927361	1	0.370392	0.388165	0.515916	0.84275	0.95849	1	1	0.994247	1	0.667005	1	1	1	0.0878911	1	0.362903	1.00108	0.203042	0.606832	1	1	1	0.917253	0.957391	0.813306	0.447996
Node 72	0.291283	1.05156	0.861322	0.240655	0.205034	0.343813	0.050662	0.935019	0.865211	0.301884	0.0853057	0.252956	0.553967	0.0740799	0.865456	0.973596	0.373787	0.702429	1.00004	0.136935	0.981021	0.954729	0.989899	0.418275	0.992941	0.779763	0.623769	0.730232	0.940345	0.337272	0.619311	1	0.292492	0.826733	1	1	0.375608	0.664655	0.818004	1.05156	0.846175	0.593269	0.0935364	1.00122	0.508927	0.87794	0.959752	0.99929	0.943747
Node 73	0.000749298	1.12363	0.999892	0.110943	0.879292	0.126185	0.481063	0.927154	0.903824	0.853323	0.42718	0.98858	0.925273	0.871477	0.912293	0.872749	0.969556	0.980616	1.00043	1.00003	0.972613	0.999997	1.64e-37	1.29e-22	0.986367	0.962674	0.685741	0.981923	0.946701	0.85167	0.964061	0.809455	0.272705	0.0341158	1.00003	0.586587	0.520909	0.460396	0.953368	1.12363	0.960274	0.690546	0.198426	1.00631	0.818589	0.787513	0.999974	0.999803	0.916367
Node 74	1	1.00081	0.863066	1	1	0.303817	1	0.0697688	1	0.269355	1	1	1	0.613724	0.535292	0.55594	1	1	1	1	1	0.945018	0.131032	0.0304631	0.244886	0.242124	0.750227	0.862848	1	0.12213	0.379852	1	1	1	1	1	1	1	0.467621	1.00081	1	1	1	1	1	1	0.967874	0.27155	1
Node 75	1	1.00108	0.821701	1	1	0.602697	1	1	1	1	1	1	1	0.718739	0.722062	1	0.0165765	1	1	1	1	0.927361	1	0.0933442	0.78949	0.979934	0.472656	0.767206	1	1	0.275041	1	0.667005	1	1	1	1	1	0.362903	1.00108	0.619052	0.193227	1	1	1	0.0460558	0.957391	0.813306	0.447996
Node 76	0.397732	1.0019	0.959147	1	1	0.583747	1	0.708961	0.752587	1	1	1	1	0.891487	0.810443	0.849737	1	0.0771604	1	1	1	0.876319	1	0.696658	0.404407	0.754227	0.799129	0.15634	1	1	0.903466	1	0.854161	0.116888	1	1	1	1	0.808969	1.0019	0.815423	0.804932	1	1	0.171606	0.910024	0.926601	0.753487	1
Node 77	1	1.00027	0.95211	1	1	0.672348	1	1	0.180736	1	1	1	1	0.271645	1	1	1	1	1	1	1	0.981331	1	1	0.322511	0.623377	1	1	1	1	0.724297	1	0.24026	1	1	1	1	1	0.776245	1.00027	1	1	1	1	1	1	0.989177	1	0.137987
Node 78	1	1.00054	0.906502	1	1	0.892704	1	1	1	1	1	1	1	0.469553	0.274026	0.4179	1	1	1	1	1	0.963006	1	1	1	0.858218	0.603327	0.588726	1	1	1	1	1	1	1	1	1	0.0971015	0.602509	1.00054	1	0.37288	1	1	1	0.712207	0.978469	1	0.256966
Node 79
Node 8	0.608429	1.01352	0.917001	0.637421	0.301703	0.91155	0.771059	0.998226	1.39e-07	0.878535	0.165544	0.333228	0.3988	0.235907	0.298243	0.0971666	0.278416	0.329695	1	1	0.208269	0.767643	0.389963	0.708326	0.649938	0.625758	0.782253	0.853835	0.17406	0.623519	0.832673	1	0.999038	1	1	1	1	0.709841	0.448629	1.01352	0.75283	0.995536	1	1.00009	0.734336	0.408785	0.98466	0.00206246	0.523575
Node 80	0.879885	1.00272	0.920308	1	1	0.110547	0.459457	0.0134225	0.0891618	1	0.361585	1	1	0.538446	0.435968	0.0636106	0.430357	0.810087	1	1	1	0.828047	1	0.650136	0.0026523	0.207604	0.990241	0.578046	1	1	0.888518	1	0.733695	1	1	1	0.0204048	0.400281	0.60538	1.00272	0.147079	0.648388	1	1	0.235904	0.761998	0.995134	0.985004	0.410959
Node 81	0.132299	1.0019	0.709066	0.268036	1	0.583747	0.682307	0.708961	0.000202691	1	1	0.349454	1	0.28961	0.266758	0.0590133	1	0.29141	1	1	1	0.99321	1	0.696658	0.0391853	0.471614	0.799129	0.791638	1	1	0.383004	1	0.530629	1	1	1	0.000371211	1	0.169542	1.0019	0.462318	0.804932	1	1	0.171606	0.709462	0.997682	0.947054	0.646653
Node 82	0.719398	1.00163	0.744792	1	0.12748	0.691654	1	1	1	1	1	0.308209	1	0.0500536	0.699433	0.80296	0.0385363	0.630692	1	1	1	0.995091	1	0.27906	0.90349	0.0585379	0.717584	0.970923	1	1	0.788058	1	0.442874	1	1	1	1	1	0.597104	1.00163	0.11704	0.108868	1	1	1	0.585604	0.936755	0.666937	1
Node 83	1	1.0019	0.959147	0.268036	1	0.0619379	0.286104	0.708961	1	1	1	0.349454	1	0.891487	0.266758	0.849737	1	0.29141	1	1	1	0.876319	1	0.381401	0.716432	0.191033	0.234125	0.488908	1	1	0.903466	1	0.530629	1	1	1	1	0.300757	0.808969	1.0019	0.462318	1	1	1	1	0.420461	0.926601	0.450564	1
Node 84	0.719398	1.00163	0.969883	0.234642	1	0.362311	0.625707	0.652786	0.697898	1	1	0.0451246	1	0.204951	0.911345	1	1	0.0496072	1	1	1	0.893018	1	0.606585	0.627282	0.271199	0.717584	0.85715	1	1	0.788058	1	0.807942	1	1	1	1	0.264059	0.597104	1.00163	0.379736	1	1	1	1	0.585604	0.936755	1	1
Node 85	1	1.00054	0.906502	1	1	0.451993	0.27919	0.296998	1	1	1	1	1	1	0.773052	1	1	0.282402	1	1	1	0.963006	1	0.527402	0.103954	0.388535	0.603327	0.945906	1	1	0.524551	1	1	1	1	1	1	1	0.602509	1.00054	1	1	1	1	1	0.712207	0.978469	1	1
Node 86	1	1.00381	0.502439	1	1	0.948012	0.6476	1	1	0.769345	1	0.577146	1	0.777264	0.836545	0.977514	0.545375	0.902416	1	1	1	0.76774	1	0.682365	0.489549	0.989225	0.638511	0.993585	1	1	0.662922	1	0.0309138	1	1	1	1	1	0.362863	1.00381	0.0167746	0.821988	1	1.00001	1	0.857476	0.858464	0.000880128	0.875412
Node 87	1	1.00108	0.987163	1	1	0.602697	1	1	0.151873	1	1	1	1	0.718739	0.722062	0.661273	0.201412	0.485154	1	1	1	0.927361	1	0.776761	0.388165	0.515916	0.84275	0.346484	1	1	0.933611	1	0.245331	1	1	1	1	1	0.962793	1.00108	0.619052	0.606832	1	1	1	0.917253	0.957391	0.813306	0.447996
Node 88	1	1.00108	0.821701	1	1	0.893994	0.110691	1	0.151873	1	1	1	1	0.718739	0.722062	0.239939	1	0.485154	1	1	1	0.927361	1	1	1	0.515916	0.84275	0.767206	1	1	0.694288	1	0.245331	0.0685393	1	1	1	1	0.362903	1.00108	0.203042	0.193227	1	1	1	0.917253	0.957391	0.423765	1
Node 89	1	1.00108	0.987163	1	0.0868801	0.20419	0.480532	1	0.549661	0.0515262	1	1	1	1	0.075016	0.661273	1	1	1	1	1	0.927361	0.170798	0.370392	0.101607	0.846796	0.146397	0.346484	0.0602998	1	0.933611	1	1	1	1	1	1	1	0.362903	1.00108	0.619052	1	1	1	0.101956	0.917253	0.999324	0.813306	0.447996
Node 9	0.879885	1.00272	0.611796	1	0.203404	0.798645	0.182112	0.828653	0.264795	1	1	1	1	0.538446	0.073011	0.72582	1	1	1	1	1	0.828047	1	0.650136	0.882984	0.690603	0.0355004	0.284933	1	1	0.449872	1	0.733695	1	1	1	1	1	0.949078	1.00272	1	0.90328	1	1	0.235904	0.530607	0.896777	0.722274	0.773905
Node 90	1	1.00027	0.95211	1	1	0.672348	1	1	0.180736	1	1	1	1	1	0.523539	1	1	1	1	1	1	0.981331	1	1	1	1	0.37013	0.767316	1	1	0.724297	1	1	1	1	1	1	1	0.776245	1.00027	0.214286	1	1	1	1	0.463474	0.989177	1	1
[truncated: 41 more columns]
