# Supplementary material for: Conservation and Evolution of Cis-Regulatory Systems in Ascomycete Fungi
Source: PLoS Biol. 2004 Nov 9;2(12):e398. doi: 10.1371/journal.pbio.0020398 (PMC526180; doi:10.1371/journal.pbio.0020398)
Supplement: Dataset S23 — (414 KB XLS). [file pbio.0020398.sd023.xls]

## Sheet: Sklu_newnewYCHG_500bp-probs
UID	NAME	ABF1	ACE2	ADR1	AFT1	ARO80	ASH1	AZF1	BAS1	YAP1	CAT8	CBF1	CHA4	CRZ1	CUP2	DAL80	GATA	ECM22	FKH1	FLO8	FZF1	GAL4	GAT1	GATGAG1	GATGAG2	GCN4	GCR1	GLN3	GZF3	HAC1	HAP1	HAP4	HCM1	HSF1	IME1	INO2/4	LEU3	LYS14	MAC1	MAL63	MATALPHA	MCB	MCM1	MCM1-2	MCM1-3	MET30/31	MET30/31-2	MIG1	MOT3
Cluster_FZF1	YJL148W	1	1.00153	0.789882	1	0.112496	0.408112	0.67456	1	0.0851161	1	1	1	1	1	0.184607	0.144829	1	1	1	1	1	0.84366	1	0.321244	1	0.818506	0.728711	0.200793	1	1	0.977767	1	0.571392	1	1	1	1	1	0.992822	1.00153	0.683674	1	1.00153	1.00153	1	0.0124311	0.584912	0.901549
Node 2_fuzzy0.06	YJR109C	0.646411	1.01203	0.739894	0.876469	0.0118659	0.343616	0.338973	2.33349e-05	0.927074	0.597939	0.00031024	0.192851	1	0.31399	0.772832	0.65871	0.265121	0.943721	1.00007	1	0.600493	0.991884	1	0.540187	0.000133413	0.774514	0.665504	0.946239	1	0.787501	0.434633	1	0.869999	1	1	1	0.358084	0.590813	0.966454	1.01203	0.52727	0.431943	1.01203	1.01203	0.136757	0.0131686	0.496204	0.813009
Cluster_MET31	YAL012W	0.994122	1.00422	0.522286	0.522465	0.280096	0.844502	0.105629	0.0115906	0.0444096	0.00900101	0.00130785	0.57155	1	0.0372126	0.715434	0.601836	0.0594477	1	1.00001	1	1	0.626156	1	1	0.0624157	0.115595	0.855279	0.480777	1	1	0.32869	1	1	1	1	1	0.145033	0.511617	0.226894	1.00422	0.958001	1	1.00422	1.00422	1	0.016677	0.0113308	0.751714
Cluster_PUT3	YOR272W	0.508936	1.00577	0.991432	0.068525	1	0.684154	0.519283	0.350388	0.601518	0.12408	0.881134	0.0207772	1	0.787313	0.9754	0.945541	0.735861	0.750382	1.00002	1	1	0.527875	1	0.993528	0.434071	0.0872022	0.832328	0.804574	1	0.526247	0.249389	1	1	1	1	1	1	0.623949	0.890567	1.00577	0.0169807	0.0943636	1.00577	1.00577	1	0.0177155	0.946864	0.677407
Node 2	YLR302C	0.815855	1.00771	0.897403	0.739786	0.115204	0.451532	0.563438	0.0494569	0.939633	0.761478	0.00252969	0.786437	1	0.331747	0.953986	0.979442	0.236931	0.843123	1.00003	1	0.44605	0.952354	1	0.523678	0.0861382	0.869164	0.692508	0.965238	1	1	0.464905	1	0.985744	1	1	1	1	0.361839	0.903457	1.00771	0.382245	0.446902	1.00771	1.00771	0.0645486	0.0231819	0.357041	0.908952
Cluster_ManualMethionine	YJR139C	0.457622	1.00655	0.930763	1	1	0.839936	0.62813	0.20468	0.671237	0.676203	0.0174887	0.36203	1	0.0725272	0.957767	0.828252	0.428883	1	1.00002	0.0257075	1	0.995571	1	0.902151	0.55971	0.0442426	0.891918	0.998336	0.402615	1	0.493683	1	0.863801	1	1	1	1	1	0.947348	1.00655	0.425747	0.810523	1.00655	1.00655	0.303472	0.0335416	0.666894	0.931589
Cluster_PHO4	YCL035C	0.721579	1.0023	0.701913	1	0.163964	0.937845	0.160697	1	0.568192	0.571595	0.572725	1	1	0.645557	0.0430392	0.285512	0.412309	1	1	1	1	0.774832	1	0.546191	0.867129	0.958225	0.0542438	0.356721	1	1	0.839208	1	1	1	1	1	1	1	0.831638	1.0023	0.465951	0.672025	1.0023	1.0023	1	0.0490089	0.817933	0.855969
Node 82	YBL002W	0.939086	1.0023	0.701913	1	1	0.462716	0.160697	1	1	1	0.572725	1	1	0.645557	0.185649	0.687112	0.412309	0.0915253	1	1	1	0.774832	1	0.866274	1	0.539885	0.21612	0.356721	1	1	0.572336	1	0.321937	1	1	1	1	1	0.970457	1.0023	0.465951	0.0647359	1.0023	1.0023	1	0.0490089	0.528697	0.855969
Node 64	YJL052W	0.752941	1.00115	0.83789	1	0.0856021	0.915214	1	0.363266	1	1	1	1	1	0.256803	0.789315	1	0.233268	0.241868	1	1	0.084523	0.994997	1	1	0.635235	0.213536	0.624015	0.964013	0.0866804	1	0.230751	1	1	1	1	1	1	1	0.667733	1.00115	0.578125	1	1.00115	1.00115	1	0.0623651	0.820113	0.925228
Cluster_adata-CalciumSpecific	YGR288W	0.663503	1.00771	0.897403	0.376	1	0.983368	0.360645	0.302098	0.25908	0.94121	0.762978	1	0.0300903	0.845541	0.953986	0.979442	0.830825	0.255859	1.00003	1	0.44605	0.799011	1	0.182328	0.336336	0.941868	0.850255	0.965238	1	1	0.464905	1	0.330052	0.115659	1	1	1	0.728918	0.261948	1.00771	0.585353	0.876913	1.00771	1.00771	1	0.0706754	0.207802	0.594631
Cluster_SFL1	YCR083W	0.391276	1.00422	0.522286	0.522465	1	0.987795	0.954583	0.190102	1	1	0.437063	0.57155	0.322577	0.522515	0.715434	0.302853	0.237621	0.638293	1.00001	1	0.276971	0.92622	1	0.646799	0.38754	0.749178	0.855279	0.963481	1	1	0.916734	1	0.65037	1	0.0208247	1	0.145033	1	0.587974	1.00422	0.286169	0.870747	1.00422	1.00422	1	0.0722603	0.781337	0.751714
Cluster_adata-TRP4	YOR184W	0.961821	1.00268	0.66165	0.374982	1	0.0172643	0.859958	0.00924647	1	0.628115	0.233519	1	1	0.170278	0.590697	0.356156	1	1	1	1	1	0.742535	1	0.318215	0.107593	0.901959	0.898179	0.956612	1	0.293961	0.176621	1	0.397811	1	1	0.0290436	1	1	0.783076	1.00268	0.866754	0.727712	1.00268	1.00268	1	0.0762832	0.654678	0.987556
Cluster_RTS2	YDR004W	0.802676	1.00268	0.943489	1	0.188581	0.336869	0.859958	0.65151	0.624666	0.628115	0.629259	0.416635	1	0.170278	0.847909	0.742271	0.112957	1	1	1	1	0.742535	1	0.318215	0.905136	0.980731	0.898179	0.577393	1	1	0.916514	1	0.397811	1	1	1	1	0.365991	0.783076	1.00268	0.243195	0.727712	1.00268	1.00268	1	0.0762832	0.883235	0.834038
Node 81	YLR180W	1	1.00268	0.943489	0.374982	0.188581	0.860659	0.859958	0.000853322	1	0.628115	0.0530823	0.0894102	1	0.733681	0.973683	0.742271	1	0.476183	1	1	1	0.742535	1	0.318215	0.0230033	0.415089	1	0.577393	1	1	0.449488	1	0.773174	1	1	1	0.00389543	0.365991	0.389408	1.00268	0.243195	0.337904	1.00268	1.00268	0.138108	0.0762832	0.360723	0.834038
Cluster_RIM101	YBL059W	0.902326	1.00616	0.767945	1	1	0.596671	0.174904	0.676664	0.893967	1	0.150344	0.334275	1	0.831121	0.488759	0.553229	0.148134	0.16146	1.00002	1	1	0.505796	1	0.87673	0.14203	0.94013	0.472148	0.171307	1	1	0.194738	1	0.839457	1	1	1	1	1	0.382977	1.00616	0.595186	0.280945	1.00616	1.00616	0.04299	0.0826178	0.588453	0.659991
Cluster_adata-OAC1	YJL200C	0.845045	1.00153	0.789882	1	0.00491997	0.408112	0.67456	0.0962176	1	0.431579	0.432578	0.264925	1	0.800577	0.533161	0.538964	1	0.308762	1	1	1	0.84366	1	0.00652504	0.322579	0.127567	0.728711	0.200793	1	1	0.836184	1	1	1	1	1	1	1	0.583565	1.00153	0.683674	0.135629	1.00153	1.00153	1	0.112299	0.0358082	0.901549
Cluster_Glycogen	YOR178C	1	1.00153	0.789882	1	1	0.962789	0.67456	1	0.428574	0.431579	1	0.0296043	1	1	0.533161	1	1	1	1	1	1	0.84366	1	0.321244	1	0.818506	0.309928	0.597796	1	0.180277	0.498609	1	0.166664	1	1	1	1	1	0.583565	1.00153	0.683674	1	1.00153	1.00153	1	0.112299	0.898513	0.901549
Cluster_ManualAFT1targets	YOR316C	0.845045	1.00153	0.981912	0.00102214	0.112496	0.0985005	1	0.452283	0.0851161	0.431579	1	1	1	1	0.184607	0.538964	1	1	1	1	0.111099	0.84366	1	0.738338	0.739453	0.471443	0.0679648	0.597796	1	1	0.836184	1	0.571392	1	1	1	1	1	0.583565	1.00153	0.683674	1	1.00153	1.00153	1	0.112299	0.222087	0.901549
Cluster_ManualM-G1genes	YOR099W	0.476627	1.00153	0.789882	1	1	0.772491	1	1	0.428574	1	1	1	0.131883	0.800577	0.874699	1	0.298285	1	1	1	0.111099	0.84366	0.15634	0.321244	1	0.471443	0.728711	0.597796	1	1	0.836184	1	1	1	1	1	1	1	0.583565	1.00153	0.0505935	0.524268	1.00153	1.00153	1	0.112299	0.584912	0.901549
Node 62	YLR263W	0.148682	1.00153	0.789882	0.235397	1	0.408112	1	1	1	1	0.432578	1	1	0.109366	0.184607	0.144829	1	1	1	1	1	0.84366	1	0.321244	1	0.818506	0.309928	0.200793	0.113892	1	0.498609	1	0.571392	1	1	1	1	0.229135	0.583565	1.00153	0.683674	1	1.00153	1.00153	1	0.112299	0.898513	0.901549
Node 36	YDR285W	0.541648	1.02656	0.459358	0.265535	0.314371	0.987729	0.794879	0.738496	0.791066	0.162218	0.263669	0.884662	0.00767403	0.0839576	0.361758	0.523441	0.507179	0.717526	1.00033	1	0.585489	0.696796	0.944044	0.756429	0.560282	0.655127	0.298433	0.337708	0.599857	0.0410566	0.878538	1	0.646823	1	1	1	0.61896	0.415372	0.133769	1.02656	0.631181	0.0497194	1.02656	1.02656	1	0.12932	0.0575096	0.993478
Node 80	YJR139C	0.985012	1.00345	0.910104	1	1	0.385655	0.384062	0.00401914	0.332188	0.0216025	0.104332	0.0240311	1	0.0410682	0.777582	0.488116	0.549686	1	1.00001	1	1	0.68189	1	0.775704	0.0815393	0.974363	0.762698	0.959616	1	0.360912	0.0817628	1	0.53575	1	1	1	0.120281	1	0.684011	1.00345	0.699891	0.466694	1.00345	1.00345	1	0.145335	0.34412	0.97936
Cluster_GCN4	YBR043C	0.124961	1.00732	0.702756	0.721597	0.433643	0.0338044	0.0246152	0.0108777	0.730754	0.465806	0.235521	1	1	0.45025	0.707621	0.0361437	0.487392	0.827839	1.00003	1	1	0.814345	0.185655	0.466623	0.145112	0.660902	0.983271	0.730587	1	0.234088	0.536512	1	0.289003	1	1	1	1	1	0.564685	1.00732	0.534576	0.857611	1.00732	1.00732	1	0.150522	0.636017	0.916724
Node 33	YLR102C	1	1.00038	0.94277	1	1	0.560473	1	0.139641	1	1	1	1	1	1	1	1	1	1	1	1	1	0.958413	1	1	0.285387	0.597863	1	0.669592	1	1	0.613506	1	1	1	1	1	1	1	0.874094	1.00038	1	1	1.00038	1.00038	1	0.152232	1	0.974437
Node 61	YKR042W	1	1.00038	0.94277	0.0648607	1	1	1	1	1	1	1	1	1	1	1	1	1	1	1	1	1	1	1	1	1	0.597863	1	1	1	1	0.613506	1	1	1	1	1	1	1	0.874094	1.00038	1	1	1.00038	1.00038	1	0.152232	0.43533	0.974437
Cluster_ManualZAP1targets-2	YDR284C	0.269045	1.01842	0.489678	0.36387	0.158196	0.800711	0.0881657	0.659019	0.0146198	0.598521	0.7632	0.973948	0.490607	0.739117	0.855128	0.305899	0.774549	0.79792	1.00016	1	1	0.870941	1	0.474992	0.244515	0.455975	0.988733	0.937808	1	0.905169	0.42465	1	0.820967	1	1	1	0.490432	0.576511	0.767214	1.01842	0.930782	0.400915	1.01842	1.01842	0.0741365	0.166798	0.930994	0.292871
Cluster_sphingolipids	YBR265W	0.902835	1.00191	0.744608	0.285065	1	0.61237	0.355712	1	1	1	1	0.319417	1	1	0.325653	0.620178	0.357811	1	1	1	1	0.808521	1	0.439981	1	0.678991	0.426425	0.466574	1	1	0.991428	1	1	1	1	1	1	1	0.509978	1.00191	0.103214	1	1.00191	1.00191	1	0.168778	0.38	0.878468
Cluster_NDD1	YJL148W	0.999098	1.00577	0.412122	0.635302	0.0698785	0.287615	0.295334	0.350388	1	1	0.608282	1	1	0.787313	0.794434	0.506874	0.367064	0.00111332	1.00002	1	1	0.873382	1	0.993528	0.659398	0.396241	0.949414	0.916343	0.0714828	1	0.445461	1	0.317206	1	1	1	1	1	0.709521	1.00577	0.312882	0.0943636	1.00577	1.00577	1	0.18376	0.501633	0.677407
Node 45	YPL072W	0.945192	1.01481	0.830441	0.451888	0.680594	0.894044	0.607046	0.274204	0.565266	0.383926	0.00783339	0.947338	0.382738	0.506033	0.950508	0.974365	0.403911	0.664489	1.0001	1	0.302377	0.980959	1	0.999648	0.539534	0.0529848	0.870371	0.990629	0.101775	0.278901	0.233542	1	0.949941	1	1	1	0.419657	0.0291865	0.806333	1.01481	0.0336727	0.470198	1.01481	1.01481	0.188882	0.211503	0.0517354	0.928649
Cluster_SWI6	YBR078W	0.38199	1.00616	0.767945	1	0.380278	0.398224	0.789817	0.910539	0.893967	0.353651	0.355429	0.708896	0.432798	0.122555	0.685914	0.955174	0.0404743	0.418485	1.00002	1	0.0766139	0.505796	1	0.965736	0.498401	0.854383	0.472148	0.347723	1	0.549335	0.985834	1	0.613722	1	1	1	0.203984	1	0.382977	1.00616	0.00158545	0.782116	1.00616	1.00616	1	0.217474	0.588453	0.938649
Node 39	YMR088C	0.969804	1.00616	0.94057	1	0.380278	0.398224	0.350075	0.910539	1	0.353651	0.355429	0.708896	0.432798	0.831121	0.297178	0.0472431	0.758363	0.418485	1.00002	1	0.376357	0.996502	0.494204	0.710766	0.878057	0.980313	0.690786	0.879501	1	1	0.571863	1	1	1	1	1	1	0.647759	0.989903	1.00616	0.595186	0.782116	1.00616	1.00616	0.288449	0.217474	0.588453	0.938649
Cluster_SIG1	YGR222W	0.188763	1.00422	0.978419	1	1	0.844502	1	0.809458	0.785869	1	0.789976	1	0.322577	0.762593	0.715434	1	0.622993	0.0655998	1.00001	1	0.276971	0.990956	1	0.177291	0.975389	0.749178	0.366397	0.882737	1	1	0.570062	1	1	1	1	1	1	1	0.848262	1.00422	0.286169	1	1.00422	1.00422	1	0.227711	0.564057	0.751714
Cluster_adata-TUB	YBR162C	0.3985	1.0023	0.701913	1	1	0.462716	0.453219	0.594797	1	1	0.572725	0.369888	0.191218	0.315975	0.77442	0.687112	0.412309	0.425428	1	1	1	0.774832	1	0.866274	0.547897	0.818097	0.858823	0.902976	1	1	0.965083	1	0.71955	1	1	1	1	1	0.445646	1.0023	0.00458433	0.0647359	1.0023	1.0023	1	0.228662	0.231302	0.855969
Node 4	YNL231C	0.3985	1.0023	0.701913	1	1	0.462716	1	0.594797	0.17854	0.571595	0.181966	1	1	0.911046	0.185649	0.285512	0.412309	0.425428	1	1	0.161988	0.774832	1	0.866274	0.867129	0.229674	0.531578	0.356721	1	0.257922	0.572336	1	0.71955	1	1	1	0.0818423	1	0.831638	1.0023	0.822225	1	1.0023	1.0023	1	0.228662	0.817933	0.855969
Node 9	YGL091C	0.3985	1.0023	0.701913	1	1	0.762024	1	1	0.568192	0.571595	0.572725	1	0.191218	0.645557	0.465657	1	1	1	1	1	1	0.976962	1	1	1	0.818097	0.21612	0.356721	0.165935	1	0.572336	1	0.71955	1	1	1	1	1	0.996991	1.0023	0.822225	0.672025	1.0023	1.0023	0.119591	0.228662	0.528697	0.855969
Cluster_HAP3	YBR039W	0.457622	1.00655	0.986339	1	1	0.930711	0.824465	0.923109	0.671237	0.909935	0.677846	0.36203	1	0.319887	0.957767	0.596892	0.778955	0.449742	1.00002	1	1	0.844417	1	0.556921	0.184903	0.905733	0.996154	0.998336	1	0.571306	0.832863	1	0.412337	1	1	1	0.21529	0.67007	0.947348	1.00655	0.106187	1	1.00655	1.00655	1	0.252676	0.823901	0.931589
Cluster_Vacuole	YBR127C	0.546328	1.01561	0.322306	1	0.329704	0.617997	0.256414	0.675717	0.028656	0.792243	0.914416	0.954953	1	0.824437	0.0820027	0.406468	0.671868	0.88047	1.00012	1	0.694556	0.917883	1	0.846244	0.343469	0.201431	0.0633321	0.545574	1	1	0.166617	1	0.124248	1	1	1	1	0.728691	0.944101	1.01561	0.70138	0.832894	1.01561	1.01561	0.574611	0.255916	0.612821	0.727406
Cluster_ACE2	YAL062W	0.883424	1.00461	0.97241	0.553569	1	0.763522	0.831887	0.515541	0.813928	1	0.817819	1	1	0.816067	0.922026	1	0.00201192	0.670307	1.00001	1	1	0.913803	1	0.896803	0.462141	0.659828	0.69181	0.828599	1	1	0.953617	1	0.698675	1	1	1	1	1	0.542458	1.00461	0.609473	0.892735	1.00461	1.00461	1	0.271666	0.658711	0.732418
Cluster_MATa1	YAL022C	0.482113	1.00461	0.852466	0.553569	1	0.33042	0.592723	0.836177	0.198916	1	0.483712	0.603397	0.346196	0.602173	0.575651	1	0.65506	0.670307	1.00001	1	0.298025	0.913803	0.399994	0.709149	0.238336	0.838528	0.220474	0.640071	1	1	0.47675	1	0.698675	1	1	1	1	0.542492	0.815551	1.00461	0.350777	0.892735	1.00461	1.00461	1	0.271666	0.658711	0.96398
Cluster_MET4	YPR145W	0.969941	1.00461	0.492269	0.553569	1	0.999172	0.334266	0.228825	0.477226	0.0616207	0.013961	0.221239	1	0.816067	0.982089	0.902389	0.0143923	1	1.00001	1	1	0.913803	1	1	0.0955604	0.659828	0.980175	0.996469	1	0.449706	0.700699	1	0.698675	1	0.0227005	1	1	0.171994	0.542458	1.00461	0.350777	0.892735	1.00461	1.00461	1	0.271666	0.658711	0.732418
Node 38	YDR242W	0.138575	1.00076	0.888795	1	1	1	1	1	1	1	1	1	1	0.553263	1	1	1	1	1	1	1	0.91854	1	1	0.489406	0.838378	1	0.890915	1	1	0.376299	1	0.345201	1	1	1	1	1	0.763998	1.00076	1	0.310159	1.00076	1.00076	1	0.281339	0.681242	0.949518
Node 46	YDR534C	1	1.00076	0.888795	0.125538	0.057904	0.314036	0.429386	0.259829	1	0.245976	1	1	1	1	0.163777	1	1	1	1	1	0.0571631	0.91854	1	1	0.489406	0.357349	0.0772842	0.448269	1	1	0.850713	1	1	1	1	1	1	1	0.763998	1.00076	1	1	1.00076	1.00076	1	0.281339	0.189418	0.949518
Cluster_MBP1	YAL062W	0.985293	1.00694	0.724481	1	1	0.124299	0.126046	0.933916	0.702227	0.429187	0.205831	0.750648	0.127416	0.217627	0.642056	0.392986	0.00268611	0.20742	1.00002	1	1	0.829496	1	0.92274	0.980955	0.861943	0.913926	0.95967	0.420509	0.215871	0.89049	1	0.88472	1	0.0338951	1	1	1	0.31779	1.00694	0.00119152	0.610045	1.00694	1.00694	1	0.288938	0.372695	0.924275
Cluster_SWI5	YAL017W	0.531012	1.00694	0.983201	0.702144	1	0.426307	0.9937	0.739384	0.423318	0.921867	0.708684	0.750648	1	0.217627	0.97048	0.852074	0.191199	1	1.00002	1	1	0.994486	0.535654	0.799204	0.801177	0.366703	0.913926	0.78551	0.0149932	0.592214	0.95558	1	0.978157	1	1	1	1	0.690975	0.31779	1.00694	0.281724	0.176113	1.00694	1.00694	1	0.288938	0.102391	0.924275
Cluster_ManualYap1Targets	YDL131W	0.733681	1.01164	0.974392	0.867794	1	0.889555	0.627204	0.410663	0.0337193	0.193752	0.0903387	0.385211	0.655656	0.829533	0.590647	0.800363	0.473436	0.756852	1.00006	1	0.215447	0.966306	1	0.49467	0.498419	0.421111	0.309975	0.296428	1	0.776548	0.637946	1	0.101118	1	1	1	1	0.115928	0.990933	1.01164	0.798575	0.905055	1.01164	1.01164	0.0237889	0.301084	0.716093	0.822293
Cluster_RPs	YLR075W	0.983305	1.03406	0.124766	4.4842e-06	0.923976	0.26354	0.798832	0.532524	0.210877	0.00100588	0.997654	0.29104	0.341274	0.990209	0.178769	0.841452	0.860365	0.211323	1.00054	1	1	0.722406	0.277594	0.952437	0.567084	0.70057	0.238298	0.543638	0.0387577	0.0200423	0.984725	1	0.773469	1	1	0.304658	1	0.794658	0.237815	1.03406	0.139636	0.593027	1.03406	1.03406	1	0.307035	0.542734	0.352756
Cluster_Peroxisome	YLR191W	0.169444	1.00499	0.831896	1	1	0.84142	0.864721	0.268826	0.235185	0.239333	0.841979	0.632887	1	0.23643	0.00846633	0.182035	0.00304638	0.320015	1.00001	1	1	0.574938	1	0.530773	0.13622	0.568184	0.0421662	0.0399768	1	0.476493	0.919485	1	0.936628	1	1	1	1	6.74344e-05	0.173136	1.00499	0.873767	0.38247	1.00499	1.00499	0.241445	0.316406	0.151119	0.713609
Cluster_tRNAprocessing	YNL292W	0.124961	1.00732	0.325073	0.351994	1	0.840592	0.879288	0.268793	0.22902	0.932223	0.932789	0.769232	0.490209	0.642638	0.52966	0.67548	0.487392	0.827839	1.00003	1	1	0.444902	1	0.143352	0.669647	0.0216183	0.643764	0.361354	1	0.612109	0.086055	1	0.902632	1	1	1	1	0.113149	0.564685	1.00732	0.737527	0.857611	1.00732	1.00732	1	0.325848	0.453942	0.610347
Node 66	YFR025C	0.600117	1.00732	0.909143	0.12103	1	0.704716	0.879288	0.766662	0.22902	0.465806	0.00799224	1	0.139321	0.0619281	0.197205	0.436039	1	0.827839	1.00003	1	0.016254	0.444902	1	0.834466	0.469614	0.963756	0.258997	0.194283	1	1	0.536512	1	0.136924	1	1	1	1	0.338381	0.564685	1.00732	0.0765637	0.648342	1.00732	1.00732	1	0.325848	0.636017	0.610347
Cluster_NuclearProteinTargetting	YIL063C	0.0169247	1.00967	0.576307	0.0742758	0.527134	0.275618	0.413621	0.883441	0.415297	0.860689	0.226998	0.280897	0.588341	0.45479	0.9919	0.664884	0.891744	0.380739	1.00004	1	0.522443	0.720911	0.0182252	0.144559	0.987095	0.415531	0.94679	0.707387	0.531781	1	0.777578	1	0.0865485	1	1	1	0.300285	1	0.612194	1.00967	0.968405	0.23907	1.00967	1.00967	0.412959	0.329216	0.964885	0.867321
Cluster_CBF1	YAL026C	0.862036	1.00306	0.991684	1	1	0.759584	0.894299	0.0164773	0.673772	0.284542	0.285749	1	1	0.802392	0.898911	0.787724	0.507875	1	1	1	1	0.959274	1	0.713489	0.0470793	0.589202	0.926575	0.915342	0.214959	0.328264	0.95829	1	1	1	1	1	1	0.406011	0.998756	1.00306	0.900142	0.403966	1.00306	1.00306	1	0.349924	0.754267	0.983679
Cluster_GCR1	YDR240C	0.342567	1.00306	0.623683	1	1	0.921303	0.307825	1	0.673772	1	1	1	1	0.802392	0.417025	1	0.507875	0.522473	1	1	1	0.711573	1	0.9317	0.932281	0.0162064	0.15602	0.747583	0.214959	1	0.120844	1	0.0479338	1	1	1	1	0.406011	0.340247	1.00306	0.113353	1	1.00306	1.00306	1	0.349924	0.488696	0.81266
Cluster_HMS1	YBR133C	1	1.00306	0.927424	0.0904487	1	0.759584	0.894299	0.700304	0.280921	0.284542	0.678332	0.11357	0.246539	0.0858083	0.417025	0.0365387	0.507875	1	1	1	1	0.711573	1	0.9317	0.411005	0.310621	0.926575	0.19951	0.214959	1	0.846887	1	0.469466	1	1	1	1	1	0.733528	1.00306	0.900142	0.773961	1.00306	1.00306	1	0.349924	0.23275	0.81266
Cluster_THI2	YBL058W	0.862036	1.00306	0.623683	1	1	0.921303	1	0.309952	1	0.677197	0.678332	1	1	0.527547	0.417025	0.152316	0.0243773	0.522473	1	1	1	0.711573	1	0.713489	0.168106	0.310621	0.926575	0.47528	1	1	0.846887	1	0.469466	1	1	1	0.107646	1	0.733528	1.00306	0.0270561	0.403966	1.00306	1.00306	1	0.349924	0.754267	0.81266
Cluster_HAP2	YJL148W	0.104059	1.00538	0.437282	1	1	0.187092	0.891576	0.309521	0.562693	0.56776	0.569442	1	1	0.304675	0.883618	0.458134	0.711275	0.726114	1.00001	1	1	0.550909	0.449091	0.365614	0.183495	0.846537	0.933802	0.945636	1	0.501986	0.874029	1	0.517089	1	1	1	1	0.59854	0.74573	1.00538	0.257763	0.926143	1.00538	1.00538	1	0.361252	0.621238	0.695276
Cluster_REB1	YCR032W	0.42805	1.00538	0.437282	0.609862	1	0.964548	0.980507	0.309521	1	0.862095	0.862944	1	1	0.734855	0.883618	0.458134	0.00441628	0.353482	1.00001	1	1	0.550909	1	0.365614	0.599311	0.479105	0.933802	0.698619	0.0631403	0.501986	0.527863	1	0.778683	0.0823502	1	1	1	1	0.74573	1.00538	0.478492	0.431824	1.00538	1.00538	1	0.361252	0.922594	0.695276
Cluster_InvasiveGrowth	YPL049C	0.752941	1.00115	0.83789	1	1	0.915214	0.15007	1	0.34271	0.345303	0.346166	1	1	1	0.789315	1	1	1	1	1	1	0.880311	1	0.634064	1	0.644975	0.624015	0.744718	1	1	0.942372	1	1	1	1	1	1	1	0.667733	1.00115	0.578125	1	1.00115	1.00115	1	0.390825	0.4035	0.925228
Cluster_Leucine	YNL104C	1	1.00115	0.83789	1	1	0.590301	0.569043	0.052954	0.34271	0.345303	1	1	1	0.0363626	1	1	1	1	1	1	1	0.880311	1	0.634064	0.19775	0.93508	1	0.744718	1	0.138485	0.667396	1	0.47021	1	1	1	1	0.177283	0.956529	1.00115	0.578125	0.427108	1.00115	1.00115	1	0.390825	0.820113	0.925228
Node 16	YER059W	0.752941	1.00115	0.83789	1	1	0.175903	0.569043	0.363266	1	0.345303	0.346166	1	1	0.256803	0.358884	0.440431	1	1	1	1	1	0.880311	1	0.634064	0.635235	0.93508	0.188946	0.300044	0.0866804	1	0.942372	1	1	1	1	1	1	1	0.956529	1.00115	1	1	1.00115	1.00115	1	0.390825	1	0.925228
Node 37	YER041W	1	1.00115	0.83789	1	1	0.590301	1	1	0.34271	1	0.346166	1	1	1	0.789315	1	1	1	1	1	1	0.880311	1	1	0.19775	0.93508	0.624015	0.964013	1	1	0.667396	1	0.47021	1	1	1	1	0.177283	0.667733	1.00115	1	1	1.00115	1.00115	1	0.390825	0.820113	0.925228
Node 49	YDR217C	0.752941	1.00115	0.83789	1	1	0.175903	1	1	1	0.0473209	0.346166	1	1	0.701493	0.358884	0.440431	0.233268	1	1	1	1	0.880311	0.119689	0.196817	0.19775	0.644975	0.624015	0.300044	1	1	0.667396	1	0.47021	1	1	1	1	1	0.667733	1.00115	0.578125	0.427108	1.00115	1.00115	1	0.390825	0.4035	0.925228
Node 75	YOR236W	0.752941	1.00115	0.83789	1	1	0.590301	1	1	1	0.345303	0.346166	0.206095	1	0.701493	0.789315	1	1	0.241868	1	1	1	0.880311	0.119689	0.634064	0.635235	0.93508	0.624015	0.300044	1	1	0.667396	1	1	1	1	1	1	1	0.667733	1.00115	0.578125	0.427108	1.00115	1.00115	1	0.390825	0.820113	0.925228
Node 87	YER019W	1	1.00115	0.83789	1	1	0.915214	0.15007	0.052954	0.34271	0.345303	0.0475828	1	1	0.701493	1	1	1	0.0218579	1	1	1	0.880311	1	0.634064	0.19775	0.213536	1	0.744718	1	1	0.230751	1	1	1	1	1	1	1	0.667733	1.00115	0.156035	0.427108	1.00115	1.00115	1	0.390825	1	0.925228
Cluster_adata-Secretion	YDR372C	0.221113	1.0081	0.288667	1	0.124998	0.925058	0.793662	0.958064	0.529379	0.535656	0.786688	0.467858	1	0.575004	0.185506	0.519057	0.26047	0.00768468	1.00003	1	1	0.408401	0.216466	0.889568	0.581166	0.515623	0.361848	0.125861	0.471076	0.078137	0.236544	1	0.197104	1	1	1	1	0.384984	0.885702	1.0081	0.809126	0.893779	1.0081	1.0081	0.360512	0.400122	0.433719	0.579313
Cluster_adata-ARG3	YJL088W	0.306721	1.00577	0.412122	1	0.361409	0.287615	0.136023	0.0117167	0.00152611	0.880345	0.316976	1	1	0.590594	0.611981	0.107357	0.367064	0.750382	1.00002	1	1	0.527875	0.472125	0.103327	0.0373077	0.396241	0.949414	0.00239071	1	1	0.445461	1	0.0137372	1	1	1	1	1	0.419228	1.00577	0.986789	0.750041	1.00577	1.00577	1	0.405625	0.855849	0.677407
Cluster_CHA4	YJL148W	0.991004	1.00577	0.789523	0.253694	0.361409	0.93493	0.519283	0.350388	0.87795	0.606599	0.608282	0.306184	0.0136081	0.198149	0.794434	0.770058	1	1	1.00002	1	1	0.527875	1	0.845612	0.659398	0.396241	0.636126	0.804574	1	0.526247	0.249389	1	0.140651	1	1	1	1	0.242816	0.132085	1.00577	0.312882	0.750041	1.00577	1.00577	0.273108	0.405625	0.501633	0.677407
Cluster_Purine	YMR120C	0.306721	1.00577	0.412122	1	0.361409	0.485045	0.295334	0.0022934	0.601518	0.315312	0.125088	0.685482	1	0.085192	0.611981	0.263172	0.367064	1	1.00002	1	1	0.873382	0.0220946	0.233994	0.0373077	0.782448	0.636126	0.804574	1	1	0.922911	1	0.140651	1	1	1	0.192519	0.623949	0.132085	1.00577	0.538713	0.750041	1.00577	1.00577	0.273108	0.405625	0.700974	0.677407
Cluster_SKN7	YDR156W	0.957152	1.00577	0.412122	0.253694	1	0.485045	0.519283	0.146055	0.87795	0.315312	0.316976	0.685482	0.412275	0.085192	0.404942	0.0344934	0.367064	0.386357	1.00002	1	0.357623	0.873382	1	0.95461	0.236102	0.603401	0.949414	0.41312	0.365174	1	0.818165	1	0.81124	1	1	1	1	1	0.709521	1.00577	0.0559899	0.479664	1.00577	1.00577	0.273108	0.405625	0.151876	0.677407
Cluster_BAS1	YAL044C	0.211293	1.00345	0.58788	0.11148	1	0.385655	0.0445294	0.000412857	1	0.336235	0.720926	0.500027	1	0.854864	0.276386	0.0568319	1	1	1.00001	1	1	0.68189	0.31811	0.495738	0.0195113	0.0685036	0.762698	0.657649	1	1	0.516599	1	0.53575	1	1	1	1	1	0.684011	1.00345	0.925173	0.466694	1.00345	1.00345	0.174003	0.408378	0.994225	0.791823
Cluster_CAD1	YBL008W	0.904588	1.00345	0.58788	1	1	0.850315	0.686861	0.742282	0.332188	1	0.337583	0.500027	1	0.973537	0.933577	0.825175	0.549686	0.564689	1.00001	1	1	0.949036	1	0.951199	0.777199	0.477152	0.94706	0.657649	1	1	0.761353	1	0.0735944	1	1	1	0.120281	1	0.90684	1.00345	0.699891	0.466694	1.00345	1.00345	0.0141637	0.408378	0.34412	0.97936
Cluster_LEU3	YOR001W	0.904588	1.00345	0.58788	1	0.235689	0.646171	0.384062	0.119108	1	0.336235	0.720926	0.139153	1	0.973537	0.276386	0.488116	0.549686	1	1.00001	1	1	0.68189	1	0.495738	0.23736	0.477152	0.47789	0.384095	1	0.360912	0.0817628	1	0.851662	0.0536983	1	0.0371998	1	1	0.684011	1.00345	0.399055	0.184418	1.00345	1.00345	1	0.408378	0.604356	0.791823
Cluster_MOT3	YBR083W	0.713103	1.00345	0.58788	1	0.0268302	0.385655	0.686861	0.119108	0.101484	0.336235	0.337583	0.500027	1	0.973537	0.276386	0.825175	0.549686	1	1.00001	1	0.232977	0.68189	0.0509642	0.0807114	0.23736	0.729266	0.0738893	0.657649	1	0.067076	0.516599	1	0.851662	1	1	1	1	1	0.297277	1.00345	0.0485559	0.184418	1.00345	1.00345	1	0.408378	0.143654	0.791823
Cluster_ASH1	YBL029W	0.209948	1.00616	0.767945	0.278442	0.380278	0.398224	0.931064	1	0.893967	0.149177	0.896916	0.708896	0.432798	0.446941	0.685914	0.306002	0.758363	0.16146	1.00002	1	0.376357	0.973614	1	0.99538	0.878057	0.520092	0.472148	0.953184	1	0.179931	0.36962	1	0.839457	1	1	1	1	0.266801	0.382977	1.00616	0.00728073	0.782116	1.00616	1.00616	0.288449	0.449045	0.588453	0.659991
Cluster_FHL1	YBL072C	0.989743	1.02165	0.166697	0.000602902	0.809366	0.232331	0.824513	0.801079	0.0469337	0.00130464	0.945334	0.590304	0.576187	0.860964	0.685375	0.875135	0.698228	0.105787	1.00022	1	1	0.597105	0.193289	0.944548	0.633897	0.0984332	0.70218	0.543966	0.223609	0.0475887	0.881832	1	0.851408	1	1	1	1	0.973078	0.611264	1.02165	0.191125	0.322519	1.02165	1.02165	1	0.463824	0.747871	0.586564
Cluster_IXR1	YDR472W	0.934609	1.00384	0.55412	0.133619	0.258221	0.76067	0.458139	0.778394	0.382357	0.386752	1	0.537161	0.298115	0.8943	0.630008	0.547475	1	0.603187	1.00001	1	0.255295	0.653434	1	0.965137	0.577617	0.627918	0.814082	0.305593	0.261137	1	0.666806	1	0.596102	1	1	1	1	1	0.635299	1.00384	0.756298	0.232185	1.00384	1.00384	1	0.464144	0.883607	0.771512
Cluster_MSS11	YPR001W	0.784507	1.00384	0.55412	1	0.258221	0.996354	0.939805	0.778394	0.382357	0.756825	0.757893	0.165818	1	0.435864	0.840828	1	1	0.603187	1.00001	1	1	0.653434	1	0.965137	0.577617	0.163377	0.557161	0.926779	1	1	0.666806	1	0.880057	1	1	1	1	1	0.635299	1.00384	0.943937	0.525321	1.00384	1.00384	1	0.464144	0.23084	0.974621
Node 15	YGR076C	0.123361	1.00384	0.891723	0.133619	1	0.996354	0.458139	0.778394	1	0.756825	0.388216	0.165818	0.0447567	0.697118	0.840828	1	1	1	1.00001	1	1	0.653434	1	0.965137	0.965508	0.163377	0.557161	0.567267	0.261137	0.391986	0.0548139	1	1	1	1	1	1	1	0.635299	1.00384	0.0776252	1	1.00384	1.00384	1	0.464144	0.23084	0.771512
Node 90	YGL235W	0.503765	1.00889	0.256314	0.4456	1	0.568522	0.697231	0.969041	0.822652	0.826618	0.361011	0.830764	1	0.684454	0.778056	0.595865	0.592528	0.0459394	1.00004	1	1	0.37487	1	0.676522	0.995641	0.832069	0.810227	0.80318	1	0.68251	0.974875	1	0.66527	1	1	1	0.0407327	0.172909	0.432064	1.00889	0.531531	0.348093	1.00889	1.00889	1	0.472866	0.582003	0.884471
Cluster_adata-G1DNAreplication	YDR098C-B	1	1.00153	0.789882	1	1	0.0985005	0.252493	0.452283	0.428574	1	1	1	0.131883	0.800577	0.184607	0.538964	0.298285	0.308762	1	1	1	0.84366	1	0.738338	0.322579	0.818506	0.309928	0.200793	0.113892	1	0.498609	1	0.166664	1	0.00761321	1	1	0.229135	0.583565	1.00153	0.261477	0.0168931	1.00153	1.00153	1	0.483668	0.898513	0.901549
Cluster_Flavin	YDR487C	0.845045	1.00153	0.789882	1	1	0.962789	1	0.452283	0.00796246	0.0864752	1	0.0296043	1	0.40424	1	1	0.298285	0.308762	1	1	1	0.990266	1	0.738338	0.322579	0.127567	1	0.597796	1	0.180277	0.977767	1	1	1	1	1	1	1	0.583565	1.00153	0.261477	1	1.00153	1.00153	1	0.483668	0.584912	0.901549
Cluster_Isoleucine	YJR148W	0.148682	1.00153	0.789882	1	1	0.408112	1	0.000374894	0.428574	1	0.432578	0.264925	1	1	1	1	1	0.308762	1	1	1	0.84366	1	0.0723902	0.00659544	0.818506	1	1	1	1	0.836184	1	0.166664	0.0242092	1	0.0166916	1	1	0.583565	1.00153	0.683674	0.524268	1.00153	1.00153	1	0.483668	0.584912	0.901549
Cluster_PentosePhosphate	YGR256W	0.476627	1.00153	0.981912	0.235397	1	0.962789	0.67456	0.452283	0.0851161	0.0864752	0.432578	0.264925	1	0.800577	0.533161	1	1	1	1	1	0.111099	0.84366	0.15634	0.738338	0.322579	0.471443	0.309928	0.597796	1	0.180277	0.498609	1	0.166664	1	1	1	1	0.229135	0.583565	1.00153	0.261477	0.135629	1.00153	1.00153	1	0.483668	0.222087	0.901549
Node 1	YAR015W	0.476627	1.00153	0.789882	1	0.112496	0.408112	0.252493	0.0962176	1	0.431579	1	1	1	0.40424	0.184607	0.144829	1	1	1	1	1	0.84366	0.15634	0.738338	0.322579	0.471443	0.309928	0.597796	1	1	0.836184	1	0.571392	1	1	1	1	1	0.583565	1.00153	0.683674	0.524268	1.00153	1.00153	0.0813773	0.483668	0.898513	0.901549
Cluster_tRNAsynth	YDR341C	0.137953	1.00655	0.997972	0.68134	1	0.320369	0.217671	0.076489	0.386086	1	0.177348	0.730575	1	0.167025	0.749901	0.828252	0.778955	0.449742	1.00002	1	0.394552	0.844417	1	0.348592	0.0807844	0.964209	0.739336	0.487826	0.402615	1	0.832863	1	0.656876	0.0991489	1	1	1	1	0.843389	1.00655	0.992597	0.14638	1.00655	1.00655	1	0.491124	0.666894	0.643017
Node 72	YHR108W	0.026316	1.0531	0.682999	0.00793011	0.328293	0.222933	0.0499374	0.253346	0.727925	0.644171	0.438565	0.752888	0.945134	0.59263	0.853811	0.994808	0.779752	0.818195	1.00129	1	0.732841	0.549471	0.795606	0.356432	0.804938	0.803162	0.445055	0.643837	0.541249	0.435684	0.621767	1	0.325742	1	1	1	1	0.919454	0.736816	1.0531	0.780294	0.52428	1.0531	1.0531	0.939531	0.503268	0.801529	0.578509
Cluster_HAL9	YER001W	0.635191	1.00422	0.872457	0.00393222	1	0.987795	0.271552	0.809458	0.164179	0.43551	0.789976	0.57155	0.322577	0.762593	0.715434	0.302853	0.622993	1	1.00001	1	1	0.626156	1	0.646799	0.38754	0.526868	0.972491	0.239899	1	1	0.570062	1	1	1	1	1	0.145033	0.511617	0.226894	1.00422	0.803298	0.099856	1.00422	1.00422	0.208429	0.516684	0.781337	0.751714
Cluster_INO2	YBR029C	0.635191	1.00422	0.522286	0.156635	1	0.987795	0.792026	0.809458	0.430841	0.43551	0.437063	0.57155	0.322577	0.988218	0.480513	0.302853	0.622993	0.638293	1.00001	1	1	0.990956	0.373844	0.0616742	0.648897	0.526868	0.366397	0.480777	1	1	0.782898	1	0.903026	1	0.0208247	1	1	0.511617	0.848262	1.00422	0.958001	0.870747	1.00422	1.00422	1	0.516684	1	0.751714
Cluster_USV1	YAL001C	0.635191	1.00422	0.978419	1	1	0.947552	0.792026	0.467755	1	0.788956	0.789976	1	1	0.00838767	0.972078	0.601836	0.622993	0.638293	1.00001	1	1	0.92622	1	0.177291	0.38754	0.115595	1	0.239899	1	1	0.97675	1	0.903026	1	1	1	0.145033	1	0.848262	1.00422	0.544799	0.870747	1.00422	1.00422	0.208429	0.516684	0.564057	0.751714
Node 73	YLR400W	0.00631692	1.13239	0.0808375	5.39735e-05	0.870695	0.0663235	0.0260632	0.0555246	0.017888	0.397056	0.895986	0.883714	0.892552	0.899798	0.393581	0.592287	0.584972	0.812464	1.00715	1	0.993227	0.216215	1.3838e-18	5.49762e-20	0.456482	0.948556	0.294857	0.285137	0.146756	0.550245	0.714737	1.00004	0.421187	0.542553	1	0.348002	0.987355	0.89197	0.228073	1.13239	0.842053	0.9263	1.13239	1.13239	0.579831	0.538487	0.976433	0.0504866
Cluster_DrugResistance	YHR064C	0.902835	1.00191	0.970979	1	1	0.879238	1	1	1	0.506514	0.507598	1	0.16207	1	0.671499	0.620178	1	1	1	1	1	0.808521	0.191479	0.812927	0.813924	0.333078	0.804282	0.794628	1	0.220057	0.705772	1	1	1	1	1	1	1	0.509978	1.00191	0.762846	1	1.00191	1.00191	1	0.56239	0.942761	0.878468
Node 13	YDR099W	0.270737	1.00191	0.744608	1	1	0.61237	0.097665	1	0.50325	0.131838	1	1	1	0.866798	0.0108094	1	1	1	1	1	1	0.808521	1	0.439981	1	0.911515	0.00164813	0.134348	1	0.220057	0.360501	1	0.243836	1	1	1	1	1	0.877911	1.00191	0.762846	0.60498	1.00191	1.00191	1	0.56239	0.38	0.878468
Node 6	YKL213C	0.270737	1.00191	0.744608	1	1	0.61237	0.754273	0.528883	1	0.506514	0.507598	1	1	0.0442385	0.671499	0.214108	0.357811	1	1	1	1	0.808521	1	0.812927	0.813924	0.911515	0.804282	0.466574	1	1	0.0867061	1	0.653281	1	1	1	1	0.277737	0.509978	1.00191	0.762846	1	1.00191	1.00191	1	0.56239	0.721521	0.878468
Node 8	YML116W	0.925248	1.01801	0.955307	0.955509	1	0.13215	0.591716	0.790843	0.0044787	0.874009	0.00495961	0.251127	0.21298	0.705596	0.0384823	0.171629	0.555475	0.588177	1.00015	1	0.387798	0.959963	0.86072	0.801834	0.573103	0.504056	0.0068804	0.0651672	0.753891	0.662298	0.958344	1	0.250026	1	1	1	0.483003	0.561601	0.294391	1.01801	0.748556	0.910939	1.01801	1.01801	0.626231	0.56437	0.913906	0.971559
Cluster_adata-EGT2	YDL117W	0.71173	1.00461	0.97241	1	1	0.556622	0.334266	1	0.477226	0.482094	0.483712	0.603397	0.346196	0.363199	0.982089	0.902389	1	0.0819648	1.00001	1	0.298025	0.913803	1	0.709149	0.897804	0.941296	0.980175	0.936876	1	1	0.865097	1	0.921603	1	1	1	0.157153	1	0.198206	1.00461	0.609473	0.62888	1.00461	1.00461	1	0.565688	0.84265	0.732418
Cluster_mRNAprocessing	YDR228C	0.0869805	1.02084	0.639701	0.679349	0.797396	0.524991	0.203764	0.881945	0.8408	0.846493	0.719534	0.764506	0.849232	0.725781	0.797383	0.997536	0.947455	0.955445	1.00021	1	0.793087	0.620022	0.379978	0.44101	0.568004	0.214055	0.287854	0.724628	0.20789	0.930021	0.505961	1	0.956044	1	1	1	0.532871	0.969253	0.784053	1.02084	0.808923	0.818951	1.02084	1.02084	1	0.570291	0.668162	0.604737
Cluster_ManualZAP1targets	YDR284C	0.0800911	1.00771	0.306333	0.376	0.450403	0.780957	0.0907431	0.543775	0.0102655	0.264373	0.762978	0.786437	0.508038	0.845541	0.76463	0.267455	1	0.843123	1.00003	1	1	0.799011	1	0.333495	0.184428	0.242953	0.946166	0.9136	1	1	0.290132	1	0.765037	1	1	1	0.248279	0.728918	0.903457	1.00771	0.775571	0.0395811	1.00771	1.00771	0.0645486	0.60668	0.533223	0.594631
Node 86	YOR263C	0.915723	1.00499	0.463967	0.582658	1	0.0315448	0.0726271	1	1	0.0800992	1	1	1	0.858936	0.660598	0.407452	1	1	1.00001	1	1	0.574938	0.425062	0.762662	0.987476	0.346717	0.9137	0.766382	1	0.0222361	0.801644	1	1	1	1	1	1	0.195283	0.173136	1.00499	0.205316	0.38247	1.00499	1.00499	1	0.611012	0.530455	0.713609
Cluster_MCM1	YAL040C	1	1.0023	0.958086	1	0.163964	0.762024	0.0346329	1	1	1	1	1	1	0.911046	1	1	1	0.0110584	1	1	1	0.774832	1	0.546191	0.867129	0.229674	1	0.982986	1	1	0.572336	1	0.321937	1	1	1	1	1	0.970457	1.0023	0.822225	0.269757	1.0023	1.0023	1	0.629136	0.528697	0.855969
Cluster_MTH1	YAL020C	0.142975	1.0023	0.701913	1	1	0.762024	0.814483	0.594797	1	0.571595	0.572725	1	1	0.315975	0.955715	1	0.0853231	1	1	1	1	0.976962	1	0.227561	0.547897	0.818097	0.858823	0.982986	0.165935	1	0.572336	1	0.321937	1	1	1	1	1	0.831638	1.0023	0.169056	0.672025	1.0023	1.0023	1	0.629136	0.817933	0.855969
Cluster_RGM1	YCR105W	0.939086	1.0023	0.701913	1	1	0.462716	1	1	1	1	0.572725	0.0067568	0.191218	0.645557	0.955715	1	1	1	1	1	1	0.774832	1	0.546191	1	0.539885	0.858823	0.998714	0.165935	1	0.839208	1	1	1	1	1	1	0.323293	0.445646	1.0023	0.169056	0.269757	1.0023	1.0023	1	0.629136	0.231302	0.855969
Cluster_RME1	YJL148W	0.939086	1.0023	0.701913	1	1	0.762024	1	0.594797	1	0.571595	0.181966	0.369888	1	0.315975	0.465657	0.285512	0.412309	1	1	1	1	0.774832	1	0.866274	0.228921	0.818097	0.858823	0.0898736	0.165935	1	0.254583	1	1	1	1	1	1	0.0499593	0.445646	1.0023	0.465951	0.00915821	1.0023	1.0023	1	0.629136	0.231302	0.855969
Cluster_STB1	YCR065W	0.939086	1.0023	0.701913	0.331525	1	0.176551	0.814483	0.594797	1	0.571595	0.572725	1	0.191218	0.315975	0.465657	1	0.412309	1	1	1	1	0.976962	1	0.866274	0.228921	0.995807	0.21612	0.68628	0.165935	0.257922	0.839208	1	0.71955	1	1	1	1	1	0.445646	1.0023	0.465951	1	1.0023	1.0023	1	0.629136	0.231302	0.855969
Node 76	YNL210W	0.721579	1.0023	0.701913	0.331525	1	0.0308586	1	0.199318	0.17854	0.181108	1	1	1	0.315975	0.955715	1	1	1	1	1	1	0.774832	1	0.866274	0.0592559	0.229674	0.858823	0.68628	1	1	0.839208	1	0.321937	0.0361067	1	1	1	0.323293	0.445646	1.0023	0.822225	0.269757	1.0023	1.0023	1	0.629136	0.528697	0.855969
Cluster_FKH2	YAL024C	0.939653	1.00538	0.437282	1	0.00702754	0.187092	0.0337931	0.309521	0.859521	0.862095	0.862944	1	1	0.51896	0.733616	0.734967	0.335182	0.000720524	1.00001	1	1	0.550909	1	0.940077	0.599311	0.479105	0.793087	0.856733	0.345595	0.501986	0.527863	1	0.0351271	1	1	1	1	1	0.91134	1.00538	0.110911	0.431824	1.00538	1.00538	1	0.652639	0.922594	0.695276
Cluster_INO4	YAL054C	0.827979	1.00538	0.437282	0.609862	1	0.896994	0.703591	0.878924	0.859521	1	0.862944	0.660196	1	0.734855	0.999316	0.933842	0.711275	0.726114	1.00001	1	1	0.999832	0.449091	0.596836	0.991068	0.479105	1	0.999386	1	1	0.874029	1	1	1	0.0264435	1	0.180894	0.59854	0.151228	1.00538	0.478492	0.0726089	1.00538	1.00538	1	0.652639	0.804224	0.695276
Cluster_STP1	YBR216C	0.998559	1.00538	0.437282	1	1	0.896994	0.101753	0.878924	1	0.862095	0.862944	0.0161519	0.391018	0.734855	0.158495	0.0241956	0.711275	0.353482	1.00001	1	1	0.550909	1	0.940077	0.599311	0.120384	0.575545	0.698619	0.345595	1	0.314746	1	0.778683	1	1	1	0.180894	1	0.91134	1.00538	0.478492	0.431824	1.00538	1.00538	1	0.652639	0.0973031	0.695276
Cluster_rRNAprocessing	YHR069C	0.0734079	1.0085	0.638397	0.772695	0.482468	0.309802	0.65599	0.834093	0.562268	0.327118	0.570677	0.817113	1	0.964194	0.726661	0.771192	0.858476	0.869756	1.00003	1	0.477956	0.767951	0.00169526	2.77086e-07	0.632221	0.943286	0.41467	0.551819	0.486944	0.666199	0.190549	1	0.230325	1	1	1	0.269518	1	0.950952	1.0085	1	0.746797	1.0085	1.0085	0.37404	0.673361	0.963821	0.564385
Cluster_ARG81	YDR042C	0.518836	1.00268	0.66165	0.374982	1	0.630512	0.0653897	0.254519	0.624666	0.232476	0.629259	0.416635	1	0.940606	0.590697	0.356156	0.112957	0.476183	1	1	1	0.742535	1	0.904423	0.639089	0.70628	0.898179	0.577393	1	1	0.449488	1	1	1	1	1	1	1	0.389408	1.00268	0.866754	0.727712	1.00268	1.00268	1	0.685723	0.360723	0.834038
Cluster_Asparagine	YPR145W	0.961821	1.00268	0.66165	1	1	0.860659	1	1	1	0.232476	0.629259	1	1	0.733681	0.847909	1	1	1	1	1	1	0.742535	1	0.00277851	0.905136	0.70628	0.622681	0.831462	0.190814	1	0.449488	1	0.773174	1	1	1	1	0.365991	0.953045	1.00268	1	1	1.00268	1.00268	1	0.685723	0.981808	0.834038
Cluster_HIR2	YBR010W	0.802676	1.00268	0.66165	1	1	0.112424	0.0653897	1	1	1	1	1	1	0.733681	0.590697	0.742271	1	1	1	1	1	0.968614	0.257465	0.318215	1	0.70628	0.622681	0.268452	1	1	0.176621	1	0.773174	1	1	1	1	0.365991	0.389408	1.00268	0.555054	0.337904	1.00268	1.00268	1	0.685723	0.883235	0.834038
Cluster_IME4	YAL018C	1	1.00268	0.66165	1	0.188581	0.630512	0.859958	1	0.624666	0.628115	0.233519	1	1	0.733681	0.847909	0.742271	0.462201	0.120893	1	1	1	0.742535	1	1	0.905136	0.155509	0.898179	0.577393	0.190814	1	0.449488	1	0.773174	1	1	1	1	1	0.389408	1.00268	0.0702044	0.727712	1.00268	1.00268	1	0.685723	0.360723	0.834038
Cluster_MAC1	YJL148W	0.802676	1.00268	0.943489	0.00772766	1	0.860659	0.541635	1	0.051512	0.232476	1	1	1	0.425247	0.847909	0.742271	0.462201	0.476183	1	1	1	0.742535	0.0313856	0.637381	0.905136	0.415089	0.898179	0.956612	1	1	0.449488	1	0.773174	1	1	1	1	0.0671015	0.389408	1.00268	0.866754	1	1.00268	1.00268	1	0.685723	0.883235	0.834038
Cluster_RLM1	YER001W	0.961821	1.00268	0.66165	1	0.188581	0.860659	0.232177	1	0.624666	1	1	0.416635	1	0.940606	0.590697	0.1089	0.462201	0.120893	1	1	1	0.742535	1	1	0.905136	0.155509	0.898179	0.577393	1	1	0.736133	1	0.397811	1	1	1	1	0.365991	0.953045	1.00268	0.243195	0.337904	1.00268	1.00268	1	0.685723	0.360723	0.834038
Cluster_SOK2	YBL029W	0.0126071	1.00268	0.66165	0.0707816	0.188581	0.336869	0.232177	1	0.624666	0.0526874	1	1	0.219363	0.940606	0.590697	0.1089	0.462201	0.476183	1	1	1	0.742535	0.0313856	0.318215	0.639089	0.901959	0.898179	0.577393	1	0.293961	0.736133	1	0.773174	1	1	1	1	0.365991	0.389408	1.00268	0.243195	0.727712	1.00268	1.00268	1	0.685723	0.134237	0.834038
Cluster_Tryptophan	YDR354W	0.518836	1.00268	0.943489	0.0707816	1	0.112424	0.859958	0.65151	1	0.628115	0.233519	0.416635	1	0.940606	0.973683	0.742271	1	1	1	1	1	0.997832	1	0.904423	0.905136	0.70628	1	0.993535	1	0.293961	0.736133	1	0.773174	1	1	0.0290436	1	1	0.783076	1.00268	0.555054	0.337904	1.00268	1.00268	1	0.685723	0.981808	0.987556
Node 10	YCR082W	0.802676	1.00268	0.66165	0.374982	1	0.112424	0.859958	0.65151	0.229351	1	0.233519	0.416635	0.219363	0.425247	0.0199816	0.356156	1	1	1	1	1	0.742535	1	0.637381	0.905136	0.70628	0.0205377	0.0601105	0.190814	1	0.449488	1	0.773174	1	1	1	1	1	0.993673	1.00268	0.866754	0.337904	1.00268	1.00268	0.138108	0.685723	0.883235	0.834038
Cluster_PHD1	YBR158W	0.306721	1.00577	0.412122	0.635302	0.361409	0.136831	0.519283	0.895922	0.601518	0.12408	0.881134	0.685482	1	0.590594	0.404942	0.107357	0.367064	1	1.00002	1	1	0.873382	1	0.993528	0.434071	0.603401	0.636126	0.804574	1	0.0329646	0.249389	1	0.81124	1	1	1	0.192519	0.242816	0.132085	1.00577	0.0169807	0.938721	1.00577	1.00577	1	0.690641	0.855849	0.677407
Cluster_UGA3	YBR018C	0.152665	1.00577	0.789523	0.253694	1	0.840091	0.136023	0.350388	0.601518	0.606599	0.881134	1	0.412275	0.99767	0.794434	0.770058	0.127948	0.750382	1.00002	1	0.357623	0.527875	0.472125	0.845612	0.434071	0.965244	0.636126	0.627983	0.365174	1	0.922911	1	0.958601	1	1	1	0.192519	0.623949	0.709521	1.00577	0.920296	0.479664	1.00577	1.00577	1	0.690641	0.501633	0.677407
Cluster_adata-Respiration	YGL188C	0.911018	1.00889	0.617393	0.4456	0.145147	0.722756	0.697231	0.209352	0.171649	0.600037	0.00032836	1	0.557907	0.512238	0.9834	0.797492	0.870565	0.61508	1.00004	1	0.142112	0.752299	1	0.999566	0.322864	0.118719	0.99467	0.899682	0.148197	0.68251	0.025253	1	0.992488	1	1	1	1	0.172909	0.672769	1.00889	0.0951757	0.774293	1.00889	1.00889	0.387286	0.703435	0.0293971	0.884471
Cluster_adata-RET3	YKL162C-A	0.503765	1.00889	0.961048	1	1	0.843456	0.178343	0.852333	0.593727	1	0.827923	0.516781	0.557907	0.512238	0.462561	0.595865	0.870565	0.61508	1.00004	1	1	0.37487	1	0.927913	0.498466	0.379706	0.467124	0.175866	1	1	0.974875	1	0.66527	0.131885	1	1	1	0.43013	0.845987	1.00889	0.9514	0.563489	1.00889	1.00889	0.387286	0.703435	0.736293	0.549836
Cluster_DOT6	YAR007C	0.911018	1.00889	0.256314	1	0.497801	0.843456	0.986944	0.0899925	0.35254	0.600037	0.827923	0.516781	1	0.341311	0.778056	0.205363	0.870565	1	1.00004	1	0.493221	0.37487	0.0676989	0.676522	0.182797	0.96403	0.974147	0.80318	1	0.68251	0.440016	1	0.843758	1	1	1	1	0.172909	0.672769	1.00889	0.9514	0.774293	1.00889	1.00889	1	0.703435	0.736293	0.980383
Cluster_DAL82	YBR003W	0.771656	1.00616	0.767945	0.016797	1	0.771637	0.575686	0.676664	0.893967	0.642734	0.896916	0.708896	1	0.446941	0.843761	0.553229	0.758363	0.772509	1.00002	1	1	0.859064	1	0.495648	0.713064	0.854383	0.961474	0.953184	0.384175	0.549335	0.753814	1	0.966544	1	0.0301751	1	1	0.647759	0.86785	1.00616	0.369296	0.949162	1.00616	1.00616	1	0.725155	0.588453	0.938649
Cluster_HAP5	YBR039W	0.209948	1.00616	0.3884	1	1	0.771637	0.789817	0.174517	0.893967	0.896186	0.150344	0.334275	1	0.65589	0.297178	0.134681	0.148134	0.772509	1.00002	1	1	0.859064	0.494204	0.290132	0.498401	0.520092	0.864991	0.556994	0.384175	1	0.36962	1	0.613722	1	1	1	0.203984	1	0.86785	1.00616	0.00728073	0.782116	1.00616	1.00616	1	0.725155	0.390008	0.938649
Cluster_Phospholipid	YDR497C	0.902326	1.00616	0.989076	0.659093	1	0.959888	0.789817	0.390973	1	1	0.355429	0.708896	0.432798	0.831121	0.843761	0.553229	1	0.418485	1.00002	1	1	0.973614	1	0.495648	0.878057	0.94013	0.961474	0.953184	1	1	0.571863	1	0.966544	1	0.000345774	1	1	1	0.95872	1.00616	0.936983	0.949162	1.00616	1.00616	0.288449	0.725155	0.963966	0.938649
Cluster_CIN5	YAL037W	0.849753	1.00928	0.845186	0.200909	1	0.335366	0.368199	0.671969	0.623686	0.390636	0.967089	0.0964039	0.573392	0.858854	0.530481	0.113298	0.332363	0.638652	1.00004	1	0.152248	0.924888	0.640858	0.220136	0.943084	0.480288	0.840401	0.606733	0.517283	0.69803	0.984991	1	0.301178	1	1	1	0.044047	0.791464	0.642472	1.00928	0.885889	0.799296	1.00928	1.00928	0.400257	0.731353	0.19755	0.535656
Cluster_ManualG1genes	YIL026C	0.93144	1.00928	0.596684	1	1	0.655019	0.734933	0.436866	0.623686	0.966738	0.0306141	0.843401	1	0.939354	0.530481	0.821218	0.13981	0.355798	1.00004	1	0.152248	0.736609	1	0.9967	0.55015	0.882529	0.342672	0.606733	1	1	0.700512	1	0.699415	1	1	1	0.290172	0.791464	0.824252	1.00928	7.00027e-12	0.932344	1.00928	1.00928	1	0.731353	0.487885	0.87597
Cluster_SIP4	YAL010C	0.724598	1.00928	0.596684	1	1	0.790493	0.553964	0.868729	0.623686	0.200171	0.967089	0.843401	0.573392	0.246899	0.690185	0.631409	0.881625	0.0152368	1.00004	1	1	0.359142	0.0751124	0.719752	0.983194	0.319357	0.695564	0.606733	0.158693	1	0.119649	1	0.699415	1	1	1	1	0.791464	0.175069	1.00928	0.391948	0.932344	1.00928	1.00928	1	0.731353	0.64923	0.535656
Cluster_ARO80	YDR289C	0.624598	1.00306	0.623683	0.0904487	1	0.50144	0.619572	0.700304	0.280921	0.0762786	0.285749	0.11357	1	0.802392	0.180849	0.424103	1	0.522473	1	1	1	0.711573	0.288427	0.713489	0.411005	0.310621	0.392502	0.19951	1	0.328264	0.120844	1	0.81656	1	1	1	1	1	0.340247	1.00306	0.3211	0.0321724	1.00306	1.00306	1	0.733694	0.488696	0.81266
Cluster_GCR2	YDR240C	0.342567	1.00306	0.623683	1	0.212483	0.984525	0.619572	1	0.673772	1	0.285749	1	1	0.802392	0.898911	0.424103	0.507875	0.522473	1	1	0.21	0.711573	1	0.9317	0.715117	0.310621	1	0.997589	1	1	0.846887	1	0.182846	1	1	1	1	0.406011	0.733528	1.00306	0.113353	0.773961	1.00306	1.00306	1	0.733694	0.488696	0.81266
Cluster_RCS1	YFR001W	0.862036	1.00306	0.623683	0.0904487	1	0.50144	1	1	1	0.284542	0.678332	1	1	0.527547	0.0525833	0.424103	0.0243773	0.522473	1	1	1	0.711573	0.288427	0.409057	0.932281	0.823358	0.15602	0.47528	1	1	0.120844	1	0.81656	1	1	1	1	0.0858536	0.733528	1.00306	0.113353	1	1.00306	1.00306	1	0.733694	0.488696	0.81266
Cluster_GeneralTFs	YKL058W	0.457622	1.00655	0.366036	0.303136	1	0.839936	0.991643	0.430893	0.671237	0.909935	0.393589	0.730575	0.452612	0.516243	0.749901	0.963107	0.778955	0.184055	1.00002	1	0.394552	0.484632	0.515368	0.556921	0.35126	0.989097	0.32611	0.134987	1	1	0.0576645	1	0.972966	1	0.0320365	1	0.21529	1	0.947348	1.00655	0.233815	0.957827	1.00655	1.00655	1	0.756359	0.975828	0.643017
Cluster_HAP4	YBL045C	0.820413	1.00655	0.746236	0.68134	1	0.6948	0.405244	0.709434	0.0600014	1	0.0625832	1	0.115774	0.167025	0.998193	0.963107	1	0.792682	1.00002	1	0.394552	0.484632	1	0.996703	0.35126	0.257326	0.996154	0.992736	1	1	0.683548	1	0.863801	1	1	1	1	0.0869253	0.947348	1.00655	0.106187	0.569059	1.00655	1.00655	1	0.756359	0.925417	0.931589
Cluster_primig-EarlySpo	YML102C-a	0.654641	1.00655	0.999767	1	1	0.167184	0.62813	0.709434	1	0.909935	0.910607	0.36203	0.452612	0.167025	0.374693	0.596892	0.428883	0.792682	1.00002	1	1	0.844417	0.515368	0.974214	0.76025	0.997406	0.32611	0.683802	1	1	0.493683	1	0.412337	1	1	0.0692053	1	1	0.636469	1.00655	0.647321	0.569059	1.00655	1.00655	1	0.756359	0.925417	0.931589
Cluster_SWI4	YER001W	0.947601	1.00967	0.227565	0.81446	1	0.731025	0.769096	0.977151	1	0.422152	0.424434	0.8551	1	0.623302	0.933848	0.95047	0.356406	0.661079	1.00004	1	0.522443	0.981775	1	0.997558	0.882675	0.577423	0.866516	0.831324	1	0.712798	0.941699	1	0.730985	1	1	1	0.300285	0.804713	0.373344	1.00967	6.54332e-06	0.633238	1.00967	1.00967	1	0.757165	0.254943	0.521837
Cluster_CUP9	YPL198W	0.713103	1.00345	0.910104	0.016838	0.235689	0.850315	0.920229	0.364478	0.101484	0.103617	0.720926	0.500027	0.0366195	0.854864	0.529536	0.200058	1	0.564689	1.00001	1	1	0.68189	1	0.495738	0.23736	0.729266	0.762698	0.146771	1	0.360912	0.979778	1	0.851662	1	1	1	1	0.105948	0.297277	1.00345	0.399055	0.184418	1.00345	1.00345	0.174003	0.774358	0.604356	0.791823
Cluster_GAT1	YAL013W	0.904588	1.00345	0.58788	1	1	0.956798	0.384062	0.0264438	1	1	0.720926	1	1	0.345159	0.10442	0.200058	0.173388	0.564689	1.00001	1	1	0.68189	1	0.235694	0.23736	0.729266	0.47789	0.657649	1	1	0.25763	1	0.53575	1	1	1	1	0.105948	0.981474	1.00345	0.699891	0.81237	1.00345	1.00345	1	0.774358	0.953939	0.97936
Cluster_RFX1	YBR042C	0.713103	1.00345	0.58788	1	1	0.850315	0.920229	0.364478	0.71647	1	0.720926	1	1	0.618742	0.933577	0.825175	1	1	1.00001	1	1	0.68189	1	0.495738	0.777199	0.227356	0.94706	0.86	1	1	0.25763	1	0.851662	1	1	1	1	0.443519	0.297277	1.00345	0.699891	1	1.00345	1.00345	1	0.774358	0.34412	0.791823
Cluster_STE12	YBR083W	0.904588	1.00345	0.58788	1	1	0.999399	0.686861	1	1	0.719818	0.720926	1	1	0.854864	0.777582	0.825175	0.173388	1	1.00001	1	1	0.68189	1	0.951199	1	0.227356	0.762698	0.657649	1	1	0.25763	1	0.53575	1	1	1	0.120281	1	0.297277	1.00345	0.16519	0.184418	1.00345	1.00345	1	0.774358	0.953939	0.791823
Cluster_MitochondrialRPs	YBL090W	0.000286857	1.01322	0.692063	0.175136	0.639534	0.942945	0.0226856	0.719799	0.665799	0.844818	0.950921	0.729833	0.331784	0.920373	0.66804	0.739757	0.951642	0.815799	1.00008	1	1	0.583154	1	0.795024	0.669053	0.618281	0.482124	0.684315	0.644351	1	0.799498	1	0.185166	0.0174953	1	1	0.385214	1	0.873589	1.01322	0.643694	0.852668	1.01322	1.01322	1	0.783806	0.0993893	0.412261
Cluster_primig-MidSpo	YOR161C	0.531012	1.00694	0.344951	0.702144	0.096277	0.613369	0.459767	0.469829	0.0745473	0.429187	0.708684	1	1	0.581884	0.453181	0.392986	1	0.811073	1.00002	1	0.412222	0.464346	1	0.92274	0.232305	0.0903891	0.383631	0.238249	0.420509	0.592214	0.610197	0.0204694	0.978157	0.00505077	1	1	1	0.314672	0.31779	1.00694	0.960938	0.176113	1.00694	1.00694	1	0.784459	0.735328	0.626472
Cluster_Proteasome	YBL041W	0.00267694	1.00694	0.983201	0.702144	1	0.252953	1	0.933916	0.919985	0.70708	0.922485	0.750648	0.471741	0.103772	0.803824	0.637673	0.458593	1	1.00002	1	1	0.963793	1	0.980648	0.980955	0.940765	0.781876	0.78551	0.420509	0.592214	0.243156	1	0.45901	1	1	1	1	1	0.817404	1.00694	0.694801	0.835583	1.00694	1.00694	1	0.784459	0.947428	0.626472
Cluster_RNAPol	YPR010C	0.278049	1.01046	0.53666	1	0.554775	0.299451	0.193667	0.749358	0.704249	0.710183	0.486193	0.875951	0.616701	0.843348	0.406776	0.878645	0.680803	0.702577	1.00005	1	1	0.689601	0.310399	0.0229861	0.920669	0.176719	0.192777	0.159667	1	0.740216	0.667906	1	0.912557	1	1	1	1	0.828754	0.55237	1.01046	0.979677	0.695387	1.01046	1.01046	1	0.802769	0.899242	0.495243
Cluster_ARG80	YBR275C	0.990612	1.00384	0.891723	0.133619	1	0.910079	0.744041	0.0393217	1	0.134163	0.388216	0.537161	1	0.8943	0.0580706	0.0191609	0.00699066	0.218206	1.00001	1	1	0.653434	1	0.825759	0.0371555	0.830613	0.814082	0.305593	1	0.391986	0.189559	1	0.880057	1	1	1	1	0.478672	0.635299	1.00384	0.474264	0.525321	1.00384	1.00384	0.191396	0.808826	0.457401	0.974621
Cluster_Endocytosis	YNL084C	0.784507	1.00384	0.55412	1	0.258221	0.28831	0.458139	1	0.753594	1	1	0.537161	1	0.435864	0.173944	0.250678	0.587959	0.603187	1.00001	1	1	0.653434	1	0.575483	0.827095	0.627918	0.557161	0.107066	1	1	0.666806	1	0.880057	1	1	1	1	1	0.878858	1.00384	0.756298	0.844264	1.00384	1.00384	0.191396	0.808826	0.996748	0.771512
Cluster_Pyrimidine	YJL130C	0.934609	1.00384	0.983628	0.489208	1	0.111244	0.744041	0.153302	1	0.134163	0.757893	1	1	0.0188694	0.173944	0.0191609	0.205226	1	1.00001	1	1	0.653434	1	0.825759	0.311651	0.943978	0.814082	0.305593	1	0.391986	0.416462	1	0.880057	1	0.018946	1	1	1	0.259719	1.00384	0.223567	0.844264	1.00384	1.00384	0.191396	0.808826	0.702326	0.771512
Cluster_FattyAcid	YBR041W	0.412547	1.00732	0.909143	0.721597	1	0.840592	0.719831	0.943208	0.459748	0.465806	0.235521	0.416134	1	0.141432	0.197205	0.0106733	1	0.827839	1.00003	1	0.429383	0.958273	1	0.466623	0.469614	0.157402	0.93178	0.861029	1	0.612109	0.930499	1	0.902632	1	1	1	0.237435	0.113149	0.0768248	1.00732	0.534576	0.0299581	1.00732	1.00732	1	0.809674	0.636017	0.916724
Cluster_HSF1	YAL003W	0.635191	1.00422	0.978419	1	0.280096	0.424671	0.105629	0.467755	0.430841	0.788956	0.0461058	0.57155	1	0.284225	0.256808	0.601836	0.237621	0.638293	1.00001	1	1	0.92622	1	0.865528	0.0624157	0.526868	0.164349	0.718624	0.0404115	0.42156	0.32869	1	0.00143012	1	1	1	1	0.511617	0.226894	1.00422	0.958001	1	1.00422	1.00422	1	0.838041	0.781337	0.751714
Cluster_RAP1	YAL033W	0.391276	1.00422	0.522286	0.00393222	1	0.947552	1	1	1	0.167345	1	1	1	0.284225	0.887851	0.88145	0.622993	1	1.00001	1	1	0.626156	1	1	0.975389	0.749178	0.855279	0.882737	0.283209	0.0137716	0.916734	1	0.903026	1	1	1	1	1	0.587974	1.00422	0.114013	0.281808	1.00422	1.00422	1	0.838041	0.781337	0.751714
Cluster_SUM1	YAL023C	0.391276	1.00422	0.872457	1	1	0.947552	0.954583	1	0.785869	1	0.789976	0.57155	1	0.522515	0.887851	0.88145	1	1	1.00001	1	1	0.626156	0.0737803	0.177291	0.975389	0.898476	0.628697	0.480777	1	1	0.32869	1	0.65037	1	1	1	0.145033	0.511617	0.992572	1.00422	0.114013	0.281808	1.00422	1.00422	1	0.838041	0.564057	0.969487
Cluster_primig-LateSpo	YPR077C	0.951332	1.03029	0.357807	0.738289	1	0.602943	0.919453	0.75488	0.945006	0.979407	0.11893	0.826823	1	0.465068	0.522232	0.105837	0.634259	0.51087	1.00043	1	0.89663	0.61017	0.620603	0.704392	0.709499	0.990299	0.827284	0.725571	0.395746	0.722887	0.696482	1	0.0116947	0.376357	1	0.276971	1	0.527573	0.641818	1.03029	0.172132	0.993519	1.03029	1.03029	0.478197	0.840355	0.459352	0.957148
Cluster_ADR1	YAL017W	0.883424	1.00461	0.852466	1	0.301335	0.902344	0.592723	0.515541	0.477226	0.0616207	1	1	1	0.173662	0.347318	0.145114	1	0.670307	1.00001	1	0.298025	0.600006	0.399994	0.709149	0.462141	0.659828	0.69181	0.640071	1	0.449706	0.47675	1	0.698675	1	1	1	1	1	0.198206	1.00461	0.842062	0.62888	1.00461	1.00461	1	0.8628	0.948394	0.732418
Cluster_MAL33	YAL013W	0.482113	1.00461	0.492269	0.180323	0.301335	0.763522	0.831887	0.836177	0.813928	0.482094	1	1	0.346196	0.363199	0.347318	0.651116	0.270252	0.670307	1.00001	1	0.298025	0.600006	1	0.896803	0.711148	0.941296	0.220474	0.640071	1	0.449706	0.47675	1	0.0604878	1	1	1	1	1	0.198206	1.00461	1	0.62888	1.00461	1.00461	1	0.8628	0.431541	0.732418
Cluster_STP2	YBR040W	0.71173	1.00461	0.852466	0.553569	0.301335	0.763522	0.965737	1	0.477226	0.816853	1	1	1	0.945069	0.347318	0.902389	1	0.286149	1.00001	1	1	0.600006	0.0861968	0.896803	0.711148	0.220246	0.0857751	0.40113	1	1	0.25466	1	0.181045	1	1	1	1	0.542492	0.542458	1.00461	0.350777	0.332211	1.00461	1.00461	0.0249418	0.8628	0.84265	0.732418
Cluster_adata-Chaperones	YBR085C-A	0.00418828	1.00499	0.463967	0.582658	1	0.251198	0.864721	0.0254463	0.838319	0.526233	0.0202816	0.632887	1	0.100434	0.103555	0.0620428	1	1	1.00001	1	0.318473	0.574938	0.425062	0.530773	0.0131115	0.900055	0.509608	0.330021	1	0.128262	0.614176	1	9.68675e-06	0.0766857	1	1	1	0.571426	0.173136	1.00499	1	0.673682	1.00499	1.00499	1	0.883782	0.530455	0.713609
Cluster_DAL81	YPR145W	1	1.00499	0.831896	0.582658	0.321955	0.84142	0.0726271	0.859159	0.521233	0.841071	0.527892	0.249509	0.369	0.673171	0.439737	0.182035	0.302848	0.699498	1.00001	1	1	0.985247	1	0.987301	0.922037	0.0119904	0.509608	0.901185	1	1	0.194127	1	0.22444	1	1	1	1	0.195283	0.781218	1.00499	0.415426	0.673682	1.00499	1.00499	1	0.883782	0.0559651	0.713609
Cluster_GTS1	YBR273C	0.775761	1.00499	0.463967	0.582658	1	0.84142	0.397468	0.859159	0.235185	0.526233	1	0.249509	1	0.442429	0.239497	0.407452	0.684411	1	1.00001	1	1	0.574938	1	0.921193	0.922037	0.900055	0.281298	0.561126	1	0.128262	0.390859	1	0.0834071	1	1	1	1	0.571426	0.173136	1.00499	0.873767	0.673682	1.00499	1.00499	1	0.883782	0.530455	0.713609
Cluster_Mating	YNR044W	0.567658	1.00499	0.463967	1	1	0.672641	0.651299	0.268826	0.838319	0.841071	1	0.632887	0.0725458	0.96073	0.439737	0.0620428	0.302848	0.699498	1.00001	1	1	0.574938	0.425062	0.530773	0.533245	0.967072	0.9137	0.330021	1	1	0.0695423	1	0.741312	1	1	1	1	1	0.781218	1.00499	0.415426	0.673682	1.00499	1.00499	1	0.883782	0.993561	0.713609
Node 7	YLR201C	0.798936	1.04562	0.537633	0.598862	0.108343	0.84753	0.395338	0.613825	0.0844672	0.51472	0.215442	0.314011	0.190807	0.627618	0.485045	0.0461187	0.92462	0.975681	1.00096	1	0.0413341	0.908925	0.854994	0.825199	0.0136806	0.310142	0.842047	0.306309	0.429526	0.641529	0.798833	0.122841	0.575459	1	1	1	1	0.270362	0.228767	1.04562	0.891484	0.252866	1.04562	1.04562	0.420115	0.89267	0.365901	0.447607
Cluster_AZF1	YJL148W	0.42805	1.00538	0.958018	0.000132382	1	0.76732	0.459564	0.309521	0.859521	0.10098	0.569442	0.660196	0.391018	0.892776	0.0623507	0.0241956	0.335182	1	1.00001	1	1	0.887319	0.449091	0.181727	0.368081	0.686956	0.575545	0.484741	1	0.145086	0.874029	1	0.778683	1	1	1	0.180894	0.218936	0.151228	1.00538	0.719286	0.713991	1.00538	1.00538	1	0.901562	0.621238	0.695276
Cluster_SRD1	YBR167C	0.104059	1.00538	0.437282	0.229005	1	0.187092	0.101753	0.602211	0.272477	0.277066	0.569442	1	1	0.51896	0.733616	0.734967	0.711275	0.726114	1.00001	1	1	0.550909	0.112681	0.807887	0.940781	0.479105	0.793087	0.856733	1	0.501986	0.874029	1	0.517089	1	1	1	1	0.218936	0.74573	1.00538	0.478492	0.926143	1.00538	1.00538	1	0.901562	0.621238	0.695276
Cluster_MAL13	YGR060W	0.713359	1.00577	0.789523	1	1	0.485045	0.913408	0.895922	0.601518	0.880345	0.608282	0.306184	1	0.590594	0.404942	0.263172	0.0324488	0.750382	1.00002	1	0.357623	0.873382	1	0.656986	0.659398	0.965244	0.636126	0.916343	0.365174	1	0.818165	1	0.81124	1	1	1	1	0.242816	0.890567	1.00577	0.76443	0.479664	1.00577	1.00577	0.273108	0.916628	0.151876	0.945437
Cluster_MIG1	YAL011W	0.508936	1.00577	0.789523	1	1	0.485045	0.519283	0.640953	0.601518	0.12408	0.881134	1	0.412275	0.980196	0.223993	0.263172	0.735861	1	1.00002	1	0.357623	0.977905	1	0.95461	0.659398	0.396241	0.636126	0.804574	0.365174	0.162336	0.445461	1	1	1	1	1	1	0.242816	0.132085	1.00577	0.538713	0.750041	1.00577	1.00577	1	0.916628	0.304014	0.945437
Node 14	YDR237W	0.209948	1.00616	0.3884	0.659093	1	0.959888	0.174904	0.910539	1	0.642734	0.644404	0.334275	0.432798	0.446941	0.0207849	0.553229	0.398339	1	1.00002	1	1	0.505796	1	0.710766	0.995459	0.32193	0.0152843	0.0616738	0.384175	0.549335	0.194738	1	0.364856	1	1	1	1	0.266801	0.382977	1.00616	0.936983	0.782116	1.00616	1.00616	1	0.929393	0.218021	0.659991
Node 68	YKR003W	0.0351987	1.00616	0.767945	0.278442	1	0.0984596	0.988916	0.390973	0.893967	0.642734	1	0.708896	0.432798	0.446941	0.297178	0.553229	0.758363	1	1.00002	1	1	0.505796	0.494204	0.87673	0.713064	0.710513	0.269899	0.556994	1	0.549335	0.194738	1	0.174254	1	1	1	1	1	0.382977	1.00616	0.369296	0.782116	1.00616	1.00616	1	0.929393	0.588453	0.659991
Cluster_ManualHAP1targets	YLR153C	0.58116	1.01046	0.53666	0.837969	0.554775	0.921089	0.827197	0.908397	0.476624	0.888539	0.0193697	0.605327	0.240596	0.991601	0.83052	0.334639	0.680803	0.702577	1.00005	1	0.183427	0.315776	0.684224	0.992283	0.920669	0.604353	0.965878	0.926834	1	0.740216	0.0212586	1	0.786541	1	1	1	1	0.239465	0.55237	1.01046	0.0209906	0.301479	1.01046	1.01046	1	0.933284	0.0725206	0.849632
Cluster_Sterols	YHR190W	0.273944	1.00655	0.366036	0.68134	1	0.998633	0.824465	0.709434	0.386086	0.676203	0.910607	0.126112	1	0.954951	0.374693	0.349469	0.0495252	0.792682	1.00002	1	1	0.484632	0.515368	0.902151	0.903301	0.633979	0.532997	0.487826	1	1	0.150066	1	0.656876	1	1	1	1	0.290785	0.636469	1.00655	0.106187	0.14638	1.00655	1.00655	1	0.940208	0.0646613	0.643017
Cluster_RGT1	YBL074C	0.860397	1.00694	0.724481	1	0.416379	0.124299	0.854111	1	0.0745473	0.429187	0.708684	0.750648	1	0.581884	0.453181	0.637673	0.458593	0.480033	1.00002	1	1	0.829496	0.535654	0.614247	0.923726	0.366703	0.383631	0.95967	1	1	0.243156	1	0.88472	1	1	1	1	0.690975	0.999877	1.00694	0.86538	0.835583	1.00694	1.00694	0.318183	0.94937	0.372695	0.924275
Cluster_RTG1	YAL029C	0.245696	1.00732	0.909143	0.721597	0.433643	0.704716	0.965777	0.268793	0.459748	0.735465	0.235521	0.16164	1	0.975473	0.0949091	0.231538	0.487392	0.827839	1.00003	1	1	0.814345	0.185655	0.280586	0.283168	0.479939	0.441155	0.194283	0.0174289	1	0.351302	1	0.504345	1	1	1	0.237435	1	0.790129	1.00732	0.534576	0.648342	1.00732	1.00732	1	0.95713	0.793259	0.610347
Cluster_Mitochondria	YNL064C	0.148581	1.01124	0.179329	0.289652	0.208788	0.613985	0.984868	0.92829	0.535346	0.755814	0.545118	0.644797	1	0.95386	0.892651	0.974254	0.924306	0.739781	1.00006	1	0.575988	0.289791	0.117058	0.175144	0.947352	0.480383	0.736778	0.779408	1	0.414114	0.398419	1	0.832554	1	1	1	0.339354	1	0.702132	1.01124	0.613615	0.995548	1.01124	1.01124	1	0.991912	0.239053	0.469985
Cluster_GLN3	YJL148W	0.969941	1.00461	0.852466	0.553569	0.301335	0.993675	0.965737	0.836177	0.0132972	1	0.817819	0.603397	1	0.816067	0.575651	0.355433	1	0.0819648	1.00001	1	1	0.600006	0.399994	0.0944988	0.462141	0.659828	0.69181	0.640071	1	1	0.865097	1	1	1	1	1	0.157153	0.542492	0.542458	1.00461	0.609473	0.892735	1.00461	1.00461	1	1	0.948394	0.96398
Node 31	YDR364C	0.152665	1.00577	0.789523	0.635302	1	0.93493	0.295334	0.640953	0.87795	0.606599	1	0.685482	0.0934174	0.919142	0.404942	0.770058	0.367064	0.750382	1.00002	1	1	0.527875	1	0.95461	0.847121	0.211633	0.0930272	0.804574	0.365174	1	0.97402	1	0.81124	1	1	1	1	1	0.709521	1.00577	0.312882	0.750041	1.00577	1.00577	1	1	0.700974	0.677407
Node 32	YGL087C	0.98649	1.00538	0.958018	1	0.341974	0.76732	0.459564	0.878924	1	0.56776	0.862944	0.277881	0.0827762	0.51896	0.320499	0.0830691	1	1	1.00001	1	0.338334	0.887319	0.449091	0.596836	0.991068	0.479105	0.344766	0.268133	0.345595	1	0.314746	1	0.270124	1	1	1	1	0.59854	0.74573	1.00538	0.257763	0.926143	1.00538	1.00538	1	1	0.804224	0.695276
Cluster_Arginine	YER069W	0.299224	1.00384	0.55412	0.133619	1	0.76067	0.0715562	0.007127	0.753594	0.756825	0.757893	1	1	0.8943	0.378829	0.250678	0.205226	0.603187	1.00001	1	1	0.653434	0.346566	0.575483	0.0371555	0.163377	0.557161	0.305593	1	1	0.189559	1	0.880057	1	1	1	1	0.127143	0.259719	1.00384	0.474264	0.232185	1.00384	1.00384	0.191396	1	0.457401	0.771512
Cluster_DIG1	YBL016W	0.784507	1.00384	0.55412	1	1	0.910079	0.211216	1	1	0.386752	0.757893	1	0.298115	0.435864	0.840828	1	0.205226	1	1.00001	1	1	0.653434	1	0.965137	0.965508	0.163377	0.557161	0.793221	1	1	0.416462	1	0.880057	1	1	1	0.132743	1	0.259719	1.00384	0.223567	0.232185	1.00384	1.00384	1	1	0.883607	0.771512
Cluster_SFP1	YAL022C	0.784507	1.00384	0.55412	0.0229253	1	0.531671	0.744041	0.153302	0.753594	0.386752	0.757893	0.165818	1	0.8943	0.378829	0.250678	0.587959	1	1.00001	1	1	0.653434	1	0.575483	0.125923	0.163377	0.814082	0.305593	1	0.391986	0.666806	1	0.880057	1	1	1	1	0.127143	0.635299	1.00384	0.474264	0.844264	1.00384	1.00384	1	1	0.702326	0.771512
Cluster_SKO1	YKL210W	0.904588	1.00345	0.910104	1	1	0.385655	0.0445294	0.119108	0.332188	0.336235	0.720926	1	1	0.618742	0.276386	1	0.549686	0.184751	1.00001	1	1	0.68189	0.31811	0.495738	0.23736	0.898632	0.0738893	0.384095	1	1	0.516599	1	0.0735944	1	1	1	1	0.443519	0.684011	1.00345	0.699891	0.81237	1.00345	1.00345	1	1	0.829223	0.97936
Cluster_NRG1	YAL022C	0.342567	1.00306	0.623683	0.0904487	0.212483	0.238127	0.619572	0.700304	0.673772	0.0133686	0.285749	0.0169302	0.246539	0.802392	0.180849	0.00579539	0.0243773	1	1	1	1	0.711573	0.288427	0.166813	0.411005	0.589202	0.699407	0.19951	1	0.0538433	0.625379	1	0.81656	1	1	1	1	0.0108453	0.733528	1.00306	0.3211	0.773961	1.00306	1.00306	1	1	0.488696	0.81266
Cluster_adata-ERD2	YBL040C	0.071667	1.00268	0.66165	1	1	0.336869	0.541635	0.0613164	0.229351	0.628115	0.629259	1	1	0.940606	0.847909	0.742271	0.462201	1	1	1	0.186343	0.742535	1	0.637381	0.107593	0.70628	0.898179	0.577393	1	1	0.176621	1	0.0281384	1	1	1	1	0.365991	0.389408	1.00268	0.555054	0.337904	1.00268	1.00268	0.138108	1	0.883235	0.834038
Cluster_HIR1	YAR002W	1	1.00268	0.943489	1	1	0.0172643	0.541635	0.65151	1	0.232476	1	0.416635	1	0.425247	0.298937	0.356156	0.462201	0.476183	1	1	1	0.742535	1	0.106689	0.905136	0.415089	0.622681	0.577393	1	0.293961	0.176621	1	1	1	1	1	1	0.0671015	0.783076	1.00268	0.243195	1	1.00268	1.00268	0.138108	1	0.654678	0.834038
Cluster_Lysine	YGL154C	1	1.00268	0.943489	1	0.188581	0.96872	0.859958	0.00924647	1	0.628115	0.233519	0.0894102	1	0.170278	0.847909	0.742271	1	0.476183	1	1	1	0.742535	1	0.637381	0.107593	0.901959	0.898179	0.268452	1	1	0.449488	1	0.397811	1	1	1	0.0948334	1	0.389408	1.00268	0.866754	0.727712	1.00268	1.00268	1	1	0.0296973	0.834038
Cluster_RTG3	YBR167C	0.961821	1.00268	0.994577	0.374982	1	0.860659	0.859958	1	0.624666	1	0.629259	1	1	0.733681	0.298937	0.0211671	0.462201	0.476183	1	1	1	0.968614	1	1	0.319918	0.980731	1	0.831462	1	1	0.449488	1	0.132254	1	1	1	1	1	0.953045	1.00268	0.555054	0.337904	1.00268	1.00268	1	1	0.883235	0.834038
Cluster_GAT3	YDL082W	1	1.00153	0.789882	1	1	0.408112	0.67456	1	0.428574	1	0.432578	0.0296043	1	0.800577	0.533161	1	1	1	1	1	1	0.84366	1	1	1	0.973938	0.309928	0.891641	1	1	0.498609	1	0.571392	1	1	1	1	1	0.920236	1.00153	0.0505935	0.524268	1.00153	1.00153	1	1	0.584912	0.901549
Cluster_ROX1	YJL148W	0.476627	1.00153	0.789882	0.00102214	1	0.408112	0.67456	0.452283	0.0851161	0.00816669	1	1	0.131883	0.800577	0.184607	0.144829	0.298285	1	1	1	1	0.84366	0.15634	0.0723902	0.322579	0.471443	0.728711	0.597796	1	0.180277	0.836184	1	1	1	1	1	1	0.229135	0.583565	1.00153	0.683674	0.524268	1.00153	1.00153	1	1	0.898513	0.901549
Node 11	YOR027W	0.0191537	1.00153	0.789882	1	1	0.772491	1	0.452283	1	1	0.432578	1	1	0.40424	0.184607	0.144829	1	1	1	1	1	0.84366	1	1	0.0729217	0.471443	0.728711	0.200793	1	1	0.836184	1	0.0237002	0.0242092	1	1	1	1	0.583565	1.00153	1	0.524268	1.00153	1.00153	1	1	0.898513	0.901549
Node 65	YLR045C	0.845045	1.00153	0.981912	1	1	0.772491	0.67456	1	0.428574	0.431579	0.432578	1	1	0.40424	0.874699	1	1	0.0411866	1	1	1	0.990266	1	0.738338	0.739453	0.127567	0.728711	0.891641	1	1	0.498609	1	0.571392	1	1	1	1	0.229135	0.920236	1.00153	1	0.524268	1.00153	1.00153	1	1	1	0.901549
Node 74	YDR397C	1	1.00153	0.789882	0.235397	0.112496	0.772491	0.67456	1	0.428574	1	1	0.0296043	1	0.40424	0.0267627	0.144829	1	1	1	1	1	0.84366	1	1	0.739453	0.471443	0.0679648	0.200793	1	1	0.498609	1	1	1	1	1	1	0.229135	0.583565	1.00153	0.683674	0.135629	1.00153	1.00153	1	1	0.584912	0.901549
Node 84	YLR049C	0.845045	1.00153	0.999295	1	1	0.408112	1	1	0.428574	1	1	1	1	0.40424	0.874699	1	0.298285	0.0411866	1	1	1	0.84366	1	0.738338	0.739453	0.818506	0.728711	0.597796	1	1	0.977767	1	0.571392	1	1	1	1	1	0.583565	1.00153	0.683674	1	1.00153	1.00153	1	1	0.898513	0.901549
Cluster_adata-aAlpha	YCR041W	1	1.00191	0.744608	1	0.138609	0.61237	0.0143021	0.528883	1	0.506514	1	0.319417	0.000385131	0.535696	0.0905758	0.214108	1	1	1	1	1	0.808521	1	0.812927	0.813924	0.0761892	0.426425	0.466574	1	0.220057	0.705772	1	1	1	1	1	1	1	0.877911	1.00191	0.366986	0.201417	1.00191	1.00191	1	1	0.942761	0.878468
Cluster_CRZ1	YJR001W	0.613886	1.00191	0.744608	1	1	0.61237	0.754273	1	0.50325	0.131838	0.507598	1	1	0.535696	0.325653	0.214108	1	1	1	1	1	0.808521	1	0.812927	0.813924	0.333078	0.804282	0.466574	1	1	0.705772	1	0.653281	0.0301751	1	0.0208247	1	1	0.509978	1.00191	0.762846	1	1.00191	1.00191	1	1	0.116811	0.878468
Cluster_FKH1	YBL082C	0.902835	1.00191	0.744608	1	0.138609	0.983677	0.097665	0.528883	1	1	0.507598	1	1	0.535696	0.325653	0.214108	1	0.369777	1	1	1	0.808521	1	1	0.144089	0.678991	0.804282	0.466574	1	1	0.923125	1	1	1	1	1	1	1	0.509978	1.00191	0.366986	0.60498	1.00191	1.00191	1	1	0.942761	0.878468
Cluster_GAL4	YBR017C	0.902835	1.00191	0.744608	1	1	0.61237	1	1	1	1	1	0.319417	1	0.535696	1	1	1	1	1	1	0.136914	0.808521	0.191479	0.812927	1	0.678991	1	0.956316	1	1	0.923125	1	1	1	1	1	0.0686698	0.277737	0.509978	1.00191	1	1	1.00191	1.00191	1	1	0.721521	0.878468
Cluster_Heme	YDR232W	1	1.00191	0.970979	1	1	0.27194	0.355712	0.528883	0.50325	1	0.507598	0.319417	1	0.207056	0.925499	0.620178	0.0601791	1	1	1	1	0.808521	1	0.812927	0.441572	0.911515	0.804282	0.956316	1	1	0.705772	1	1	1	1	1	1	0.277737	0.983724	1.00191	1	0.201417	1.00191	1.00191	1	1	0.721521	0.878468
Cluster_Histidine	YER055C	0.270737	1.00191	0.744608	1	1	0.61237	0.097665	0.145879	1	0.506514	0.507598	1	1	0.866798	0.671499	0.620178	1	1	1	1	1	0.808521	1	0.812927	0.441572	0.911515	0.804282	0.466574	1	1	0.923125	1	1	1	1	1	1	1	0.983724	1.00191	0.762846	0.60498	1.00191	1.00191	1	1	1	0.993874
Cluster_PDR1	YBR040W	0.902835	1.00191	0.744608	1	1	0.879238	1	1	0.129869	1	1	1	1	0.866798	0.925499	1	1	0.369777	1	1	1	0.808521	1	1	0.813924	0.911515	0.804282	0.794628	0.140302	1	0.991428	1	0.653281	1	1	1	1	1	0.509978	1.00191	0.762846	0.60498	1.00191	1.00191	1	1	0.942761	0.878468
Cluster_RPH1	YJL148W	0.902835	1.00191	0.744608	0.285065	1	0.61237	0.355712	1	0.0179862	1	1	0.319417	1	1	0.671499	0.620178	0.357811	0.369777	1	1	1	0.808521	1	0.439981	0.441572	0.333078	0.804282	0.794628	1	1	0.360501	1	1	1	1	1	1	1	0.509978	1.00191	0.366986	0.60498	1.00191	1.00191	1	1	0.721521	0.878468
Cluster_SMP1	YER001W	0.613886	1.00191	0.744608	1	1	1	0.355712	0.528883	0.50325	1	1	0.319417	1	0.866798	0.925499	0.620178	0.357811	0.064703	1	1	1	0.808521	1	0.812927	0.441572	0.333078	1	0.996093	1	1	1	1	1	0.0301751	1	1	1	0.277737	0.509978	1.00191	0.366986	1	1.00191	1.00191	1	1	0.721521	0.878468
Cluster_TFs	YBL066C	0.902835	1.00191	0.998312	1	1	0.61237	0.754273	1	0.50325	1	0.507598	1	0.16207	0.535696	0.671499	1	1	1	1	1	1	0.808521	1	1	0.813924	0.911515	0.426425	0.466574	1	1	0.923125	1	1	1	1	1	1	0.277737	0.983724	1.00191	1	1	1.00191	1.00191	0.100683	1	0.942761	0.878468
Node 12	YDR258C	0.613886	1.00191	0.744608	1	1	0.27194	0.097665	0.145879	0.50325	0.506514	0.00133933	1	1	0.207056	0.0905758	0.0040727	1	1	1	1	0.136914	0.808521	1	1	0.441572	0.911515	0.426425	0.466574	1	0.220057	0.360501	1	0.000248577	1	1	1	1	1	0.509978	1.00191	1	0.60498	1.00191	1.00191	1	1	0.38	0.878468
Node 5	YGR284C	0.270737	1.00191	0.744608	1	1	0.879238	0.754273	0.528883	0.50325	0.506514	0.507598	1	1	1	0.925499	1	0.357811	1	1	1	1	0.984216	1	0.439981	0.441572	0.333078	0.804282	0.956316	1	1	0.705772	1	0.243836	1	1	1	1	0.277737	0.509978	1.00191	0.366986	0.201417	1.00191	1.00191	0.100683	1	1	0.878468
Node 83	YLR049C	0.270737	1.00191	0.970979	1	1	0.0551407	0.754273	1	0.50325	0.506514	1	1	1	0.866798	0.671499	0.620178	0.357811	1	1	1	1	0.808521	0.191479	0.812927	0.813924	0.911515	0.804282	0.956316	1	1	0.923125	1	0.653281	1	1	1	1	1	0.509978	1.00191	0.366986	1	1.00191	1.00191	1	1	0.38	0.878468
Cluster_Glutamate	YOR375C	0.752941	1.00115	0.83789	1	0.0856021	0.590301	0.569043	0.052954	1	1	1	0.206095	1	0.701493	0.789315	0.440431	0.233268	1	1	1	1	0.880311	1	0.634064	0.19775	0.644975	1	0.964013	1	1	0.667396	1	0.47021	1	1	1	1	1	0.667733	1.00115	0.156035	0.427108	1.00115	1.00115	1	1	0.820113	0.925228
Cluster_Glutathione	YPR035W	1	1.00115	0.83789	1	1	0.590301	0.569043	0.363266	0.0465393	1	1	1	1	0.701493	0.358884	0.440431	0.233268	1	1	1	1	0.880311	1	1	0.19775	0.644975	0.624015	0.300044	1	1	0.942372	1	0.0951819	1	1	1	1	1	0.667733	1.00115	1	1	1.00115	1.00115	1	1	1	0.925228
Cluster_Polyamine	YKL184W	0.752941	1.00115	0.83789	1	1	0.590301	1	1	1	1	1	1	1	0.701493	0.789315	1	1	1	1	1	1	0.994997	1	1	1	0.644975	0.624015	0.744718	1	1	0.667396	1	0.47021	1	1	1	1	1	0.956529	1.00115	0.578125	0.076261	1.00115	1.00115	1	1	0.820113	0.925228
Cluster_Thiamine	YPR121W	0.752941	1.00115	0.990604	1	1	0.590301	1	1	0.34271	1	0.346166	1	1	0.701493	1	1	0.233268	1	1	1	1	0.994997	1	0.196817	0.19775	0.93508	1	0.964013	1	1	0.667396	1	1	1	1	1	1	1	0.667733	1.00115	1	0.076261	1.00115	1.00115	0.0616643	1	0.820113	0.925228
Node 30	YKL163W	0.752941	1.00115	0.83789	0.182299	1	0.590301	0.15007	0.363266	0.34271	0.345303	1	1	0.100621	1	0.358884	0.0818186	1	1	1	1	1	0.880311	1	0.196817	0.19775	0.93508	1	0.744718	1	1	0.942372	1	0.0951819	1	1	1	1	1	0.667733	1.00115	1	0.427108	1.00115	1.00115	1	1	0.4035	0.925228
Node 34	YDL091C	0.752941	1.00115	0.83789	1	1	0.915214	0.569043	1	1	1	1	0.206095	1	0.256803	0.0662237	0.440431	1	0.241868	1	1	1	0.880311	0.119689	0.634064	1	0.93508	0.0214531	0.300044	1	1	0.942372	1	1	1	1	1	1	1	0.667733	1.00115	0.578125	1	1.00115	1.00115	1	1	1	0.925228
Node 52	YOR371C	0.752941	1.00115	0.83789	1	1	0.915214	0.569043	1	1	0.345303	1	0.0155579	1	1	1	1	1	1	1	1	1	0.880311	1	0.634064	1	0.644975	1	0.964013	1	0.138485	0.230751	1	0.47021	1	1	1	1	1	0.667733	1.00115	0.156035	0.427108	1.00115	1.00115	1	1	0.4035	0.925228
Cluster_adata-ENA1	YGL168W	0.606179	1.00076	0.888795	1	1	0.80691	1	1	1	1	1	1	1	0.553263	0.163777	0.320893	1	1	1	1	1	0.91854	1	0.488315	1	0.357349	0.478992	0.448269	1	1	0.376299	1	1	1	1	1	1	1	0.763998	1.00076	0.437428	0.310159	1.00076	1.00076	0.0415362	1	0.681242	0.949518
Cluster_Biotin	YGR286C	1	1.00076	0.888795	1	1	0.80691	1	0.259829	1	1	1	1	1	1	0.163777	1	1	1	1	1	1	0.91854	1	0.488315	0.081368	1	0.0772842	0.448269	1	1	0.376299	1	1	1	1	1	1	0.121966	0.763998	1.00076	1	0.310159	1.00076	1.00076	1	1	1	0.949518
Cluster_Glycerol	YIL053W	1	1.00076	0.888795	1	1	0.314036	0.429386	0.259829	1	1	1	1	1	1	1	1	1	0.168532	1	1	1	0.91854	1	1	0.489406	1	1	0.890915	1	1	1	1	1	1	1	1	1	1	0.763998	1.00076	1	1	1.00076	1.00076	1	1	0.681242	0.949518
Cluster_Proline	YER023W	1	1.00076	0.888795	1	1	0.80691	1	1	1	1	1	1	1	1	0.645838	0.320893	1	1	1	1	1	0.91854	1	0.488315	0.489406	0.838378	1	0.448269	1	1	0.376299	1	0.345201	1	1	1	1	1	0.763998	1.00076	1	1	1.00076	1.00076	1	1	0.681242	0.949518
Node 21	YKR032W	1	1.00076	0.888795	1	1	0.314036	0.429386	1	1	1	1	1	0.0682465	0.553263	0.645838	1	1	1	1	1	1	0.91854	1	1	1	0.838378	0.478992	0.890915	1	1	0.850713	1	1	1	1	1	1	1	0.763998	1.00076	1	1	1.00076	1.00076	1	1	1	0.949518
Node 28	YAL058C-A	1	1.00076	0.888795	1	1	1	1	0.259829	0.243986	0.245976	1	0.142583	1	1	1	1	1	1	1	1	1	0.998286	1	1	0.489406	0.838378	1	1	1	1	1	1	1	1	1	1	1	1	0.98419	1.00076	1	1	1.00076	1.00076	1	1	0.681242	0.949518
Node 3	YAR009C	1	1.00076	0.888795	1	1	1	1	1	1	1	1	1	0.0682465	1	0.163777	0.320893	0.162256	0.168532	1	1	1	0.91854	1	1	1	0.838378	0.478992	0.448269	1	1	0.376299	1	1	1	1	1	1	1	0.763998	1.00076	1	0.310159	1.00076	1.00076	1	1	1	0.949518
Node 42	YLR121C	1	1.00076	0.888795	1	1	1	1	1	1	1	0.246638	1	0.0682465	0.553263	1	1	1	1	1	1	1	0.91854	1	1	1	1	1	0.890915	1	1	1	1	0.345201	1	1	1	1	1	0.763998	1.00076	1	1	1.00076	1.00076	1	1	0.681242	0.949518
Node 43	YJR153W	1	1.00076	0.888795	1	1	0.80691	1	1	1	1	1	1	1	1	0.645838	1	1	0.168532	1	1	1	0.91854	1	0.488315	0.489406	1	0.478992	0.448269	1	1	0.850713	1	0.345201	1	1	1	1	1	0.763998	1.00076	1	1	1.00076	1.00076	1	1	0.681242	0.949518
Node 55	YDL095W	0.138575	1.00076	0.888795	1	1	0.80691	1	0.259829	1	1	1	0.142583	1	1	1	1	1	1	1	1	1	0.91854	1	0.488315	0.489406	0.838378	1	1	1	1	0.376299	1	0.345201	1	1	1	1	1	0.763998	1.00076	0.437428	1	1.00076	1.00076	1	1	1	0.949518
Node 71	YHR007C	0.138575	1.00076	0.888795	1	1	0.80691	1	1	1	1	1	1	1	1	0.163777	0.0308809	0.162256	1	1	1	1	0.91854	1	1	1	0.838378	0.478992	0.448269	0.0586447	1	0.376299	1	1	1	1	1	1	1	0.98419	1.00076	0.437428	0.310159	1.00076	1.00076	1	1	0.681242	0.949518
Node 85	YPL158C	0.606179	1.00076	0.996745	1	1	0.314036	0.429386	1	0.0169829	1	1	1	1	1	0.645838	1	1	1	1	1	1	0.91854	1	1	1	0.838378	0.478992	0.890915	1	1	0.850713	1	1	1	1	1	1	1	0.763998	1.00076	0.437428	1	1.00076	1.00076	1	1	1	0.949518
Node 88	YHR215W	0.606179	1.00076	0.888795	1	1	0.314036	0.0597406	0.259829	1	1	1	1	1	0.109843	1	1	0.00714458	1	1	1	1	0.91854	1	1	0.489406	0.357349	1	0.890915	1	1	0.850713	1	1	1	1	1	1	1	0.98419	1.00076	1	0.028643	1.00076	1.00076	1	1	1	0.949518
Node 89	YHR085W	0.606179	1.00076	0.888795	1	1	0.314036	1	0.259829	1	1	0.0173831	0.142583	1	0.553263	0.645838	1	0.162256	1	1	1	1	0.91854	0.0814601	0.0809332	0.081368	0.838378	0.478992	0.890915	1	1	0.376299	1	1	1	1	1	1	1	0.98419	1.00076	1	1	1.00076	1.00076	1	1	1	0.949518
Cluster_Flocculation	YAR050W	1	1.00038	0.94277	1	1	1	1	1	1	1	1	1	1	0.331553	0.404807	1	1	1	1	1	1	0.958413	1	0.284624	1	1	0.278138	0.669592	1	1	0.613506	1	1	1	1	1	1	0.0629531	0.874094	1.00038	1	1	1.00038	1.00038	1	1	0.43533	0.974437
Cluster_Galactose	YBR018C	1	1.00038	0.94277	1	1	0.560473	1	1	1	1	1	1	1	1	1	1	1	1	1	1	0.0289966	0.958413	1	1	1	0.597863	1	1	1	1	1	1	1	1	1	1	0.0141167	0.0629531	0.874094	1.00038	1	1	1.00038	1.00038	1	1	0.43533	0.974437
Cluster_Maltose	YBR299W	1	1.00038	0.94277	1	1	0.560473	1	1	1	1	1	1	1	1	0.404807	1	1	1	1	1	1	0.958413	1	1	1	0.597863	0.278138	0.669592	1	1	0.613506	1	0.190767	1	1	1	1	1	1	1.00038	1	1	1.00038	1.00038	1	1	0.43533	0.974437
Node 17	YKL096W	1	1.00038	0.94277	1	1	1	1	1	1	1	1	0.0740176	1	1	1	1	1	1	1	1	1	0.958413	1	1	1	0.597863	1	1	1	1	1	1	1	1	1	1	1	1	0.874094	1.00038	1	1	1.00038	1.00038	1	1	0.43533	0.974437
Node 18	YGR011W	1	1.00038	0.94277	1	1	0.560473	1	1	1	1	1	1	1	0.331553	0.404807	1	1	0.0881343	1	1	1	0.958413	1	1	1	1	0.278138	0.669592	1	1	1	1	1	1	1	1	1	1	0.874094	1.00038	0.249905	1	1.00038	1.00038	1	1	1	0.974437
Node 19	YDL210W	1	1.00038	0.94277	1	1	0.560473	0.244563	1	1	1	1	1	1	1	0.404807	0.175887	1	1	1	1	1	0.958413	1	1	1	0.597863	0.278138	0.669592	1	1	1	1	1	1	1	0.00419687	1	1	0.874094	1.00038	1	1	1.00038	1.00038	1	1	0.43533	0.974437
Node 20	YCL075W	1	1.00038	0.94277	1	1	0.560473	0.244563	1	1	1	1	1	1	1	0.404807	0.175887	1	1	1	1	1	0.958413	1	0.284624	1	0.597863	0.278138	0.669592	1	1	1	1	0.190767	1	1	1	1	1	1	1.00038	1	1	1.00038	1.00038	1	1	1	0.974437
Node 22	YBR064W	0.372377	1.00038	0.94277	1	1	1	0.244563	0.139641	1	1	1	1	1	0.331553	1	1	0.0847005	1	1	1	1	0.958413	1	1	0.285387	0.597863	1	1	1	1	0.613506	1	1	1	1	1	1	1	0.874094	1.00038	1	1	1.00038	1.00038	1	1	0.43533	0.974437
Node 25	YBR213W	0.372377	1.00038	0.94277	1	1	1	0.244563	1	1	0.131629	1	1	1	0.331553	0.404807	1	1	1	1	1	1	0.958413	1	0.284624	1	0.597863	0.278138	0.669592	1	1	1	1	0.190767	1	1	1	1	1	0.874094	1.00038	1	1	1.00038	1.00038	1	1	0.43533	0.974437
Node 26	YPL276W	1	1.00038	0.94277	1	1	0.560473	0.244563	1	1	1	1	1	1	1	0.404807	1	1	1	1	1	1	0.958413	1	1	1	0.597863	0.278138	0.669592	1	1	0.613506	1	0.190767	1	1	1	1	1	0.874094	1.00038	1	1	1.00038	1.00038	1	1	0.43533	0.974437
Node 35	YGR294W	1	1.00038	0.94277	1	1	1	0.244563	1	1	1	1	1	1	0.331553	1	1	1	1	1	1	0.0289966	0.958413	1	1	0.285387	1	1	1	1	1	0.613506	1	1	1	1	1	1	0.0629531	0.874094	1.00038	1	1	1.00038	1.00038	1	1	0.43533	0.974437
Node 40	YBL111C	1	1.00038	0.94277	1	1	1	1	1	1	1	1	1	1	1	0.404807	0.175887	1	1	1	1	1	0.958413	1	1	1	0.597863	1	0.669592	1	1	1	1	1	1	1	1	0.0141167	0.0629531	0.874094	1.00038	0.249905	0.169401	1.00038	1.00038	1	1	0.43533	0.974437
Node 44	YGL146C	1	1.00038	0.94277	1	1	0.560473	1	1	1	1	0.132011	1	1	1	1	1	0.0847005	1	1	1	1	0.958413	1	1	1	0.597863	1	0.669592	1	1	1	1	1	1	1	1	1	1	0.874094	1.00038	0.249905	1	1.00038	1.00038	1	1	0.43533	0.974437
Node 47	YCR106W	1	1.00038	1	1	1	1	1	1	1	1	1	1	1	1	1	1	1	1	1	1	1	0.958413	1	1	1	1	1	1	1	1	1	1	1	1	1	1	1	1	0.874094	1.00038	1	1	1.00038	1.00038	1	1	1	1
Node 51	YPL011C	1	1.00038	0.94277	1	1	1	1	1	1	1	1	1	1	1	1	1	1	1	1	1	1	1	1	1	1	0.597863	1	1	1	1	1	1	0.190767	1	1	1	1	1	0.874094	1.00038	1	1	1.00038	1.00038	1	1	0.43533	0.974437
Node 54	YGR055W	0.372377	1.00038	0.94277	1	1	0.560473	1	1	1	1	1	1	1	0.331553	1	1	1	1	1	1	1	0.958413	1	1	1	1	1	1	1	1	0.613506	1	0.190767	1	1	1	1	1	0.874094	1.00038	1	1	1.00038	1.00038	1	1	1	0.974437
Node 58	YJL034W	1	1.00038	0.94277	1	1	0.560473	1	0.139641	1	1	1	1	1	0.331553	1	1	1	1	1	1	1	0.958413	1	1	0.285387	1	1	0.669592	1	1	0.613506	1	1	1	1	1	1	1	0.874094	1.00038	0.249905	1	1.00038	1.00038	1	1	0.43533	0.974437
Node 59	YDR400W	0.372377	1.00038	0.94277	0.0648607	1	0.560473	0.244563	1	1	1	1	1	1	1	1	1	1	1	1	1	1	0.958413	1	0.284624	1	0.597863	1	0.669592	1	1	0.613506	1	1	1	1	1	1	1	0.874094	1.00038	0.249905	0.169401	1.00038	1.00038	1	1	1	0.974437
Node 63	YGL157W	1	1.00038	0.94277	1	1	0.560473	1	1	1	1	1	1	1	1	0.404807	1	1	0.0881343	1	1	1	0.958413	1	1	1	1	0.278138	0.669592	1	1	1	1	1	1	1	1	1	1	0.874094	1.00038	0.249905	1	1.00038	1.00038	1	1	0.43533	1
Node 69	YOR143C	1	1.00038	1	1	1	1	1	1	1	1	1	1	1	1	1	1	1	1	1	1	1	1	1	1	1	1	1	1	1	1	1	1	1	1	1	1	1	1	0.874094	1.00038	1	1	1.00038	1.00038	1	1	1	0.974437
Node 70	YOL018C	1	1.00038	0.94277	1	1	0.560473	1	1	1	1	1	0.0740176	1	0.331553	1	1	0.0847005	1	1	1	1	0.958413	1	0.284624	1	0.597863	1	0.669592	1	1	1	1	1	1	1	1	1	1	1	1.00038	1	1	1.00038	1.00038	1	1	1	0.974437
Node 77	YHR179W	1	1.00038	0.94277	1	1	1	1	1	1	1	1	1	1	1	1	1	1	1	1	1	1	0.958413	1	1	1	0.597863	1	0.669592	1	1	0.613506	1	1	1	1	1	1	1	0.874094	1.00038	1	1	1.00038	1.00038	1	1	0.43533	0.974437
Node 79	YDL236W	1	1.00038	0.94277	1	1	1	1	1	1	1	1	1	1	1	1	1	1	1	1	1	1	0.958413	1	0.284624	1	1	1	1	1	1	1	1	1	1	1	1	1	1	0.874094	1.00038	1	1	1.00038	1.00038	1	1	1	0.974437
Cluster_ABF1	YAL043C
Cluster_Autophagy	YNL223W
Node 23	YDR220C
Node 24	YJL012C
Node 27	YCR010C
Node 29	YIR017C
Node 41	YMR201C
Node 48	YDR281C
Node 50	YBR092C
Node 53	YER064C
Node 56	YDL095W
Node 57	YDR429C
Node 60	YHR142W
Node 67	YKR003W
Node 78	YDR086C
[truncated: 43 more columns]
