# Supplementary material for: Conservation and Evolution of Cis-Regulatory Systems in Ascomycete Fungi
Source: PLoS Biol. 2004 Nov 9;2(12):e398. doi: 10.1371/journal.pbio.0020398 (PMC526180; doi:10.1371/journal.pbio.0020398)
Supplement: Dataset S24 — (411 KB XLS). [file pbio.0020398.sd024.xls]

## Sheet: Kw_newYCHG_1000bp-probs
UID	ABF1	ACE2	ADR1	AFT1	ARO80	ASH1	AZF1	BAS1	YAP1	CAT8	CBF1	CHA4	CRZ1	CUP2	DAL80	GATA	ECM22	FKH1	FLO8	FZF1	GAL4	GAT1	GATGAG1	GATGAG2	GCN4	GCR1	GLN3	GZF3	HAC1	HAP1	HAP4	HCM1	HSF1	IME1	INO2/4	LEU3	LYS14	MAC1	MAL63	MATALPHA	MCB	MCM1	MCM1-2	MCM1-3	MET30/31	MIG1	MOT3	MSN2/4	MTsite1
Cluster_ABF1
Cluster_ACE2	0.111436	1.00288	0.804966	0.00523458	0.261144	0.707035	0.173846	0.970727	0.0871016	0.56921	0.448543	0.94339	0.866004	0.705183	0.983965	0.931008	0.221814	0.0576106	1	1	0.682907	0.741735	0.653647	0.872893	0.997205	0.600421	0.889069	0.996838	1	0.160032	0.583737	1	0.87357	1	1	0.116623	1	0.561263	0.722417	1.00288	0.652215	0.814203	1.00288	1.00288	1	0.984929	0.812031	0.269044	0.566148
Cluster_adata-aAlpha	0.544563	1.00077	0.943845	0.0713054	1	0.442967	0.108086	0.00925037	0.130111	1	0.125644	1	0.414555	0.420811	0.541457	0.813163	0.371425	1	1	1	1	0.923499	0.460259	0.112119	0.0684639	0.51979	0.249512	0.52922	1	1	0.986948	1	0.84747	1	1	1	1	0.405284	0.91703	1.00077	0.92936	0.013907	1.00077	1.00077	1	0.747165	0.946045	0.93092	1
Cluster_adata-ARG3	0.510751	1.00307	0.793389	1	1	0.661483	0.0226119	0.00917272	1	0.400573	0.253733	0.544982	0.613558	0.422574	0.650613	0.484331	0.844244	1	1	1	0.706316	0.727085	0.689066	0.126893	0.0465905	0.919659	0.652483	0.294586	0.709217	0.450263	0.0676821	1	0.216673	1	1	1	0.476433	0.597435	0.706902	1.00307	0.548351	0.854794	1.00307	1.00307	1	0.824317	0.80082	0.875303	0.0166825
Cluster_adata-CalciumSpecific	0.434909	1.0052	0.676399	0.84654	0.541694	0.427475	0.587339	0.469357	0.847945	0.945377	0.450917	0.325129	0.112577	0.630572	0.0383483	0.178805	0.580563	0.525167	1	1	0.601573	0.583682	0.340335	0.130009	0.548812	0.613785	0.757429	0.0766574	0.875898	0.470686	0.888636	1	0.591747	0.336357	1	1	0.664838	0.421219	0.556573	1.0052	0.840036	0.455643	1.0052	1.0052	1	0.320528	0.687135	0.182668	0.931553
Cluster_adata-Chaperones	0.0700766	1.00307	0.793389	0.292234	0.286361	0.412993	0.71263	0.781596	0.507838	0.625422	0.00854631	0.298794	0.323973	0.240384	0.650613	0.689014	0.844244	0.216289	1	1	0.706316	0.727085	0.185329	0.653703	0.911397	0.557336	0.652483	0.574871	0.709217	0.793274	0.773534	1	0.000442726	0.515112	1	1	1	0.597435	0.706902	1.00307	0.732998	0.692431	1.00307	1.00307	1	0.976212	0.80082	0.55758	0.271184
Cluster_adata-EGT2	0.171796	1.00269	0.816709	0.828962	0.00149747	0.509075	0.143453	0.449638	0.70005	0.0451333	0.18011	0.931427	0.538739	0.906856	0.385342	0.761938	0.803423	0.422391	1	1	1	0.756677	0.32262	0.0942244	0.923929	0.952475	0.679513	0.660123	0.278811	0.0356358	0.947793	1	0.987033	1	1	1	1	0.522822	0.738269	1.00269	0.0718188	0.908598	1.00269	1.00269	1	0.296212	0.823397	0.358043	0.0127225
Cluster_adata-ENA1	0.312202	1.00134	0.903782	0.586172	1	0.620744	1	1	0.0938564	0.876935	1	0.737876	0.60828	0.352348	0.50446	0.94696	0.556374	0.526874	1	1	0.414663	0.869954	1	0.668201	0.944922	0.9253	0.160734	0.72489	0.417197	1	0.703487	1	0.962817	0.271232	1	1	0.246369	0.597356	0.859314	1.00134	0.926684	0.453005	1.00134	1.00134	0.242156	0.767353	0.907472	0.752039	0.90317
Cluster_adata-ERD2	0.60492	1.00134	0.903782	1	1	0.24041	0.0723448	0.692183	0.718141	0.261361	1	0.350827	0.60828	0.120532	0.989157	0.753262	0.556374	1	1	1	1	0.869954	0.660235	0.132423	0.792283	0.318085	1	0.988792	0.0898824	1	0.703487	1	0.524599	1	1	1	1	0.0431738	0.859314	1.00134	0.747068	0.947605	1.00134	1.00134	1	0.767353	0.907472	0.928786	0.160477
Cluster_adata-G1DNAreplication	0.808725	1.00288	0.804966	0.544796	0.261144	0.874481	0.67779	0.970727	0.226974	0.56921	0.0239736	0.763938	0.57736	0.705183	0.524551	0.225309	0.825018	0.79911	1	1	0.682907	0.741735	0.364392	0.171093	0.336174	0.0857302	0.754693	0.329622	0.685843	0.771836	0.300697	1	0.517238	1	1	1	0.454792	0.857862	0.722417	1.00288	0.261632	0.414772	1.00288	1.00288	1	0.480211	0.812031	0.0481305	0.990602
Cluster_adata-OAC1	0.880128	1.00077	0.943845	1	0.239568	0.843133	1	0.366542	0.5149	1	1	1	1	0.782172	0.982835	1	1	1	1	1	1	0.923499	1	1	0.0684639	0.51979	0.912521	0.894379	1	1	0.510486	1	0.151473	1	1	1	0.00887356	1	0.91703	1.00077	0.663688	0.425651	1.00077	1.00077	1	0.95219	0.946045	0.66811	0.618562
Cluster_adata-Respiration	0.0115615	1.00578	0.647563	0.135772	0.318866	0.170165	0.950951	0.993301	0.00183948	0.0109211	0.0053196	0.617473	0.744168	0.182331	0.736597	0.972098	0.226589	0.598694	1	1	0.659484	0.549693	0.941603	0.483728	0.622404	0.147732	0.524261	0.727051	0.901647	0.0560439	0.135383	1	0.742536	0.144558	1	1	0.703278	0.895831	0.521392	1.00578	0.138215	0.991062	1.00578	1.00578	0.696085	0.822671	0.658997	0.780364	0.879062
Cluster_adata-RET3	0.680186	1.00501	0.68629	0.609301	0.83204	0.267846	0.343633	0.585129	0.944498	0.351775	0.236668	0.855565	0.413669	0.902258	0.219136	0.0309721	0.316447	1	1	0.0343039	0.863717	0.908024	0.903589	0.284458	0.624137	0.811998	0.257577	0.241577	0.865899	0.715009	0.796017	1	0.374636	0.319915	1	1	1	0.843368	0.894043	1.00501	0.126267	0.843293	1.00501	1.00501	0.643636	0.200277	0.950889	0.802607	0.0332538
Cluster_adata-Secretion	0.460739	1.00481	0.696323	0.813866	0.499853	0.838157	0.905191	0.835885	0.612391	0.813627	0.795756	0.836091	0.195979	0.455742	0.262646	0.108773	0.526687	0.034992	1	1	0.278233	0.607489	0.890975	0.788887	0.95813	0.0165972	0.327768	0.48762	0.109626	0.69427	0.657672	1	0.472323	1	1	1	1	0.0746646	0.581324	1.00481	0.73971	0.809634	1.00481	1.00481	1	0.865471	0.706549	0.29825	0.638425
Cluster_adata-TRP4	0.00171655	1.00249	0.828622	0.466378	0.0499841	0.278834	0.033055	0.000867265	0.154574	0.979624	1	0.400146	1	0.116268	0.248132	0.702445	0.163428	0.751104	1	1	1	0.771917	0.865479	0.872026	0.0138207	0.880323	0.372863	0.409698	0.633326	1	0.871551	1	0.174815	1	1	1	0.408803	1	0.754466	1.00249	0.840694	0.479776	1.00249	1.00249	0.402646	0.13529	0.83492	0.944422	0.590107
Cluster_adata-TUB	0.290845	1.00172	0.87801	1	1	0.779334	1	0.294172	0.803777	0.932405	0.442203	0.481786	0.700376	0.860911	0.578341	0.869521	1	1	1	1	0.497783	0.835977	0.375615	0.193767	0.277217	0.965546	0.392803	0.609705	1	1	0.962551	1	0.216345	0.334275	1	0.0716618	1	1	0.822852	1.00172	0.0751814	0.375035	1.00172	1.00172	0.299926	0.615425	0.993679	0.997563	0.652139
Cluster_ADR1	0.553333	1.00365	0.759636	0.394391	0.728233	0.879511	0.553876	0.10045	0.194125	0.091088	0.615972	0.667263	0.4316	0.375663	0.6237	0.49092	0.632405	0.587768	1	1	1	0.947159	0.777697	0.595588	0.207361	0.680338	0.702127	0.6978	0.162731	0.0271882	0.662726	1	0.421881	0.576757	1	0.145408	0.536359	0.915603	0.938663	1.00365	0.14531	0.495189	1.00365	1.00365	0.529281	0.839561	0.768094	0.28392	0.840555
Cluster_ARG80	0.850749	1.00192	0.865397	0.716579	0.495949	0.425402	0.0486856	0.378068	0.836287	0.77487	0.499726	0.540891	0.737966	0.917711	0.890226	0.465636	0.686971	1	1	1	0.534817	0.819485	0.786181	0.79632	0.651534	0.818118	0.978804	0.555131	0.537692	0.239502	0.527045	1	0.789155	1	1	1	1	0.348736	0.805201	1.00192	0.801427	0.234437	1.00192	1.00192	1	0.541379	0.870451	0.806534	0.746382
Cluster_ARG81	0.79855	1.0023	0.840706	0.161607	1	0.322254	0.260451	0.0458996	0.886053	0.972498	0.30647	0.899393	0.799605	0.973511	0.547881	0.0757826	0.384784	0.347204	1	1	0.219491	0.787461	0.843004	0.977883	0.216913	0.906456	0.961599	0.746094	0.22209	0.693273	0.425164	1	0.886665	0.418802	1	1	0.384381	0.789924	0.771015	1.0023	0.9752	0.198651	1.0023	1.0023	1	0.665093	0.846602	0.780707	0.992601
Cluster_Arginine	0.730426	1.00211	0.852963	0.380492	1	0.963636	0.0677483	0.23338	1	0.128522	0.258722	0.59514	0.409168	0.952733	0.392183	0.136002	0.721332	0.308352	1	1	0.0418848	0.803315	0.05944	0.248132	0.301125	0.77634	0.939873	0.503403	1	0.0763944	0.474254	1	0.0715563	1	1	1	1	0.39488	0.787924	1.00211	0.865478	0.556675	1.00211	1.00211	1	0.207886	0.858445	0.696164	0.183966
Cluster_ARO80	0.789393	1.00172	0.87801	0.289294	1	0.779334	0.39694	0.564554	0.17513	0.719876	0.442203	0.821266	0.700376	0.0481775	0.30943	0.645082	0.648381	0.229712	1	1	0.497783	0.835977	0.375615	0.875281	0.768709	0.229235	0.0535471	0.609705	0.0242957	0.587731	0.583245	1	0.907012	1	1	1	1	0.689589	0.822852	1.00172	0.461437	0.160898	1.00172	1.00172	1	0.844143	0.882623	0.720416	0.652139
Cluster_ASH1	0.171796	1.00269	0.816709	0.506602	0.616911	0.509075	0.347741	0.959982	0.70005	0.0126194	0.18011	1	0.251779	0.784604	0.789411	0.553713	0.463858	0.776389	1	0.0185988	0.275736	0.756677	0.88474	0.974116	0.813096	0.352986	0.844277	0.660123	0.660596	0.00692236	0.841054	1	0.436113	1	1	1	1	0.838089	0.738269	1.00269	0.178807	0.0213273	1.00269	1.00269	1	0.296212	0.823397	0.184568	0.471595
Cluster_Asparagine	0.796236	1.00057	0.957585	1	0.0125203	0.543008	1	0.0298467	1	1	1	1	1	0.183237	0.259437	0.715775	1	1	1	1	1	0.942063	1	0.925321	0.13388	0.6122	0.434192	0.62051	1	1	0.99631	1	0.0526638	1	1	1	0.114121	1	0.937109	1.00057	1	1	1.00057	1.00057	1	0.43073	0.959258	0.480784	0.433907
Cluster_Autophagy	0.112498	1.00172	0.87801	0.678457	0.460174	0.485366	0.766074	0.821973	0.803777	0.0556994	0.442203	0.481786	0.313627	0.663561	0.578341	0.645082	1	1	1	1	0.497783	0.835977	0.75048	0.193767	0.768709	0.229235	0.859054	0.609705	0.500578	0.00653994	0.849145	1	0.454124	1	1	1	1	0.689589	0.822852	1.00172	0.461437	0.647818	1.00172	1.00172	1	0.615425	0.882623	0.07769	0.858794
Cluster_AZF1	0.396677	1.00327	0.781977	0.614808	0.688215	0.993537	0.475447	0.646696	0.953979	0.261058	0.0125324	0.34162	0.154725	0.535039	0.203732	0.355792	0.107134	0.526007	1	0.0225455	0.728002	0.712722	0.721448	0.208707	0.719559	0.752484	0.355952	0.262712	0.000981216	0.0678146	0.990309	1	0.930119	0.536594	1	0.131132	0.143856	0.63132	0.691717	1.00327	0.13523	0.359609	1.00327	1.00327	1	0.0548215	0.789762	0.646769	0.54525
Cluster_BAS1	0.0386645	1.00249	0.828622	1	0.210896	0.794675	1	0.0733979	0.659382	0.444307	0.146406	0.059835	0.82476	0.94662	0.248132	0.26414	1	0.385298	1	1	1	0.771917	0.865479	0.720197	0.0138207	0.880323	0.372863	0.126177	0.250406	0.115316	0.871551	1	0.575184	0.444532	0.0294541	1	1	0.482178	0.754466	1.00249	0.985142	0.995833	1.00249	1.00249	0.402646	0.601911	0.83492	0.845718	0.995675
Cluster_Biotin	0.880128	1.00077	0.943845	1	1	0.442967	0.475511	0.366542	1	1	1	0.142191	0.414555	0.420811	0.861712	0.423612	1	1	1	1	1	0.923499	1	0.438837	0.704863	0.51979	1	0.52922	1	1	0.510486	1	0.84747	1	1	1	1	0.0751448	0.91703	1.00077	0.92936	1	1.00077	1.00077	0.00854203	0.747165	0.946045	0.293459	0.912398
Cluster_CAD1	0.79855	1.0023	0.840706	0.779817	0.560561	0.322254	0.55267	0.303912	0.614402	0.377658	0.880605	0.0427724	0.182556	0.577947	0.131658	0.394654	0.384784	0.114095	1	1	0.219491	0.787461	0.528308	0.182684	0.216913	0.906456	0.274592	0.147986	0.0539159	1	0.425164	1	0.717776	1	1	0.00413646	1	1	0.771015	1.0023	0.910872	0.39798	1.0023	1.0023	0.378466	0.950705	0.846602	0.352848	0.274138
Cluster_CBF1	0.855981	1.00307	0.793389	0.292234	0.286361	0.661483	0.92457	0.0317194	0.944825	0.21246	0.253733	0.298794	0.882834	0.620545	0.448914	0.00506117	0.844244	1	1	1	1	0.727085	0.405714	0.457244	0.122806	0.557336	0.999165	0.574871	0.709217	0.450263	0.773534	1	0.777661	1	1	1	0.476433	0.875224	0.706902	1.00307	0.190401	0.692431	1.00307	1.00307	1	0.423891	0.80082	0.952509	0.271184
Cluster_CHA4	0.704761	1.00307	0.793389	0.292234	0.666054	0.412993	0.92457	0.781596	0.944825	0.94533	0.941278	0.544982	0.882834	0.240384	0.448914	0.0585756	0.844244	1	1	1	1	0.727085	0.405714	0.126893	0.438738	0.557336	0.652483	0.0781929	0.335241	1	0.539938	1	0.216673	1	1	1	0.476433	0.597435	0.706902	1.00307	0.950195	0.488258	1.00307	1.00307	1	0.210132	0.80082	0.986284	0.0166825
Cluster_CIN5	0.22189	1.0054	0.666649	0.860844	0.561686	0.214609	0.406839	0.679257	0.312772	0.0147181	0.0709373	0.743538	0.268719	0.903134	0.148503	0.661371	0.828251	0.057538	1	1	0.883137	0.572127	0.582015	0.745142	0.0557568	0.0608595	0.0144832	0.197865	0.626024	0.495435	0.742089	1	0.493245	0.352679	1	0.206866	1	0.449805	0.544592	1.0054	0.508403	0.0281658	1.0054	1.0054	1	0.453132	0.677627	0.139206	0.804783
Cluster_CRZ1	0.632007	1.00288	0.804966	0.544796	0.261144	0.988588	0.059874	0.732683	0.933853	0.56921	0.725667	0.94339	0.866004	0.509187	0.315738	0.225309	0.0730445	0.458293	1	1	1	0.741735	0.901247	0.872893	0.950968	0.600421	0.754693	0.617161	1	0.771836	0.300697	1	0.314426	0.492638	1	1	1	0.561263	0.722417	1.00288	0.818927	0.228232	1.00288	1.00288	0.113079	0.703904	0.812031	0.0481305	0.0071164
Cluster_CUP9	0.851991	1.00249	0.828622	0.805937	0.5897	0.278834	0.00719868	0.945506	0.367011	0.00126726	0.146406	0.400146	0.216587	0.854462	0.463288	0.876033	0.779169	1	1	1	1	0.771917	0.102264	0.720197	0.738348	0.394615	0.19036	0.703286	0.633326	0.000634395	0.674154	1	0.575184	1	1	0.101878	0.408803	0.81557	0.754466	1.00249	0.454058	0.479776	1.00249	1.00249	1	0.601911	0.83492	0.114027	0.975692
Cluster_DAL81	0.171796	1.00269	0.816709	0.225036	1	0.751687	0.347741	0.858649	0.415375	0.126952	0.402048	0.728589	0.538739	0.906856	0.909852	0.167333	1	0.776389	1	1	0.657636	0.756677	0.615079	0.632277	0.813096	0.101009	0.98487	0.956879	0.278811	0.382729	0.841054	1	0.108156	0.469127	1	0.000176963	0.0161022	0.838089	0.738269	1.00269	0.752242	0.764716	1.00269	1.00269	1	0.539863	0.823397	0.358043	0.843932
Cluster_DAL82	0.86695	1.00423	0.7273	0.0380244	0.0533982	0.618564	0.860983	0.94455	0.900081	0.0127674	0.716757	1	0.048332	0.336212	0.600814	0.0929928	0.922566	0.388382	1	1	0.0735791	0.645014	0.386726	0.224142	0.993832	0.570539	0.992935	0.786547	0.493548	0.340482	0.754153	1	0.955758	1	0.0493771	1	0.589456	0.512539	0.620509	1.00423	0.0055454	0.675889	1.00423	1.00423	1	0.85321	0.736688	0.223317	0.263156
Cluster_DIG1	0.45957	1.00249	0.828622	0.466378	0.5897	0.561063	0.877456	0.611279	0.904942	0.886989	0.354489	0.916938	0.82476	0.692628	0.683228	0.966774	0.42503	0.00676198	1	1	0.630358	0.771917	0.573299	0.511423	0.884346	0.688761	0.590655	0.888787	0.633326	1	0.379893	1	0.980555	1	0.0294541	1	1	0.204522	0.754466	1.00249	0.252133	0.877767	1.00249	1.00249	0.00119544	0.348423	0.83492	0.258915	0.91415
Cluster_DOT6	0.807171	1.00656	0.610994	0.986395	0.668358	0.384313	0.234758	0.137056	0.0960588	0.961367	0.666146	0.729576	0.989588	0.613882	0.261629	0.0188074	0.313953	0.684431	1	1	1	0.856235	0.356275	0.6618	0.486367	0.22349	0.917935	0.616568	0.467425	1	0.566933	0.0570525	0.786086	0.785806	1	1	0.74779	0.608297	0.835768	1.00656	0.846504	0.37722	1.00656	1.00656	0.382684	0.541934	0.920935	0.50824	0.753863
Cluster_DrugResistance	0.938389	1.00172	0.87801	0.678457	1	0.485366	1	0.111766	0.17513	0.719876	0.442203	0.821266	1	0.663561	0.937221	0.869521	0.25834	0.229712	1	1	1	0.835977	1	0.0548738	0.02296	0.596434	0.859054	0.86559	0.139803	1	0.220101	1	0.907012	0.334275	1	1	1	0.301456	0.822852	1.00172	0.461437	0.871017	1.00172	1.00172	0.299926	0.615425	0.882623	0.229145	0.392347
Cluster_Endocytosis	0.0693092	1.00269	0.816709	0.828962	0.235946	0.969917	1	0.959982	0.415375	0.508564	0.18011	0.728589	0.846762	0.600651	0.909852	0.761938	0.803423	1	1	1	0.275736	0.756677	0.615079	0.632277	0.429729	0.352986	0.844277	0.660123	0.660596	0.137047	0.628636	1	0.998625	1	1	1	0.0161022	0.0206062	0.738269	1.00269	0.0718188	0.557342	1.00269	1.00269	1	0.75703	0.823397	0.0748375	0.843932
Cluster_FattyAcid	0.234394	1.00501	0.68629	0.609301	0.0889326	0.81155	0.985068	0.864019	0.434661	0.698759	0.236668	0.0682154	0.649518	0.389516	0.804364	0.557741	0.795205	0.756343	1	1	0.863717	0.595468	0.903589	0.732943	0.319803	0.225367	0.823523	0.827401	0.585059	0.445405	0.411959	1	0.909307	0.104939	1	0.193593	0.650954	0.966138	0.568815	1.00501	0.360234	0.0318797	1.00501	1.00501	1	0.00628729	0.696776	0.132498	0.701257
Cluster_FHL1	0.384296	1.00734	0.576464	0.000995177	0.102976	0.434356	0.687778	0.787663	0.443315	0.390126	0.76104	0.00924106	0.190758	0.514293	0.725176	0.974802	0.232003	0.909661	1	1	0.30536	0.828478	0.923911	0.312296	0.995517	0.479076	0.604861	0.904785	0.784916	0.482564	0.139264	1	0.332973	0.82144	1	1	0.785652	0.69691	0.804861	1.00734	0.615017	0.305914	1.00734	1.00734	0.181719	0.068808	0.589397	0.258777	0.894995
Cluster_FKH1	0.789393	1.00172	0.87801	0.289294	0.460174	0.485366	0.39694	0.564554	1	0.181807	0.167614	0.481786	1	0.860911	0.937221	0.869521	0.0664227	0.00867167	1	1	1	0.835977	0.75048	0.687723	0.921289	0.229235	0.859054	0.609705	0.500578	1	0.583245	1	0.718376	0.334275	1	1	0.0467182	0.689589	0.822852	1.00172	0.714455	0.871017	1.00172	1.00172	1	0.312923	0.882623	0.897086	0.652139
Cluster_FKH2	0.274512	1.00559	0.657037	0.119907	0.300297	0.850429	0.646096	0.569734	0.536625	0.325017	0.715039	0.90233	0.722612	0.931728	0.937201	0.707444	0.965773	0.00660699	1	1	0.891786	0.560799	0.804864	0.806078	0.403437	0.550127	0.985566	0.753494	0.893718	0.286072	0.0478056	1	0.550712	0.731157	1	1	0.690979	0.132826	0.532867	1.00559	0.0204351	0.564161	1.00559	1.00559	0.683742	0.127394	0.668248	0.104364	0.31488
Cluster_Flavin	0.92949	1.00096	0.9303	1	1	0.361341	0.162785	0.844099	0.193727	1	0.587245	0.210447	1	0.626108	0.40525	0.223469	1	0.414014	1	1	1	0.905298	0.537409	0.895745	0.521869	0.833693	0.752829	0.451346	0.319937	1	0.431462	1	0.61853	1	1	1	0.182904	1	0.897377	1.00096	0.47061	1	1.00096	1.00096	1	0.245588	0.933011	1	0.752548
Cluster_Flocculation	1	1.00038	0.971522	0.222723	1	0.665615	0.275735	1	0.303456	0.06679	1	1	1	0.813482	0.406819	1	1	1	1	1	0.141822	0.960996	1	0.822617	0.761575	0.721014	0.207909	0.727523	1	0.178619	0.714533	1	0.60936	1	1	1	1	0.228781	0.957625	1.00038	0.234519	0.569175	1.00038	1.00038	1	0.570379	0.972653	0.737073	0.703928
Cluster_FZF1	0.895871	1.00211	0.852963	1	0.529359	0.670028	0.503967	0.23338	0.564999	0.310259	0.857442	1	0.770845	0.856423	0.940222	0.78519	0.343358	1	1	1	0.0418848	0.803315	0.816779	0.959571	0.301125	0.77634	0.939873	0.503403	1	1	0.764603	1	0.0715563	0.391887	1	1	1	1	0.787924	1.00211	0.689338	0.990306	1.00211	1.00211	1	0.727819	0.858445	0.246043	0.381866
Cluster_GAL4	1	1.00096	0.9303	1	0.289914	0.769471	0.162785	0.492965	1	0.385138	0.1875	0.615643	1	0.886216	0.40525	0.55704	0.0957474	1	1	1	1	0.905298	0.537409	0.301173	0.826859	0.833693	0.752829	0.840716	1	0.0723741	0.826585	1	1	1	1	1	1	1	0.897377	1.00096	0.963599	0.559273	1.00096	1.00096	1	0.245588	0.933011	0.475981	0.417583
Cluster_Galactose	0.19258	1.00077	0.943845	1	1	0.442967	1	0.366542	1	0.276119	1	0.142191	1	0.965246	0.16543	0.119293	1	1	1	1	0.263575	0.923499	1	0.112119	0.704863	0.987855	0.618872	0.52922	1	1	0.510486	1	0.84747	1	1	0.032493	1	0.405284	0.91703	1.00077	0.289282	0.425651	1.00077	1.00077	1	0.325252	0.946045	0.66811	0.618562
Cluster_GAT1	0.25567	1.00249	0.828622	0.0022099	0.0499841	0.0707307	0.877456	0.611279	0.659382	0.692808	0.647764	0.177135	1	0.000634274	0.463288	0.476225	0.163428	0.385298	1	1	1	0.771917	0.573299	0.872026	0.320291	0.688761	0.372863	0.126177	0.250406	0.347631	0.112217	1	0.575184	1	1	1	1	0.81557	0.754466	1.00249	0.252133	0.479776	1.00249	1.00249	1	0.348423	0.83492	0.845718	0.91415
Cluster_GAT3	0.653681	1.00038	0.971522	0.222723	1	0.665615	1	0.0962607	1	0.450227	0.0262639	1	0.234814	0.322655	0.868898	1	1	1	1	1	1	0.960996	1	0.822617	0.261752	0.721014	0.704136	0.978404	1	1	0.714533	1	0.60936	1	1	1	1	1	0.957625	1.00038	0.734123	1	1.00038	1.00038	1	0.570379	0.972653	0.737073	0.703928
Cluster_GCN4	0.370704	1.00501	0.68629	1	0.83204	0.267846	0.343633	0.000312099	0.944498	0.108665	0.0478097	0.0682154	0.413669	0.546049	0.360544	0.557741	0.554109	0.499063	1	1	0.298893	0.595468	0.903589	0.732943	0.00643372	0.811998	0.39796	0.666834	1	0.222268	0.0724139	1	0.68899	0.691918	1	0.0189397	1	0.843368	0.568815	1.00501	0.794309	0.562646	1.00501	1.00501	1	0.0888155	0.696776	0.894104	0.256937
Cluster_GCR1	0.112498	1.00172	0.87801	0.678457	1	0.485366	0.0330151	0.821973	0.803777	0.719876	0.0437484	0.821266	0.700376	0.663561	0.937221	0.372176	1	0.618031	1	1	0.0237987	0.835977	0.75048	0.966165	0.9836	0.229235	1	0.86559	0.500578	0.203516	0.583245	1	0.454124	1	1	1	1	1	0.822852	1.00172	0.0751814	0.375035	1.00172	1.00172	0.299926	0.844143	0.882623	0.468477	0.0534192
Cluster_GCR2	0.678308	1.00249	0.828622	0.805937	0.5897	0.278834	0.597889	0.819496	0.904942	0.979624	0.146406	0.916938	0.216587	0.2696	0.984061	0.995737	1	0.0354694	1	1	0.630358	0.771917	0.865479	0.954774	0.991064	0.119008	0.914366	0.703286	1	0.722076	0.674154	1	0.575184	1	1	1	1	1	0.754466	1.00249	0.110029	0.877767	1.00249	1.00249	1	0.926898	0.83492	0.944422	0.372327
Cluster_GeneralTFs	0.41109	1.00559	0.657037	0.974357	0.300297	0.7229	0.438212	0.720979	0.9647	0.903793	0.517599	0.585549	0.294196	0.499529	0.782453	0.829446	0.965773	0.808173	0.0381963	1	0.160907	0.560799	0.933718	0.688268	0.690932	0.864322	0.60452	0.364663	0.893718	0.942783	0.0478056	1	0.95773	0.00801369	1	1	1	0.703914	0.532867	1.00559	0.828383	0.409414	1.00559	1.00559	0.311304	0.583034	0.668248	0.836189	0.919177
Cluster_GLN3	0.589645	1.00423	0.7273	0.492331	0.778861	0.402394	0.860983	0.216603	0.98143	0.708958	0.488646	0.916415	0.782054	0.901403	0.600814	0.0398901	0.71201	1	1	1	0.814691	0.645014	0.386726	0.224142	0.626927	0.333588	0.976457	0.59086	0.0752784	0.624551	0.315901	1	0.777206	1	1	0.166394	0.589456	0.942929	0.620509	1.00423	0.525427	0.920072	1.00423	1.00423	0.582187	0.991689	0.736688	0.697694	0.9929
Cluster_Glutamate
Cluster_Glutathione	0.784285	1.00115	0.997067	1	1	0.919756	0.620233	0.601968	1	0.833964	1	1	0.552124	0.942369	0.973975	0.66672	1	0.473454	1	1	1	0.994528	1	0.948464	0.677954	0.774517	1	0.95518	1	1	0.94879	1	0.40383	1	1	1	1	1	0.878141	1.00115	0.626489	1	1.00115	1.00115	1	0.546405	0.997295	0.632013	0.843678
Cluster_Glycerol	0.0286186	1.00077	0.943845	1	0.239568	0.843133	0.108086	1	1	0.00445112	0.014939	0.142191	1	0.782172	0.541457	0.423612	0.371425	0.347879	1	1	1	0.923499	1	0.79558	0.943199	0.51979	0.249512	0.894379	0.265397	0.00304277	0.510486	1	0.481138	0.165353	1	0.032493	0.149204	0.0751448	0.91703	1.00077	0.289282	0.120357	1.00077	1.00077	1	0.325252	0.946045	0.293459	0.912398
Cluster_Glycogen	0.19258	1.00077	0.943845	1	1	0.978523	0.475511	0.366542	0.5149	0.0556341	0.507296	1	1	0.420811	0.541457	0.119293	1	1	1	1	1	0.923499	1	0.438837	0.704863	0.51979	0.912521	0.894379	1	0.325386	0.884396	1	1	1	1	1	1	1	0.91703	1.00077	0.92936	0.814464	1.00077	1.00077	0.14649	0.325252	0.946045	0.293459	0.249253
Cluster_GTS1	0.99592	1.00365	0.759636	0.394391	0.361074	0.0207771	0.1409	0.040539	0.967985	0.903704	0.965526	0.973718	0.707799	0.102867	0.6237	0.980275	1	0.301684	1	1	0.0463167	0.684833	0.283211	0.412386	0.361358	0.0444706	0.198281	0.207748	0.417081	0.543145	0.662726	1	0.421881	1	1	0.145408	1	0.413053	0.662311	1.00365	0.782371	0.0778024	1.00365	1.00365	0.00539665	0.839561	0.768094	0.28392	0.197807
Cluster_HAL9	0.951206	1.00249	0.828622	0.192665	1	0.278834	0.033055	0.0223297	0.659382	0.692808	0.146406	0.916938	0.497745	0.692628	0.683228	0.116983	0.42503	1	1	1	0.630358	0.771917	0.865479	0.296285	0.152301	0.880323	0.914366	0.96858	0.633326	0.347631	0.871551	1	0.174815	1	1	0.101878	0.408803	0.81557	0.754466	1.00249	0.252133	0.705467	1.00249	1.00249	0.088306	0.807254	0.83492	0.114027	0.590107
Cluster_HAP2	0.164612	1.00307	0.793389	1	0.286361	0.0383426	1	0.781596	0.00954322	0.625422	0.0332299	1	0.613558	0.109837	0.814128	0.28888	0.844244	0.819527	1	1	0.706316	0.727085	0.915393	0.268331	0.438738	0.557336	0.994254	0.0781929	0.709217	0.450263	0.0676821	1	0.216673	1	1	1	1	0.0366131	0.706902	1.00307	0.732998	0.998826	1.00307	1.00307	1	0.824317	0.80082	0.997186	0.651907
Cluster_HAP3	0.326764	1.00443	0.716826	0.523238	0.191949	0.176323	0.975717	0.956792	0.328603	0.0499373	0.312844	0.79031	0.32369	0.275122	0.537457	0.125033	0.735136	0.692858	1	1	0.82839	0.632258	0.658154	0.034846	0.963675	0.534778	0.955121	0.0255723	0.517598	0.0577757	0.514041	1	0.514005	1	1	1	1	0.0523797	0.607165	1.00443	0.439441	0.855643	1.00443	1.00443	0.598473	0.675884	0.726504	0.976933	0.796572
Cluster_HAP4	0.0995131	1.00443	0.716826	0.286284	0.793553	0.176323	0.687715	0.886402	0.0719683	0.113812	0.00703962	0.928425	0.151961	0.597492	0.827953	0.853034	0.469192	0.692858	1	1	1	0.632258	0.658154	0.311044	0.545123	0.879084	0.658454	0.321333	0.517598	0.0577757	0.28618	1	0.514005	0.64698	1	1	0.605773	0.30489	0.607165	1.00443	0.439441	0.855643	1.00443	1.00443	0.223902	0.491835	0.726504	0.450459	0.657771
Cluster_HAP5	0.957364	1.00443	0.716826	0.775115	0.191949	0.0570365	0.877484	0.765742	0.0261244	0.882384	0.907295	0.928425	0.56369	0.275122	0.827953	0.853034	0.735136	0.91482	1	1	1	0.632258	0.223526	0.0864145	0.380809	0.303409	0.896169	0.127464	0.830822	0.64907	0.0207767	1	0.207459	1	1	1	0.605773	0.30489	0.607165	1.00443	0.604247	0.23778	1.00443	1.00443	0.223902	0.820634	0.726504	0.614938	0.796572
Cluster_Heme	0.312202	1.00134	0.903782	0.586172	1	0.24041	1	0.925916	1	1	0.710361	0.737876	0.60828	0.352348	0.779804	0.187439	0.0326688	0.526874	1	1	0.414663	0.869954	1	0.374476	0.944922	0.714204	0.695312	0.988792	0.417197	1	0.308186	1	0.524599	0.271232	1	1	1	1	0.859314	1.00134	0.747068	0.189278	1.00134	1.00134	1	0.458026	0.907472	0.752039	0.404078
Cluster_HIR1	0.905279	1.00153	0.890804	0.242861	1	0.196084	0.725059	1	0.391383	0.653943	1	0.00555749	0.657404	0.7732	0.995563	0.965148	0.605043	0.574885	1	1	1	0.852798	0.32008	0.272473	0.870429	0.270034	0.992367	0.899855	0.460492	0.545041	0.26045	1	0.137167	1	1	1	0.276238	0.646463	0.840887	1.00153	0.329431	0.279863	1.00153	1.00153	1	0.105684	0.894962	0.838196	0.992346
Cluster_HIR2	0.938389	1.00172	0.87801	1	0.115421	0.159924	0.138448	0.564554	0.803777	0.932405	1	0.0550413	0.313627	0.663561	0.578341	0.869521	0.25834	0.618031	1	1	0.497783	0.835977	0.375615	0.0548738	0.528704	0.596434	0.652575	0.609705	0.139803	0.587731	0.220101	1	0.216345	1	1	1	1	1	0.822852	1.00172	0.223827	0.647818	1.00172	1.00172	1	0.079779	0.882623	0.897086	0.392347
Cluster_Histidine	0.195305	1.00115	0.916946	1	1	0.694328	1	0.27496	0.662209	1	1	0.280939	1	0.478307	0.622465	0.66672	0.501719	1	1	1	1	0.887452	0.206735	0.500358	0.365785	0.774517	0.843907	0.783485	1	1	0.765483	1	0.146269	1	1	1	1	1	0.878141	1.00115	0.875365	0.66892	1.00115	1.00115	1	0.838912	0.920154	0.878287	0.264878
Cluster_HMS1	0.985661	1.00153	0.890804	0.242861	0.0125183	0.196084	0.339498	0.764769	0.391383	0.125759	0.381183	0.783546	0.264409	0.519305	0.399067	0.0974317	1	0.574885	1	1	1	0.852798	0.32008	0.791922	0.388989	0.270034	0.992367	0.279926	1	0.545041	0.886947	1	0.348444	1	1	0.063954	1	0.646463	0.840887	1.00153	0.957543	0.965632	1.00153	1.00153	1	0.8935	0.894962	0.958983	0.536676
Cluster_HSF1	0.157572	1.00346	0.770727	0.360527	0.0274753	0.570396	0.275118	0.857853	0.82416	0.966813	0.154184	0.191244	0.678725	0.452445	0.690745	0.423813	0.602301	0.854355	1	1	0.386504	0.69864	0.24952	0.306445	0.961259	0.22063	0.789813	0.732951	0.750888	1	0.867193	1	0.0915564	0.557129	1	1	1	0.903852	0.676856	1.00346	0.35564	0.427917	1.00346	1.00346	1	0.735641	0.778854	0.724515	0.138422
Cluster_IME4	0.24078	1.00288	0.804966	0.258343	0.642323	0.459585	0.391214	0.519879	0.462475	0.341788	0.0812356	0.94339	1	0.705183	0.947977	0.931008	0.221814	1	1	1	0.682907	0.965866	1	0.339173	0.336174	0.0857302	0.961796	0.83197	0.685843	0.160032	0.300697	1	0.158099	1	1	0.116623	1	0.857862	0.722417	1.00288	0.450783	0.814203	1.00288	1.00288	1	0.703904	0.812031	0.128251	0.888787
Cluster_INO2	0.164612	1.00307	0.793389	0.867152	1	0.661483	0.433912	0.200193	0.76928	0.823693	0.103056	0.795217	0.130536	0.422574	0.814128	0.949099	0.252393	0.0708909	1	1	0.706316	0.727085	0.405714	0.457244	0.0465905	0.280288	0.652483	0.800418	0.335241	0.793274	0.773534	1	0.216673	0.155531	1	1	1	0.0366131	0.706902	1.00307	0.0835033	0.292296	1.00307	1.00307	1	0.928226	0.80082	0.361931	0.271184
Cluster_INO4	0.476472	1.00346	0.770727	0.646593	1	0.999554	0.515513	0.857853	0.346446	0.312128	0.332135	0.968158	0.396203	0.638281	0.835207	0.972799	0.8766	0.101631	1	1	0.74809	0.69864	0.937901	0.672754	0.631381	0.475271	0.442558	0.732951	0.390307	0.513413	0.986218	0.0305752	0.195253	0.0424907	1	1	0.517184	0.167883	0.94436	1.00346	0.200077	0.427917	1.00346	1.00346	1	0.539577	0.975196	0.0981564	0.441904
Cluster_InvasiveGrowth	0.337387	1.00096	0.9303	1	0.0381827	0.361341	1	0.176906	1	0.776004	0.1875	1	0.487931	0.283946	0.745768	0.55704	1	1	1	1	1	0.905298	1	0.895745	0.521869	0.441314	0.952444	0.840716	0.319937	1	0.826585	1	0.904706	1	1	1	1	0.477774	0.897377	1.00096	0.168397	0.878262	1.00096	1.00096	1	0.902052	0.933011	0.171778	0.752548
Cluster_Isoleucine	0.479469	1.00115	0.916946	1	1	0.294744	0.220991	0.078852	0.662209	0.183009	0.252301	1	0.0292042	0.773909	0.973975	0.919289	0.501719	0.473454	1	1	1	0.887452	1	0.500358	0.365785	0.952045	0.974151	0.994567	1	0.445973	0.94879	1	0.72588	1	1	0.00097004	1	0.541441	0.878141	1.00115	0.314732	0.339979	1.00115	1.00115	1	0.838912	0.920154	0.878287	0.843678
Cluster_IXR1	0.678308	1.00249	0.828622	1	0.5897	0.561063	0.597889	0.945506	0.367011	0.0918871	0.647764	0.400146	0.82476	0.479649	0.943976	0.876033	0.779169	0.751104	1	1	0.630358	0.771917	0.573299	0.511423	0.738348	0.119008	0.785433	0.96858	0.633326	0.347631	0.379893	1	0.352696	1	1	1	0.408803	0.482178	0.754466	1.00249	0.669087	0.118787	1.00249	1.00249	0.402646	0.807254	0.83492	0.258915	0.590107
Cluster_LEU3	0.272217	1.00211	0.852963	0.750188	0.161846	0.106365	0.0677483	0.460746	0.564999	0.310259	0.857442	0.878146	0.770845	0.678858	0.830231	0.933341	1	0.691651	1	1	1	0.803315	0.816779	0.474343	0.128771	0.77634	0.618692	0.934916	1	1	0.474254	1	0.844443	1	1	1.2542e-06	1	1	0.787924	1.00211	0.0256967	0.556675	1.00211	1.00211	0.353312	0.471463	0.858445	0.465326	0.819631
Cluster_Leucine	0.92949	1.00096	0.9303	1	1	0.361341	1	0.176906	0.595193	0.0176631	1	0.615643	1	0.626108	0.745768	0.55704	1	1	1	1	1	0.905298	0.537409	0.301173	0.2023	0.833693	0.752829	0.451346	0.0472376	1	0.826585	1	0.61853	1	1	0.000650087	1	1	0.897377	1.00096	0.168397	0.559273	1.00096	1.00096	1	0.643907	0.933011	0.964601	0.95236
Cluster_Lysine	0.708288	1.00153	0.890804	1	1	0.550692	0.339498	0.0662303	0.764821	1	0.126326	0.418188	1	0.927522	0.399067	0.819645	0.0480971	1	1	1	1	0.852798	0.32008	0.272473	0.0404516	0.270034	0.537121	0.279926	1	1	0.886947	1	0.630292	0.303463	1	1	0.00295297	1	0.840887	1.00153	0.12473	0.821417	1.00153	1.00153	1	0.105684	0.894962	0.608443	0.789909
Cluster_MAC1	0.178973	1.0023	0.840706	0.779817	0.18614	0.322254	0.0900674	0.771446	0.614402	0.857115	1	0.644432	0.45449	0.77977	0.547881	0.394654	1	1	1	1	1	0.787461	0.0194821	0.37903	0.937851	0.140208	0.490136	0.746094	0.60387	1	0.132807	1	0.489612	1	1	1	1	0.17197	0.771015	1.0023	0.910872	0.39798	1.0023	1.0023	1	0.168079	0.846602	0.780707	0.0387534
Cluster_MAL13	0.418379	1.00423	0.7273	0.492331	1	0.200967	0.41931	0.368353	0.50538	0.185672	0.488646	0.916415	0.293824	0.336212	0.755275	0.671792	0.0271438	0.388382	1	1	0.489324	0.645014	0.627232	0.224142	0.168981	0.333588	0.587651	0.59086	0.817204	0.144725	0.55032	1	0.986242	0.253472	1	0.166394	0.215681	0.942929	0.620509	1.00423	0.358705	0.329475	1.00423	1.00423	1	0.343729	0.736688	0.536274	0.417732
Cluster_MAL33	0.921549	1.00346	0.770727	0.360527	0.708909	0.90318	0.515513	0.950336	0.961615	0.722903	0.332135	0.846949	0.396203	0.452445	0.505562	0.423813	0.8766	0.854355	1	1	0.74809	0.69864	0.102174	0.489524	0.790102	0.475271	0.269347	0.233829	0.390307	0.234588	0.208035	1	0.540002	1	1	1	1	0.903852	0.94436	1.00346	0.852712	0.252268	1.00346	1.00346	0.510204	0.323527	0.778854	0.364895	0.789339
Cluster_Maltose	0.157572	1.00346	0.770727	0.360527	0.708909	0.570396	0.772847	0.50425	0.346446	0.51508	0.577435	0.846949	0.396203	0.7952	0.972583	0.912106	0.602301	0.854355	1	1	0.74809	0.69864	0.102174	0.0215876	0.446501	0.716755	0.901874	0.997657	0.390307	0.234588	0.867193	1	0.195253	0.557129	1	1	1	0.662936	0.676856	1.00346	0.852712	0.252268	1.00346	1.00346	0.510204	0.539577	0.778854	0.549588	0.441904
Cluster_ManualAFT1targets	0.60492	1.00134	0.903782	0.00506816	0.380853	0.24041	0.280449	0.692183	1	0.876935	0.710361	0.737876	1	0.869651	0.50446	0.187439	1	1	1	1	1	0.869954	0.660235	0.132423	0.944922	0.714204	0.985952	0.72489	1	1	0.308186	1	0.524599	1	1	1	1	0.205948	0.859314	1.00134	0.465717	0.755285	1.00134	1.00134	0.242156	0.139992	0.907472	0.928786	0.694946
Cluster_ManualG1genes	0.617938	1.00773	0.559928	0.713649	1	0.0142441	0.731698	0.615219	0.916593	0.32869	0.968395	0.558696	0.385487	0.762719	0.507918	0.649924	0.449837	0.104181	1	1	0.953601	0.449943	0.516856	0.585853	0.372049	0.257491	0.342948	0.627434	0.578759	0.319086	0.11346	1	0.429581	1	1	1	1	0.359634	0.419294	1.00773	0.000543466	0.177784	1.00773	1.00773	0.795987	0.201564	0.573162	0.261403	0.234568
Cluster_ManualHAP1targets	0.150041	1.00637	0.61994	0.915658	0.374489	0.246672	0.558258	0.601282	0.2985	0.119953	0.0315378	0.850787	0.931403	0.671805	0.303681	0.463204	0.0624001	0.664359	1	1	0.92045	0.517665	0.96025	0.716028	0.797542	0.244445	0.704831	0.454055	0.714605	0.829223	0.759326	1	0.337956	0.431822	1	1	0.737327	0.583827	0.843349	1.00637	0.806865	0.852254	1.00637	1.00637	1	0.581259	0.924937	0.894771	0.990472
Cluster_ManualMethionine	0.370788	1.00365	0.759636	0.394391	0.361074	0.954465	0.798608	0.209626	0.967985	0.00300236	5.09886e-06	0.224852	0.921682	0.727459	0.259321	0.166582	0.147038	0.587768	1	1	1	0.684833	0.777697	0.412386	0.207361	0.436821	0.527382	0.207748	0.769432	0.0271882	0.841424	1	0.608906	0.576757	0.0427782	1	0.536359	0.413053	0.662311	1.00365	0.625262	0.836603	1.00365	1.00365	0.0352929	0.839561	0.768094	0.959678	0.526706
Cluster_ManualM-G1genes	0.312202	1.00134	0.903782	0.586172	0.380853	0.24041	0.676864	0.139667	0.326616	0.876935	0.710361	0.737876	0.60828	0.646252	0.936022	0.94696	0.556374	1	1	1	1	0.869954	0.660235	0.99766	0.245988	0.318085	0.695312	0.72489	0.417197	0.497939	0.920473	1	0.806393	0.271232	1	1	1	1	0.859314	1.00134	0.00622408	0.453005	1.00134	1.00134	1	0.934324	0.907472	0.471979	0.694946
Cluster_ManualYap1Targets	0.130109	1.00754	0.892897	0.694354	0.48207	0.40482	0.115354	0.0332806	0.000830497	0.57328	0.291741	0.695283	0.737832	0.458365	0.423339	0.731296	0.128057	0.0386008	1	1	0.555796	0.821403	0.672811	0.639026	0.206873	0.940898	0.4072	0.479031	0.327669	0.503424	0.601047	1	0.0270717	1	1	0.0403816	0.794198	1	0.42854	1.00754	0.548962	0.236155	1.00754	1.00754	0.787684	0.506012	0.899988	0.00754314	0.855077
Cluster_ManualZAP1targets	0.174029	1.0052	0.676399	0.635576	0.541694	0.102014	0.375247	0.779988	0.675191	0.245464	0.837496	0.517656	0.973281	0.931859	0.181174	0.178805	0.956776	0.944563	1	0.0356029	0.601573	0.583682	0.984585	0.797746	0.548812	0.0119464	0.108653	0.0134922	0.605944	0.1022	0.380679	1	0.737611	0.336357	1	1	1	0.655815	0.887106	1.0052	0.291264	0.616148	1.0052	1.0052	0.657537	0.49613	0.687135	0.598778	0.468095
Cluster_ManualZAP1targets-2	0.263608	1.01187	0.782348	0.594637	0.105958	0.103092	0.111383	0.540767	0.566258	0.299473	0.886067	0.757981	0.957255	0.713297	0.245921	0.237261	0.914211	0.424374	1	0.0788862	0.837575	0.295109	0.886156	0.482462	0.134481	0.0845621	0.24349	0.0976083	0.477055	0.208216	0.774552	1	0.535074	0.282598	1	1	0.916085	0.626278	0.85839	1.01187	0.851356	0.649311	1.01187	1.01187	0.0866814	0.458747	0.79522	0.419908	0.867505
Cluster_MATa1	0.993602	1.00269	0.816709	1	0.235946	0.509075	0.895754	0.858649	0.70005	0.508564	0.402048	0.931427	0.251779	0.784604	0.385342	0.167333	0.463858	0.162744	1	1	0.275736	0.756677	0.127734	0.0279525	0.429729	0.851462	0.679513	0.107578	0.660596	1	0.947793	1	0.652446	0.469127	1	1	1	0.838089	0.738269	1.00269	0.752242	0.340156	1.00269	1.00269	1	0.539863	0.823397	0.566832	0.942237
Cluster_Mating
Cluster_MBP1	0.307792	1.00481	0.696323	0.342568	0.82008	0.500937	0.74232	0.835885	0.935594	0.813627	0.795756	0.991696	0.383793	0.614704	0.922711	0.962417	0.776659	0.736552	1	1	1	0.607489	0.488145	0.655985	0.820875	0.677807	0.639151	0.936856	0.109626	0.69427	0.82129	1	0.0991146	0.303379	1	1	0.636498	0.826936	0.581324	1.00481	0.00462279	0.343864	1.00481	1.00481	1	0.230906	0.706549	0.749024	0.638425
Cluster_MCM1	0.945946	1.00307	0.793389	0.580876	0.286361	0.661483	0.433912	0.781596	1	0.823693	0.253733	0.795217	0.882834	0.78982	0.650613	0.852616	0.252393	0.0708909	1	1	1	0.727085	0.185329	0.268331	0.634563	0.557336	0.816019	0.294586	0.335241	0.450263	0.91232	1	0.593307	0.515112	1	1	1	0.597435	0.706902	1.00307	0.0288561	0.292296	1.00307	1.00307	1	0.423891	0.80082	0.196798	0.455886
Cluster_MET31	0.546077	1.00172	0.87801	1	1	0.159924	0.39694	0.0298019	0.803777	0.181807	0.000964165	0.821266	0.313627	0.663561	0.937221	0.977101	0.648381	1	1	1	1	0.835977	0.125705	0.00725133	0.101672	0.596434	0.652575	0.86559	1	0.587731	0.583245	1	0.985498	1	1	1	0.0467182	0.689589	0.822852	1.00172	0.461437	0.977459	1.00172	1.00172	1	0.312923	0.882623	0.897086	0.858794
Cluster_MET4	0.365462	1.0023	0.840706	0.424269	0.560561	0.83519	0.855951	0.134635	0.317987	0.377658	0.602645	0.141042	0.799605	0.0113618	0.968644	0.394654	0.0344471	0.722965	1	1	1	0.787461	1	0.182684	0.0847002	0.439868	0.992627	0.913339	1	0.693273	0.425164	1	0.270597	1	1	0.094415	0.384381	0.789924	0.771015	1.0023	0.774691	0.838005	1.0023	1.0023	0.378466	0.40692	0.846602	0.780707	0.489593
Cluster_MIG1	0.519582	1.00404	0.737925	0.729496	0.15835	0.0795508	0.080071	0.173209	0.466872	0.469586	0.685651	0.143762	0.759357	0.127386	0.0745876	0.778785	0.191703	0.359621	1	1	0.464606	0.658026	0.960961	0.879575	0.543161	0.970708	0.0424414	0.0351987	0.468753	0.598726	0.784637	1	0.559459	0.0629069	1	1	0.572466	0.744772	0.926711	1.00404	0.99883	0.438677	1.00404	1.00404	0.19509	0.950645	0.747014	0.160514	0.67872
Cluster_Mitochondria	0.425501	1.00656	0.610994	0.78457	0.184571	0.104086	0.586263	0.873589	0.327019	0.0363408	0.666146	0.228795	0.938536	0.22514	0.66916	0.371789	0.313953	0.25799	1	1	0.462205	0.507406	0.736257	0.390813	0.621381	0.591759	0.754573	0.104743	0.730054	0.0928194	0.205989	1	0.00914851	0.785806	1	1	1	0.227215	0.47789	1.00656	0.494751	0.153688	1.00656	1.00656	1	0.810733	0.62324	0.854339	0.244068
Cluster_MitochondrialRPs	0.134917	1.0093	0.498338	0.338752	0.624563	0.465158	0.941444	0.417608	0.968311	0.0904781	0.813364	0.461042	0.868379	0.591143	0.636341	0.108467	0.616813	0.54439	1	1	0.276846	0.383235	0.539227	0.0814539	0.620948	0.560012	0.755753	0.427909	0.702379	0.472336	0.370813	1	0.435546	1	1	1	0.857351	0.71191	0.352103	1.0093	0.585143	0.373965	1.0093	1.0093	0.561736	0.610212	0.512516	0.600715	0.317628
Cluster_MOT3	0.290845	1.00172	0.87801	0.289294	0.017869	0.779334	0.766074	0.294172	0.17513	0.0556994	0.167614	0.821266	0.313627	0.663561	0.998209	0.977101	0.25834	0.229712	1	1	0.138019	0.835977	0.125705	0.687723	0.101672	0.857465	0.964478	0.99944	0.500578	0.587731	0.220101	1	0.216345	1	1	1	1	0.301456	0.985168	1.00172	0.461437	0.375035	1.00172	1.00172	1	0.079779	0.882623	0.468477	0.652139
Cluster_mRNAprocessing	0.856205	1.01786	0.623379	0.859926	0.861879	0.275053	0.721831	0.0505848	0.237942	0.834314	0.630065	0.312958	0.349754	0.0171489	0.464035	0.897937	0.118544	0.44341	0.115684	1	0.0690181	0.161063	0.145327	0.150275	0.341208	0.972656	0.101471	0.197221	0.816109	0.937702	0.0445375	0.146233	0.29949	0.916513	1	1	1	0.135781	0.414918	1.01786	0.38108	0.936244	1.01786	1.01786	0.874831	0.337681	0.280121	0.725326	0.196535
Cluster_MSS11	0.0693092	1.00269	0.816709	0.828962	0.616911	0.24046	1	0.959982	0.70005	0.508564	0.688717	0.0802056	0.251779	0.0814456	0.789411	0.553713	0.803423	0.422391	1	1	0.0159972	0.756677	0.32262	0.0942244	0.813096	0.352986	0.679513	0.36796	0.660596	0.382729	0.0948152	0.0238535	0.108156	1	1	1	1	0.238318	0.738269	1.00269	0.0216819	0.0213273	1.00269	1.00269	0.42589	0.296212	0.823397	0.964651	0.27306
Cluster_MTH1	0.365462	1.0023	0.840706	0.044221	0.560561	0.614974	0.0900674	0.539163	0.886053	0.175462	0.602645	0.141042	0.799605	0.350388	0.76003	0.835974	0.136229	0.347204	1	1	1	0.787461	0.528308	0.60778	0.937851	0.140208	0.710518	0.147986	0.22209	0.311891	0.425164	1	0.270597	1	1	1	0.384381	0.439462	0.771015	1.0023	0.164684	0.838005	1.0023	1.0023	1	0.0343057	0.846602	0.169753	0.274138
Cluster_NDD1	0.847062	1.0052	0.676399	0.0911652	0.541694	0.783315	0.20453	0.469357	0.675191	0.73557	0.13463	0.872984	0.443218	0.478431	0.968933	0.869394	0.166767	0.0154498	1	1	0.873799	0.583682	0.551804	0.523822	0.258392	0.203307	0.989507	0.423615	0.875898	0.470686	0.769554	1	0.0907161	0.336357	1	0.200257	1	0.421219	0.556573	1.0052	0.0929046	0.304423	1.0052	1.0052	0.657537	0.320528	0.687135	0.301699	0.931553
Cluster_NRG1	0.25567	1.00249	0.828622	0.0580788	0.5897	0.979717	0.033055	1	0.0120944	0.0288764	0.354489	0.688847	0.82476	0.94662	0.248132	0.702445	0.779169	0.751104	1	1	0.630358	0.771917	0.573299	0.511423	0.534207	0.688761	0.0757487	0.703286	0.633326	0.0274319	0.379893	1	0.352696	1	1	1	1	0.482178	0.754466	1.00249	0.0360068	0.118787	1.00249	1.00249	0.402646	0.13529	0.83492	0.258915	0.91415
Cluster_NuclearProteinTargetting	0.312955	1.00617	0.629016	0.748091	0.356004	0.0492529	0.339073	0.0881222	0.799865	0.943789	0.134411	0.492099	0.923492	0.32068	0.983883	0.560258	0.0192046	0.218897	1	1	0.422428	0.528131	0.302552	0.365996	0.482663	0.118486	0.986529	0.99566	0.210173	0.588072	0.107667	1	0.0514275	0.765418	1	1	0.131293	0.766176	0.499172	1.00617	0.856409	0.282892	1.00617	1.00617	0.0338508	0.459539	0.640872	0.927412	0.371037
Cluster_PDR1	0.290845	1.00172	0.87801	1	0.460174	0.485366	0.138448	0.821973	0.803777	0.181807	0.796784	0.821266	1	0.403899	0.578341	0.372176	0.648381	1	1	1	0.138019	0.835977	0.75048	0.875281	0.768709	0.229235	0.964478	0.609705	0.139803	0.203516	0.583245	1	0.454124	1	1	1	1	0.301456	0.822852	1.00172	0.975716	0.647818	1.00172	1.00172	1	0.955197	0.882623	0.468477	0.0534192
Cluster_PentosePhosphate	0.00483348	1.00115	0.916946	0.00239571	0.336936	0.294744	0.220991	0.078852	0.260113	0.0421716	0.0578986	0.280939	1	0.186766	0.622465	0.66672	0.133472	1	1	1	1	0.887452	0.603544	0.948464	0.365785	0.374674	0.843907	0.783485	0.370438	0.000979484	0.364657	1	0.146269	1	1	0.0483505	1	0.541441	0.878141	1.00115	0.314732	0.920131	1.00115	1.00115	1	0.546405	0.920154	0.319949	0.843678
Cluster_Peroxisome	0.978035	1.00288	0.804966	0.84926	0.072159	0.707035	0.059874	0.151222	1	0.167423	1	0.498822	0.287704	0.308705	0.722151	0.811715	0.501096	0.79911	1	1	0.682907	0.965866	0.155532	0.171093	0.172904	0.600421	0.754693	0.83197	1	0.41699	0.583737	1	0.958719	0.492638	1	1	1	0.857862	0.960203	1.00288	0.818927	0.814203	1.00288	1.00288	0.448234	0.480211	0.98252	0.928382	0.75422
Cluster_PHD1	0.808725	1.00288	0.804966	0.544796	0.642323	0.206748	0.173846	0.970727	1	0.56921	0.448543	0.763938	0.57736	0.509187	0.722151	0.625051	0.825018	0.458293	1	1	1	0.741735	0.901247	0.951336	0.950968	0.820258	0.754693	0.83197	0.307137	0.771836	0.93132	1	0.314426	1	1	1	1	1	0.722417	1.00288	0.261632	0.102817	1.00288	1.00288	1	0.703904	0.812031	0.269044	0.566148
Cluster_PHO4	0.290845	1.00172	0.87801	0.289294	1	0.485366	0.39694	0.111766	0.803777	0.42318	0.442203	0.481786	1	0.860911	0.30943	0.372176	0.648381	0.618031	1	1	1	0.835977	0.75048	0.875281	0.528704	0.596434	0.392803	0.609705	0.500578	0.587731	0.962551	1	0.454124	1	1	1	1	0.0861462	0.822852	1.00172	0.461437	0.871017	1.00172	1.00172	1	0.955197	0.882623	0.07769	0.652139
Cluster_Phospholipid	0.897803	1.00443	0.957724	0.127351	0.793553	0.953383	0.454776	0.424189	0.542596	0.569172	0.907295	0.79031	0.56369	0.597492	0.827953	0.556541	0.735136	0.692858	1	1	0.513314	0.632258	0.861038	0.472831	0.380809	0.534778	0.334268	0.555714	0.517598	0.3671	0.514041	0.0389195	0.819441	0.270127	0.0515675	1	1	0.789358	0.607165	1.00443	0.752653	0.726082	1.00443	1.00443	1	0.820634	0.726504	0.450459	0.0460249
Cluster_Polyamine	0.880128	1.00077	0.943845	1	1	0.442967	1	0.773872	1	0.69783	1	0.142191	1	0.782172	0.541457	0.813163	1	1	1	1	0.263575	0.923499	1	0.112119	0.704863	0.889429	0.618872	0.52922	1	0.325386	0.884396	1	0.84747	1	1	1	1	0.0751448	0.91703	1.00077	0.289282	0.814464	1.00077	1.00077	1	0.747165	0.946045	0.93092	0.618562
Cluster_primig-EarlySpo	0.923979	1.0052	0.676399	0.84654	1	0.622212	0.789045	0.888028	0.847945	0.569918	0.265822	0.517656	1	0.988288	0.091089	0.0445141	0.812376	0.944563	1	1	0.873799	0.583682	0.763083	0.130009	0.548812	0.613785	0.108653	0.0766574	0.605944	0.470686	0.188661	1	0.288073	0.336357	1	1	0.0204676	0.225946	0.887106	1.0052	0.995312	0.871998	1.0052	1.0052	0.282205	0.954514	0.687135	0.921677	0.756801
Cluster_primig-LateSpo	0.468858	1.01968	0.232616	0.852824	0.905858	0.227411	0.831848	0.777962	0.492516	0.987418	0.672071	0.776618	0.894691	0.292701	0.36253	0.558745	0.414844	0.00209057	0.126474	1	0.943694	0.134214	0.99251	0.297281	0.394164	0.155315	0.426764	0.0626756	0.762602	0.732482	0.0773458	1	0.496251	0.940315	0.206986	1	0.76436	0.445866	0.363207	1.01968	0.574245	0.726029	1.01968	1.01968	0.752567	0.119668	0.246691	0.0379408	0.795786
Cluster_primig-MidSpo	0.370704	1.00501	0.68629	0.962503	0.521078	0.463538	1	0.266227	0.251483	0.698759	0.41664	0.292104	0.855027	0.993492	0.895054	0.557741	0.148392	0.938277	1	1	0.580689	0.595468	0.982002	0.732943	0.319803	0.433248	0.908677	0.827401	0.585059	0.715009	0.012518	1	0.236198	0.0257918	1	0.193593	0.27509	0.843368	0.568815	1.00501	0.794309	0.144356	1.00501	1.00501	1	0.200277	0.696776	0.525417	0.0751033
Cluster_Proline	0.19258	1.00077	0.998805	1	1	0.442967	0.475511	0.773872	1	0.69783	0.507296	0.534603	1	0.782172	0.541457	0.119293	0.371425	0.347879	1	1	1	0.923499	1	0.968568	0.943199	0.889429	0.912521	0.894379	1	1	0.884396	1	0.151473	0.165353	1	1	0.149204	1	0.91703	1.00077	0.92936	0.425651	1.00077	1.00077	1	0.996425	0.946045	1	1
Cluster_Proteasome	0.000788852	1.00462	0.706501	0.951699	0.807271	0.154307	0.489491	0.991041	0.578318	0.430553	0.91962	0.621718	0.593683	0.955504	0.311775	0.951029	0.0405958	0.444808	1	0.0317015	0.53655	0.619751	0.876843	0.839109	0.872507	0.941726	0.260709	0.292776	0.843429	0.672301	0.690396	1	0.0713471	0.662641	1	1	0.245314	0.808969	0.594105	1.00462	0.807294	0.952177	1.00462	1.00462	1	0.981973	0.716458	0.995314	0.841867
Cluster_Purine	0.111436	1.00288	0.804966	1	0.261144	0.707035	0.391214	0.0190369	0.462475	0.341788	0.725667	0.498822	0.866004	0.308705	0.315738	0.0364964	0.501096	0.458293	1	1	1	0.741735	0.051289	0.543195	0.0704078	0.820258	0.08374	0.0917174	1	0.41699	0.300697	1	0.517238	0.139978	1	1	1	0.0997744	0.722417	1.00288	0.818927	0.414772	1.00288	1.00288	1	0.480211	0.812031	0.97784	0.961674
Cluster_PUT3	0.0149643	1.00365	0.759636	0.0649304	0.126837	0.292514	0.1409	0.371588	0.387065	0.0350573	0.371905	0.42718	0.0792071	0.727459	0.125632	0.0762163	1	0.301684	1	1	1	0.684833	0.946801	0.876923	0.361358	0.85332	0.527382	0.6978	0.769432	0.543145	0.0408087	1	0.608906	0.576757	1	1	0.536359	1	0.662311	1.00365	0.14531	0.495189	1.00365	1.00365	0.0352929	0.120811	0.768094	0.28392	0.526706
Cluster_Pyrimidine	0.855981	1.00307	0.793389	0.292234	0.286361	0.661483	0.433912	0.374535	0.76928	0.823693	0.253733	0.544982	0.613558	0.0384365	0.0364085	0.0585756	0.844244	0.819527	1	1	0.706316	0.727085	0.405714	0.00198057	0.122806	0.787124	0.134117	0.0781929	1	0.450263	0.91232	1	0.0995249	0.155531	1	1	0.476433	0.308059	0.955141	1.00307	0.950195	1	1.00307	1.00307	1	0.423891	0.80082	0.740592	0.455886
Cluster_RAP1	0.290845	1.00172	0.87801	1	1	0.485366	0.39694	0.821973	1	0.181807	1	0.481786	0.313627	0.403899	0.106589	0.869521	0.648381	1	1	1	1	0.835977	1	0.687723	0.921289	0.857465	0.0535471	0.609705	0.500578	0.203516	0.583245	1	0.718376	0.334275	1	1	1	1	0.822852	1.00172	0.893934	0.871017	1.00172	1.00172	0.299926	0.079779	0.882623	0.07769	0.652139
Cluster_RCS1	0.00466061	1.00172	0.87801	0.0803432	1	0.485366	0.39694	0.564554	0.45317	0.719876	0.442203	0.821266	1	0.176312	0.807332	0.977101	0.25834	1	1	1	0.497783	0.835977	0.125705	0.429885	0.768709	0.229235	0.652575	0.609705	1	0.587731	0.220101	1	0.718376	1	1	0.0716618	1	1	0.822852	1.00172	0.714455	0.977459	1.00172	1.00172	1	0.991108	0.882623	0.720416	0.652139
Cluster_REB1	0.445894	1.00385	0.748703	0.703874	0.746278	0.258901	0.821746	0.792478	0.666327	0.118808	0.0912126	0.260029	0.734642	0.985897	0.210859	0.045314	0.168847	0.616335	1	0.0264785	0.439197	0.671297	0.559818	0.689905	0.953771	0.931495	0.950722	0.184269	0.0133799	0.110806	0.382083	1	0.492011	0.220278	0.0449825	1	0.554777	0.92592	0.648076	1.00385	0.70139	0.0166025	1.00385	1.00385	0.547618	0.802428	0.757482	0.367179	0.764952
Cluster_RFX1	0.0693092	1.00269	0.816709	0.225036	1	0.24046	1	0.449638	0.70005	0.743056	0.402048	0.450394	1	0.600651	0.193248	0.336746	0.19206	0.422391	1	1	1	0.756677	0.88474	0.0942244	0.429729	0.851462	0.679513	0.36796	0.660596	0.74818	0.338435	0.0238535	0.241473	0.124795	1	1	1	0.838089	0.738269	1.00269	0.558213	0.764716	1.00269	1.00269	1	0.897658	0.823397	0.89385	0.471595
Cluster_RGM1	0.337387	1.00096	0.9303	0.467456	0.289914	0.953627	0.553693	0.844099	0.193727	0.385138	0.0328603	0.615643	0.487931	0.626108	0.40525	0.55704	1	1	1	1	1	0.905298	0.537409	0.301173	0.826859	0.441314	0.752829	0.840716	1	0.38864	0.431462	1	0.61853	1	1	1	1	1	0.897377	1.00096	0.963599	1	1.00096	1.00096	1	0.245588	0.933011	0.796196	0.95236
Cluster_RGT1	0.689806	1.00404	0.737925	0.729496	0.763128	0.441698	0.842469	0.0334727	0.69957	0.8317	0.975834	0.982096	0.264346	0.246268	0.0745876	0.144098	0.912995	0.894428	1	1	0.0637473	0.658026	0.960961	0.0662789	0.371643	0.606905	0.3411	0.38449	0.802492	0.598726	0.784637	1	0.728044	0.236843	1	1	0.572466	0.102863	0.634144	1.00404	0.442066	0.438677	1.00404	1.00404	0.565245	0.206345	0.747014	0.289514	0.818018
Cluster_RIM101	0.747041	1.00423	0.7273	0.492331	0.432716	0.0674092	0.860983	0.110529	0.293589	0.858976	0.979768	0.916415	0.782054	0.0390766	0.425861	0.818907	0.71201	0.177473	1	1	0.489324	0.645014	0.627232	0.374352	0.168981	0.133881	0.263754	0.144322	0.220803	0.624551	0.315901	1	0.160099	1	1	1	1	1	0.620509	1.00423	0.912246	0.675889	1.00423	1.00423	0.582187	0.991689	0.736688	0.536274	0.417732
Cluster_RLM1	0.905279	1.00153	0.890804	1	0.0937426	0.196084	0.103303	0.764769	0.764821	0.342722	0.757386	1	0.0675243	0.7732	0.399067	0.819645	0.215691	0.574885	1	0.0106645	1	0.852798	1	0.93587	0.388989	0.654441	0.271853	0.279926	1	1	0.26045	1	0.865093	1	1	1	1	0.646463	0.840887	1.00153	0.834108	0.0986923	1.00153	1.00153	1	0.380146	0.894962	0.335515	0.536676
Cluster_RME1	0.905279	1.00153	0.890804	0.242861	0.0937426	0.830901	0.725059	0.948937	0.764821	0.342722	0.757386	1	0.657404	0.252174	0.995563	0.965148	0.605043	1	1	1	0.112637	0.852798	0.708829	0.93587	0.388989	0.654441	0.94105	0.980165	1	0.545041	0.26045	1	0.630292	0.303463	1	1	1	0.253609	0.840887	1.00153	0.602002	0.556891	1.00153	1.00153	0.0359723	0.691664	0.894962	0.608443	0.536676
Cluster_RNAPol	0.200405	1.00793	0.551836	0.732036	0.940244	0.349012	0.879477	0.863854	0.83175	0.364021	0.972368	0.162794	0.773304	0.476495	0.223925	0.206621	0.671995	1	1	1	0.590414	0.441013	0.00342879	0.0629915	0.920162	0.400491	0.284366	0.427313	1	0.180992	0.70487	1	0.823418	0.270837	1	1	0.0217622	0.8916	0.410246	1.00793	0.30299	0.0746156	1.00793	1.00793	0.476798	0.178767	0.56521	0.677526	0.0338379
Cluster_ROX1	0.68268	1.00096	0.9303	1	1	0.769471	0.162785	0.844099	0.193727	0.385138	0.587245	0.210447	0.487931	0.626108	0.40525	0.55704	1	1	1	1	1	0.905298	0.151659	0.301173	0.521869	0.441314	0.13723	0.840716	1	0.38864	0.431462	1	0.61853	1	1	1	1	0.477774	0.897377	1.00096	0.47061	0.0504494	1.00096	1.00096	1	0.245588	0.933011	0.171778	0.95236
Cluster_RPH1	0.730426	1.00211	0.852963	0.13226	1	0.872418	0.503967	0.713375	0.564999	0.962883	0.553283	1	0.150147	0.856423	0.177327	0.136002	1	0.691651	1	1	1	0.803315	0.199588	0.704866	0.531575	0.77634	0.382364	0.787905	1	0.661491	0.474254	1	0.844443	1	1	1	1	0.39488	0.787924	1.00211	0.865478	0.556675	1.00211	1.00211	0.353312	0.893869	0.858445	0.696164	0.381866
Cluster_RPs	0.274104	1.01009	0.4701	0.0378645	0.678628	0.23307	0.238612	0.981025	0.646904	0.100565	0.978138	0.56457	0.323412	0.0234879	0.689121	0.986874	0.688137	0.909432	1	1	0.335931	0.726815	0.113552	0.0619364	0.99913	0.312267	0.411501	0.929505	0.0360109	0.545225	0.286003	1	0.608651	0.195919	1	1	0.616476	0.776394	0.693454	1.01009	0.356608	0.31196	1.01009	1.01009	0.141675	0.039116	0.484612	0.042507	0.730185
Cluster_rRNAprocessing	0.673644	1.00598	0.638223	0.896733	0.880945	0.481225	0.499611	0.792999	0.407958	0.408526	0.76417	0.459263	0.914727	0.986558	0.399191	0.509521	0.868863	0.385992	1	1	0.19075	0.538805	5.89824e-06	0.00045578	0.887278	0.488331	0.309925	0.512533	0.681488	0.801665	0.12082	1	0.240305	0.75451	1	1	0.348923	0.906115	0.510162	1.00598	0.706536	0.36738	1.00598	1.00598	0.70795	0.944656	0.649872	0.442653	0.906533
Cluster_RTG1	0.923979	1.0052	0.676399	0.399102	0.00724095	0.240084	0.0379241	0.953333	0.847945	0.396538	0.837496	0.517656	0.675305	0.0499625	0.75805	0.869394	0.342479	0.290234	1	1	0.601573	0.583682	0.340335	0.67277	0.814123	0.613785	0.621233	0.0766574	0.323998	0.470686	0.983508	1	0.591747	1	1	1	0.664838	0.970283	0.556573	1.0052	0.840036	0.761278	1.0052	1.0052	1	0.805165	0.687135	0.182668	0.32084
Cluster_RTG3	0.113856	1.00211	0.852963	0.750188	0.0318029	0.670028	0.217855	0.900341	0.863415	0.571011	0.553283	0.59514	1	0.225761	0.940222	0.933341	0.721332	0.308352	1	1	0.569127	0.803315	0.199588	0.704866	0.751499	0.488718	0.819969	0.503403	1	0.661491	0.764603	1	0.398356	1	1	1	1	1	0.787924	1.00211	0.959118	0.556675	1.00211	1.00211	1	0.893869	0.858445	0.246043	0.939722
Cluster_RTS2	0.789393	1.00172	0.87801	0.678457	0.460174	0.485366	0.766074	0.294172	0.45317	0.719876	0.442203	1	1	0.860911	0.578341	0.372176	0.25834	0.229712	1	1	1	0.835977	0.375615	0.966165	0.528704	0.596434	0.392803	0.609705	1	1	0.583245	1	0.0738237	1	1	1	1	0.689589	0.822852	1.00172	0.461437	0.0489276	1.00172	1.00172	1	0.079779	0.882623	0.468477	0.652139
Cluster_SFL1	0.49888	1.00211	0.852963	0.750188	1	0.670028	0.503967	0.23338	0.863415	0.310259	0.00395351	0.878146	0.409168	0.856423	0.830231	0.311974	0.721332	1	1	1	0.569127	0.803315	0.816779	0.248132	0.301125	0.77634	0.987456	0.503403	1	1	0.764603	1	0.844443	1	1	1	0.358956	0.760719	0.787924	1.00211	0.457586	0.0107484	1.00211	1.00211	1	0.893869	0.858445	0.992664	0.819631
Cluster_SFP1	0.425962	1.00288	0.804966	0.258343	0.261144	0.459585	0.059874	0.732683	0.226974	0.786517	0.448543	0.256681	0.866004	0.705183	0.947977	0.625051	0.221814	0.79911	1	1	1	0.741735	0.364392	0.339173	0.53665	0.0857302	0.990638	0.942898	1	0.771836	0.300697	1	0.314426	1	1	0.116623	1	0.561263	0.722417	1.00288	0.12359	0.814203	1.00288	1.00288	0.113079	0.250212	0.812031	0.459755	0.363535
Cluster_SIG1	0.818929	1.00346	0.770727	0.896826	0.708909	0.129433	0.772847	0.311918	0.82416	0.722903	1	0.968158	0.396203	0.7952	0.505562	0.248903	0.8766	0.27283	1	1	0.0387412	0.69864	0.485536	0.489524	0.446501	0.22063	0.62855	0.732951	0.390307	0.513413	0.867193	1	0.195253	0.557129	1	1	0.0321468	0.167883	0.94436	1.00346	0.852712	0.0182002	1.00346	1.00346	1	0.539577	0.778854	0.549588	0.441904
Cluster_SIP4	0.7645	1.00481	0.950778	0.581791	0.499853	0.838157	0.157171	0.699844	0.807514	0.478339	0.0383568	0.259823	0.839219	0.0891555	0.846221	0.501338	0.776659	0.472252	1	1	1	0.607489	0.055332	0.499351	0.697709	0.677807	0.639151	0.697713	0.855098	0.419658	0.970214	1	0.949928	1	1	1	0.636498	0.0746646	0.581324	1.00481	0.436926	0.506219	1.00481	1.00481	1	0.585492	0.706549	0.971144	0.0198187
Cluster_SKN7	0.065504	1.00501	0.68629	0.0783648	0.83204	0.658013	0.766634	0.417261	0.434661	0.524968	0.41664	0.686793	0.219469	0.389516	0.950368	0.998142	0.316447	0.116188	1	1	0.580689	0.595468	0.903589	0.590021	0.319803	0.645856	0.553529	0.924081	0.303083	0.0898314	0.962616	1	0.68899	0.319915	1	1	1	0.20291	0.568815	1.00501	0.0616531	0.144356	1.00501	1.00501	1	0.540405	0.696776	0.371376	0.256937
Cluster_SKO1	0.112498	1.00172	0.87801	0.289294	1	0.159924	0.766074	0.564554	0.45317	0.42318	0.796784	0.481786	1	0.176312	0.807332	0.372176	0.648381	0.618031	1	1	1	0.835977	0.75048	0.193767	0.768709	0.229235	0.652575	0.86559	0.500578	1	0.220101	1	0.454124	1	1	0.0716618	1	0.689589	0.822852	1.00172	0.461437	0.647818	1.00172	1.00172	1	0.615425	0.882623	0.997563	0.652139
Cluster_SMP1	0.178973	1.0023	0.840706	1	1	0.322254	0.260451	0.539163	0.317987	0.175462	0.602645	1	0.45449	0.577947	0.900432	0.835974	0.384784	1	1	0.0159601	1	0.787461	1	0.801951	0.419021	0.732968	0.961599	0.913339	0.22209	1	0.425164	1	0.270597	1	1	1	1	0.789924	0.771015	1.0023	0.345329	0.0770494	1.0023	1.0023	0.378466	0.40692	0.846602	0.0154187	0.489593
Cluster_SOK2	0.24078	1.00288	0.804966	0.84926	0.642323	0.874481	0.173846	0.970727	0.462475	0.341788	0.0812356	0.103776	0.0310957	0.308705	0.524551	0.625051	0.825018	1	1	1	0.682907	0.741735	0.364392	0.543195	0.727963	0.600421	0.194311	0.83197	0.307137	0.41699	0.300697	1	0.72005	0.492638	1	1	1	0.857862	0.722417	1.00288	0.12359	0.000386589	1.00288	1.00288	1	0.480211	0.812031	0.128251	0.363535
Cluster_sphingolipids	0.432641	1.00153	0.890804	0.242861	1	0.550692	0.103303	0.764769	0.132315	0.653943	0.381183	0.418188	0.264409	0.7732	0.399067	0.965148	0.215691	0.190804	1	1	1	0.852798	0.708829	0.272473	0.160187	0.654441	0.271853	0.279926	1	0.168231	0.642334	1	0.348444	1	1	1	1	1	0.840887	1.00153	0.329431	0.821417	1.00153	1.00153	0.271611	0.8935	0.894962	0.838196	0.536676
Cluster_SRD1	0.872865	1.00481	0.950778	0.957442	0.227123	0.500937	1	0.533478	0.105292	0.974129	0.595472	0.947721	0.622304	0.302472	0.73052	0.665993	0.526687	0.736552	1	1	0.559012	0.607489	0.890975	0.945578	0.697709	0.465957	0.639151	0.266206	0.563369	0.69427	0.970214	1	0.0457154	1	1	1	0.636498	0.602349	0.900858	1.00481	0.85235	0.506219	1.00481	1.00481	1	0.401286	0.954268	0.989831	0.638425
Cluster_STB1	0.789393	1.00172	0.87801	0.678457	1	0.485366	0.766074	0.821973	1	0.0556994	0.442203	0.821266	0.313627	0.860911	0.578341	0.159034	0.25834	0.618031	1	1	0.497783	0.835977	0.375615	0.193767	0.528704	0.596434	0.964478	0.86559	1	0.203516	0.849145	1	0.216345	1	1	1	1	0.301456	0.822852	1.00172	0.223827	0.375035	1.00172	1.00172	1	0.844143	0.882623	0.997563	0.392347
Cluster_STE12	0.855981	1.00307	0.793389	0.867152	0.286361	0.412993	0.71263	0.585944	0.76928	0.94533	0.4935	0.953269	0.613558	0.422574	0.970957	0.988692	0.536625	0.0708909	1	1	0.706316	0.727085	0.185329	0.457244	0.911397	0.919659	0.922274	0.978697	0.709217	0.793274	0.266519	1	0.994303	1	0.0361372	1	1	0.308059	0.706902	1.00307	0.353215	0.488258	1.00307	1.00307	0.469712	0.210132	0.80082	0.55758	0.455886
Cluster_Sterols	0.203476	1.00404	0.737925	0.460464	0.763128	0.824745	0.624874	0.829038	0.977733	0.666105	0.450501	0.50958	0.499855	0.246268	0.48948	0.144098	0.0216896	0.643357	1	1	1	0.658026	0.960961	0.61769	0.990045	0.606905	0.818485	0.923924	0.802492	1	0.990126	1	0.859032	1	1	1	1	0.247812	0.926711	1.00404	0.442066	0.782039	1.00404	1.00404	1	0.950645	0.966843	0.160514	0.912888
Cluster_STP1	0.510751	1.00307	0.793389	0.580876	0.666054	0.412993	0.92457	0.585944	0.76928	0.400573	0.253733	0.544982	0.882834	0.989897	0.650613	0.28888	0.252393	0.0708909	1	1	0.331763	0.727085	0.405714	0.126893	0.122806	0.787124	0.97497	0.294586	1	0.793274	0.539938	1	0.970992	1	1	0.123907	0.476433	0.875224	0.706902	1.00307	0.190401	0.145865	1.00307	1.00307	1	0.824317	0.80082	0.361931	0.455886
Cluster_STP2	0.445894	1.00385	0.967366	1	0.746278	0.258901	0.821746	0.910129	0.867015	0.417376	0.652058	0.014352	0.734642	0.901617	0.974312	0.555422	0.168847	0.0450173	1	1	0.178663	0.671297	0.559818	0.518419	0.781143	0.172404	0.995822	0.938301	0.443249	0.571589	0.382083	1	0.0339998	1	1	0.15246	0.554777	1	0.648076	1.00385	0.532217	0.997506	1.00385	1.00385	1	0.908521	0.757482	0.842666	0.266085
Cluster_SUM1	0.989819	1.00249	0.828622	1	1	0.561063	1	0.819496	0.154574	0.979624	0.354489	0.688847	0.497745	0.692628	0.463288	0.116983	0.779169	1	1	1	1	0.771917	0.573299	0.511423	0.152301	0.880323	0.590655	0.703286	0.633326	1	0.112217	1	0.174815	0.444532	1	0.101878	1	0.81557	0.754466	1.00249	0.985142	0.967377	1.00249	1.00249	0.402646	0.601911	0.83492	0.944422	0.91415
Cluster_SWI4	0.437665	1.00754	0.892897	0.49736	1	0.12988	0.115354	0.897494	0.906421	0.0271391	0.623402	0.976023	0.00669642	0.58667	0.926567	0.954009	0.128057	0.197747	1	0.0510742	0.793343	0.459051	0.672811	0.512759	0.6801	0.627131	0.659085	0.794299	0.561226	0.0255716	0.862557	1	0.0544206	0.829384	1	0.276139	0.794198	0.716665	0.797018	1.00754	0.000855729	0.147298	1.00754	1.00754	1	0.649483	0.899988	0.435791	0.288306
Cluster_SWI5	0.0961488	1.00481	0.696323	0.165992	0.499853	0.693444	0.905191	0.699844	0.807514	0.307674	0.93039	0.259823	0.383793	0.17662	0.998795	0.962417	0.130939	0.736552	1	1	0.0328376	0.607489	0.135689	0.885467	0.547003	0.465957	0.998118	0.48762	0.00845463	0.201893	0.0829972	0.0422393	0.884872	0.303379	1	0.186876	1	0.602349	0.581324	1.00481	0.288255	0.907452	1.00481	1.00481	1	0.585492	0.706549	0.0408487	0.480953
Cluster_SWI6	0.86695	1.00423	0.961045	0.492331	0.432716	0.618564	0.41931	0.94455	0.50538	0.0888178	0.716757	0.985224	0.293824	0.336212	0.997731	0.992677	0.439291	0.668855	1	1	1	0.645014	0.96656	0.833188	0.880814	0.570539	0.937179	0.997483	0.493548	0.0488266	0.55032	1	0.448789	0.630595	1	1	0.00994889	0.767996	0.920477	1.00423	0.0055454	0.189841	1.00423	1.00423	0.582187	0.343729	0.963847	0.828269	0.144595
Cluster_TFs	0.395851	1.00192	0.865397	0.335359	1	0.725225	0.451946	0.0552027	0.51119	0.949909	0.499726	0.540891	0.737966	0.12092	0.724437	0.984956	0.686971	0.656806	1	1	1	0.819485	0.0424979	0.0347886	0.191445	0.194592	0.274337	0.555131	1	1	0.185996	1	0.936476	0.36373	1	1	1	1	0.805201	1.00192	0.801427	0.724555	1.00192	1.00192	1	0.541379	0.870451	0.345717	0.746382
Cluster_THI2	0.978035	1.00288	0.804966	0.544796	0.072159	0.0470265	0.173846	0.890141	0.226974	0.786517	0.929876	0.763938	1	0.308705	0.315738	0.625051	0.501096	0.79911	1	1	1	0.741735	0.653647	0.951336	0.53665	0.600421	0.566743	0.0917174	0.685843	0.771836	0.300697	1	0.517238	1	1	1	1	0.561263	0.722417	1.00288	0.976651	0.932197	1.00288	1.00288	0.448234	0.0866628	0.812031	0.269044	0.566148
Cluster_Thiamine	0.905279	1.00153	0.890804	0.635217	1	0.196084	0.725059	0.948937	0.132315	0.653943	0.757386	0.783546	0.264409	0.927522	0.399067	0.277446	1	1	1	1	1	0.852798	0.708829	0.54448	0.870429	0.270034	0.94105	0.666568	1	0.545041	0.26045	1	0.0358878	1	1	1	0.276238	1	0.840887	1.00153	0.957543	0.821417	1.00153	1.00153	1	0.8935	0.894962	0.838196	0.536676
Cluster_tRNAprocessing	0.183148	1.00481	0.696323	0.957442	0.82008	0.134719	0.312208	0.974132	0.807514	0.813627	0.93039	0.836091	0.0832411	0.455742	0.987018	0.99737	0.290593	0.472252	0.0330034	1	0.852831	0.607489	0.055332	0.0478824	0.547003	0.465957	0.776761	0.977475	0.282234	0.915017	0.2333	1	0.472323	0.67761	1	1	0.636498	0.826936	0.581324	1.00481	0.996781	0.343864	1.00481	1.00481	1	0.865471	0.706549	0.931056	0.99276
Cluster_tRNAsynth	0.957364	1.00443	0.716826	0.775115	0.455646	0.176323	1	0.424189	0.328603	0.382228	0.907295	0.586157	0.151961	0.43124	0.537457	0.3839	0.735136	0.416817	1	1	0.237427	0.632258	0.421084	0.472831	0.0224755	0.534778	0.334268	0.555714	1	0.896442	0.722646	1	0.819441	1	1	1	0.0604445	0.949909	0.914083	1.00443	0.439441	0.23778	1.00443	1.00443	1	0.491835	0.726504	0.992635	0.796572
Cluster_Tryptophan	0.272217	1.00211	0.852963	0.380492	0.529359	0.670028	0.217855	0.23338	0.564999	0.820173	0.857442	0.878146	0.770845	0.678858	0.392183	0.78519	1	0.308352	1	1	1	0.803315	1	0.991175	0.0386081	0.77634	0.382364	0.787905	0.572055	0.661491	0.982062	1	0.956928	1	1	1	1	1	0.787924	1.00211	0.689338	0.556675	1.00211	1.00211	0.353312	0.207886	0.858445	0.246043	0.618197
Cluster_UGA3	0.425962	1.00288	0.804966	0.84926	0.642323	0.459585	0.67779	0.732683	0.462475	0.0662469	0.725667	0.256681	0.287704	0.509187	0.524551	0.625051	0.501096	0.189027	1	1	0.682907	0.741735	0.901247	0.734086	0.869851	0.937273	0.566743	0.329622	0.0946886	1	0.80823	1	0.314426	0.492638	1	1	1	0.857862	0.722417	1.00288	0.925286	0.628627	1.00288	1.00288	1	0.0866628	0.812031	0.459755	0.888787
Cluster_USV1	0.549589	1.00269	0.816709	0.506602	1	0.24046	0.63958	0.675935	0.189675	0.743056	1	0.450394	0.846762	0.600651	0.193248	0.336746	0.463858	0.776389	1	1	1	0.756677	0.32262	0.632277	0.238212	0.352986	0.127968	0.107578	1	0.74818	0.0948152	1	0.652446	1	1	1	0.432261	1	0.965028	1.00269	0.991193	0.169705	1.00269	1.00269	1	0.539863	0.823397	0.759081	0.984816
Cluster_Vacuole	0.0783005	1.0097	0.484016	0.859236	0.109963	0.692578	0.323664	0.727965	0.743052	0.298223	0.84328	0.24305	0.959325	0.604408	0.222199	0.56788	0.47235	0.968798	1	1	0.507899	0.74152	0.980897	0.231756	0.877182	0.354032	0.313042	0.382533	0.728573	0.3256	0.860585	1	0.208466	0.896643	1	0.33949	0.868521	0.87447	0.709399	1.0097	0.854737	0.0577749	1.0097	1.0097	0.306796	0.669941	0.849544	0.00443611	0.145074
Node 1	0.544563	1.00077	0.943845	1	1	0.442967	1	0.0916357	1	0.69783	1	0.534603	1	0.782172	0.541457	1	1	0.347879	1	1	1	0.923499	1	0.79558	0.0684639	0.889429	0.249512	0.52922	1	0.325386	0.510486	1	1	0.165353	1	1	1	0.405284	0.91703	1.00077	0.663688	0.814464	1.00077	1.00077	0.14649	0.747165	0.946045	0.93092	1
Node 10	0.185839	1.00192	0.865397	1	0.495949	0.725225	0.800977	0.866347	0.221088	0.499897	0.499726	0.540891	0.362073	0.305559	0.724437	0.721987	0.0874119	0.656806	1	0.0133154	0.534817	0.819485	1	0.982555	0.651534	0.949275	0.51127	0.203545	1	0.0595735	0.527045	1	0.553225	1	1	1	0.332485	1	0.805201	1.00192	0.147127	0.724555	1.00192	1.00192	1	0.788201	0.870451	0.591237	0.90697
Node 11	0.337387	1.00096	0.9303	0.467456	1	0.361341	1	0.844099	0.193727	0.776004	0.587245	0.615643	1	0.283946	0.40525	0.877194	1	0.414014	1	1	0.317827	0.905298	0.151659	0.645333	0.826859	0.441314	0.417936	0.840716	1	1	0.826585	1	0.0690878	1	1	1	1	1	0.897377	1.00096	0.792406	1	1.00096	1.00096	1	0.985616	0.933011	0.796196	0.417583
Node 12	0.68268	1.00096	0.9303	0.467456	0.0381827	0.953627	0.553693	0.844099	1	1	0.0328603	0.210447	0.121048	0.283946	0.40525	0.223469	1	1	1	1	1	0.905298	0.537409	0.645333	0.972284	0.441314	0.417936	0.451346	1	1	0.431462	1	0.0690878	1	1	0.0404538	1	0.477774	0.897377	1.00096	0.168397	0.559273	1.00096	1.00096	1	0.643907	0.933011	0.171778	0.137032
Node 13	0.708288	1.00153	0.890804	0.635217	1	0.550692	0.725059	0.213103	0.764821	0.908791	1	0.783546	0.657404	0.7732	0.680115	0.554113	0.605043	0.0393075	1	1	0.45781	0.852798	0.32008	0.93587	0.160187	0.270034	0.537121	0.279926	0.114135	1	0.886947	1	0.630292	0.303463	1	1	1	0.253609	0.840887	1.00153	0.834108	0.279863	1.00153	1.00153	1	0.8935	0.894962	0.0298046	0.789909
Node 14	0.624959	1.00385	0.748703	0.919879	0.385382	0.0169375	1	0.259852	0.666327	0.417376	0.213596	0.978308	0.466211	0.167013	0.555965	0.045314	0.168847	0.882472	1	1	0.783935	0.671297	0.801906	0.341698	0.628892	0.400329	0.950722	0.662186	0.7866	0.571589	0.161183	1	0.97309	1	1	1	1	0.220202	0.648076	1.00385	0.924645	0.375315	1.00385	1.00385	0.547618	0.0270742	0.757482	0.367179	0.141943
Node 15	0.79855	1.0023	0.840706	0.424269	0.560561	0.322254	0.855951	0.539163	0.614402	0.175462	0.30647	0.348682	0.182556	0.350388	0.547881	0.0757826	0.136229	1	1	1	1	0.787461	0.528308	0.182684	0.644129	0.439868	0.961599	0.454865	1	1	0.425164	1	0.717776	1	1	1	1	0.789924	0.771015	1.0023	0.9752	0.636023	1.0023	1.0023	1	0.168079	0.846602	0.352848	0.274138
Node 16	1	1.00038	0.971522	1	1	0.665615	1	1	1	1	0.298019	1	1	0.813482	0.868898	0.567668	1	1	1	1	1	0.960996	1	0.822617	1	0.721014	1	0.727523	1	1	0.976098	1	0.140544	0.0863938	1	1	1	1	0.957625	1.00038	0.734123	0.118014	1.00038	1.00038	1	1	0.972653	0.237306	1
Node 17	1	1.00019	0.98566	1	1	0.81587	0.148948	0.310325	1	0.258509	1	1	1	1	0.637859	1	1	1	1	1	1	0.980306	1	0.578776	0.511663	0.84914	0.456023	0.852964	1	1	0.845315	1	0.374952	1	1	1	1	1	0.978585	1.00019	1	1	1.00019	1.00019	1	0.755258	0.986233	0.487189	1
Node 18	1	1.00038	0.971522	1	1	0.665615	1	0.0962607	1	1	0.298019	1	1	0.322655	0.406819	0.567668	1	1	1	1	1	0.960996	1	0.822617	0.261752	0.721014	0.704136	0.727523	0.142884	1	0.714533	1	0.60936	1	1	1	1	0.228781	0.957625	1.00038	0.234519	0.569175	1.00038	1.00038	1	0.570379	0.972653	0.737073	0.703928
Node 19	1	1.00019	0.98566	0.118356	1	0.81587	1	1	0.165392	1	1	0.173996	1	0.568069	0.637859	0.342447	0.10956	1	1	1	0.0736138	0.980306	1	1	1	0.84914	0.456023	0.852964	1	1	0.845315	1	0.374952	1	1	1	1	1	0.978585	1.00019	1	1	1.00019	1.00019	1	0.755258	0.986233	0.487189	1
Node 2	0.370704	1.00501	0.68629	0.609301	0.245148	0.658013	0.180226	0.150825	0.991022	0.0198685	1.10955e-05	0.0682154	0.855027	0.954299	0.521251	0.0706079	0.00513639	0.938277	1	1	0.863717	0.595468	1	0.590021	0.103759	0.915118	0.908677	0.0158316	0.585059	0.029818	0.209996	1	0.533377	0.691918	1	0.00117998	0.0814818	0.966138	0.568815	1.00501	0.888625	0.718276	1.00501	1.00501	0.267609	0.540405	0.696776	0.894104	0.397194
Node 2_fuzzy0.06	0.221734	1.00715	0.584911	0.65304	0.44704	0.464841	0.0884875	0.00769241	0.882736	0.00635218	7.65663e-07	0.181852	0.698322	0.99369	0.384499	0.0932798	0.0159526	0.901559	1	1	0.941536	0.47782	0.996732	0.492151	0.00195155	0.815404	0.927521	0.0748847	0.772198	0.0527752	0.480504	1	0.544953	0.813127	0.0817509	0.0033114	0.0568301	0.950372	0.447643	1.00715	0.679586	0.776546	1.00715	1.00715	0.0535879	0.163463	0.597684	0.568229	0.191251
Node 20	0.653681	1.00038	0.971522	1	1	0.966125	1	0.524389	0.303456	0.450227	1	1	0.234814	0.813482	0.406819	0.567668	1	1	1	1	1	0.960996	1	0.822617	0.761575	0.977266	0.207909	0.727523	1	1	0.714533	1	0.60936	1	1	1	1	1	0.957625	1.00038	1	0.569175	1.00038	1.00038	0.0761296	0.570379	0.972653	0.237306	0.703928
Node 21	0.544563	1.00077	0.943845	0.395903	1	0.843133	0.475511	0.0916357	0.5149	0.69783	1	0.534603	0.414555	0.420811	0.16543	0.423612	1	1	1	1	1	0.923499	1	0.438837	0.0684639	0.889429	0.0431869	0.52922	1	1	0.510486	1	0.481138	1	1	1	1	1	0.91703	1.00077	0.92936	0.120357	1.00077	1.00077	1	0.747165	0.946045	0.66811	1
Node 22	1	1.00019	0.98566	1	1	0.81587	1	0.310325	1	1	1	0.173996	0.125239	0.568069	0.637859	1	1	1	1	1	1	0.980306	0.14283	0.578776	0.511663	0.84914	0.456023	0.852964	1	1	0.845315	1	1	1	1	1	1	1	0.978585	1.00019	0.484321	0.343595	1.00019	1.00019	1	0.755258	0.986233	1	1
Node 23
Node 24
Node 25	0.796236	1.00057	0.957585	0.314753	0.185663	0.543008	0.383655	1	0.418703	0.0172469	0.411883	1	0.330682	0.919478	0.701584	0.715775	1	1	1	1	1	0.942063	1	0.925321	0.13388	0.938642	0.839109	0.94155	1	0.255604	0.99631	1	1	1	1	1	1	1	0.937109	1.00057	0.476485	1	1.00057	1.00057	0.112003	0.849678	0.959258	0.865217	0.094649
Node 26
Node 27
Node 28
Node 29
Node 3	0.312202	1.00134	0.903782	0.586172	1	0.620744	0.676864	0.925916	0.326616	0.876935	0.317469	0.350827	0.60828	0.120532	0.989157	0.94696	0.0326688	0.526874	1	1	0.414663	0.869954	0.660235	0.374476	0.792283	0.318085	0.903345	0.988792	0.0898824	1	0.308186	1	0.524599	1	1	1	0.246369	1	0.859314	1.00134	0.201493	0.755285	1.00134	1.00134	1	0.139992	0.907472	0.205927	0.404078
Node 30	0.653681	1.00038	0.971522	0.222723	1	0.665615	0.275735	1	0.0273281	0.450227	0.298019	1	1	0.813482	0.406819	0.567668	1	0.192425	1	1	1	0.960996	1	1	0.261752	0.721014	0.207909	0.727523	0.142884	0.178619	0.714533	1	1	1	1	1	1	0.228781	0.957625	1.00038	0.734123	0.569175	1.00038	1.00038	1	0.570379	0.972653	0.237306	1
Node 31	0.979516	1.00423	0.7273	0.937788	0.778861	0.402394	1	0.5483	0.50538	0.949346	0.893219	0.333448	0.532386	0.668913	0.135181	0.325287	0.71201	0.388382	1	1	0.489324	0.645014	0.386726	0.833188	0.298518	0.333588	0.0275034	0.144322	0.817204	0.885686	0.0245976	1	0.160099	0.630595	1	0.166394	0.589456	0.512539	0.620509	1.00423	0.0494295	0.189841	1.00423	1.00423	0.582187	0.539848	0.736688	0.0522611	0.263156
Node 32	0.818929	1.00346	0.770727	1	0.708909	0.32938	0.515513	0.857853	0.0629077	0.881644	1	0.846949	0.180429	0.638281	0.0637949	0.0515068	0.8766	0.854355	1	1	1	0.69864	0.485536	0.917672	0.790102	0.0524036	0.0593275	0.493778	0.390307	0.830307	0.700347	1	0.351037	1	1	1	1	1	0.676856	1.00346	0.71622	0.0526493	1.00346	1.00346	1	0.539577	0.778854	0.549588	0.96331
Node 33	0.653681	1.00038	0.971522	0.222723	1	0.665615	1	1	1	0.450227	1	1	1	0.813482	0.406819	0.567668	1	0.192425	1	1	1	0.960996	1	1	1	0.977266	0.207909	0.727523	0.142884	1	0.976098	1	0.60936	1	1	1	0.0775994	0.228781	0.957625	1.00038	0.234519	1	1.00038	1.00038	1	0.570379	0.972653	0.737073	0.703928
Node 34	0.796236	1.00057	0.957585	0.314753	1	0.543008	1	0.229089	0.418703	1	1	0.4365	0.330682	0.183237	0.259437	0.715775	1	1	1	1	1	0.942063	1	0.617209	0.13388	0.6122	0.434192	0.62051	1	1	0.603964	1	0.316305	1	1	1	1	1	0.937109	1.00057	0.476485	0.717261	1.00057	1.00057	1	0.43073	0.959258	0.480784	1
Node 35	1	1.00019	0.98566	1	1	0.81587	1	1	1	1	0.162141	1	0.125239	0.568069	0.637859	0.342447	1	1	1	1	1	0.980306	1	1	1	0.84914	1	0.852964	1	1	0.845315	1	1	1	1	1	1	0.121797	0.978585	1.00019	0.484321	0.343595	1.00019	1.00019	1	0.755258	0.986233	0.487189	0.455832
Node 36	0.0115276	1.01505	0.696978	0.706263	0.134629	0.549926	0.830377	0.0839322	0.74937	0.430185	0.4844	0.70965	0.0521408	0.343488	0.210536	0.158693	0.000471933	0.250019	1	1	0.829257	0.213755	0.549964	0.827913	0.120483	0.0876335	0.156	0.537825	0.686145	0.0529692	0.462235	0.00720387	0.531236	0.123425	1	0.472907	0.815951	0.33369	0.505545	1.01505	0.941158	0.229333	1.01505	1.01505	0.580301	0.0205614	0.713416	0.00565726	0.998435
Node 37	0.880128	1.00077	0.943845	1	0.239568	0.978523	0.475511	0.773872	1	0.69783	0.125644	0.534603	0.414555	0.420811	0.861712	0.813163	1	0.347879	1	1	0.263575	0.923499	0.460259	0.438837	0.943199	0.51979	0.912521	0.52922	1	0.325386	0.510486	1	0.84747	1	1	1	0.149204	1	0.91703	1.00077	0.663688	0.814464	1.00077	1.00077	1	0.747165	0.946045	0.66811	0.249253
Node 38	1	1.00038	0.971522	1	1	0.665615	1	1	1	1	0.298019	0.317745	1	0.322655	0.406819	1	1	1	1	1	1	0.960996	1	0.822617	0.761575	0.721014	0.207909	0.727523	1	1	0.714533	1	0.60936	1	1	1	1	0.228781	0.957625	1.00038	0.734123	0.118014	1.00038	1.00038	1	0.570379	0.972653	0.737073	0.703928
Node 39	0.0059972	1.00481	0.696323	0.813866	0.0791837	0.297952	0.157171	0.118934	0.807514	0.00127351	0.000944587	0.836091	0.383793	0.614704	0.0649244	0.05079	0.526687	0.736552	1	1	0.852831	0.607489	0.890975	0.885467	0.0281101	0.0907156	0.327768	0.266206	0.282234	0.201893	0.657672	1	0.635124	0.0958066	1	1	0.636498	1	0.581324	1.00481	0.73971	0.963359	1.00481	1.00481	0.25301	0.230906	0.706549	0.29825	0.105934
Node 4
Node 40	0.653681	1.00038	0.971522	1	1	0.665615	1	1	1	0.450227	1	1	1	0.813482	0.868898	0.567668	1	1	1	1	0.141822	0.960996	1	0.822617	0.761575	0.977266	0.704136	0.727523	0.142884	1	0.714533	1	1	1	1	1	1	1	0.957625	1.00038	0.734123	1	1.00038	1.00038	1	0.940137	0.972653	0.737073	0.703928
Node 41
Node 42	0.796236	1.00057	0.957585	0.314753	1	0.910828	1	0.67204	0.0729621	0.165876	1	1	0.330682	0.919478	0.701584	0.715775	0.294035	1	1	1	1	0.942063	1	0.617209	0.517495	0.6122	0.839109	0.62051	1	0.0246492	0.603964	1	0.755887	1	1	1	1	1	0.937109	1.00057	0.862942	0.717261	1.00057	1.00057	1	0.849678	0.959258	0.115566	0.838939
Node 43	0.169263	1.00038	0.971522	1	1	0.966125	1	1	0.303456	0.450227	1	1	1	1	0.406819	0.117227	1	1	1	1	1	0.960996	1	0.822617	0.761575	0.721014	1	0.727523	1	0.178619	0.976098	1	0.60936	1	1	1	1	1	0.957625	1.00038	0.234519	0.569175	1.00038	1.00038	1	0.940137	0.972653	0.737073	0.703928
Node 44	0.169263	1.00038	0.971522	0.222723	1	0.665615	1	1	1	1	1	0.317745	1	0.322655	1	1	0.207136	1	1	1	1	0.960996	1	1	1	0.721014	1	0.727523	1	1	0.976098	1	1	1	1	1	1	0.228781	0.957625	1.00038	0.734123	1	1.00038	1.00038	1	1	0.972653	0.237306	1
Node 45	0.0331842	1.0095	0.491125	0.358953	0.408722	0.438259	0.758611	0.696528	0.0507637	0.000133282	0.020372	0.221965	0.416936	0.833183	0.92065	0.988922	0.635513	0.377381	1	1	0.491761	0.375617	0.848732	0.486811	0.24318	0.118457	0.594529	0.711764	0.977522	4.97041e-06	0.042371	1	0.480096	0.16911	1	1	0.583836	0.56009	0.344493	1.0095	0.0256578	0.651753	1.0095	1.0095	0.120935	0.801152	0.505395	0.652639	0.865798
Node 46	0.411472	1.00019	0.98566	0.118356	1	0.81587	1	0.310325	1	1	1	1	1	1	0.637859	0.342447	1	1	1	1	1	0.980306	1	0.578776	0.511663	1	1	0.852964	1	1	0.845315	1	1	1	1	1	1	1	0.978585	1.00019	0.484321	1	1.00019	1.00019	1	0.755258	0.986233	1	0.455832
Node 47	1	1.00019	0.98566	1	1	0.81587	1	1	1	1	1	1	1	0.568069	0.637859	1	1	1	1	1	1	0.980306	1	1	1	1	0.456023	0.852964	1	1	0.845315	1	1	1	1	1	1	1	0.978585	1.00019	0.484321	0.343595	1.00019	1.00019	1	0.755258	0.986233	1	1
Node 48	0.653681	1.00038	0.971522	1	1	0.665615	0.275735	1	1	1	0.298019	0.317745	1	1	0.406819	1	0.207136	1	1	1	1	0.960996	1	0.334935	0.761575	0.721014	0.207909	0.727523	1	1	0.714533	1	0.60936	1	1	1	1	0.228781	0.957625	1.00038	1	0.569175	1.00038	1.00038	1	0.570379	0.972653	0.737073	0.703928
Node 49	0.796236	1.00057	0.957585	0.314753	1	0.543008	1	1	0.418703	0.592403	1	0.4365	0.330682	0.601492	0.259437	1	1	1	1	1	1	0.942063	0.0553233	0.617209	1	0.6122	0.0947682	0.62051	1	0.255604	0.603964	1	0.316305	0.126762	1	1	1	1	0.937109	1.00057	0.476485	0.717261	1.00057	1.00057	1	0.985366	0.959258	0.480784	0.433907
Node 5	0.880128	1.00077	0.943845	1	1	0.442967	0.108086	0.773872	1	0.69783	1	0.534603	1	0.420811	0.861712	0.813163	1	1	1	1	1	0.923499	0.460259	0.112119	0.943199	0.51979	0.912521	0.894379	0.265397	1	0.510486	1	0.481138	1	1	1	1	0.405284	0.91703	1.00077	0.663688	1	1.00077	1.00077	1	0.747165	0.946045	0.93092	0.618562
Node 50
Node 51	1	1.00038	0.971522	1	1	0.665615	1	1	0.303456	0.450227	1	1	0.234814	0.813482	0.406819	0.117227	1	0.192425	1	1	1	0.960996	1	0.334935	0.761575	0.721014	1	0.727523	1	1	0.714533	1	0.60936	1	1	1	1	1	0.957625	1.00038	1	1	1.00038	1.00038	1	0.570379	0.972653	0.237306	1
Node 52	1	1.00019	0.98566	1	1	0.81587	1	0.310325	1	0.258509	1	1	0.125239	0.568069	1	1	1	1	1	1	0.0736138	0.980306	1	1	0.511663	0.84914	1	0.852964	1	0.0936902	0.845315	1	1	1	1	1	1	1	0.978585	1.00019	1	0.343595	1.00019	1.00019	1	0.755258	0.986233	1	0.455832
Node 53
Node 54	1	1.00038	0.971522	1	1	0.665615	0.275735	0.524389	1	0.450227	1	0.317745	0.234814	1	0.406819	0.117227	1	1	1	1	1	0.960996	1	0.822617	0.261752	0.721014	0.704136	0.727523	1	1	0.714533	1	0.60936	0.0863938	1	0.0163776	1	0.228781	0.957625	1.00038	1	1	1.00038	1.00038	1	0.940137	0.972653	1	0.207735
Node 55	1	1.00057	0.957585	1	1	0.543008	1	1	0.0729621	0.165876	1	1	0.330682	0.601492	0.701584	1	1	1	1	1	0.20502	0.942063	1	0.925321	0.883615	0.6122	0.434192	0.62051	1	1	0.603964	1	0.755887	1	1	1	1	0.322749	0.937109	1.00057	0.862942	1	1.00057	1.00057	1	0.43073	0.959258	0.865217	0.838939
Node 56	1	1.00057	0.957585	1	1	0.543008	1	1	0.0729621	0.165876	1	1	0.330682	0.601492	0.701584	1	1	1	1	1	0.20502	0.942063	1	0.925321	0.883615	0.6122	0.434192	0.62051	1	1	0.603964	1	0.755887	1	1	1	1	0.322749	0.937109	1.00057	0.862942	1	1.00057	1.00057	1	0.43073	0.959258	0.865217	0.838939
Node 57	0.337387	1.00096	0.9303	1	1	0.769471	0.553693	1	1	0.11259	0.587245	1	0.487931	0.283946	0.40525	0.877194	1	0.414014	1	1	1	0.905298	1	0.895745	0.826859	0.973032	0.417936	0.840716	1	1	0.431462	1	0.61853	1	1	1	1	1	0.897377	1.00096	0.963599	0.559273	1.00096	1.00096	1	0.643907	0.933011	0.796196	0.95236
Node 58	0.68268	1.00096	0.9303	0.467456	1	0.361341	1	0.492965	0.595193	0.776004	1	1	1	0.626108	0.939007	0.877194	0.0957474	1	1	1	0.317827	0.905298	0.537409	0.895745	0.521869	0.973032	0.952444	0.840716	0.319937	1	0.431462	1	0.904706	0.202246	1	1	1	0.0148783	0.897377	1.00096	0.792406	0.878262	1.00096	1.00096	1	0.643907	0.933011	0.796196	0.417583
Node 59	0.92949	1.00096	0.9303	0.467456	1	0.361341	1	0.176906	0.193727	0.776004	1	1	1	0.886216	0.40525	0.55704	0.440345	1	1	1	0.317827	0.905298	1	0.986774	0.521869	0.973032	0.417936	0.451346	1	1	0.431462	1	0.61853	0.202246	1	1	1	0.477774	0.897377	1.00096	0.963599	0.225217	1.00096	1.00096	1	0.902052	0.933011	0.796196	0.752548
Node 6	0.60492	1.00134	0.903782	1	1	0.996834	1	0.692183	1	0.261361	0.710361	0.106219	1	0.352348	0.50446	0.94696	1	0.526874	1	1	1	0.869954	1	0.374476	0.792283	0.318085	0.404487	0.328256	0.417197	0.134173	0.308186	1	0.806393	1	1	1	1	1	0.859314	1.00134	0.201493	0.947605	1.00134	1.00134	1	0.767353	0.907472	0.471979	0.694946
Node 60	1	1.00019	0.98566	1	1	1	1	1	1	1	1	0.173996	1	1	1	1	1	1	1	1	1	0.980306	1	0.578776	1	1	1	1	1	1	0.845315	1	1	1	1	1	1	1	0.978585	1.00019	0.484321	1	1.00019	1.00019	1	0.755258	0.986233	1	0.455832
Node 61	0.653681	1.00038	0.971522	0.222723	1	0.966125	0.275735	1	1	0.450227	0.298019	1	1	0.813482	0.868898	1	1	1	1	1	0.141822	0.960996	1	1	1	0.721014	0.704136	0.978404	1	0.178619	0.976098	1	0.60936	1	1	1	1	1	0.957625	1.00038	0.234519	0.118014	1.00038	1.00038	1	0.570379	0.972653	0.737073	0.207735
Node 62	0.856031	1.00134	0.903782	0.040053	1	0.878287	0.676864	0.37643	0.326616	0.876935	1	0.737876	0.215188	0.646252	0.213515	0.187439	1	0.526874	1	1	0.414663	0.869954	0.660235	0.668201	0.525515	0.318085	0.160734	0.72489	1	0.497939	0.308186	1	0.806393	1	1	1	0.246369	0.205948	0.991103	1.00134	0.465717	0.755285	1.00134	1.00134	0.242156	0.139992	0.907472	0.990709	0.404078
Node 63	0.195305	1.00115	0.916946	1	0.336936	0.694328	0.00570178	1	0.662209	0.183009	0.0578986	0.682583	1	0.478307	0.622465	0.919289	0.501719	0.473454	1	1	0.368093	0.887452	0.603544	0.500358	1	0.374674	0.570673	0.95518	1	1	0.364657	1	0.40383	1	1	1	0.215275	1	0.878141	1.00115	0.314732	1	1.00115	1.00115	1	0.546405	0.920154	0.632013	0.570289
Node 64
Node 65	0.479469	1.00115	0.916946	0.530546	1	0.987497	1	0.601968	0.662209	0.486202	0.654234	0.0694616	1	0.186766	0.622465	0.66672	1	0.0163781	1	1	1	0.887452	0.603544	0.201581	0.901311	0.774517	0.570673	0.384918	0.370438	1	0.765483	1	0.40383	1	1	1	1	0.541441	0.878141	1.00115	0.626489	0.920131	1.00115	1.00115	0.211516	0.546405	0.920154	0.0976915	0.843678
Node 66	0.065504	1.00501	0.68629	0.0783648	0.521078	0.267846	0.0803228	0.417261	0.644705	0.933459	0.0478097	0.292104	0.413669	0.248069	0.114444	0.557741	0.316447	0.756343	1	1	0.580689	0.595468	1	0.964117	0.319803	0.433248	0.148434	0.0871881	0.585059	0.715009	0.796017	1	0.374636	1	1	1	0.27509	0.629749	0.894043	1.00501	0.888625	0.254629	1.00501	1.00501	0.267609	0.965678	0.950889	0.0278919	0.552746
Node 67
Node 68	0.203476	1.00404	0.737925	1	0.40928	0.228434	0.842469	0.829038	0.69957	0.8317	0.877177	0.50958	0.499855	0.858038	0.0745876	0.434236	0.687217	0.359621	1	1	0.799901	0.658026	0.823745	0.443965	0.543161	0.606905	0.099849	0.38449	0.200959	1	0.587381	1	0.0528001	0.613453	1	1	0.0480653	0.744772	0.634144	1.00404	0.442066	0.897748	1.00404	1.00404	0.19509	0.950645	0.747014	0.884399	0.818018
Node 69	0.653681	1.00038	0.971522	1	1	0.665615	0.0221614	1	0.303456	1	1	1	1	0.813482	0.406819	0.567668	1	0.192425	1	1	0.141822	0.960996	1	0.822617	0.261752	0.721014	0.704136	0.727523	1	1	0.714533	1	0.140544	1	1	1	0.0775994	1	0.957625	1.00038	0.734123	1	1.00038	1.00038	1	0.570379	0.972653	0.737073	0.207735
Node 7	0.0711849	1.02809	0.12687	0.104552	0.0447255	0.112188	0.0634669	0.833818	0.384604	0.0411351	0.344452	0.983195	0.50407	0.340623	0.603548	0.689386	0.0875201	0.999801	1	1	0.466649	0.0582398	0.974368	0.811645	0.786207	0.125496	0.485332	0.752416	0.24538	0.0111242	0.387574	1	0.592733	0.431434	0.27986	0.0277055	0.663053	0.659426	0.0453038	1.02809	0.186673	0.421605	1.02809	1.02809	0.804626	0.000370307	0.137873	4.47832e-05	0.934205
Node 70	1	1.00019	0.98566	1	1	0.81587	1	0.310325	1	1	1	1	1	0.568069	0.637859	0.342447	1	1	1	1	1	0.980306	1	1	0.511663	0.84914	1	0.852964	1	1	0.845315	1	1	1	1	1	1	1	0.978585	1.00019	0.484321	1	1.00019	1.00019	1	1	0.986233	1	1
Node 71	0.544563	1.00077	0.943845	1	1	0.442967	0.475511	0.366542	0.5149	0.69783	1	1	0.414555	0.965246	0.861712	0.813163	1	1	1	1	1	0.923499	0.460259	0.438837	0.704863	0.889429	0.912521	0.894379	0.265397	1	0.884396	1	0.481138	1	1	1	1	1	0.91703	1.00077	0.663688	0.425651	1.00077	1.00077	1	0.747165	0.946045	0.66811	1
Node 72	0.00267234	1.03226	0.5919	0.350625	0.376877	0.0254816	0.154738	0.778716	0.745823	0.646394	0.456738	0.369502	0.647268	0.0713349	0.967821	0.965278	0.227258	0.98674	1	1	0.915586	0.167739	0.625177	0.152819	0.896461	0.271465	0.945096	0.957673	0.0508917	0.755611	0.56174	1	0.788851	0.098363	1	0.740767	0.0250705	0.403037	0.545425	1.03226	0.188084	0.293926	1.03226	1.03226	0.878587	0.181244	0.8197	0.0733197	0.618465
Node 73	0.0458935	1.07622	0.00471323	0.293346	0.820771	0.00855602	0.0236413	0.572471	0.594312	0.353129	0.869808	0.317712	0.449258	0.00694478	0.4498	0.878415	0.278369	0.337139	1	1	0.477485	0.000624715	4.85268e-45	1.99131e-22	0.76773	0.0702522	0.0892754	0.559038	0.109381	0.873474	0.0468544	0.472004	0.0831576	0.0426935	1	0.804017	0.342548	0.204414	0.0144718	1.07622	0.0103537	0.09315	1.07622	1.07622	0.529667	0.0768951	0.0372495	0.367528	0.900802
Node 74	1	1.00057	0.957585	1	1	0.910828	0.383655	0.67204	0.418703	1	1	1	0.330682	0.601492	0.701584	0.271452	1	1	1	1	1	0.942063	0.370262	0.617209	0.517495	0.6122	0.434192	0.62051	1	1	0.603964	1	1	1	1	1	1	0.322749	0.937109	1.00057	0.862942	1	1.00057	1.00057	1	0.849678	0.959258	0.865217	0.838939
Node 75	0.880128	1.00077	0.943845	1	0.239568	0.843133	1	0.366542	0.5149	0.69783	1	1	1	0.104046	0.861712	0.813163	1	1	1	1	1	0.923499	0.460259	0.112119	0.330128	0.889429	0.912521	0.894379	1	1	0.510486	1	0.151473	1	1	1	1	1	0.91703	1.00077	0.663688	0.814464	1.00077	1.00077	0.14649	0.325252	0.946045	0.66811	0.618562
Node 76	0.95853	1.00115	0.916946	1	0.0548041	0.694328	0.620233	0.078852	0.662209	0.486202	0.654234	0.682583	0.552124	0.773909	0.869071	1	1	0.473454	1	1	0.368093	0.887452	1	0.948464	0.120558	0.774517	0.570673	0.783485	0.370438	1	0.364657	1	0.72588	1	1	1	1	1	0.878141	1.00115	0.875365	0.920131	1.00115	1.00115	0.211516	0.546405	0.920154	0.632013	0.570289
Node 77	0.411472	1.00019	0.98566	1	1	0.81587	1	1	0.165392	1	1	1	1	0.568069	1	1	0.10956	1	1	1	1	0.980306	1	0.578776	0.511663	1	1	0.852964	1	1	0.845315	1	0.374952	1	1	1	1	1	0.978585	1.00019	1	1	1.00019	1.00019	1	1	0.986233	0.487189	1
Node 78	0.411472	1.00019	0.98566	1	1	1	1	1	1	1	0.162141	1	1	0.568069	0.637859	1	1	1	1	1	1	0.980306	1	0.578776	1	0.84914	0.456023	0.852964	1	1	0.845315	1	0.374952	1	1	1	1	1	0.978585	1.00019	0.484321	1	1.00019	1.00019	1	0.755258	0.986233	0.487189	1
Node 79	0.368571	1.00057	0.957585	0.314753	1	0.910828	1	0.67204	1	0.592403	0.411883	0.4365	1	0.183237	0.701584	0.715775	1	0.274295	1	1	1	0.942063	1	0.925321	0.883615	0.6122	0.839109	0.62051	0.206496	1	0.935672	1	1	1	1	1	1	0.322749	0.937109	1.00057	0.476485	0.717261	1.00057	1.00057	1	0.985366	0.959258	0.865217	1
Node 8	0.702147	1.01009	0.4701	0.75361	0.0534269	0.504318	0.0763012	0.449152	0.0389041	0.482584	0.623186	0.910076	0.797602	0.395909	0.354113	0.413818	0.341756	0.271249	1	1	0.53946	0.353653	0.984984	0.99202	0.299257	0.84948	0.144721	0.495548	0.0360109	0.545225	0.586341	1	0.49498	1	1	0.067608	0.878821	0.776394	0.322627	1.01009	0.575056	0.753682	1.01009	1.01009	0.328326	0.039116	0.484612	0.0110888	0.92831
Node 80	0.60492	1.00134	0.903782	0.586172	0.380853	0.620744	0.0723448	0.139667	0.718141	0.876935	0.710361	0.350827	1	0.352348	0.50446	0.94696	0.556374	1	1	1	1	0.869954	0.2634	0.668201	0.525515	0.714204	0.404487	0.72489	1	1	0.308186	1	0.00103495	1	1	0.0561838	1	1	0.859314	1.00134	0.747068	0.453005	1.00134	1.00134	0.242156	0.458026	0.907472	0.990709	0.404078
Node 81	1	1.00096	0.9303	1	0.289914	0.769471	0.162785	0.492965	1	0.776004	0.1875	0.615643	1	0.985004	0.745768	1	0.440345	1	1	1	1	0.905298	0.537409	0.645333	0.521869	0.441314	0.417936	0.840716	1	0.38864	0.826585	1	0.61853	1	1	1	1.15604e-05	1	0.897377	1.00096	0.47061	0.559273	1.00096	1.00096	1	0.643907	0.933011	0.964601	0.95236
Node 82	1	1.00153	0.890804	1	0.421868	0.196084	0.339498	1	1	1	0.757386	1	0.264409	0.252174	0.879493	0.965148	0.605043	0.000452932	1	1	1	0.852798	0.708829	0.272473	0.996784	0.270034	0.790227	0.279926	1	1	0.26045	1	0.00556928	0.303463	1	1	1	0.646463	0.840887	1.00153	0.329431	0.279863	1.00153	1.00153	0.271611	0.380146	0.894962	0.128175	0.271481
Node 83	1	1.00077	0.943845	0.395903	0.239568	0.442967	1	0.773872	1	0.69783	1	0.534603	1	0.965246	0.541457	0.119293	0.371425	0.347879	1	1	1	0.923499	0.460259	0.79558	0.704863	0.889429	0.912521	0.52922	0.265397	0.325386	0.510486	1	1	1	1	1	1	0.405284	0.91703	1.00077	0.289282	0.120357	1.00077	1.00077	1	0.996425	0.946045	0.93092	0.618562
Node 84	0.544563	1.00077	0.943845	0.395903	0.239568	0.843133	0.475511	1	1	0.276119	1	0.534603	1	0.965246	0.861712	0.423612	0.371425	1	1	1	1	0.923499	1	0.79558	1	0.889429	0.912521	0.98872	0.265397	0.0462556	0.884396	1	1	1	1	1	1	0.405284	0.91703	1.00077	0.663688	0.814464	1.00077	1.00077	1	0.747165	0.946045	0.93092	0.618562
Node 85	0.796236	1.00057	0.957585	1	0.0125203	0.910828	1	0.229089	0.418703	0.592403	1	1	1	0.919478	0.259437	0.715775	1	1	1	1	1	0.942063	1	0.617209	0.517495	0.996578	0.434192	0.62051	0.206496	0.255604	0.935672	1	0.755887	1	1	1	1	0.0408437	0.937109	1.00057	0.476485	0.717261	1.00057	1.00057	1	0.849678	0.959258	0.865217	0.094649
Node 86	0.998994	1.00249	0.828622	0.805937	0.5897	0.278834	0.303965	0.945506	0.367011	0.886989	1	0.177135	0.82476	0.854462	0.943976	0.995737	0.779169	0.137683	1	1	1	0.973989	0.865479	0.296285	0.534207	0.394615	0.785433	0.888787	0.633326	0.347631	0.379893	1	0.0682384	1	1	1	1	1	0.969606	1.00249	0.110029	0.705467	1.00249	1.00249	0.402646	0.807254	0.986783	0.944422	0.189975
Node 87	0.880128	1.00077	0.943845	0.395903	1	0.843133	1	0.366542	0.130111	1	1	1	1	0.420811	0.861712	0.423612	1	0.347879	1	1	1	0.923499	1	0.438837	0.330128	0.51979	1	0.52922	1	1	0.884396	1	0.481138	1	1	1	1	0.405284	0.91703	1.00077	0.289282	0.425651	1.00077	1.00077	1	0.747165	0.946045	0.93092	0.912398
Node 88	1	1.00019	0.98566	1	1	0.81587	1	1	1	1	1	1	1	0.568069	0.637859	0.342447	1	1	1	1	1	0.980306	1	0.578776	0.511663	0.84914	1	0.852964	1	1	0.845315	1	0.374952	1	1	1	1	1	0.978585	1.00019	1	0.343595	1.00019	1.00019	1	0.755258	0.986233	0.487189	1
Node 89	0.368571	1.00057	0.957585	1	1	0.543008	0.383655	0.229089	1	0.592403	0.0702916	1	1	0.183237	0.701584	1	1	1	1	1	1	0.942063	0.00290375	0.193799	0.517495	0.6122	0.434192	0.62051	1	1	0.99631	1	0.755887	0.126762	1	1	1	1	0.937109	1.00057	0.113536	1	1.00057	1.00057	1	0.985366	0.959258	0.480784	0.838939
Node 9	0.034889	1.00211	0.852963	1	0.161846	0.670028	0.503967	0.460746	0.269049	0.571011	0.857442	1	0.150147	0.225761	0.636276	0.933341	0.110784	0.691651	1	0.0146385	0.191723	0.803315	0.816779	0.872533	0.301125	0.929526	0.382364	0.503403	1	0.275748	0.764603	1	0.398356	1	1	1	0.358956	0.760719	0.787924	1.00211	0.239953	0.934326	1.00211	1.00211	1	0.993387	0.858445	0.960753	0.819631
Node 90	0.384296	1.00734	0.576464	0.949694	0.926506	0.599847	0.838814	0.973725	0.164429	0.390126	0.596723	0.669839	0.338419	0.514293	0.896076	0.562822	0.404758	0.983016	1	1	1	0.828478	0.165571	0.312296	0.8311	0.0592609	0.822173	0.678366	0.784916	0.976534	0.0524799	1	0.0403955	1	1	1	0.785652	0.858693	0.804861	1.00734	0.827844	0.808376	1.00734	1.00734	0.779045	0.885089	0.904294	0.975877	0.149444
[truncated: 41 more columns]
