# Supplementary material for: Conservation and Evolution of Cis-Regulatory Systems in Ascomycete Fungi
Source: PLoS Biol. 2004 Nov 9;2(12):e398. doi: 10.1371/journal.pbio.0020398 (PMC526180; doi:10.1371/journal.pbio.0020398)
Supplement: Dataset S25 — (411 KB XLS). [file pbio.0020398.sd025.xls]

## Sheet: Kw_newYCHG_2X_500bp-probs
UID	ABF1	ACE2	ADR1	AFT1	ARO80	ASH1	AZF1	BAS1	YAP1	CAT8	CBF1	CHA4	CRZ1	CUP2	DAL80	GATA	ECM22	FKH1	FLO8	FZF1	GAL4	GAT1	GATGAG1	GATGAG2	GCN4	GCR1	GLN3	GZF3	HAC1	HAP1	HAP4	HCM1	HSF1	IME1	INO2/4	LEU3	LYS14	MAC1	MAL63	MATALPHA	MCB	MCM1	MCM1-2	MCM1-3	MET30/31	MIG1	MOT3	MSN2/4	MTsite1
Cluster_ABF1
Cluster_ACE2	0.596933	1.00288	0.707353	1	1	0.971219	0.0854239	1	1	1	1	0.0559239	1	1	0.858326	1	1	1	1.00288	1.00288	1	0.503788	0.229507	0.510787	0.253503	0.595769	0.551675	0.980555	1.00288	1	0.407221	1.00288	0.678149	1	1.00288	1	1	1	0.0153144	1.00288	1	0.39125	1.00288	1.00288	1	0.45675	0.403067	1	1
Cluster_adata-aAlpha	1	1.00077	0.582379	1	1	0.00936499	1	1	1	1	1	1	1	0.263575	1	1	1	1	1.00077	1.00077	1	0.939128	1	0.376809	1	0.289223	1	0.406614	1.00077	1	1	1.00077	0.632648	1	1.00077	1	1	1	0.953221	1.00077	1	0.12385	1.00077	1.00077	1	0.511779	0.785021	1	1
Cluster_adata-ARG3	0.241013	1.00307	0.86615	1	1	0.783996	0.000100254	0.0192853	1	1	1	1	1	0.0258792	0.598342	1	1	1	1.00307	1.00307	1	0.158457	1	0.260964	0.0806281	0.651542	0.575058	0.125331	1.00307	1	0.126601	1.00307	0.722236	1	1.00307	1	0.266067	1	0.930822	1.00307	0.196779	0.411094	1.00307	1.00307	1	1	0.758987	0.600415	1
Cluster_adata-CalciumSpecific	0.476377	1.0052	0.318366	1	1	0.783121	1	1	0.196073	1	0.69257	1	1	0.601573	0.422445	0.175	1	1	1.0052	1.0052	1	0.42569	0.374904	0.0250331	0.253452	0.954198	0.413646	0.723483	1.0052	1	0.655849	1.0052	0.388772	1	1.0052	1	0.407002	1	0.328811	1.0052	0.492781	1	1.0052	1.0052	1.00001	0.84371	0.929654	0.787683	0.334435
Cluster_adata-Chaperones	0.620661	1.00307	0.114727	1	1	0.783996	1	1	1	1	0.0283915	1	1	1	0.875659	0.366705	1	1	1.00307	1.00307	1	0.912953	1	0.546476	0.658301	0.428449	1	0.940472	1.00307	1	0.268579	1.00307	9.78438e-06	1	1.00307	1	1	1	0.829157	1.00307	0.804178	1	1.00307	1.00307	1	0.765022	0.379339	0.600415	1
Cluster_adata-EGT2	0.571726	1.00269	0.456024	1	0.0394611	0.110176	1	1	1	1	0.117694	1	1	0.657636	1	1	1	1	1.00269	1.00269	1	0.811429	1	0.0616429	1	0.920445	1	0.972536	1.00269	1	0.989535	1.00269	0.970068	1	1.00269	1	1	1	0.111433	1.00269	0.398703	1	1.00269	1.00269	1	0.69542	0.803167	1	0.467637
Cluster_adata-ENA1	0.0592773	1.00134	0.388136	1	1	0.694124	1	1	1	1	1	1	1	0.414663	0.59797	0.18101	1	1	1.00134	1.00134	1	0.446973	1	0.563004	1	1	1	0.735978	1.00134	1	0.621368	1.00134	1	1	1.00134	1	1	1	0.771256	1.00134	1	1	1.00134	1.00134	1	0.0920005	0.940723	0.330334	1
Cluster_adata-ERD2	1	1.00134	0.781716	1	1	0.0336854	1	1	1	1	1	1	1	0.0886694	0.59797	0.18101	1	1	1.00134	1.00134	1	0.446973	1	0.00405818	1	0.0169603	1	0.941315	1.00134	1	0.302768	1.00134	0.48139	1	1.00134	1	1	1	0.936	1.00134	0.50969	1	1.00134	1.00134	1	0.714959	0.654618	1	1
Cluster_adata-G1DNAreplication	1	1.00288	0.417358	1	0.0422234	0.971219	1	1	1	1	0.13214	1	1	1	0.562167	0.0648642	1	1	1.00288	1.00288	1	0.177826	1	1	1	0.805169	1	0.38009	1.00288	1	0.407221	1.00288	0.22338	1	1.00288	1	1	1	0.710113	1.00288	0.171436	1	1.00288	1.00288	1	0.45675	0.403067	1	1
Cluster_adata-OAC1	1	1.00077	0.582379	1	1	0.368236	1	1	1	1	1	1	1	1	1	1	1	1	1.00077	1.00077	1	0.631279	1	1	0.235197	0.289223	1	1	1.00077	1	0.727824	1.00077	0.632648	1	1.00077	1	0.00211812	1	0.953221	1.00077	1	1	1.00077	1.00077	1	1	0.785021	1	1
Cluster_adata-Respiration	0.0286383	1.00578	0.249968	1	0.0827781	0.316336	1	1	1	0.250982	0.368165	1	1	0.17561	0.726998	1	1	1	1.00578	1.00578	1	0.586347	1	0.863329	0.588313	0.849156	0.202928	0.832669	1.00578	1	0.0078665	1.00578	0.975769	1	1.00578	1	0.440547	1	0.227966	1.00578	0.329462	1	1.00578	1.00578	1.00002	0.560911	0.46694	0.231767	0.741547
Cluster_adata-RET3	0.0626976	1.00501	0.774907	1	1	0.589258	0.143534	1	1	0.221482	0.0968356	0.0950326	1	0.298893	0.00983371	0.164916	1	1	1.00501	1.00501	1	0.855548	0.363903	0.32821	0.509846	0.0249056	0.751435	0.218133	1.00501	1	0.279654	1.00501	0.530664	1	1.00501	1	1	1	0.549568	1.00501	0.0999413	0.206363	1.00501	1.00501	1.00001	0.9426	0.996703	0.173462	0.318054
Cluster_adata-Secretion	0.178524	1.00481	0.913776	1	1	0.537625	1	1	1	1	1	1	1	1	0.3643	1	1	0.0915418	1.00481	1.00481	1	0.714972	1	0.138225	1	0.101287	0.37627	0.176173	1.00481	1	0.127365	1.00481	0.308588	1	1.00481	1	1	1	0.940393	1.00481	0.711776	0.194392	1.00481	1.00481	1.00001	0.802738	0.219606	1	0.67599
Cluster_adata-TRP4	0.544948	1.00249	0.49712	1	1	0.189234	1	0.0128682	1	1	1	1	1	1	0.483049	1	1	1	1.00249	1.00249	1	0.579541	1	1	0.000926525	0.714363	0.144242	0.239965	1.00249	1	0.507832	1.00249	0.320591	1	1.00249	1	0.222183	1	0.35439	1.00249	1	1	1.00249	1.00249	1	1	0.824858	1	1
Cluster_adata-TUB	0.420082	1.00172	0.682315	1	1	0.965244	1	1	1	1	1	1	1	1	1	1	1	1	1.00172	1.00172	1	0.999899	1	0.655124	0.453165	0.737049	1	0.856529	1.00172	1	0.476425	1.00172	0.319616	1	1.00172	1	1	1	0.317671	1.00172	0.213934	1	1.00172	1.00172	1	0.800924	0.987093	1	1
Cluster_ADR1	1	1.00365	0.28718	1	1	0.96298	1	0.229066	1	1	1	1	1	0.160061	0.693209	0.418783	1	1	1.00365	1.00365	1	0.856367	1	1	0.121188	0.598619	0.638165	0.921131	1.00365	1	0.439156	1.00365	0.634449	1	1.00365	1	1	1	0.286519	1.00365	0.855845	1	1.00365	1.00365	1.00001	0.624544	0.6922	1	0.575143
Cluster_ARG80	0.113184	1.00192	0.633493	1	0.0283374	0.646934	1	0.127859	1	1	0.353464	1	1	1	0.728054	1	1	1	1.00192	1.00192	1	0.31641	1	0.693634	0.488671	0.522434	1	0.700037	1.00192	1	0.555574	1.00192	0.387448	1	1.00192	1	1	1	0.547169	1.00192	1	0.281606	1.00192	1.00192	1	0.833639	0.545818	0.436164	1
Cluster_ARG81	1	1.0023	0.54054	1	1	0.988675	1	0.151424	1	1	0.40753	1	1	1	0.440301	1	1	1	1.0023	1.0023	1	0.866427	1	1	0.180258	1	1	0.36711	1.0023	1	0.0853543	1.0023	0.781369	1	1.0023	1	0.206986	1	0.952409	1.0023	1	0.327641	1.0023	1.0023	1	0.883838	0.483499	0.141054	0.417404
Cluster_Arginine	0.486282	1.00211	0.959784	1	1	0.901486	0.0633612	0.139721	1	0.100369	1	1	1	0.569127	0.395676	0.269416	1	1	1.00211	1.00211	1	0.281981	1	0.727851	0.521878	0.834443	0.444605	0.121177	1.00211	1	0.36498	1.00211	0.737194	1	1.00211	1	1	1	0.732995	1.00211	0.28878	0.305002	1.00211	1.00211	1	0.860984	0.976769	0.467596	0.390546
Cluster_ARO80	1	1.00172	0.905814	1	1	0.823553	0.0521376	0.115835	1	1	0.324617	1	1	1	0.0864743	1	1	1	1.00172	1.00172	1	0.355035	1	1	0.453165	1	0.0761777	0.143965	1.00172	1	0.946581	1.00172	0.895069	1	1.00172	1	1	1	0.847596	1.00172	0.600098	1	1.00172	1.00172	1	0.800924	0.905923	1	0.0565252
Cluster_ASH1	0.196833	1.00269	0.150445	1	1	0.860329	0.0799559	1	1	1	1	1	1	1	1	1	1	1	1.00269	1.00269	1	0.540893	1	1	1	0.920445	1	0.894353	1.00269	1	0.34326	1.00269	0.376923	1	1.00269	1	1	1	0.301954	1.00269	0.00793813	0.370741	1.00269	1.00269	1	0.409892	0.803167	0.00602575	1
Cluster_Asparagine	1	1.00057	0.666688	1	1	1	1	1	1	1	1	1	1	1	1	1	1	1	1.00057	1.00057	1	0.708242	1	1	1	1	1	1	1.00057	1	1	1.00057	1	1	1.00057	1	0.0562821	1	0.434011	1.00057	1	1	1.00057	1.00057	1	1	0.834005	1	1
Cluster_Autophagy	0.094077	1.00172	0.682315	1	1	0.56705	1	1	1	1	1	1	1	1	0.690197	1	1	1	1.00172	1.00172	1	0.988904	1	0.069336	0.111491	0.444565	0.381871	0.348517	1.00172	1	0.946581	1.00172	0.625977	1	1.00172	1	1	1	0.620785	1.00172	0.600098	1	1.00172	1.00172	1	0.800924	0.987093	0.402883	1
Cluster_AZF1	0.642996	1.00327	0.347439	1	1	0.935948	1	1	1	1	0.523803	1	1	1	0.632222	1	0.0446119	1	1.00327	1.00327	1	0.434649	1	0.292779	0.30284	0.487838	0.220369	0.717662	1.00327	1	0.996068	1.00327	0.76146	1	1.00327	1	0.280144	1	0.601358	1.00327	0.500117	0.430295	1.00327	1.00327	1	0.300404	0.357004	0.622716	0.535013
Cluster_BAS1	0.175142	1.00249	0.779349	1	1	0.946277	1	4.73088e-07	1	1	0.43285	1	1	1	0.205187	0.309996	1	1	1.00249	1.00249	1	0.579541	1	0.43413	0.000926525	0.897994	0.144242	0.239965	1.00249	1	0.912819	1.00249	0.818883	1	1.00249	1	1	1	0.35439	1.00249	0.362764	1	1.00249	1.00249	1	0.151187	0.824858	0.160852	1
Cluster_Biotin	1	1.00077	0.999747	1	1	0.775124	1	1	1	1	1	1	1	1	1	1	1	1	1.00077	1.00077	1	0.631279	1	1	0.235197	0.710111	1	1	1.00077	1	0.0676987	1.00077	0.632648	1	1.00077	1	1	1	0.953221	1.00077	1	1	1.00077	1.00077	1	1	0.785021	1	1
Cluster_CAD1	0.516501	1.0023	0.54054	1	1	0.306524	0.0689247	1	1	1	0.40753	1	1	0.219491	1	1	1	1	1.0023	1.0023	1	0.619558	1	0.0364454	0.552934	0.40165	1	0.605829	1.0023	1	0.0253351	1.0023	0.51632	1	1.0023	1	1	1	0.857054	1.0023	0.705483	0.327641	1.0023	1.0023	1	0.609588	0.483499	0.141054	1
Cluster_CBF1	1	1.00307	0.381165	1	1	0.37776	1	0.196688	0.121197	1	0.502527	1	1	0.331763	0.121358	0.00931131	1	1	1.00307	1.00307	1	0.912953	1	0.260964	0.016931	0.651542	1	0.659782	1.00307	1	0.960909	1.00307	0.899151	1	1.00307	1	1	1	0.430953	1.00307	1	0.411094	1.00307	1.00307	1	0.260872	0.379339	0.600415	0.513555
Cluster_CHA4	1	1.00307	0.670707	1	1	0.37776	1	0.196688	1	1	0.502527	1	1	0.706316	0.0368331	0.366705	1	1	1.00307	1.00307	1	0.158457	1	0.849519	0.2782	0.651542	0.575058	0.0156512	1.00307	1	0.126601	1.00307	0.722236	1	1.00307	1	1	1	0.430953	1.00307	0.467509	1	1.00307	1.00307	1	0.94339	0.379339	1	1
Cluster_CIN5	0.817012	1.0054	0.724856	1	1	0.683157	1	1	0.202562	0.236372	1	1	1	0.621664	0.451061	1	1	1	1.0054	1.0054	1	0.400236	1	0.38131	0.847628	0.317454	0.431917	0.189074	1.0054	0.072486	0.972163	1.0054	0.429164	1	1.0054	1	1	1	0.154089	1.0054	0.769277	0.230519	1.0054	1.0054	1.00001	0.697287	0.504265	0.0670672	0.3507
Cluster_CRZ1	0.0538765	1.00288	0.417358	1	1	0.891587	1	1	1	1	0.480304	1	1	0.303852	0.858326	1	1	1	1.00288	1.00288	1	0.177826	1	1	0.634545	0.0760794	1	0.594704	1.00288	1	0.634185	1.00288	0.22338	1	1.00288	1	1	1	0.487215	1.00288	1	1	1.00288	1.00288	1	0.732139	0.946123	0.201721	0.138992
Cluster_CUP9	1	1.00249	0.49712	1	1	0.821412	0.0744562	1	1	0.117525	1	1	1	0.630358	0.816092	1	1	1	1.00249	1.00249	1	0.579541	1	0.43413	0.581979	0.469873	1	0.676608	1.00249	0.0342845	0.744845	1.00249	0.575039	1	1.00249	0.00743988	0.222183	1	0.35439	1.00249	0.362764	1	1.00249	1.00249	1	0.361854	0.824858	0.160852	1
Cluster_DAL81	1	1.00269	0.456024	0.0394611	1	0.99464	0.0799559	1	1	1	1	1	1	1	0.523714	1	1	1	1.00269	1.00269	1	0.811429	1	1	0.609142	0.307138	1	0.894353	1.00269	1	0.573662	1.00269	0.850518	1	1.00269	1	0.237092	1	0.0202433	1.00269	0.147128	0.370741	1.00269	1.00269	1	0.69542	0.803167	0.0392932	1
Cluster_DAL82	0.736476	1.00423	0.461084	1	0.00171597	0.984264	1	1	1	1	0.61734	1	0.0372557	0.0735791	0.513651	1	1	1	1.00423	1.00423	1	0.0792883	0.0541403	0.450971	0.771767	0.553158	0.691929	0.0776312	1.00423	1	0.247291	1.00423	0.751331	1	1.00423	1	1	1	0.181115	1.00423	0.359663	0.517355	1.00423	1.00423	1.00001	0.287494	0.263524	0.348453	0.628962
Cluster_DIG1	1	1.00249	0.172272	1	1	0.0745059	1	0.162971	1	1	1	1	1	0.24756	0.816092	0.309996	1	1	1.00249	1.00249	1	0.223938	1	0.785262	0.581979	0.897994	1	0.446577	1.00249	1	0.744845	1.00249	0.961529	1	1.00249	1	1	1	0.13865	1.00249	0.734043	1	1.00249	1.00249	1	0.151187	0.824858	0.525318	1
Cluster_DOT6	0.601878	1.00656	0.870972	1	1	0.0755372	1	0.372626	1	1	0.175118	1	1	0.725976	0.40166	1	0.0873698	1	1.00656	1.00656	1	0.102413	1	0.171355	0.175412	0.169097	0.258896	0.465544	1.00656	1	0.47936	1.00656	0.33213	1	1.00656	1	0.482368	1	0.552382	1.00656	0.968921	0.303559	1.00656	1.00656	1.00002	0.934447	0.398122	1	0.78434
Cluster_DrugResistance	1	1.00172	0.296103	1	1	0.965244	1	1	1	1	1	1	1	0.497783	1	1	1	1	1.00172	1.00172	1	0.93501	1	0.655124	0.453165	0.444565	1	0.856529	1.00172	1	0.476425	1.00172	0.895069	1	1.00172	1	1	1	0.620785	1.00172	1	1	1.00172	1.00172	1	0.800924	0.579918	1	0.0565252
Cluster_Endocytosis	0.571726	1.00269	0.150445	1	1	0.860329	1	1	1	0.125983	1	1	1	1	0.838582	1	1	1	1.00269	1.00269	1	0.540893	1	0.809259	1	0.920445	0.52701	0.894353	1.00269	1	0.791531	1.00269	1	1	1.00269	1	0.237092	1	0.111433	1.00269	0.398703	1	1.00269	1.00269	1	0.409892	0.803167	0.181111	1
Cluster_FattyAcid	0.193632	1.00501	0.141257	1	1	0.942417	1	0.299695	1	1	0.678806	1	1	0.863717	0.630865	0.524341	1	1	1.00501	1.00501	1	0.689412	1	0.954075	0.509846	0.0600988	1	0.354976	1.00501	1	0.769989	1.00501	0.530664	1	1.00501	1	0.395384	1	0.0923497	1.00501	0.239777	0.206363	1.00501	1.00501	1.00001	0.245344	0.543426	0.173462	0.318054
Cluster_FHL1	0.387469	1.00734	0.124024	0.103746	1	0.673241	1	1	1	1	1	1	0.0635706	0.537848	0.993004	0.662865	1	1	1.00734	1.00734	1	0.60278	1	0.625461	1	0.187853	1	0.512932	1.00734	1	0.768044	1.00734	0.324626	1	1.00734	1	1	1	0.149246	1.00734	0.894755	0.716414	1.00734	1.00734	1.00003	0.0810276	0.337216	0.0574372	0.820073
Cluster_FKH1	1	1.00172	0.296103	1	1	0.296423	1	1	1	1	1	0.0339206	1	1	0.690197	1	1	1	1.00172	1.00172	1	0.745008	1	0.655124	1	0.737049	1	0.856529	1.00172	1	0.476425	1.00172	0.625977	1	1.00172	1	1	1	0.956586	1.00172	1	1	1.00172	1.00172	1	0.17202	0.579918	0.402883	1
Cluster_FKH2	0.827811	1.00559	0.491655	1	1	0.998091	0.158752	0.327975	0.209001	1	1	1	1	0.640966	0.479205	0.195442	1	1	1.00559	1.00559	1	0.375801	1	0.85016	0.569599	0.222268	0.788416	0.800718	1.00559	1	0.414541	1.00559	0.173753	1	1.00559	1	1	1	0.421201	1.00559	0.306686	0.24267	1.00559	1.00559	1.00001	0.0373356	0.172189	0.216833	0.729589
Cluster_Flavin	1	1.00096	0.983498	1	1	0.494912	1	1	0.0395281	1	1	1	1	0.317827	1	1	1	1	1.00096	1.00096	1	0.562667	1	1	1	0.40125	1	0.867998	1.00096	1	0.803446	1.00096	0.30705	1	1.00096	1	0.0920495	1	0.248714	1.00096	1	1	1.00096	1.00096	1	0.591935	0.738906	1	1
Cluster_Flocculation	1	1.00038	0.76318	1	1	1	1	1	1	1	1	1	1	1	1	1	1	1	1.00038	1.00038	1	0.794568	1	1	1	1	1	1	1.00038	1	0.478219	1.00038	1	1	1.00038	1	1	1	0.573272	1.00038	1	1	1.00038	1.00038	1	0.0268873	0.996565	1	1
Cluster_FZF1	1	1.00211	0.225867	1	1	0.0914619	1	1	1	1	1	1	1	1	0.395676	1	1	1	1.00211	1.00211	1	0.97564	1	1	1	0.593869	0.444605	0.765204	1.00211	1	0.163583	1.00211	0.073788	1	1.00211	1	1	1	0.212032	1.00211	0.673863	1	1.00211	1.00211	1	1	0.513718	1	1
Cluster_GAL4	1	1.00096	0.877023	1	1	0.178222	1	1	1	1	0.0166198	1	1	0.317827	1	1	0.0133179	1	1.00096	1.00096	1	0.562667	1	0.44633	1	0.787326	1	1	1.00096	1	0.425337	1.00096	1	1	1.00096	1	1	1	0.64794	1.00096	0.398893	1	1.00096	1.00096	1	0.591935	0.738906	1	0.00078616
Cluster_Galactose	1	1.00077	0.582379	1	1	0.368236	1	1	1	1	1	0.0152132	1	0.263575	1	1	1	1	1.00077	1.00077	1	0.939128	1	1	1	0.710111	1	0.802053	1.00077	1	0.0676987	1.00077	1	1	1.00077	1	1	1	0.32856	1.00077	0.334452	1	1.00077	1.00077	1	0.128265	0.980958	0.20472	1
Cluster_GAT1	0.544948	1.00249	0.928934	1	1	0.614161	1	1	1	1	0.43285	0.0486429	1	0.630358	0.483049	1	1	1	1.00249	1.00249	1	0.955687	1	0.785262	0.581979	0.469873	1	0.676608	1.00249	1	0.00220634	1.00249	0.818883	1	1.00249	1	1	1	0.608325	1.00249	0.734043	0.349546	1.00249	1.00249	1	0.151187	0.824858	1	0.443084
Cluster_GAT3	1	1.00038	0.76318	1	1	1	1	1	1	1	1	1	1	1	1	1	1	1	1.00038	1.00038	1	0.794568	1	1	1	0.0708021	1	0.555003	1.00038	1	0.478219	1.00038	0.393838	1	1.00038	1	1	1	0.573272	1.00038	0.184155	1	1.00038	1.00038	1	1	0.886035	1	1
Cluster_GCN4	0.456574	1.00501	0.774907	1	1	0.866256	0.0101152	0.299695	1	1	0.305004	1	1	0.119835	0.393479	0.524341	1	1	1.00501	1.00501	1	0.209032	1	1	0.00539013	0.38603	0.395089	0.218133	1.00501	1	0.279654	1.00501	0.948647	1	1.00501	0.0148428	1	1	0.368072	1.00501	0.0999413	0.57737	1.00501	1.00501	1.00001	0.427246	0.806368	0.0533549	1
Cluster_GCR1	1	1.00172	0.296103	1	1	0.296423	1	1	1	1	1	1	1	1	1	1	1	1	1.00172	1.00172	1	0.93501	1	1	1	0.197012	1	0.62188	1.00172	1	0.761416	1.00172	0.319616	1	1.00172	1	1	1	0.620785	1.00172	1	1	1.00172	1.00172	1	1	0.579918	0.402883	0.0565252
Cluster_GCR2	0.175142	1.00249	0.172272	1	1	0.0745059	1	1	1	1	1	1	1	0.24756	0.483049	1	1	0.0486429	1.00249	1.00249	1	0.579541	0.202217	0.43413	1	0.00159111	0.144242	0.446577	1.00249	1	0.912819	1.00249	0.575039	1	1.00249	1	1	1	0.0267568	1.00249	0.362764	1	1.00249	1.00249	1	1	0.455052	1	0.443084
Cluster_GeneralTFs	0.514634	1.00559	0.699016	1	1	0.574132	1	1	1	1	0.352551	1	1	0.361096	0.977259	1	1	1	1.00559	1.00559	1	0.160832	1	0.407734	1	0.360287	0.788416	0.229924	1.00559	1	0.578812	1.00559	0.911756	1	1.00559	1	1	1	0.592563	1.00559	0.542187	0.24267	1.00559	1.00559	1.00001	0.724241	0.485366	0.485601	0.729589
Cluster_GLN3	0.135458	1.00423	0.213418	1	1	0.219556	1	1	1	1	0.24082	1	1	0.814691	0.121087	0.466605	1	1	1.00423	1.00423	1	0.789091	1	0.224643	0.771767	0.553158	1	0.291095	1.00423	1	0.600834	1.00423	0.751331	1	1.00423	0.0125689	0.346614	1	0.727197	1.00423	0.893899	1	1.00423	1.00423	1.00001	0.498511	0.626608	0.348453	0.628962
Cluster_Glutamate
Cluster_Glutathione	1	1.00115	0.8305	1	1	0.60398	1	1	1	1	1	1	1	0.368093	0.54204	0.157297	1	1	1.00115	1.00115	1	0.8685	1	1	1	0.195688	1	0.318672	1.00115	1	0.530339	1.00115	0.126803	1	1.00115	1	1	1	0.55098	1.00115	1	1	1.00115	1.00115	1	0.658944	0.996492	0.29083	1
Cluster_Glycerol	1	1.00077	0.582379	1	1	0.775124	1	1	1	1	1	1	1	1	0.405802	1	1	1	1.00077	1.00077	1	0.631279	1	1	1	1	0.192408	0.802053	1.00077	1	0.727824	1.00077	1	1	1.00077	1	1	0.00534452	0.32856	1.00077	0.0491164	0.12385	1.00077	1.00077	1	0.511779	0.785021	0.20472	1
Cluster_Glycogen	1	1.00077	0.582379	1	1	1	1	1	1	1	1	1	1	1	0.405802	0.107806	1	1	1.00077	1.00077	1	0.631279	1	0.376809	1	0.289223	1	0.406614	1.00077	1	0.727824	1.00077	1	1	1.00077	1	1	1	0.32856	1.00077	0.334452	1	1.00077	1.00077	1	0.511779	0.785021	0.0171785	1
Cluster_GTS1	1	1.00365	0.562249	1	0.0531985	0.212327	1	0.026773	1	1	0.563677	1	1	0.413144	1	1	1	1	1.00365	1.00365	1	0.372605	1	0.356863	0.35158	0.598619	1	0.975948	1.00365	1	0.128214	1.00365	0.415897	1	1.00365	1	1	1	0.844514	1.00365	0.855845	1	1.00365	1.00365	1.00001	0.843413	0.316189	0.0187344	0.575143
Cluster_HAL9	1	1.00249	0.49712	0.0366914	1	0.946277	1	0.162971	1	0.117525	0.43285	1	1	0.630358	0.816092	1	1	1	1.00249	1.00249	1	0.839649	1	0.43413	0.204398	0.469873	0.500993	0.239965	1.00249	1	0.507832	1.00249	0.818883	1	1.00249	0.00743988	1	1	0.811905	1.00249	0.00553672	1	1.00249	1.00249	1	0.65463	0.824858	0.525318	1
Cluster_HAP2	1	1.00307	0.957868	1	0.0449782	0.979048	1	1	0.121197	1	0.146961	1	0.0272195	0.706316	0.875659	1	1	1	1.00307	1.00307	1	0.158457	1	1	0.658301	0.840622	0.575058	0.940472	1.00307	1	0.00381035	1.00307	0.269712	1	1.00307	1	1	1	0.829157	1.00307	0.804178	1	1.00307	1.00307	1	0.765022	0.379339	0.600415	1
Cluster_HAP3	0.149393	1.00443	0.429745	1	0.0640563	0.267006	1	1	1	1	0.633725	1	0.0389195	0.513314	0.544809	0.48166	1	0.084522	1.00443	1.00443	1	0.269531	1	0.481139	1	0.60186	1	0.105518	1.00443	1	0.0769658	1.00443	0.401481	1	1.00443	1	1	1	0.153975	1.00443	0.904208	1	1.00443	1.00443	1.00001	0.535651	0.850607	0.73275	0.645348
Cluster_HAP4	0.149393	1.00443	0.429745	1	1	0.888247	1	1	1	0.198613	0.256869	1	1	0.02346	0.544809	1	1	1	1.00443	1.00443	1	0.269531	0.329739	0.481139	0.444931	0.415172	0.337955	0.688824	1.00443	1	0.0112486	1.00443	0.401481	1	1.00443	1	0.35916	1	0.683777	1.00443	0.66711	1	1.00443	1.00443	1.00001	0.911037	0.605275	0.13301	0.268469
Cluster_HAP5	1	1.00443	0.670008	1	0.0640563	0.768743	1	1	1	1	0.633725	1	0.0389195	0.82839	1	1	1	1	1.00443	1.00443	1	0.0706408	0.329739	0.744277	1	0.773293	1	0.346686	1.00443	1	0.0317222	1.00443	0.0180551	1	1.00443	1	0.35916	1	0.153975	1.00443	0.387059	0.170755	1.00443	1.00443	1.00001	0.535651	0.605275	0.73275	1
Cluster_Heme	0.345382	1.00134	0.781716	1	1	0.694124	1	1	1	1	1	1	1	0.414663	0.59797	1	1	1	1.00134	1.00134	1	0.968083	1	1	1	0.594551	1	0.735978	1.00134	1	0.0987535	1.00134	0.186632	1	1.00134	1	1	1	0.936	1.00134	0.50969	1	1.00134	1.00134	1	0.714959	0.654618	1	1
Cluster_HIR1	1	1.00153	0.339015	1	1	0.766552	1	1	1	1	1	1	1	1	0.647078	1	1	0.0302063	1.00153	1.00153	1	0.787231	1	0.611782	0.415201	0.0353862	0.347905	0.804385	1.00153	1	0.926008	1.00153	0.86517	1	1.00153	1	0.143199	1	0.696388	1.00153	0.0348233	1	1.00153	1.00153	1	0.387187	0.616141	0.367644	1
Cluster_HIR2	1	1.00172	0.682315	1	1	0.56705	1	1	1	1	1	1	1	0.497783	1	1	1	1	1.00172	1.00172	1	0.745008	1	1	1	0.938434	1	0.62188	1.00172	1	1	1.00172	0.625977	1	1.00172	1	1	1	0.620785	1.00172	0.0485632	1	1.00172	1.00172	1	0.00829548	0.905923	1	0.333075
Cluster_Histidine	1	1.00115	0.444362	1	1	0.60398	1	0.00263146	1	1	1	1	1	1	1	1	1	1	1.00115	1.00115	1	0.8685	1	0.508108	0.00465968	0.843985	1	0.648078	1.00115	1	0.858067	1.00115	0.777422	1	1.00115	1	1	1	0.966142	1.00115	1	1	1.00115	1.00115	1	0.658944	0.955981	1	1
Cluster_HMS1	1	1.00153	0.339015	1	0.0227306	0.476841	1	1	1	1	1	1	1	0.45781	0.647078	0.20406	1	1	1.00153	1.00153	1	0.398365	1	0.611782	0.415201	0.362047	1	0.0194469	1.00153	1	0.391217	1.00153	0.25187	1	1.00153	0.00458277	1	1	0.896036	1.00153	1	1	1.00153	1.00153	1	0.761784	0.616141	1	0.302347
Cluster_HSF1	0.285582	1.00346	0.316134	1	1	0.507802	1	1	1	1	0.544174	1	1	0.74809	0.904229	0.401914	1	1	1.00346	1.00346	1	0.689992	1	0.612238	1	0.33964	1	0.898037	1.00346	1	0.588297	1.00346	0.0818693	1	1.00346	1	1	1	0.547241	1.00346	1	0.448874	1.00346	1.00346	1.00001	0.340545	0.335979	0.643777	0.555529
Cluster_IME4	0.218826	1.00288	0.88908	1	1	0.735296	1	1	1	1	0.13214	1	1	1	0.562167	1	1	1	1.00288	1.00288	1	0.928856	1	1	0.634545	0.93818	0.181697	0.594704	1.00288	1	0.215337	1.00288	0.0925159	1	1.00288	1	1	1	0.487215	1.00288	0.433668	1	1.00288	1.00288	1	0.732139	0.781174	0.5768	0.491111
Cluster_INO2	0.620661	1.00307	0.670707	1	1	0.783996	0.0908605	1	1	1	0.502527	1	1	0.706316	0.875659	1	1	1	1.00307	1.00307	1	0.468348	1	0.546476	0.658301	0.105263	0.575058	0.659782	1.00307	1	0.47024	1.00307	0.121449	1	1.00307	1	1	1	0.430953	1.00307	0.467509	0.0138328	1.00307	1.00307	1	0.260872	0.379339	0.0557166	0.513555
Cluster_INO4	1	1.00346	0.597872	1	1	0.951184	0.10164	1	1	1	0.544174	1	1	0.74809	1	1	1	1	1.00346	1.00346	1	0.689992	1	0.324824	0.701293	0.0784018	1	0.586404	1.00346	1	0.912828	1.00346	0.190418	1	1.00346	1	1	1	0.547241	1.00346	1	0.0192216	1.00346	1.00346	1.00001	0.340545	0.714418	0.643777	0.555529
Cluster_InvasiveGrowth	1	1.00096	0.508718	1	1	0.494912	1	1	1	1	1	1	1	0.0465644	1	1	1	1	1.00096	1.00096	1	0.562667	1	1	1	0.121182	1	0.867998	1.00096	1	0.803446	1.00096	1	1	1.00096	1	1	1	0.248714	1.00096	1	1	1.00096	1.00096	1	1	0.738906	1	1
Cluster_Isoleucine	1	1.00115	0.8305	1	1	0.60398	1	0.0787747	1	1	1	1	1	1	1	1	1	1	1.00115	1.00115	1	0.501501	1	0.137441	0.00465968	1	1	0.911982	1.00115	1	0.858067	1.00115	0.397174	1	1.00115	0.00343839	1	1	0.55098	1.00115	1	1	1.00115	1.00115	1	0.658944	0.69549	1	1
Cluster_IXR1	0.544948	1.00249	0.49712	1	1	0.614161	1	1	1	1	1	1	1	0.06511	0.816092	1	1	1	1.00249	1.00249	1	0.579541	1	1	0.581979	0.469873	1	0.446577	1.00249	1	0.507832	1.00249	0.320591	1	1.00249	1	1	1	0.35439	1.00249	0.734043	1	1.00249	1.00249	1	0.361854	0.824858	0.160852	1
Cluster_LEU3	1	1.00211	0.225867	1	0.0311296	0.23559	1	1	1	1	1	1	1	0.569127	0.761292	1	1	1	1.00211	1.00211	1	0.660702	1	0.351467	0.0301532	0.834443	1	0.92464	1.00211	1	0.972164	1.00211	0.936457	1	1.00211	1.2053e-05	1	1	0.732995	1.00211	0.673863	1	1.00211	1.00211	1	0.860984	0.866826	1	1
Cluster_Leucine	1	1.00096	0.877023	1	1	0.494912	1	1	1	1	1	1	1	1	1	1	1	1	1.00096	1.00096	1	0.562667	1	1	0.284809	0.787326	1	1	1.00096	1	0.425337	1.00096	0.714047	1	1.00096	0.00286588	1	1	0.986034	1.00096	0.398893	1	1.00096	1.00096	1	0.591935	0.738906	1	1
Cluster_Lysine	0.383859	1.00153	0.731981	1	1	0.476841	1	0.103648	1	1	0.294489	1	1	0.45781	0.254208	0.20406	1	1	1.00153	1.00153	1	0.398365	1	1	0.0118331	0.137207	0.347905	0.804385	1.00153	1	0.926008	1.00153	0.86517	1	1.00153	1	0.000354329	1	0.696388	1.00153	1	0.23244	1.00153	1.00153	1	0.761784	0.923961	1	1
Cluster_MAC1	1	1.0023	0.813868	1	1	0.988675	0.0689247	1	1	1	1	1	1	1	0.440301	0.289994	1	1	1.0023	1.0023	1	0.619558	1	0.39344	1	0.657942	0.47355	0.36711	1.0023	1	0.886976	1.0023	0.26495	1	1.0023	1	1	1	0.670965	1.0023	0.705483	0.327641	1.0023	1.0023	1	0.609588	0.846123	1	0.0951024
Cluster_MAL13	0.135458	1.00423	0.700222	1	1	0.112449	1	1	1	0.190845	0.61734	1	1	0.0735791	0.277086	1	0.057377	1	1.00423	1.00423	1	0.789091	1	0.450971	0.422248	0.875861	0.103352	0.793134	1.00423	1	0.773546	1.00423	0.751331	1	1.00423	1	0.346614	1	0.351431	1.00423	0.157496	0.517355	1.00423	1.00423	1.00001	0.287494	0.263524	0.348453	1
Cluster_MAL33	0.285582	1.00346	0.0874798	1	0.0504658	0.507802	1	1	1	1	0.544174	1	1	0.74809	0.379376	1	1	1	1.00346	1.00346	1	0.402731	1	0.881292	0.701293	0.178467	1	0.389799	1.00346	1	0.0968573	1.00346	0.588438	1	1.00346	1	1	1	0.877315	1.00346	0.249746	0.11446	1.00346	1.00346	1.00001	0.586061	0.335979	1	0.555529
Cluster_Maltose	0.664021	1.00346	0.0874798	1	1	0.507802	1	0.218419	1	1	1	0.0667463	1	0.386504	0.904229	1	1	1	1.00346	1.00346	1	0.876595	0.268722	0.132553	0.701293	0.746791	0.618242	0.967293	1.00346	1	0.20996	1.00346	0.366831	1	1.00346	1	1	1	0.547241	1.00346	1	0.11446	1.00346	1.00346	1.00001	0.159914	0.915013	0.643777	1
Cluster_ManualAFT1targets	1	1.00134	0.781716	1	1	1	0.0407838	0.0912951	1	1	1	1	1	1	0.59797	0.18101	1	1	1.00134	1.00134	1	0.968083	1	0.563004	0.0708127	0.594551	1	0.735978	1.00134	1	0.302768	1.00134	0.186632	1	1.00134	1	1	1	0.771256	1.00134	0.141594	0.206617	1.00134	1.00134	1	0.0920005	0.654618	1	1
Cluster_ManualG1genes	0.205703	1.00773	0.417693	1	1	0.238045	1	0.42236	1	1	1	1	1	0.804923	0.736634	0.310617	1	0.142584	1.00773	1.00773	1	0.174591	1	0.839172	0.485262	0.650765	0.882883	0.228502	1.00773	1	0.954498	1.00773	0.814469	1	1.00773	1	1	1	0.0200521	1.00773	7.30976e-10	0.734683	1.00773	1.00773	1.00003	0.0522987	0.309677	0.0689022	0.256639
Cluster_ManualHAP1targets	0.585416	1.00637	0.193869	1	0.0906942	0.315355	1	1	1	1	0.414058	1	1	0.442454	0.924334	1	1	0.119113	1.00637	1.00637	1	0.511159	1	0.896722	0.640801	0.907423	0.518355	0.563266	1.00637	1	0.179532	1.00637	0.298001	1	1.00637	1	0.472213	1	0.430669	1.00637	0.632064	1	1.00637	1.00637	1.00002	0.814204	0.694413	0.277522	1
Cluster_ManualMethionine	0.3078	1.00365	0.28718	1	0.0531985	0.375084	1	1	1	1	4.85499e-07	1	1	0.413144	0.194254	1	1	1	1.00365	1.00365	1	0.658797	1	0.356863	1	0.978111	0.259629	0.455246	1.00365	1	0.930807	1.00365	0.826368	1	1.00365	1	0.307499	1	0.124585	1.00365	0.855845	1	1.00365	1.00365	1.00001	0.843413	0.316189	0.663666	1
Cluster_ManualM-G1genes	0.0592773	1.00134	0.388136	1	1	0.378619	1	1	1	1	1	1	1	1	1	1	1	1	1.00134	1.00134	1	0.968083	1	1	1	0.594551	1	1	1.00134	1	0.897517	1.00134	0.48139	1	1.00134	1	1	1	0.142493	1.00134	0.141594	1	1.00134	1.00134	1	0.322849	0.654618	0.330334	1
Cluster_ManualYap1Targets	0.403642	1.00754	0.255368	1	1	0.0678371	1	0.0976793	1.23061e-05	1	0.500451	1	1	0.0632359	0.87125	1	1	1	1.00754	1.00754	1	0.0642605	1	0.646342	0.00299198	0.333585	0.609927	0.940862	1.00754	1	0.096264	1.00754	0.00609337	1	1.00754	1	1	1	0.659973	1.00754	0.529687	0.0366029	1.00754	1.00754	1.00003	0.63556	0.80661	0.0011297	0.828043
Cluster_ManualZAP1targets	0.0187173	1.0052	0.750202	1	1	0.890009	1	1	1	1	1	1	1	0.873799	0.422445	0.537777	1	1	1.0052	1.0052	1	0.42569	1	0.95922	1	0.0778733	0.764427	0.846157	1.0052	1	0.8026	1.0052	0.99005	1	1.0052	1	1	1	0.0773192	1.0052	0.26175	1	1.0052	1.0052	1.00001	0.668494	0.194463	0.44814	0.334435
Cluster_ManualZAP1targets-2	0.146071	1.01187	0.486731	1	1	0.940016	0.305627	0.567699	1	0.445331	0.931006	1	1	0.837575	0.203832	0.245015	0.151643	1	1.01187	1.01187	1	0.0893465	0.655281	0.234841	0.564876	0.250757	0.622351	0.85126	1.01187	1	0.901762	1.01187	0.823635	1	1.01187	1	0.694106	1	0.00110071	1.01187	0.716476	0.868346	1.01187	1.01187	1.00007	0.555087	0.713201	0.443241	0.506826
Cluster_MATa1	1	1.00269	0.456024	1	1	0.860329	1	1	1	1	1	1	1	1	0.0809822	0.329438	1	1	1.00269	1.00269	1	0.540893	1	0.199099	1	0.763289	0.162773	0.308716	1.00269	1	0.34326	1.00269	0.629071	1	1.00269	1	1	1	0.900829	1.00269	0.398703	1	1.00269	1.00269	1	0.918902	0.803167	0.551795	1
Cluster_Mating
Cluster_MBP1	1	1.00481	0.156856	1	1	0.225025	1	0.29001	1	1	0.664429	1	1	0.278233	0.961626	1	1	1	1.00481	1.00481	1	0.479509	1	0.785231	0.0746011	0.930932	0.737729	0.887733	1.00481	1	0.127365	1.00481	0.081058	1	1.00481	1	1	1	0.409956	1.00481	6.54524e-10	0.0459415	1.00481	1.00481	1.00001	0.60547	0.563652	0.761789	0.301582
Cluster_MCM1	0.620661	1.00307	0.670707	1	1	0.783996	0.0908605	1	1	1	0.502527	1	1	1	0.875659	1	1	1	1.00307	1.00307	1	0.75187	1	0.0939121	0.658301	0.651542	0.575058	0.940472	1.00307	1	0.268579	1.00307	0.487106	1	1.00307	1	1	1	0.829157	1.00307	0.467509	0.0138328	1.00307	1.00307	1	0.260872	0.379339	0.600415	1
Cluster_MET31	1	1.00172	0.682315	1	1	0.113034	1	1	1	1	1.47644e-05	1	1	0.497783	0.690197	1	1	1	1.00172	1.00172	1	0.355035	0.144735	0.069336	0.453165	0.938434	0.381871	0.62188	1.00172	1	0.761416	1.00172	0.895069	1	1.00172	1	0.159606	1	0.317671	1.00172	0.600098	0.257427	1.00172	1.00172	1	0.800924	0.905923	0.402883	1
Cluster_MET4	0.153877	1.0023	0.54054	1	1	0.927067	1	1	1	1	0.0901862	1	1	0.0528808	0.790473	1	0.0316865	1	1.0023	1.0023	1	0.619558	1	0.39344	1	0.97572	0.47355	0.818329	1.0023	1	0.886976	1.0023	1	1	1.0023	1	0.206986	1	0.41299	1.0023	0.102474	1	1.0023	1.0023	1	0.11943	0.846123	1	1
Cluster_MIG1	0.351762	1.00404	0.235933	1	1	0.678885	0.117578	0.249933	1	0.183003	0.22482	1	1	1	0.745601	1	1	1	1.00404	1.00404	1	0.596918	1	0.696812	0.399097	0.694464	0.298963	0.238092	1.00404	1	0.990296	1.00404	0.511407	1	1.00404	1	1	1	0.212081	1.00404	1	1	1.00404	1.00404	1.00001	0.69389	0.648238	0.700185	1
Cluster_Mitochondria	0.135887	1.00656	0.567141	1	1	0.0755372	1	1	1	0.0413745	0.428992	1	1	0.23836	0.40166	0.621842	1	1	1.00656	1.00656	1	0.269339	1	0.534565	0.898324	0.968739	1	0.610003	1.00656	1	0.121375	1.00656	0.111707	1	1.00656	1	1	1	0.900431	1.00656	1	0.303559	1.00656	1.00656	1.00002	0.832506	0.12701	1	1
Cluster_MitochondrialRPs	0.945915	1.0093	0.256785	1	1	0.307733	1	1	1	1	0.613752	1	1	0.475409	0.540621	0.747094	1	1	1.0093	1.0093	1	0.00390753	0.1997	0.0144436	0.82786	0.768747	0.923887	0.429876	1.0093	1	0.596685	1.0093	0.642689	1	1.0093	1	0.605801	1	0.900541	1.0093	0.954228	0.465972	1.0093	1.0093	1.00004	0.822545	0.458541	0.756166	0.885674
Cluster_MOT3	1	1.00172	0.296103	1	1	0.965244	1	1	0.0700485	1	1	1	1	1	0.302132	1	1	0.0339206	1.00172	1.00172	1	0.988904	1	0.655124	1	0.444565	0.381871	0.856529	1.00172	1	0.476425	1.00172	0.625977	1	1.00172	1	1	1	0.847596	1.00172	0.600098	1	1.00172	1.00172	1	0.0454628	0.905923	0.0111434	1
Cluster_mRNAprocessing	0.445981	1.01786	0.388547	1	1	0.0330001	1	1	1	1	0.191104	1	1	0.670262	0.881527	0.927	1	1	1.01786	1.01786	1	0.331692	1	0.569544	0.23562	0.949768	0.33544	0.565907	1.01786	1	0.915947	1.01786	0.556709	1	1.01786	1	1	1	0.860627	1.01786	0.524685	0.572796	1.01786	1.01786	1.00015	0.988344	0.374219	0.889682	0.771281
Cluster_MSS11	0.571726	1.00269	0.456024	1	1	0.0388361	1	0.174362	1	1	0.117694	1	1	1	0.239061	0.329438	1	1	1.00269	1.00269	1	0.540893	1	0.199099	0.609142	0.763289	0.162773	0.308716	1.00269	1	0.34326	1.00269	0.376923	1	1.00269	1	1	1	0.900829	1.00269	0.398703	0.370741	1.00269	1.00269	1	0.409892	0.428274	0.551795	0.467637
Cluster_MTH1	0.516501	1.0023	0.19726	1	1	0.773585	1	1	1	1	0.40753	0.0449825	1	0.219491	1	1	1	1	1.0023	1.0023	1	0.251292	1	0.39344	1	0.657942	1	0.992279	1.0023	1	0.43774	1.0023	0.950556	1	1.0023	1	0.206986	1	0.857054	1.0023	0.102474	1	1.0023	1.0023	1	0.609588	0.970344	1	1
Cluster_NDD1	1	1.0052	0.318366	1	1	0.954328	0.000501012	0.30925	1	1	0.32095	1	1	0.601573	0.656917	0.537777	1	0.0985105	1.0052	1.0052	1	0.42569	1	0.820307	0.0275027	0.605256	0.764427	0.723483	1.0052	1	0.323651	1.0052	0.122703	1	1.0052	1	1	1	0.505484	1.0052	0.492781	0.0557571	1.0052	1.0052	1.00001	0.0621864	0.194463	0.187644	1
Cluster_NRG1	1	1.00249	0.172272	1	1	0.821412	0.0744562	1	1	1	1	1	1	1	0.816092	1	1	1	1.00249	1.00249	1	0.839649	1	1	0.581979	0.469873	1	0.676608	1.00249	1	0.280033	1.00249	0.320591	1	1.00249	1	1	1	0.0267568	1.00249	0.0304932	0.349546	1.00249	1.00249	1	0.361854	0.824858	0.160852	1
Cluster_NuclearProteinTargetting	0.0368054	1.00617	0.619913	1	1	0.0900792	1	1	1	1	0.0453993	1	1	0.914087	0.350657	0.599508	1	1	1.00617	1.00617	1	0.308778	0.0170502	0.281682	0.623912	0.890613	0.819912	0.788674	1.00617	1	0.0794687	1.00617	0.0349939	1	1.00617	1	0.46186	1	0.767935	1.00617	0.830248	1	1.00617	1.00617	1.00002	0.996826	0.884834	0.840795	0.763907
Cluster_PDR1	0.420082	1.00172	0.999761	1	1	0.296423	1	1	1	1	0.324617	1	1	0.497783	0.690197	1	1	1	1.00172	1.00172	1	0.988904	1	0.655124	1	0.737049	0.381871	0.856529	1.00172	1	0.476425	1.00172	0.319616	1	1.00172	1	1	1	0.847596	1.00172	1	1	1.00172	1.00172	1	0.448664	0.579918	1	0.00579028
Cluster_PentosePhosphate	0.0440189	1.00115	0.444362	1	1	0.276775	0.0350577	0.0787747	1	1	1	1	1	0.368093	1	1	1	1	1.00115	1.00115	1	0.501501	1	0.137441	0.0527991	0.843985	1	0.648078	1.00115	1	0.215333	1.00115	0.397174	1	1.00115	1	1	1	0.841861	1.00115	1	1	1.00115	1.00115	1	0.0596865	0.955981	0.29083	1
Cluster_Peroxisome	1	1.00288	0.707353	1	1	0.523121	1	1	1	0.134361	1	1	1	0.682907	0.562167	0.348336	1	1	1.00288	1.00288	1	0.782073	1	0.510787	0.253503	0.805169	1	0.790088	1.00288	1	0.407221	1.00288	0.976713	1	1.00288	1	1	1	0.710113	1.00288	1	1	1.00288	1.00288	1	0.45675	0.781174	1	1
Cluster_PHD1	0.596933	1.00288	0.13138	1	1	0.153199	0.0854239	1	1	1	1	1	1	1	0.273769	0.348336	1	1	1.00288	1.00288	1	0.782073	1	1	1	0.805169	1	0.38009	1.00288	1	0.948751	1.00288	0.432757	1	1.00288	1	1	1	0.0892474	1.00288	0.171436	0.39125	1.00288	1.00288	1	0.732139	0.781174	0.201721	1
Cluster_PHO4	0.420082	1.00172	0.682315	1	1	0.296423	1	1	1	1	1	1	1	0.497783	0.0864743	0.226466	1	1	1.00172	1.00172	1	0.745008	1	0.655124	0.453165	0.444565	0.0761777	0.348517	1.00172	1	0.946581	1.00172	0.625977	1	1.00172	1	1	0.0119907	0.620785	1.00172	0.600098	0.257427	1.00172	1.00172	1	0.800924	0.905923	0.402883	1
Cluster_Phospholipid	0.75201	1.00443	0.429745	1	1	0.957651	1	1	1	0.198613	0.633725	1	1	0.82839	0.30593	1	1	1	1.00443	1.00443	1	0.269531	1	0.481139	1	0.250757	0.708019	0.20462	1.00443	1	0.64882	1.00443	0.401481	1	1.00443	1	1	1	0.683777	1.00443	0.904208	0.533109	1.00443	1.00443	1.00001	0.535651	0.24799	1	0.268469
Cluster_Polyamine	0.214979	1.00077	0.582379	1	1	0.368236	1	1	1	1	1	1	1	1	1	1	1	1	1.00077	1.00077	1	0.631279	1	1	1	0.710111	1	0.406614	1.00077	1	0.30907	1.00077	0.632648	1	1.00077	1	1	1	0.996535	1.00077	1	1	1.00077	1.00077	1	0.511779	0.785021	1	1
Cluster_primig-EarlySpo	1	1.0052	0.750202	1	1	0.783121	1	1	1	1	0.32095	1	1	0.319633	0.102149	1	1	1	1.0052	1.0052	1	0.191699	1	1	0.253452	0.883021	0.0488887	0.0351525	1.0052	1	0.100507	1.0052	0.388772	1	1.0052	1	0.014224	1	0.982997	1.0052	0.936366	1	1.0052	1.0052	1.00001	0.950511	0.790957	0.787683	0.334435
Cluster_primig-LateSpo	0.0672891	1.01968	0.377176	0.251719	1	0.462477	0.0206918	0.748433	1	1	0.424085	1	1	0.75595	0.233086	0.537666	1	0.320788	1.01968	1.01968	1	0.469712	0.517237	0.690927	0.897096	0.251922	0.772315	0.0628012	1.01968	1	0.427895	1.01968	0.553481	1	1.01968	1	0.574613	1	0.839846	1.01968	0.165927	0.842611	1.01968	1.01968	1.00019	0.782624	0.292437	0.00902245	0.450749
Cluster_primig-MidSpo	0.456574	1.00501	0.774907	1	1	0.421452	1	1	1	1	0.305004	1	1	0.863717	0.630865	0.524341	0.0674748	1	1.00501	1.00501	1	0.689412	1	0.566452	1	0.943653	0.751435	0.516386	1.00501	1	0.438212	1.00501	0.200441	1	1.00501	1	0.395384	1	0.549568	1.00501	0.467111	0.57737	1.00501	1.00501	1.00001	0.245344	0.937302	0.775107	1
Cluster_Proline	1	1.00077	0.919613	1	1	1	1	1	1	1	1	1	1	1	1	1	1	1	1.00077	1.00077	1	0.995314	1	1	1	0.710111	1	1	1.00077	1	1	1.00077	0.0361504	1	1.00077	1	1	1	0.953221	1.00077	1	1	1.00077	1.00077	1	1	0.785021	1	1
Cluster_Proteasome	0.0488	1.00462	0.927034	1	1	0.805992	1	1	1	1	1	0.0880383	1	0.53655	0.574773	1	1	1	1.00462	1.00462	1	0.507765	1	0.5105	1	0.915667	0.126094	0.138463	1.00462	1	0.515954	1.00462	0.0639608	1	1.00462	1	0.371467	1	0.639281	1.00462	0.690105	1	1.00462	1.00462	1.00001	0.571357	0.584278	0.747686	0.661014
Cluster_Purine	0.596933	1.00288	0.967783	1	1	0.312081	0.0854239	0.0170225	1	1	1	1	1	1	0.100227	0.348336	1	1	1.00288	1.00288	1	0.177826	1	0.229642	0.0686849	0.367764	0.0397669	0.38009	1.00288	1	0.215337	1.00288	0.976713	1	1.00288	1	1	1	0.710113	1.00288	0.783136	0.39125	1.00288	1.00288	1	0.45675	0.781174	1	1
Cluster_PUT3	0.683811	1.00365	0.918251	1	1	0.88827	1	1	0.142267	0.167094	0.563677	0.0703274	1	0.766698	0.693209	0.418783	1	1	1.00365	1.00365	1	0.952452	1	0.89457	0.720722	0.104992	0.638165	0.646938	1.00365	1	0.816942	1.00365	0.634449	1	1.00365	1	0.307499	1	0.49455	1.00365	0.561346	0.46685	1.00365	1.00365	1.00001	0.843413	0.6922	0.663666	0.575143
Cluster_Pyrimidine	1	1.00307	0.381165	1	1	0.37776	1	1	1	1	1	1	1	0.0258792	0.598342	0.366705	1	1	1.00307	1.00307	1	0.468348	0.242804	0.0939121	0.658301	0.651542	0.575058	0.0492914	1.00307	1	0.47024	1.00307	0.269712	1	1.00307	1	1	1	0.829157	1.00307	0.804178	1	1.00307	1.00307	1	1	0.758987	1	0.513555
Cluster_RAP1	0.420082	1.00172	0.296103	1	1	0.823553	1	1	1	1	1	1	1	0.497783	1	1	1	1	1.00172	1.00172	1	0.93501	1	0.655124	1	0.737049	1	0.97392	1.00172	1	0.761416	1.00172	0.895069	1	1.00172	1	1	1	0.956586	1.00172	1	0.257427	1.00172	1.00172	1	0.448664	0.579918	0.0857359	1
Cluster_RCS1	1	1.00172	0.682315	1	1	0.965244	1	1	1	1	1	1	1	0.497783	0.690197	1	1	1	1.00172	1.00172	1	0.93501	1	0.655124	0.453165	0.197012	0.381871	0.62188	1.00172	1	0.476425	1.00172	0.895069	1	1.00172	1	1	1	0.317671	1.00172	1	0.257427	1.00172	1.00172	1	0.17202	0.905923	1	0.333075
Cluster_REB1	1	1.00385	0.0666961	1	0.0559239	0.626312	1	1	0.14918	1	1	1	1	1	0.720438	0.435179	1	1	1.00385	1.00385	1	0.627712	0.293761	0.176534	1	0.648611	1	0.939414	1.00385	1	0.690295	1.00385	0.676987	1	1.00385	1	1	1	0.444009	1.00385	1	0.136381	1.00385	1.00385	1.00001	0.660497	0.297561	1	0.218853
Cluster_RFX1	0.571726	1.00269	0.910067	1	1	0.678716	1	1	1	1	1	1	1	1	0.838582	1	1	1	1.00269	1.00269	1	0.811429	1	0.199099	1	0.141963	0.52701	0.737985	1.00269	1	0.0643007	1.00269	0.629071	1	1.00269	1	1	1	0.900829	1.00269	0.759838	0.370741	1.00269	1.00269	1	0.918902	0.428274	0.551795	1
Cluster_RGM1	1	1.00096	0.877023	0.0142637	1	1	1	1	1	1	0.19584	1	1	0.317827	1	1	1	1	1.00096	1.00096	1	0.562667	1	1	0.284809	0.121182	1	0.867998	1.00096	1	0.134669	1.00096	0.30705	1	1.00096	1	1	1	0.248714	1.00096	0.398893	1	1.00096	1.00096	1	0.191157	0.738906	0.249004	0.201448
Cluster_RGT1	1	1.00404	0.235933	1	1	0.678885	1	0.00267602	1	1	1	1	1	0.799901	1	1	1	1	1.00404	1.00404	1	0.596918	1	0.420108	0.0431622	0.0791467	1	0.953752	1.00404	1	0.875501	1.00404	0.715947	1	1.00404	1	1	1	0.597086	1.00404	0.882483	1	1.00404	1.00404	1.00001	0.976969	0.648238	0.327716	0.235337
Cluster_RIM101	0.736476	1.00423	0.700222	1	0.0613528	0.112449	1	1	1	1	1	1	1	1	0.943202	1	1	1	1.00423	1.00423	1	0.566575	1	0.721396	1	0.209321	0.691929	0.291095	1.00423	1	0.247291	1.00423	0.35734	1	1.00423	1	1	1	0.181115	1.00423	0.642758	1	1.00423	1.00423	1.00001	0.980762	0.263524	0.716934	0.628962
Cluster_RLM1	1	1.00153	0.339015	1	0.00021288	0.214917	0.046477	1	1	1	1	1	1	1	0.647078	1	1	1	1.00153	1.00153	1	0.787231	1	1	0.415201	0.672052	0.347905	0.804385	1.00153	1	0.155353	1.00153	0.557897	1	1.00153	1	1	1	0.107845	1.00153	0.177185	0.23244	1.00153	1.00153	1	0.761784	0.616141	1	1
Cluster_RME1	1	1.00153	0.339015	1	1	0.766552	1	1	1	1	1	1	1	0.45781	1	1	1	1	1.00153	1.00153	1	0.993263	1	1	1	0.672052	1	0.804385	1.00153	1	0.698085	1.00153	1	1	1.00153	1	1	1	0.896036	1.00153	1	1	1.00153	1.00153	1	0.761784	0.616141	0.367644	1
Cluster_RNAPol	0.703386	1.00793	0.220301	1	1	0.0287433	1	1	1	1	0.833635	1	1	0.356836	0.118755	0.107064	1	1	1.00793	1.00793	1	0.161926	0.156396	0.165779	0.936614	0.684137	0.162257	0.382192	1.00793	1	0.340071	1.00793	0.83467	1	1.00793	1	0.0428195	1	0.446001	1.00793	0.984836	0.38706	1.00793	1.00793	1.00003	0.519199	0.296614	0.401334	0.268687
Cluster_ROX1	1	1.00096	0.508718	1	1	0.494912	1	1	1	1	1	1	1	1	0.478342	1	1	1	1.00096	1.00096	1	0.562667	1	1	1	0.787326	1	0.538276	1.00096	1	0.803446	1.00096	0.714047	1	1.00096	1	1	1	0.64794	1.00096	0.398893	0.152351	1.00096	1.00096	1	0.191157	0.738906	0.249004	1
Cluster_RPH1	0.486282	1.00211	0.586094	1	1	0.23559	1	1	0.0849517	1	1	1	1	1	0.395676	0.0365446	1	1	1.00211	1.00211	1	0.281981	1	0.351467	1	1	0.444605	0.28772	1.00211	1	0.854172	1.00211	0.936457	1	1.00211	1	1	1	0.212032	1.00211	1	1	1.00211	1.00211	1	0.560196	0.513718	1	1
Cluster_RPs	0.0820842	1.01009	0.195674	0.139368	1	0.688993	0.267037	1	1	1	1	1	0.0860695	0.335931	0.893797	1	1	0.181444	1.01009	1.01009	1	0.666624	0.225054	0.118641	0.969876	0.125457	0.512878	0.699502	1.01009	1	0.721522	1.01009	0.489473	1	1.01009	1	0.635368	1	0.041783	1.01009	0.891507	0.238357	1.01009	1.01009	1.00005	0.0168961	0.181158	0.0669128	0.402481
Cluster_rRNAprocessing	0.272885	1.00598	0.229958	1	1	0.232397	1	1	1	1	0.741996	1	1	1	0.906614	1	1	1	1.00598	1.00598	1	0.757922	1.1439e-05	0.00526476	0.875523	0.297464	0.80997	0.615243	1.00598	1	0.662615	1.00598	0.713461	1	1.00598	1	0.451306	1	0.34434	1.00598	0.816531	0.642059	1.00598	1.00598	1.00002	0.591861	0.448997	0.521446	1
Cluster_RTG1	0.805537	1.0052	0.549485	1	0.0747977	0.47369	1	1	1	1	1	1	1	0.873799	0.656917	1	1	1	1.0052	1.0052	1	0.42569	0.374904	0.592913	1	0.432452	0.764427	0.408696	1.0052	1	0.486449	1.0052	0.122703	1	1.0052	1	0.407002	1	0.328811	1.0052	0.936366	1	1.0052	1.0052	1.00001	0.27516	0.523623	0.787683	1
Cluster_RTG3	1	1.00211	0.586094	1	0.0311296	0.715703	1	1	1	1	0.381085	1	1	1	1	1	1	1	1.00211	1.00211	1	0.281981	1	0.351467	1	0.593869	1	0.765204	1.00211	1	0.36498	1.00211	0.21137	1	1.00211	1	1	1	0.896785	1.00211	1	1	1.00211	1.00211	1	0.264786	0.997236	0.121841	1
Cluster_RTS2	1	1.00172	0.682315	1	1	0.823553	1	1	1	1	1	1	1	1	0.302132	0.226466	1	0.0339206	1.00172	1.00172	1	0.355035	1	0.655124	1	0.197012	0.381871	0.348517	1.00172	1	0.761416	1.00172	0.319616	1	1.00172	1	1	1	0.847596	1.00172	0.213934	0.0325391	1.00172	1.00172	1	0.17202	0.579918	0.402883	1
Cluster_SFL1	1	1.00211	0.225867	1	1	0.23559	1	1	1	1	0.00978701	1	1	1	1	1	1	1	1.00211	1.00211	1	0.281981	1	0.727851	0.521878	0.593869	1	0.765204	1.00211	1	0.627047	1.00211	0.936457	1	1.00211	1	0.191494	1	0.212032	1.00211	0.28878	0.305002	1.00211	1.00211	1	0.860984	0.866826	1	0.390546
Cluster_SFP1	0.596933	1.00288	0.417358	1	1	0.0610066	1	1	1	1	0.480304	1	1	1	1	1	1	1	1.00288	1.00288	1	0.782073	1	1	0.253503	0.367764	1	0.790088	1.00288	1	0.215337	1.00288	0.22338	1	1.00288	1	1	1	0.255639	1.00288	0.433668	0.39125	1.00288	1.00288	1	0.732139	0.403067	0.201721	1
Cluster_SIG1	0.664021	1.00346	0.597872	1	1	0.165925	1	0.218419	1	1	1	1	1	0.74809	0.379376	0.401914	1	1	1.00346	1.00346	1	0.876595	1	0.612238	0.701293	0.00862831	0.23996	0.389799	1.00346	1	0.912828	1.00346	0.190418	1	1.00346	1	1	1	0.330315	1.00346	0.531413	1	1.00346	1.00346	1.00001	0.960489	0.714418	0.643777	0.555529
Cluster_SIP4	0.436348	1.00481	0.371182	0.0694414	0.0694414	0.838384	0.138403	1	0.182939	0.213931	0.664429	0.0915418	1	0.559012	0.3643	0.510517	1	1	1.00481	1.00481	1	0.714972	0.352711	0.0164798	1	0.0452094	1	0.460513	1.00481	1	0.733514	1.00481	0.837165	1	1.00481	1	1	0.0330034	0.23762	1.00481	0.218264	1	1.00481	1.00481	1.00001	0.60547	0.219606	0.761789	1
Cluster_SKN7	0.793346	1.00501	0.141257	1	1	0.942417	0.143534	1	0.189532	1	0.678806	0.0950326	1	0.580689	1	1	1	0.0950326	1.00501	1.00501	1	0.855548	1	0.32821	0.235698	0.560455	1	1	1.00501	1	0.956433	1.00501	0.713641	1	1.00501	1	1	1	0.20656	1.00501	0.239777	0.57737	1.00501	1.00501	1.00001	0.637874	0.543426	0.173462	0.690308
Cluster_SKO1	0.420082	1.00172	0.296103	1	1	0.0302585	1	1	1	1	1	1	1	1	0.302132	1	1	1	1.00172	1.00172	1	0.745008	1	0.265047	0.453165	0.444565	1	0.348517	1.00172	1	0.2208	1.00172	0.625977	1	1.00172	1	1	1	0.620785	1.00172	0.600098	1	1.00172	1.00172	1	1	0.579918	1	1
Cluster_SMP1	0.516501	1.0023	0.54054	1	1	0.773585	0.0689247	1	0.0923155	1	1	1	1	1	1	1	1	1	1.0023	1.0023	1	0.866427	1	1	0.552934	0.657942	1	0.818329	1.0023	1	0.0853543	1.0023	0.031198	1	1.0023	1	1	1	0.41299	1.0023	0.102474	1	1.0023	1.0023	1	1	0.483499	1	0.417404
Cluster_SOK2	1	1.00288	0.13138	1	1	0.312081	0.0854239	1	1	1	1	1	1	0.682907	0.273769	0.348336	1	1	1.00288	1.00288	1	0.928856	1	0.830578	1	0.595769	0.551675	0.38009	1.00288	1	0.634185	1.00288	0.678149	1	1.00288	1	1	1	0.255639	1.00288	0.433668	0.0836178	1.00288	1.00288	1	0.22246	0.946123	0.201721	0.0258083
Cluster_sphingolipids	0.383859	1.00153	0.731981	1	1	0.766552	1	1	1	1	1	1	1	1	0.647078	1	1	1	1.00153	1.00153	1	0.398365	1	0.611782	1	0.916057	0.347905	0.804385	1.00153	1	0.926008	1.00153	0.557897	1	1.00153	1	1	1	0.385029	1.00153	1	1	1.00153	1.00153	1	1	0.616141	1	1
Cluster_SRD1	1	1.00481	0.609326	1	1	0.225025	1	1	1	1	0.664429	1	1	0.278233	0.827638	0.510517	1	0.0915418	1.00481	1.00481	1	0.227732	1	1	1	0.0175731	0.737729	0.302344	1.00481	1	0.733514	1.00481	0.0335657	1	1.00481	1	0.38354	1	0.594346	1.00481	1	1	1.00481	1.00481	1.00001	0.802738	0.563652	0.761789	0.67599
Cluster_STB1	1	1.00172	0.905814	1	1	0.823553	1	1	1	1	1	1	1	1	1	1	1	1	1.00172	1.00172	1	0.355035	1	1	1	1	1	0.856529	1.00172	1	0.476425	1.00172	0.319616	1	1.00172	1	1	1	0.0816172	1.00172	0.213934	0.257427	1.00172	1.00172	1	0.17202	0.579918	1	1
Cluster_STE12	0.620661	1.00307	0.114727	1	0.0449782	0.0323502	1	1	1	1	1	1	1	0.331763	1	1	1	1	1.00307	1.00307	1	0.75187	1	0.546476	1	0.840622	1	0.833523	1.00307	1	0.268579	1.00307	0.981884	1	1.00307	1	1	1	0.0115849	1.00307	0.804178	0.411094	1.00307	1.00307	1	0.501953	0.758987	0.600415	1
Cluster_Sterols	0.122005	1.00404	0.493693	1	0.058642	0.831389	1	1	1	1	0.600225	1	1	0.197815	0.745601	0.451115	0.0548367	0.0774507	1.00404	1.00404	1	0.0889921	1	1	1	0.945783	0.674956	0.123395	1.00404	1	0.734293	1.00404	0.511407	1	1.00404	1	1	1	0.768885	1.00404	0.138834	1	1.00404	1.00404	1.00001	0.460144	0.648238	1	1
Cluster_STP1	0.620661	1.00307	0.381165	0.0449782	1	0.37776	1	1	1	1	0.502527	1	1	1	0.598342	0.366705	1	1	1.00307	1.00307	1	0.75187	1	0.546476	0.658301	0.651542	1	0.659782	1.00307	1	0.268579	1.00307	0.899151	1	1.00307	1	1	1	0.430953	1.00307	0.467509	0.0935871	1.00307	1.00307	1	0.501953	0.936476	0.0557166	1
Cluster_STP2	0.702439	1.00385	0.260481	1	1	0.972053	1	1	1	1	1	1	1	1	0.448154	0.435179	1	1	1.00385	1.00385	1	0.834945	0.293761	0.670459	0.73889	0.267319	0.657052	0.519069	1.00385	1	0.164105	1.00385	0.133182	1	1.00385	0.0114306	0.320788	1	0.247146	1.00385	0.869842	1	1.00385	1.00385	1.00001	0.42081	0.67012	0.682448	1
Cluster_SUM1	1	1.00249	0.779349	1	1	0.614161	1	1	1	1	0.43285	1	1	1	0.205187	1	1	1	1.00249	1.00249	1	0.579541	1	0.785262	1	0.469873	0.500993	0.676608	1.00249	1	0.507832	1.00249	0.320591	1	1.00249	1	1	1	0.929292	1.00249	1	1	1.00249	1.00249	1	0.65463	0.455052	0.525318	1
Cluster_SWI4	0.403642	1.00754	0.441215	1	1	0.122903	0.00149182	1	1	1	0.818362	1	1	0.949884	0.525517	0.67241	1	1	1.00754	1.00754	1	0.755508	1	0.646342	0.244412	0.471401	0.609927	0.884472	1.00754	1	0.675367	1.00754	0.0152656	1	1.00754	1	0.530316	1	0.130528	1.00754	0.00315417	0.00804646	1.00754	1.00754	1.00003	0.0442103	0.596358	0.647401	0.244669
Cluster_SWI5	0.436348	1.00481	0.156856	1	1	0.368955	1	1	1	0.213931	0.664429	1	1	0.278233	1	1	1	1	1.00481	1.00481	1	0.872632	0.352711	0.138225	0.488758	0.68985	1	0.985122	1.00481	1	0.127365	1.00481	0.678453	1	1.00481	1	1	1	0.10992	1.00481	0.218264	1	1.00481	1.00481	1.00001	0.933495	0.563652	0.409199	0.67599
Cluster_SWI6	0.373392	1.00423	0.700222	1	1	0.372098	1	1	1	1	0.24082	1	1	0.489324	0.513651	0.466605	1	1	1.00423	1.00423	1	0.566575	1	0.721396	0.422248	0.875861	0.318524	0.636715	1.00423	1	0.773546	1.00423	0.556721	1	1.00423	1	0.346614	1	0.181115	1.00423	0.015447	0.517355	1.00423	1.00423	1.00001	0.724739	0.864542	0.716934	0.628962
Cluster_TFs	1	1.00192	0.633493	1	1	0.867708	1	1	1	0.091668	1	1	1	1	0.728054	1	1	1	1.00192	1.00192	1	0.702657	1	0.30853	1	0.522434	1	0.212019	1.00192	1	0.961438	1.00192	0.685609	1	1.00192	1	1	1	0.547169	1.00192	1	1	1.00192	1.00192	1	0.833639	0.545818	1	0.362455
Cluster_THI2	0.596933	1.00288	0.417358	1	0.0422234	0.00487132	1	1	1	1	1	1	1	0.303852	0.858326	1	1	1	1.00288	1.00288	1	0.503788	0.229507	0.830578	1	0.367764	0.551675	0.0873114	1.00288	1	0.407221	1.00288	0.22338	1	1.00288	1	1	1	0.255639	1.00288	0.783136	1	1.00288	1.00288	1	0.932242	0.403067	0.5768	1
Cluster_Thiamine	1	1.00153	0.339015	1	1	0.476841	1	1	1	1	1	1	1	1	1	1	1	1	1.00153	1.00153	1	0.787231	1	0.611782	1	0.137207	1	0.804385	1.00153	1	0.391217	1.00153	0.86517	1	1.00153	1	0.143199	1	0.975963	1.00153	1	1	1.00153	1.00153	1	1	0.616141	1	1
Cluster_tRNAprocessing	0.436348	1.00481	0.913776	1	1	0.838384	1	1	1	1	0.664429	1	1	0.0328376	0.603474	0.510517	1	1	1.00481	1.00481	1	0.227732	0.0680355	0.538962	0.813505	0.339816	0.737729	0.040705	1.00481	1	0.127365	1.00481	0.169736	1	1.00481	1	0.38354	1	0.870487	1.00481	0.711776	0.563101	1.00481	1.00481	1.00001	0.988791	0.219606	1	1
Cluster_tRNAsynth	0.394725	1.00443	0.429745	1	1	0.145745	1	1	0.169595	1	0.633725	1	1	0.82839	0.140078	0.48166	1	1	1.00443	1.00443	1	0.764951	1	0.249849	0.184067	0.0597699	0.0289834	0.105518	1.00443	1	0.808192	1.00443	0.783223	1	1.00443	1	0.35916	1	0.917793	1.00443	0.904208	1	1.00443	1.00443	1.00001	0.535651	0.24799	1	0.268469
Cluster_Tryptophan	0.486282	1.00211	0.586094	1	1	0.23559	1	1	1	1	1	1	1	1	0.035829	0.0365446	1	1	1.00211	1.00211	1	0.660702	1	1	0.156601	0.593869	0.108763	0.121177	1.00211	1	0.854172	1.00211	0.737194	1	1.00211	1	1	1	0.212032	1.00211	1	1	1.00211	1.00211	1	0.264786	0.513718	0.467596	1
Cluster_UGA3	0.596933	1.00288	0.967783	1	1	0.891587	1	1	1	1	0.13214	1	1	0.682907	0.562167	1	1	1	1.00288	1.00288	1	0.177826	1	0.510787	1	0.990431	1	0.38009	1.00288	1	0.830867	1.00288	0.0925159	1	1.00288	1	1	1	0.487215	1.00288	1	1	1.00288	1.00288	1	0.932242	0.403067	1	1
Cluster_USV1	0.571726	1.00269	0.150445	1	1	0.248528	1	1	1	1	1	1	1	0.657636	0.239061	1	0.036876	1	1.00269	1.00269	1	0.199556	1	1	0.228861	0.920445	0.52701	0.523166	1.00269	1	0.34326	1.00269	0.376923	1	1.00269	1	1	1	0.762502	1.00269	1	0.370741	1.00269	1.00269	1	0.185712	0.428274	1	1
Cluster_Vacuole	0.337551	1.0097	0.907957	1	1	0.621279	1	1	1	0.382815	0.887996	1	1	0.978548	0.410493	0.164976	1	1	1.0097	1.0097	1	0.354311	1	0.489806	0.63832	0.465568	0.261184	0.392391	1.0097	0.125983	0.92184	1.0097	0.565299	1	1.0097	1	0.62087	1	0.785959	1.0097	0.726668	0.221014	1.0097	1.0097	1.00005	0.590534	0.662449	0.143093	0.378353
Node 1	1	1.00077	0.919613	1	1	0.775124	1	0.00107131	1	1	1	1	1	1	0.0753604	1	1	1	1.00077	1.00077	1	0.631279	1	1	0.00102823	1	0.0150801	0.11063	1.00077	1	1	1.00077	1	1	1.00077	1	1	1	0.953221	1.00077	0.334452	1	1.00077	1.00077	1	0.511779	0.785021	1	1
Node 10	1	1.00192	0.633493	1	1	0.867708	1	1	1	1	0.0649942	1	1	1	0.349479	1	1	1	1.00192	1.00192	1	0.31641	1	0.693634	1	0.0266767	1	0.0194124	1.00192	1	0.291745	1.00192	0.387448	1	1.00192	1	0.175703	1	0.260296	1.00192	1	0.281606	1.00192	1.00192	1	0.506485	0.545818	0.436164	0.362455
Node 11	0.261094	1.00096	0.508718	1	1	0.178222	1	1	1	1	1	1	1	1	1	1	1	1	1.00096	1.00096	1	0.905728	1	0.44633	1	0.40125	1	0.867998	1.00096	1	0.803446	1.00096	0.00985428	1	1.00096	1	1	1	0.904001	1.00096	0.398893	1	1.00096	1.00096	1	0.591935	0.738906	1	1
Node 12	0.261094	1.00096	0.508718	1	1	1	1	1	1	1	0.0166198	1	1	1	0.115638	0.132902	1	1	1.00096	1.00096	1	0.905728	1	1	1	0.121182	0.234441	0.209121	1.00096	1	0.425337	1.00096	0.00985428	1	1.00096	1	1	1	0.64794	1.00096	1	1	1.00096	1.00096	1	0.591935	0.738906	0.0275855	1
Node 13	1	1.00153	0.339015	1	1	0.0136682	1	1	1	1	1	1	1	1	0.647078	0.20406	1	1	1.00153	1.00153	1	0.398365	1	1	0.415201	0.916057	1	0.530759	1.00153	1	0.698085	1.00153	0.25187	1	1.00153	1	1	1	0.896036	1.00153	1	1	1.00153	1.00153	1	1	0.616141	0.367644	1
Node 14	0.702439	1.00385	0.260481	1	1	0.795079	1	1	1	1	0.582349	1	1	0.439197	0.720438	0.435179	1	1	1.00385	1.00385	1	0.627712	1	0.388686	0.73889	0.648611	1	0.701739	1.00385	1	0.164105	1.00385	0.955473	1	1.00385	1	1	1	0.646171	1.00385	0.869842	1	1.00385	1.00385	1.00001	0.660497	0.297561	0.0965066	0.593895
Node 15	0.516501	1.0023	0.54054	1	1	0.988675	1	1	1	1	0.40753	1	1	0.600912	0.440301	0.289994	1	1	1.0023	1.0023	1	0.866427	1	0.141603	1	0.97572	1	0.605829	1.0023	1	0.0853543	1.0023	0.781369	1	1.0023	1	1	1	0.41299	1.0023	1	1	1.0023	1.0023	1	0.313238	0.483499	0.497282	0.417404
Node 16	1	1.00038	0.76318	1	1	1	1	1	1	1	1	1	1	1	1	1	1	1	1.00038	1.00038	1	0.794568	1	1	1	1	1	0.110771	1.00038	1	1	1.00038	0.393838	1	1.00038	1	1	1	0.573272	1.00038	1	1	1.00038	1.00038	1	1	0.886035	0.108195	1
Node 17	1	1.00019	0.873614	1	1	1	1	1	1	1	1	1	1	1	1	1	1	1	1.00019	1.00019	1	1	1	1	0.0648184	0.266157	1	1	1.00019	1	0.277629	1.00019	0.221415	1	1.00019	1	1	1	0.75717	1.00019	1	1	1.00019	1.00019	1	1	0.9413	1	1
Node 18	1	1.00038	0.76318	1	1	0.525707	1	1	1	1	0.083467	1	1	1	0.229116	0.0554294	1	1	1.00038	1.00038	1	0.794568	1	1	1	0.461511	1	0.555003	1.00038	1	1	1.00038	0.393838	1	1.00038	1	1	1	0.573272	1.00038	1	1	1.00038	1.00038	1	1	0.886035	1	1
Node 19	1	1.00019	0.873614	1	1	1	1	1	1	1	1	1	1	1	0.121989	1	1	1	1.00019	1.00019	1	0.891396	1	1	1	1	1	0.332887	1.00019	1	1	1.00019	1	1	1.00019	1	1	1	0.75717	1.00019	1	1	1.00019	1.00019	1	1	0.9413	1	1
Node 2	0.193632	1.00501	0.344046	1	1	0.421452	1	0.0478909	1	1	7.73943e-06	1	1	0.863717	0.203817	0.524341	1	1	1.00501	1.00501	1	0.45213	1	0.954075	0.235698	0.860967	0.150436	0.516386	1.00501	1	0.769989	1.00501	0.948647	1	1.00501	0.0148428	0.0128186	1	0.549568	1.00501	0.732165	1	1.00501	1.00501	1.00001	0.637874	0.543426	0.428844	1
Node 2_fuzzy0.06	0.169514	1.00715	0.294529	1	1	0.144325	0.198064	0.0893014	1	0.299993	1.7356e-05	1	1	0.519494	0.0735101	0.27914	1	1	1.00715	1.00715	1	0.62532	1	0.929521	0.00210329	0.807715	0.0408855	0.333769	1.00715	1	0.737646	1.00715	0.977132	1	1.00715	0.0210779	0.00512219	1	0.590716	1.00715	0.70895	1	1.00715	1.00715	1.00002	0.405505	0.351706	0.0521489	1
Node 20	1	1.00038	0.76318	1	1	0.525707	1	1	1	1	1	1	1	1	1	1	1	1	1.00038	1.00038	1	0.794568	1	1	1	1	1	1	1.00038	1	1	1.00038	0.393838	1	1.00038	1	1	1	0.573272	1.00038	1	1	1.00038	1.00038	1	1	0.886035	1	1
Node 21	1	1.00077	0.582379	1	1	0.0923993	1	1	1	1	1	1	1	1	0.0753604	1	1	1	1.00077	1.00077	1	0.631279	1	1	1	0.289223	0.192408	0.11063	1.00077	1	0.30907	1.00077	0.632648	1	1.00077	1	1	1	0.953221	1.00077	1	1	1.00077	1.00077	1	1	0.785021	1	1
Node 22	1	1.00019	0.873614	1	1	1	1	1	1	1	1	0.00382409	1	1	1	1	1	1	1.00019	1.00019	1	0.891396	1	1	1	0.266157	1	0.332887	1.00019	1	1	1.00019	1	1	1.00019	1	1	1	0.75717	1.00019	1	1	1.00019	1.00019	1	1	0.9413	1	1
Node 23
Node 24
Node 25	1	1.00057	0.956165	1	1	0.230318	1	1	1	1	1	1	1	1	0.323191	0.0819886	1	1	1.00057	1.00057	1	0.708242	1	1	1	0.604889	1	0.703193	1.00057	1	0.623136	1.00057	1	1	1.00057	1	1	1	0.434011	1.00057	1	1	1.00057	1.00057	1	0.415901	0.834005	1	1
Node 26
Node 27
Node 28
Node 29
Node 3	1	1.00134	0.388136	1	1	0.0336854	1	1	1	1	1	1	1	0.414663	1	1	1	1	1.00134	1.00134	1	0.446973	1	0.563004	1	0.0169603	1	0.941315	1.00134	1	0.0987535	1.00134	0.48139	1	1.00134	1	1	1	0.142493	1.00134	0.0234199	1	1.00134	1.00134	1	0.322849	0.940723	0.00504657	0.0349353
Node 30	1	1.00038	0.984048	1	1	0.525707	1	1	1	1	1	1	1	1	0.229116	1	1	1	1.00038	1.00038	1	0.794568	1	1	0.125447	1	0.10132	0.555003	1.00038	1	0.478219	1.00038	1	1	1.00038	1	1	1	0.941069	1.00038	1	1	1.00038	1.00038	1	1	0.886035	1	1
Node 31	0.373392	1.00423	0.213418	1	1	0.552175	1	1	1	1	1	1	1	0.217431	0.277086	0.466605	1	1	1.00423	1.00423	1	0.292774	1	0.450971	1	0.553158	0.691929	0.0776312	1.00423	1	0.412611	1.00423	0.556721	1	1.00423	1	1	1	0.0695563	1.00423	0.642758	1	1.00423	1.00423	1.00001	0.897304	0.626608	0.0310287	0.628962
Node 32	1	1.00346	0.316134	1	1	0.507802	1	1	1	1	1	1	1	0.386504	0.16857	0.401914	1	1	1.00346	1.00346	1	0.402731	1	0.612238	0.701293	0.544837	0.618242	0.389799	1.00346	1	0.997163	1.00346	0.588438	1	1.00346	1	1	1	0.330315	1.00346	0.840345	0.11446	1.00346	1.00346	1.00001	0.586061	0.714418	1	1
Node 33	1	1.00038	0.76318	1	1	0.525707	1	1	1	1	1	1	1	1	0.229116	1	1	1	1.00038	1.00038	1	0.794568	1	1	1	1	0.10132	0.555003	1.00038	1	1	1.00038	0.393838	1	1.00038	1	1	1	0.941069	1.00038	1	1	1.00038	1.00038	1	1	0.886035	0.108195	1
Node 34	1	1.00057	0.666688	1	1	0.673402	1	1	1	1	1	1	1	1	0.323191	0.0819886	1	1	1.00057	1.00057	1	0.967221	1	1	1	0.604889	1	0.703193	1.00057	1	0.188384	1.00057	0.528103	1	1.00057	1	1	1	0.434011	1.00057	1	1	1.00057	1.00057	1	1	0.834005	1	1
Node 35	1	1.00019	0.873614	1	1	1	1	1	1	1	1	1	1	1	1	1	1	1	1.00019	1.00019	1	0.891396	1	1	1	0.266157	1	0.332887	1.00019	1	1	1.00019	1	1	1.00019	1	1	1	0.75717	1.00019	1	1	1.00019	1.00019	1	1	0.9413	1	0.0439771
Node 36	0.00489655	1.01505	0.00858182	0.199712	0.199712	0.347394	0.369431	0.0861818	1	0.525329	0.644735	0.257096	0.125054	0.203643	0.467795	0.170064	0.187721	1	1.01505	1.01505	1	0.874398	1	0.873457	0.38224	0.944247	0.371963	0.507559	1.01505	0.187721	0.896696	1.01505	0.970187	0.0292326	1.01505	1	1	1	0.197603	1.01505	0.326392	0.459958	1.01505	1.01505	1.00011	0.382036	0.702818	0.0260766	0.441088
Node 37	1	1.00077	0.919613	1	1	1	1	1	1	1	1	1	1	0.263575	1	1	1	1	1.00077	1.00077	1	0.939128	1	1	1	0.710111	1	0.406614	1.00077	1	0.30907	1.00077	0.632648	1	1.00077	1	1	1	0.32856	1.00077	1	0.12385	1.00077	1.00077	1	0.511779	0.785021	1	1
Node 38	1	1.00038	0.76318	1	1	1	1	1	1	1	1	1	1	1	1	1	1	1	1.00038	1.00038	1	0.794568	1	1	1	1	1	0.555003	1.00038	1	0.0770395	1.00038	0.393838	1	1.00038	1	1	1	0.941069	1.00038	1	1	1.00038	1.00038	1	1	0.886035	1	1
Node 39	0.0555131	1.00481	0.798826	1	1	0.368955	0.138403	1	0.182939	0.213931	0.0883151	1	1	1	0.0751264	0.154942	1	1	1.00481	1.00481	1	0.479509	1	0.785231	0.488758	0.835525	0.13808	0.015959	1.00481	1	0.945793	1.00481	0.938375	1	1.00481	1	0.38354	1	0.409956	1.00481	0.218264	1	1.00481	1.00481	1.00001	0.60547	0.219606	0.0109067	1
Node 4
Node 40	0.113965	1.00038	0.76318	1	1	0.525707	1	1	1	1	1	1	1	0.141822	0.229116	1	1	1	1.00038	1.00038	1	0.794568	1	1	1	0.461511	1	0.110771	1.00038	1	0.478219	1.00038	1	1	1.00038	1	1	1	0.573272	1.00038	0.184155	1	1.00038	1.00038	1	0.30122	0.886035	1	1
Node 41
Node 42	1	1.00057	0.666688	1	1	0.673402	1	1	0.0239034	1	1	1	1	1	1	1	1	1	1.00057	1.00057	1	0.967221	1	1	0.182156	0.604889	1	1	1.00057	1	1	1.00057	0.528103	1	1.00057	1	1	1	0.851793	1.00057	1	1	1.00057	1.00057	1	1	0.990096	0.157835	1
Node 43	1	1.00038	0.984048	1	1	1	1	1	1	1	1	1	1	1	1	1	1	1	1.00038	1.00038	1	0.794568	1	1	1	0.461511	1	1	1.00038	1	1	1.00038	0.393838	1	1.00038	1	1	1	0.573272	1.00038	1	1	1.00038	1.00038	1	1	0.886035	1	1
Node 44	1	1.00038	0.76318	1	1	1	1	1	1	1	1	1	1	1	1	1	1	1	1.00038	1.00038	1	0.794568	1	1	1	1	1	1	1.00038	1	0.478219	1.00038	1	1	1.00038	1	1	1	0.573272	1.00038	1	1	1.00038	1.00038	1	1	0.886035	1	1
Node 45	0.323956	1.0095	0.24031	1	0.00835397	0.879366	1	0.489759	1	0.0111253	0.348026	1	1	0.148374	0.730485	0.754269	1	1	1.0095	1.0095	1	0.720777	1	0.651283	0.836513	0.431293	0.472857	0.70514	1.0095	0.00728343	0.00312785	1.0095	0.535442	1	1.0095	1	0.613408	1	0.0648804	1.0095	0.335825	0.212443	1.0095	1.0095	1.00004	0.168544	0.207884	0.289556	0.366211
Node 46	1	1.00019	0.873614	1	1	1	1	0.0135755	1	1	1	1	1	1	1	1	1	1	1.00019	1.00019	1	0.891396	1	1	0.0648184	1	1	0.332887	1.00019	1	1	1.00019	1	1	1.00019	1	1	1	0.75717	1.00019	1	1	1.00019	1.00019	1	0.164054	0.9413	1	1
Node 47	1	1.00019	0.873614	1	1	0.311281	1	1	1	1	1	1	1	1	1	1	1	1	1.00019	1.00019	1	0.891396	1	1	1	1	1	0.332887	1.00019	1	1	1.00019	1	1	1.00019	1	1	1	1	1.00019	1	1	1.00019	1.00019	1	0.164054	0.9413	1	1
Node 48	1	1.00038	0.76318	1	1	1	1	1	1	1	1	1	1	1	0.229116	1	1	1	1.00038	1.00038	1	0.794568	1	0.210537	1	0.461511	0.10132	0.555003	1.00038	1	0.0770395	1.00038	0.393838	1	1.00038	1	1	1	0.573272	1.00038	1	1	1.00038	1.00038	1	0.30122	0.886035	1	1
Node 49	1	1.00057	0.666688	1	1	0.0301236	1	1	1	1	1	1	1	0.20502	1	1	1	1	1.00057	1.00057	1	0.708242	1	1	1	0.604889	1	0.258622	1.00057	1	0.623136	1.00057	0.125309	1	1.00057	1	1	1	0.434011	1.00057	1	1	1.00057	1.00057	1	1	0.990096	1	1
Node 5	1	1.00077	0.582379	1	1	0.368236	1	1	1	1	1	1	1	0.263575	1	1	1	1	1.00077	1.00077	1	0.631279	1	0.376809	1	0.0602912	1	1	1.00077	1	0.0676987	1.00077	0.214468	1	1.00077	1	1	1	0.996535	1.00077	0.334452	1	1.00077	1.00077	1	0.511779	0.785021	1	1
Node 50
Node 51	1	1.00038	0.76318	1	1	0.0968549	1	1	1	1	1	1	1	1	1	1	1	1	1.00038	1.00038	1	0.794568	1	1	1	0.461511	1	1	1.00038	1	1	1.00038	0.393838	1	1.00038	1	1	1	0.941069	1.00038	1	1	1.00038	1.00038	1	1	0.886035	0.108195	1
Node 52	1	1.00019	0.873614	1	1	1	1	1	1	1	1	1	1	0.0736138	1	1	1	1	1.00019	1.00019	1	0.891396	1	1	1	1	1	1	1.00019	1	0.277629	1.00019	1	1	1.00019	1	1	1	0.75717	1.00019	1	1	1.00019	1.00019	1	1	0.9413	1	1
Node 53
Node 54	1	1.00038	0.76318	1	1	0.525707	1	1	1	1	1	1	1	1	1	1	1	1	1.00038	1.00038	1	0.794568	1	1	1	1	1	1	1.00038	1	0.478219	1.00038	1	1	1.00038	1	1	1	0.573272	1.00038	1	1	1.00038	1.00038	1	1	0.886035	1	1
Node 55	1	1.00057	0.666688	1	1	0.673402	1	1	1	1	1	1	1	1	0.323191	1	1	1	1.00057	1.00057	1	0.708242	1	0.298574	1	1	0.148076	0.258622	1.00057	1	1	1.00057	0.528103	1	1.00057	1	1	1	0.434011	1.00057	1	1	1.00057	1.00057	1	1	0.834005	1	1
Node 56	1	1.00057	0.666688	1	1	0.673402	1	1	1	1	1	1	1	1	0.323191	1	1	1	1.00057	1.00057	1	0.708242	1	0.298574	1	1	0.148076	0.258622	1.00057	1	1	1.00057	0.528103	1	1.00057	1	1	1	0.434011	1.00057	1	1	1.00057	1.00057	1	1	0.834005	1	1
Node 57	0.261094	1.00096	0.508718	1	1	0.494912	0.0292985	1	1	1	1	1	1	0.317827	1	1	1	1	1.00096	1.00096	1	0.905728	1	1	1	0.787326	1	0.867998	1.00096	1	0.425337	1.00096	0.714047	1	1.00096	1	1	1	0.904001	1.00096	1	1	1.00096	1.00096	1	1	0.969485	1	0.201448
Node 58	1	1.00096	0.877023	1	1	0.845177	1	1	1	1	1	1	1	1	1	1	1	1	1.00096	1.00096	1	0.562667	1	0.44633	1	0.787326	1	0.867998	1.00096	1	0.134669	1.00096	0.714047	1	1.00096	1	1	1	0.986034	1.00096	1	1	1.00096	1.00096	1	1	0.738906	1	1
Node 59	1	1.00096	0.877023	1	1	0.845177	1	1	1	1	1	1	1	1	0.478342	1	1	1	1.00096	1.00096	1	0.905728	1	1	1	0.787326	1	0.538276	1.00096	1	0.803446	1.00096	0.30705	1	1.00096	1	1	1	0.904001	1.00096	1	0.152351	1.00096	1.00096	1	1	0.738906	1	1
Node 6	0.345382	1.00134	0.388136	1	1	0.926632	1	1	1	1	1	1	1	1	0.59797	1	1	1	1.00134	1.00134	1	0.828667	1	0.563004	1	0.0862964	0.31208	0.735978	1.00134	1	0.897517	1.00134	0.48139	1	1.00134	1	1	1	0.771256	1.00134	0.50969	1	1.00134	1.00134	1	0.714959	0.654618	1	1
Node 60	1	1.00019	0.873614	1	1	1	1	1	1	1	1	1	1	1	1	1	1	1	1.00019	1.00019	1	1	1	1	1	1	1	1	1.00019	1	1	1.00019	1	1	1.00019	1	1	1	0.75717	1.00019	0.0967495	1	1.00019	1.00019	1	0.164054	1	1	1
Node 61	1	1.00038	0.76318	1	1	1	0.0118207	1	1	1	1	1	1	1	1	1	1	1	1.00038	1.00038	1	0.794568	1	1	1	1	1	1	1.00038	1	1	1.00038	1	1	1.00038	1	1	1	0.573272	1.00038	0.184155	1	1.00038	1.00038	1	0.30122	0.886035	1	1
Node 62	1	1.00134	0.952462	1	1	0.926632	1	1	1	1	1	1	1	1	0.206459	0.18101	1	1	1.00134	1.00134	1	0.446973	1	0.563004	0.37461	0.594551	0.31208	0.428327	1.00134	1	0.897517	1.00134	0.826761	1	1.00134	1	1	1	0.988749	1.00134	1	1	1.00134	1.00134	1	0.322849	0.654618	1	0.27021
Node 63	1	1.00115	0.444362	1	1	0.60398	1	1	1	1	1	1	1	1	0.54204	1	1	1	1.00115	1.00115	1	0.998274	1	0.508108	1	0.000352684	0.274294	0.911982	1.00115	1	0.215333	1.00115	0.777422	1	1.00115	1	1	1	0.188261	1.00115	0.457105	1	1.00115	1.00115	1	0.658944	0.69549	1	0.236599
Node 64
Node 65	1	1.00115	0.8305	1	1	0.60398	1	1	1	1	0.230161	1	1	0.368093	1	1	1	0.0227371	1.00115	1.00115	1	0.501501	1	0.508108	1	1	1	0.318672	1.00115	1	0.530339	1.00115	0.397174	1	1.00115	1	1	1	0.188261	1.00115	0.10783	1	1.00115	1.00115	1	1	0.69549	1	1
Node 66	0.193632	1.00501	0.579221	1	1	0.589258	0.143534	1	1	0.221482	0.678806	1	1	0.580689	0.844036	1	1	1	1.00501	1.00501	1	0.209032	1	0.566452	0.825651	0.728669	0.751435	0.218133	1.00501	1	0.279654	1.00501	0.0440496	1	1.00501	1	1	1	0.549568	1.00501	0.732165	0.57737	1.00501	1.00501	1.00001	0.9426	0.543426	0.173462	1
Node 67
Node 68	0.122005	1.00404	0.730082	1	1	0.494877	1	1	0.156039	1	1	1	1	0.799901	0.248723	1	1	1	1.00404	1.00404	1	0.596918	0.305961	0.420108	0.399097	0.694464	0.0926583	0.238092	1.00404	1	0.5495	1.00404	0.0723685	1	1.00404	1	0.333825	1	0.88681	1.00404	0.332095	0.147665	1.00404	1.00404	1.00001	0.69389	0.280028	0.700185	0.611823
Node 69	1	1.00038	0.76318	1	1	0.0968549	1	1	1	1	1	1	1	1	1	1	1	1	1.00038	1.00038	1	0.794568	1	1	1	0.461511	1	0.555003	1.00038	1	0.478219	1.00038	0.0489916	1	1.00038	1	0.0378789	1	0.941069	1.00038	1	1	1.00038	1.00038	1	1	0.886035	1	1
Node 7	0.313946	1.02809	0.0238962	1	1	0.450991	1	0.858253	0.684136	0.746661	0.146584	1	1	0.343047	0.832544	0.764573	0.318257	1	1.02809	1.02809	1	0.00400792	0.916354	0.961226	0.569511	0.717448	0.606234	0.912491	1.02809	1	0.393374	1.02809	0.775519	1.00001	1.02809	1	0.509331	0.174215	0.230546	1.02809	0.388879	0.486854	1.02809	1.02809	1.00037	0.0108375	0.00886139	2.76362e-05	0.952131
Node 70	1	1.00019	0.873614	1	1	0.311281	1	1	1	1	1	1	1	1	1	1	1	1	1.00019	1.00019	1	0.891396	1	1	1	1	1	1	1.00019	1	1	1.00019	1	1	1.00019	1	1	1	0.75717	1.00019	1	1	1.00019	1.00019	1	1	0.9413	1	1
Node 71	1	1.00077	0.582379	1	1	0.368236	1	1	1	1	1	1	1	0.263575	1	1	1	1	1.00077	1.00077	1	0.631279	1	1	1	0.710111	1	1	1.00077	1	0.727824	1.00077	0.632648	1	1.00077	1	1	1	0.32856	1.00077	1	1	1.00077	1.00077	1	0.128265	0.785021	1	1
Node 72	0.149522	1.03226	0.525845	0.374782	0.374782	0.0260086	0.247054	0.893033	1	1	0.53482	1	1	0.526603	0.996348	0.99056	1	1	1.03226	1.03226	1	0.934627	1	0.873385	0.243274	0.312133	0.851786	0.805981	1.03226	1	0.771827	1.03226	0.35509	1.00001	1.03226	1	0.370683	1	0.461673	1.03226	0.494532	0.901127	1.03226	1.03226	1.00049	0.319489	0.262012	0.801395	0.719307
Node 73	0.00313059	1.07622	0.272182	0.655299	0.27427	0.170041	0.158858	0.960448	0.323489	0.971637	0.948229	1	0.472004	0.56112	0.959206	0.977036	1	0.758482	1.07622	1.07622	0.298598	0.0943254	1.28481e-19	2.40697e-32	0.792547	0.185186	0.402245	0.869851	1.07622	1	0.928336	1.07622	0.243307	1.00012	1.07622	1.00001	0.82477	1	0.113268	1.07622	0.64702	0.380168	1.07622	1.07622	1.00257	0.449163	0.033908	0.622266	0.980358
Node 74	1	1.00057	0.666688	1	1	0.673402	1	1	1	1	1	1	1	0.20502	0.323191	1	1	1	1.00057	1.00057	1	0.708242	1	1	1	0.604889	0.148076	0.0368461	1.00057	1	1	1.00057	1	1	1.00057	1	1	1	0.851793	1.00057	1	1	1.00057	1.00057	1	1	0.834005	0.157835	1
Node 75	1	1.00077	0.919613	1	1	1	1	1	1	1	1	1	1	0.263575	1	1	1	1	1.00077	1.00077	1	0.939128	1	1	1	0.289223	1	0.802053	1.00077	1	0.727824	1.00077	0.632648	1	1.00077	1	1	1	0.996535	1.00077	0.334452	1	1.00077	1.00077	1	1	0.785021	1	1
Node 76	1	1.00115	0.444362	1	1	0.276775	1	1	1	1	1	1	1	1	0.54204	1	1	1	1.00115	1.00115	1	0.8685	1	0.508108	1	0.504031	0.274294	0.648078	1.00115	1	1	1.00115	0.777422	1	1.00115	1	1	1	0.841861	1.00115	1	1	1.00115	1.00115	1	0.658944	0.69549	1	1
Node 77	1	1.00019	0.873614	1	1	0.311281	1	1	0.00803059	1	1	1	1	1	1	1	1	1	1.00019	1.00019	1	0.891396	1	0.111472	1	1	1	1	1.00019	1	1	1.00019	0.221415	1	1.00019	1	1	1	1	1.00019	1	1	1.00019	1.00019	1	1	0.9413	1	1
Node 78	1	1.00019	0.873614	1	1	1	1	1	1	1	1	1	1	1	1	1	1	1	1.00019	1.00019	1	0.891396	1	0.111472	1	0.266157	1	0.332887	1.00019	1	0.277629	1.00019	1	1	1.00019	1	1	1	1	1.00019	1	1	1.00019	1.00019	1	1	0.9413	1	1
Node 79	1	1.00057	0.666688	1	1	0.673402	1	1	1	1	0.122562	1	1	1	1	1	1	1	1.00057	1.00057	1	0.708242	1	0.298574	1	0.604889	1	0.703193	1.00057	1	0.623136	1.00057	1	1	1.00057	1	1	1	0.851793	1.00057	1	1	1.00057	1.00057	1	1	0.834005	1	1
Node 8	1	1.01009	0.342262	1	1	0.688993	0.267037	0.510453	0.00809995	0.394673	0.383376	1	1	0.084541	0.297321	0.432202	1	1	1.01009	1.01009	1	0.0181852	1	0.940056	0.245659	0.294438	0.512878	0.172241	1.01009	1	0.362915	1.01009	0.0935583	1	1.01009	1	0.635368	1	0.494558	1.01009	0.574978	0.238357	1.01009	1.01009	1.00005	0.344491	0.917916	0.0669128	0.674273
Node 80	1	1.00134	0.781716	1	1	0.378619	1	0.00365176	1	1	0.263024	1	1	1	1	1	1	1	1.00134	1.00134	1	0.968083	1	1	0.000519045	0.277732	1	0.735978	1.00134	1	0.0987535	1.00134	0.48139	1	1.00134	1	1	1	0.771256	1.00134	1	1	1.00134	1.00134	1	0.714959	0.994127	1	1
Node 81	1	1.00096	0.877023	1	1	0.178222	1	1	1	1	0.19584	1	1	1	0.478342	1	1	1	1.00096	1.00096	1	0.562667	1	1	0.284809	0.0196974	0.234441	0.867998	1.00096	1	0.803446	1.00096	1	1	1.00096	1	6.2039e-07	1	0.904001	1.00096	1	1	1.00096	1.00096	1	1	0.738906	1	1
Node 82	1	1.00153	0.339015	1	1	0.476841	1	1	1	1	1	1	1	1	0.647078	0.20406	1	0.0302063	1.00153	1.00153	1	0.787231	1	0.611782	1	0.672052	1	0.257605	1.00153	1	0.926008	1.00153	0.0779012	1	1.00153	1	1	1	0.696388	1.00153	0.177185	0.23244	1.00153	1.00153	1	0.028944	0.616141	1	1
Node 83	1	1.00077	0.919613	1	1	0.368236	1	1	1	1	1	1	1	1	0.405802	1	1	1	1.00077	1.00077	1	0.631279	1	1	1	0.710111	1	0.802053	1.00077	1	0.30907	1.00077	1	1	1.00077	1	1	1	0.953221	1.00077	1	0.00603644	1.00077	1.00077	1	1	0.785021	1	1
Node 84	1	1.00077	0.582379	1	1	0.775124	1	1	1	1	1	1	1	1	0.405802	1	1	1	1.00077	1.00077	1	0.939128	1	1	1	0.710111	1	0.802053	1.00077	1	1	1.00077	1	1	1.00077	1	1	1	0.953221	1.00077	1	0.12385	1.00077	1.00077	1	1	0.785021	1	1
Node 85	1	1.00057	0.666688	1	0.00858119	0.230318	1	1	1	1	1	1	1	1	1	1	1	1	1.00057	1.00057	1	0.708242	1	0.0344637	1	1	1	0.703193	1.00057	1	1	1.00057	1	1	1.00057	1	1	1	0.434011	1.00057	0.263118	1	1.00057	1.00057	1	1	0.834005	1	1
Node 86	1	1.00249	0.928934	1	1	0.614161	1	1	1	1	1	1	1	1	1	1	1	0.0486429	1.00249	1.00249	1	0.579541	1	1	1	1	1	0.676608	1.00249	1	0.744845	1.00249	0.575039	1	1.00249	1	1	1	0.811905	1.00249	0.000754973	0.349546	1.00249	1.00249	1	0.00215028	0.824858	1	1
Node 87	1	1.00077	0.582379	1	1	0.368236	1	1	1	1	1	1	1	1	1	1	1	1	1.00077	1.00077	1	0.939128	1	1	1	0.0602912	1	1	1.00077	1	0.30907	1.00077	0.214468	1	1.00077	1	1	1	0.750365	1.00077	1	0.00603644	1.00077	1.00077	1	0.511779	0.785021	1	0.164685
Node 88	1	1.00019	0.873614	1	1	1	1	1	1	1	1	1	1	0.0736138	1	1	1	1	1.00019	1.00019	1	0.891396	1	1	1	1	1	0.332887	1.00019	1	1	1.00019	0.221415	1	1.00019	1	1	1	1	1.00019	1	1	1.00019	1.00019	1	0.164054	0.9413	1	1
Node 89	0.165995	1.00057	0.956165	1	1	0.673402	1	1	1	1	1	1	1	1	1	1	1	1	1.00057	1.00057	1	0.708242	1	0.0344637	1	1	1	1	1.00057	1	1	1.00057	1	1	1.00057	1	1	1	0.851793	1.00057	1	1	1.00057	1.00057	1	1	0.834005	1	1
Node 9	0.486282	1.00211	0.992381	1	1	0.463547	1	1	1	1	0.381085	1	1	1	0.761292	1	1	1	1.00211	1.00211	1	0.97564	1	0.351467	1	0.593869	1	0.28772	1.00211	1	0.36498	1.00211	0.21137	1	1.00211	1	0.191494	1	0.477484	1.00211	1	1	1.00211	1.00211	1	0.860984	0.513718	1	0.0815439
Node 90	0.387469	1.00734	0.653448	1	1	0.0532144	1	1	0.264708	1	0.219262	1	1	0.30536	0.173587	0.662865	1	1	1.00734	1.00734	1	0.202468	0.026941	0.0543985	0.71638	0.187853	0.132945	0.162117	1.00734	1	0.639696	1.00734	0.0594466	1	1.00734	1	1	1	0.89057	1.00734	1	0.716414	1.00734	1.00734	1.00003	0.990843	0.930841	0.355124	0.820073
[truncated: 41 more columns]
