# Supplementary material for: Conservation and Evolution of Cis-Regulatory Systems in Ascomycete Fungi
Source: PLoS Biol. 2004 Nov 9;2(12):e398. doi: 10.1371/journal.pbio.0020398 (PMC526180; doi:10.1371/journal.pbio.0020398)
Supplement: Dataset S26 — (416 KB XLS). [file pbio.0020398.sd026.xls]

## Sheet: Kw_newnewYCHG_500bp-probs
UID	ABF1	ACE2	ADR1	AFT1	ARO80	ASH1	AZF1	BAS1	YAP1	CAT8	CBF1	CHA4	CRZ1	CUP2	DAL80	GATA	ECM22	FKH1	FLO8	FZF1	GAL4	GAT1	GATGAG1	GATGAG2	GCN4	GCR1	GLN3	GZF3	HAC1	HAP1	HAP4	HCM1	HSF1	IME1	INO2/4	LEU3	LYS14	MAC1	MAL63	MATALPHA	MCB	MCM1	MCM1-2	MCM1-3	MET30/31	MET30/31-2	MIG1	MOT3	MSN2/4
Cluster_ManualMethionine	0.65536	1.00365	0.4779	0.672625	0.46685	0.805384	0.505386	0.212349	0.8879	0.694954	4.74778e-08	0.18646	0.675142	0.17255	0.447384	0.164877	0.73348	0.732439	1	1	1	0.496308	0.61928	0.488837	0.42599	0.993973	0.329532	0.230553	0.460801	0.210543	0.978619	1	0.826368	1	0.0322492	1	0.307499	1	0.550562	1.00365	0.417415	0.699418	1.00365	1.00365	0.00526174	1.21716e-06	0.628462	0.669739	0.998603
Node 2	0.628518	1.00501	0.363829	1	0.206363	0.557275	0.188538	0.275631	1	0.205636	5.55058e-07	0.145574	0.785549	0.928626	0.616564	0.132953	0.251941	1	1	1	0.57737	0.383155	1	0.610273	0.193204	0.868356	0.925188	0.0509248	1	0.110141	0.458542	1	0.948647	0.367121	1	0.000180881	0.0128186	1	0.379736	1.00501	0.950608	0.723121	1.00501	1.00501	0.08745	1.52747e-05	0.797098	0.577569	0.968824
Node 2_fuzzy0.06	0.754121	1.00715	0.236837	1	0.339753	0.426126	0.0997282	0.0060546	0.782252	0.158862	4.76542e-08	0.335911	0.88847	0.934143	0.693464	0.317927	0.234387	0.923619	1	1	0.706816	0.25496	0.985089	0.371563	0.00195198	0.81666	0.903137	0.217197	1	0.232335	0.44546	1	0.977132	0.47885	0.0619448	0.000523756	0.00512219	0.885922	0.431487	1.00715	0.961193	0.829763	1.00715	1.00715	0.00512219	1.65583e-05	0.683776	0.45749	0.674392
Node 55	1	1.00057	0.890119	1	1	0.955787	1	1	0.0327792	0.324075	1	1	1	0.718987	0.81824	1	1	1	1	1	1	0.895438	1	0.776986	0.692603	0.684232	0.655113	0.762266	1	1	0.681003	1	0.528103	1	1	1	1	0.160901	0.781274	1.00057	0.614388	1	1.00057	1.00057	1	0.00286886	0.477918	0.938759	0.645143
Node 56	1	1.00057	0.890119	1	1	0.955787	1	1	0.0327792	0.324075	1	1	1	0.718987	0.81824	1	1	1	1	1	1	0.895438	1	0.776986	0.692603	0.684232	0.655113	0.762266	1	1	0.681003	1	0.528103	1	1	1	1	0.160901	0.781274	1.00057	0.614388	1	1.00057	1.00057	1	0.00286886	0.477918	0.938759	0.645143
Cluster_SFP1	0.838842	1.00288	0.558398	0.585721	0.39125	0.340445	0.383088	0.244663	0.217927	0.275403	0.815766	0.335546	1	0.632781	0.852146	0.835029	0.647784	1	1	1	1	0.89975	0.488345	0.901289	0.18325	0.127057	0.87124	0.994356	1	0.500207	0.838051	1	0.22338	1	1	1	1	1	0.665544	1.00288	0.200847	0.531904	1.00288	1.00288	0.251719	0.0129422	0.654993	0.728803	0.254858
Cluster_CBF1	0.963505	1.00307	0.53709	1	0.411094	0.278273	0.769738	0.0113063	0.841543	0.310706	0.0821867	0.365221	0.611925	0.492836	0.384259	0.00708854	1	1	1	1	1	0.554454	0.241342	0.129964	0.111502	0.784283	0.996607	0.602793	1	0.522825	0.897583	1	0.899151	1	1	1	1	1	0.267635	1.00307	0.11599	0.81727	1.00307	1.00307	1	0.0182681	0.0846974	0.71357	0.888668
Node 44	0.483729	1.00038	0.925341	1	1	1	1	1	1	1	1	0.152065	1	0.118936	1	1	0.129733	1	1	1	1	0.929024	1	1	1	1	1	0.899541	1	1	0.858018	1	1	1	1	1	1	1	0.848287	1.00038	1	1	1.00038	1.00038	1	0.0202135	1	0.958748	0.498732
Cluster_DAL82	0.90483	1.00423	0.425204	0.126876	0.0330056	0.78105	1	0.750685	0.920712	0.122312	0.696486	1	0.362516	0.334384	0.502332	0.134552	1	0.438658	1	1	0.517355	0.444231	0.424005	0.826653	0.889889	0.5527	0.832654	0.254748	1	0.261398	0.54376	1	0.751331	1	0.0372557	1	1	0.724419	0.472033	1.00423	0.0188631	0.587675	1.00423	1.00423	1	0.0281321	0.529045	0.628577	0.29841
Cluster_Autophagy	0.0775038	1.00172	0.705107	1	1	0.599573	0.561972	0.814444	0.644965	0.303484	0.637348	0.155511	1	0.872745	0.599773	0.566273	1	1	1	1	0.257427	0.960437	0.63944	0.0920934	0.602351	0.784381	0.801844	0.87918	1	0.0591995	0.780005	1	0.625977	1	1	1	1	0.409385	0.845101	1.00172	0.20916	0.507898	1.00172	1.00172	1	0.0282829	0.894992	0.985918	0.25205
Cluster_MET31	1	1.00172	0.705107	1	1	0.328468	0.182974	0.470415	0.644965	0.69141	9.00953e-05	1	1	0.378374	0.599773	0.867163	1	1	1	1	1	0.717832	0.249645	0.00334053	0.602351	0.997692	0.533693	0.689967	1	1	0.982552	1	0.895069	1	1	1	0.159606	1	0.47667	1.00172	0.942772	0.836324	1.00172	1.00172	1	0.0282829	0.463782	0.827207	0.789566
Cluster_IME4	0.420449	1.00288	0.890632	0.585721	1	0.745187	0.383088	0.244663	0.496212	0.563972	0.485378	1	1	0.817077	0.852146	0.965492	0.647784	1	1	1	1	0.984668	1	0.767637	0.0770137	0.68669	0.699548	0.932638	1	0.500207	0.274808	1	0.0925159	1	1	1	1	1	0.890603	1.00288	0.818783	0.951119	1.00288	1.00288	1	0.0505264	0.820894	0.728803	0.254858
Cluster_RNAPol	0.15111	1.00793	0.796365	0.91062	1	0.0922129	0.885769	0.852262	0.946853	0.968624	0.827781	0.641038	0.9121	0.807041	0.406513	0.299778	0.525927	1	1	1	1	0.219811	0.000858876	0.00975991	0.978638	0.758159	0.456268	0.802033	1	0.558557	0.748411	1	0.83467	0.514441	1	1	0.0428195	0.685571	0.78035	1.00793	0.713798	0.324284	1.00793	1.00793	1	0.0570142	0.773491	0.420262	0.886851
Cluster_STP1	0.700736	1.00307	0.53709	0.609394	1	0.477225	1	0.950048	0.531652	0.310706	0.0821867	0.127823	0.611925	0.989253	0.962563	0.651331	0.292192	0.0188535	1	1	0.411094	0.554454	0.523631	0.265483	0.239053	0.407934	0.973393	0.963663	1	0.522825	0.897583	1	0.899151	1	1	0.0681841	1	1	0.267635	1.00307	0.450065	0.150728	1.00307	1.00307	1	0.0651893	0.735542	0.71357	0.732051
Cluster_adata-RET3	0.628518	1.00501	0.739868	0.78327	0.57737	0.708486	0.67812	0.670343	0.95005	0.0891305	0.0513349	0.88346	0.785549	0.7231	0.310825	0.255488	0.836466	1	1	1	0.57737	0.758519	0.947767	0.180034	0.646939	0.468242	0.121558	0.1209	0.570791	0.69985	0.757412	1	0.530664	0.367121	1	1	1	0.782121	0.85535	1.00501	0.412915	0.723121	1.00501	1.00501	0.395384	0.0655819	0.668838	0.983842	0.914459
Cluster_SKN7	0.455689	1.00501	0.363829	1	1	0.983626	0.401233	0.463153	0.54787	0.395857	0.533988	0.621627	0.444526	0.259377	0.991026	1	0.529005	0.25058	1	1	0.57737	0.758519	0.784039	0.301496	0.482023	0.312439	0.834446	0.998392	0.200877	0.329208	0.757412	1	0.713641	1	1	1	1	1	0.379736	1.00501	0.750557	0.525314	1.00501	1.00501	1	0.0655819	0.363936	0.577569	0.0494342
Cluster_CAD1	0.892288	1.0023	0.627501	1	0.327641	0.33641	0.667449	0.336375	0.748708	0.173719	0.741491	0.628682	1	0.639723	0.426345	0.72761	0.565935	0.0415753	1	1	0.327641	0.64265	0.743478	0.31755	0.344817	0.73034	0.50344	0.440686	0.00568794	1	0.277594	1	0.51632	1	1	0.0515675	1	1	0.756108	1.0023	0.977975	0.377479	1.0023	1.0023	1	0.0784583	0.911941	0.776462	0.255232
Cluster_MET4	0.449759	1.0023	0.627501	0.505775	1	0.779238	0.667449	0.336375	0.748708	0.791567	0.370863	0.063316	1	0.0231528	0.946824	0.444434	0.565935	0.564865	1	1	1	0.932417	1	0.543369	0.344817	0.883134	0.985914	0.85359	1	1	0.879742	1	1	1	1	0.0515675	0.206986	1	0.372245	1.0023	0.674814	0.671015	1.0023	1.0023	0.206986	0.0784583	0.5725	0.776462	0.984211
Cluster_MTH1	0.228783	1.0023	0.627501	0.505775	0.327641	0.144844	0.0809327	0.632611	0.748708	0.441978	0.741491	0.244768	0.508177	0.201505	0.65363	0.93228	1	0.564865	1	1	1	0.64265	0.373479	0.760845	0.939611	0.511505	0.50344	0.213868	0.322836	1	0.110776	1	0.950556	1	1	1	0.206986	0.50457	0.756108	1.0023	0.0783487	0.671015	1.0023	1.0023	1	0.0784583	0.166363	0.975212	0.255232
Cluster_RME1	0.706459	1.00153	0.733042	0.374784	0.0258533	0.698482	0.519861	1	0.601635	0.648307	1	1	1	0.282692	0.98943	0.833731	0.42659	1	1	1	0.23244	0.968491	1	1	0.7912	0.370571	1	0.984949	1	0.309021	0.860235	1	1	1	1	1	1	0.373768	0.873152	1.00153	0.377098	0.164789	1.00153	1.00153	0.143199	0.0924529	0.604152	0.844841	0.179622
Cluster_HAP3	0.307819	1.00443	0.782642	0.741346	0.170755	0.122756	0.879066	0.777943	0.0962429	0.791659	0.449878	0.85057	0.743753	0.393712	0.408335	0.0724229	0.798371	0.461721	1	1	0.533109	0.42811	0.722867	0.264967	0.912301	0.793651	0.727161	0.101171	0.166045	0.65503	0.645501	1	0.401481	1	1	1	1	0.0383644	0.447592	1.00443	0.791826	0.817118	1.00443	1.00443	1	0.0971059	0.755571	0.918002	0.937187
Cluster_adata-OAC1	1	1.00077	0.856231	1	0.12385	0.870016	1	0.526795	0.368721	1	1	1	1	0.815974	1	1	1	1	1	1	1	0.863061	1	1	0.0111366	0.519534	1	0.62159	1	1	0.150671	1	0.632648	1	1	1	0.00211812	1	0.966466	1.00077	1	0.552446	1.00077	1.00077	1	0.0995502	1	0.919182	0.74881
Cluster_Glycerol	1	1.00077	0.856231	1	1	0.556358	0.306978	1	1	0.00663251	0.36274	1	1	0.428029	0.219777	0.592082	1	0.242057	1	1	1	0.863061	1	0.513567	1	0.519534	0.0826124	0.62159	0.12177	0.0114537	0.846504	1	1	1	1	1	1	0.0178671	0.719544	1.00077	0.299451	0.153783	1.00077	1.00077	1	0.0995502	0.290672	0.919182	0.334143
Cluster_GCR2	0.52034	1.00249	0.60357	1	1	0.107717	0.696638	1	0.776062	0.817132	0.410355	0.658143	0.168859	0.0422292	0.885887	0.945907	1	0.0514419	1	1	0.349546	0.619372	0.771008	0.936726	0.847376	0.219691	0.794921	0.797861	1	0.45172	0.978872	1	0.575039	1	1	1	1	1	0.342782	1.00249	0.489558	0.714669	1.00249	1.00249	1	0.101074	0.671629	0.760242	0.928764
Node 86	0.986468	1.00249	0.60357	0.534	1	0.488978	0.317181	0.912318	1	1	1	0.275155	0.536454	0.995942	0.885887	1	1	0.214622	1	1	1	0.921977	0.771008	0.406397	0.847376	0.42595	0.575391	0.918608	1	1	0.079605	1	0.575039	1	1	1	1	1	0.984569	1.00249	0.0378015	0.430921	1.00249	1.00249	0.222183	0.101074	0.254384	0.971098	0.928764
Cluster_DrugResistance	1	1.00172	0.705107	1	1	0.82212	1	0.814444	0.0649899	0.69141	0.637348	0.52422	1	0.378374	0.826094	0.566273	0.465132	1	1	1	1	0.717832	1	0.50108	0.132238	0.282433	0.959067	0.689967	0.253453	1	0.541026	1	0.895069	1	1	1	1	0.409385	0.845101	1.00172	0.461067	0.836324	1.00172	1.00172	0.159606	0.124538	0.894992	0.827207	0.25205
Cluster_USV1	0.355498	1.00269	0.580547	0.560618	1	0.0190897	0.72327	0.43644	0.188571	0.839565	1	0.305474	0.56311	0.561566	0.615592	0.555033	0.241021	0.621286	1	1	1	0.596934	0.183029	0.289612	0.286325	0.565078	0.411384	0.304874	1	1	0.34206	1	0.376923	1	1	1	1	1	0.907286	1.00269	0.988351	0.482591	1.00269	1.00269	1	0.126304	0.754534	0.744358	0.823344
Cluster_SWI5	0.251343	1.00481	0.378292	0.770108	1	0.759368	0.899407	0.427091	0.772268	0.183231	0.94052	0.130863	0.424541	0.113908	0.9963	0.996364	0.0825448	0.50613	1	1	0.194392	0.998278	0.121758	0.830898	0.427033	0.901592	0.966036	0.935033	0.00750753	0.0242241	0.215513	0.0330034	0.678453	1	1	1	1	0.768937	0.401438	1.00481	0.540386	0.8596	1.00481	1.00481	1	0.133758	0.440745	0.589923	0.165222
Node 39	0.136892	1.00481	0.754166	1	0.563101	0.0764911	0.170515	0.119534	0.772268	0.0264259	0.0129966	0.599928	0.772433	0.34917	0.0698004	0.0473858	0.507692	0.50613	1	1	1	0.397593	0.941469	0.830898	0.0771307	0.366371	0.482327	0.0220345	0.556563	0.312356	0.806139	1	0.938375	0.00888505	1	1	0.38354	1	0.401438	1.00481	0.712894	0.8596	1.00481	1.00481	0.0817091	0.133758	0.742834	0.589923	0.626959
Cluster_rRNAprocessing	0.679739	1.00598	0.299363	0.838631	1	0.177193	0.285775	0.628988	0.865467	0.907603	0.857722	0.716581	0.840653	0.889105	0.757743	0.895539	1	0.149847	1	1	0.26704	0.318428	1.36403e-07	4.97355e-08	0.722644	0.489689	0.607707	0.610902	1	0.762031	0.116813	1	0.713461	1	1	1	0.451306	0.83761	0.28471	1.00598	0.47716	0.842116	1.00598	1.00598	0.451306	0.141165	0.978323	0.519542	0.844267
Node 47	1	1.00019	0.96195	1	1	0.646272	1	1	1	1	1	1	1	1	0.433461	1	1	1	1	1	1	0.963862	1	1	1	1	0.298662	0.682983	1	1	0.623136	1	1	1	1	1	1	1	1	1.00019	1	0.182027	1.00019	1.00019	1	0.142256	0.485277	0.979159	1
Cluster_GAL4	1	1.00096	0.823626	1	1	0.421195	0.367713	1	1	1	0.0910564	0.338008	1	0.561872	0.941721	1	0.293543	1	1	1	1	0.831848	0.432486	0.918037	1	0.72558	0.830455	0.996811	1	1	0.377974	1	1	1	1	1	1	1	0.947	1.00096	0.795781	1	1.00096	1.00096	1	0.150628	0.4724	0.900011	0.822206
Node 81	1	1.00096	0.823626	1	0.152351	0.759101	0.0640355	0.607564	1	0.479478	0.0910564	1	1	1	0.941721	1	0.293543	1	1	1	1	0.831848	0.432486	0.306199	0.197659	0.38217	0.830455	0.493457	1	0.206229	0.377974	1	1	1	1	1	6.2039e-07	1	0.947	1.00096	1	0.633975	1.00096	1.00096	1	0.150628	0.963935	0.900011	0.822206
Cluster_ACE2	0.420449	1.00288	0.558398	0.20918	0.39125	0.88094	0.036376	0.753278	0.0711443	0.859251	0.815766	0.710252	1	0.632781	0.945036	0.965492	0.26661	0.265516	1	1	1	0.575304	0.488345	0.767637	0.91078	0.68669	0.87124	0.999837	1	0.500207	0.476564	1	0.678149	1	1	1	1	0.584458	0.290653	1.00288	0.943857	0.787417	1.00288	1.00288	1	0.15386	0.926329	0.728803	0.67951
Cluster_FattyAcid	0.455689	1.00501	0.739868	1	0.57737	0.828753	0.908258	0.670343	0.144452	0.633091	0.946885	0.0499519	0.444526	0.846672	0.460276	0.255488	0.836466	0.527426	1	1	1	0.758519	1	0.992188	0.193204	0.0913419	0.533743	0.83065	0.570791	0.69985	0.176224	1	0.530664	0.367121	1	0.108516	0.395384	1	0.379736	1.00501	0.258092	0.331493	1.00501	1.00501	1	0.154211	0.00966184	0.577569	0.106513
Cluster_GCN4	0.628518	1.00501	0.363829	1	1	0.246374	0.188538	2.02811e-05	0.95005	0.633091	0.297757	0.145574	0.444526	0.7231	0.310825	0.42642	0.529005	0.25058	1	1	0.206363	0.383155	0.784039	0.301496	0.00216217	0.626916	0.366641	0.708405	1	0.69985	0.0363013	1	0.948647	1	1	0.00563932	1	0.782121	0.379736	1.00501	0.875092	0.723121	1.00501	1.00501	1	0.154211	0.363936	0.577569	0.503596
Cluster_FHL1	0.941105	1.00734	0.227761	0.00497293	0.124732	0.645819	0.659139	0.800975	0.39722	0.175569	0.924126	0.00849872	0.171181	0.312147	0.739761	0.96272	0.107835	1	1	1	0.716414	0.598294	0.986697	0.423358	0.983211	0.00926234	0.610097	0.43242	0.343679	0.244523	0.856978	1	0.324626	1	1	1	1	0.644519	0.412993	1.00734	0.851328	0.070849	1.00734	1.00734	0.521092	0.162907	0.0928621	0.447887	0.0132367
Cluster_RGT1	0.960196	1.00404	0.442093	1	0.501072	0.917737	0.560382	0.0175848	0.682335	0.747251	0.906483	1	0.341266	0.785795	0.14523	0.109833	1	1	1	1	0.501072	0.825333	0.907738	0.286703	0.214362	0.27316	0.798454	0.482213	1	0.244384	0.945155	1	0.715947	0.0507599	1	1	1	0.336756	0.497362	1.00404	0.863829	0.332051	1.00404	1.00404	0.333825	0.168398	0.445577	0.642011	0.128641
Cluster_primig-LateSpo	0.638856	1.01968	0.259687	0.343242	0.842611	0.514666	0.945958	0.829632	0.530288	0.935034	0.632953	0.814827	0.515829	0.14402	0.329208	0.133362	0.992514	0.000288476	0.0920495	1	0.842611	0.117308	0.99906	0.841944	0.739022	0.150378	0.438909	0.128633	0.625093	0.945043	0.487812	1	0.553481	1	0.159606	1	0.574613	0.828498	0.607902	1.01968	0.645453	0.458428	1.01968	1.01968	0.857619	0.170758	0.0348555	0.119247	0.169256
Cluster_adata-CalciumSpecific	0.504343	1.0052	0.349916	0.79568	1	0.786253	0.425495	0.700227	0.955502	0.860265	0.799073	0.361882	0.0657105	0.621757	0.677432	0.465461	0.549683	0.548093	1	1	0.591177	0.36924	0.326566	0.227788	0.693801	0.982706	0.939641	0.198693	1	0.345945	0.905789	1	0.388772	0.378188	1	1	0.407002	1	0.107874	1.0052	0.631789	0.561348	1.0052	1.0052	1	0.175942	0.177394	0.565472	0.552903
Cluster_primig-EarlySpo	0.913445	1.0052	0.349916	1	1	0.206015	0.916332	0.498508	0.955502	0.228884	0.322905	0.361882	1	0.943951	0.0314093	0.28978	1	0.846647	1	1	0.591177	0.36924	0.564198	0.893246	0.235408	0.56749	0.0343341	0.0986728	0.584564	0.119992	0.557648	1	0.388772	0.378188	1	1	0.014224	0.195594	0.995974	1.0052	0.96016	0.89317	1.0052	1.0052	0.0933081	0.175942	0.842458	0.565472	0.714236
Cluster_ManualYap1Targets	0.287095	1.00754	0.559489	0.8994	0.36357	0.466976	0.049779	0.20953	0.0211819	0.341002	0.4027	0.60668	1	0.24173	0.199541	0.536799	0.747752	0.0430446	1	1	0.36357	0.585526	0.613382	0.898778	0.382015	0.900696	0.374482	0.264209	0.71926	0.256812	0.479304	1	0.00609337	1	1	1	1	1	0.395013	1.00754	0.77345	0.0394722	1.00754	1.00754	0.530316	0.181099	0.306219	0.953208	0.0180186
Node 8	0.741678	1.01009	0.13169	0.953397	0.087509	0.294062	0.302069	0.163787	0.19775	0.300361	0.819647	0.98657	0.808493	0.428771	0.0474609	0.345353	0.688238	0.46307	1	1	0.50832	0.433824	0.980381	0.99846	0.42305	0.393553	0.0677639	0.114489	0.230388	0.206244	0.275938	1	0.0935583	1	1	1	0.635368	0.170795	0.775209	1.01009	0.571424	0.479853	1.01009	1.01009	0.635368	0.196535	0.0400512	0.995722	0.0292388
Cluster_Arginine	0.637791	1.00211	0.652376	0.475846	1	0.845183	0.635458	0.0267639	1	0.397269	0.330353	1	1	0.790194	0.0483124	0.0117938	0.534637	1	1	1	0.305002	0.666797	0.0232238	0.449277	0.109789	0.602686	0.885472	0.270572	1	0.39855	0.353331	1	0.737194	1	1	1	1	0.126058	0.404234	1.00211	0.611184	0.622093	1.00211	1.00211	1	0.197901	0.69162	0.793025	0.192752
Cluster_RPH1	0.860318	1.00211	0.652376	0.475846	1	0.845183	0.635458	0.872437	0.339298	1	0.710606	1	0.478182	0.790194	0.0483124	0.385141	1	0.533586	1	1	1	0.666797	1	0.449277	0.747936	0.928817	0.0765039	0.51968	1	1	0.926555	1	0.936457	1	1	1	1	0.474675	0.404234	1.00211	1	0.622093	1.00211	1.00211	0.191494	0.197901	0.460165	0.793025	0.406857
Cluster_Mitochondria	0.226381	1.00656	0.26628	0.864824	0.303559	0.0997532	0.95612	0.945596	0.897587	0.0485061	0.497018	0.280721	0.866681	0.257314	0.529756	0.229789	0.401882	0.400082	1	1	0.676042	0.284942	0.501408	0.136221	0.825008	0.908212	0.587653	0.0517971	0.669426	0.196544	0.601368	1	0.111707	0.450475	1	1	1	0.583379	0.23785	1.00656	0.932313	0.76772	1.00656	1.00656	1	0.200406	0.499247	0.487539	0.959094
Cluster_PentosePhosphate	0.00807801	1.00115	0.792258	0.00321996	0.17993	0.311998	0.423137	0.00943293	1	0.160689	0.491354	0.390461	1	0.671476	0.524832	0.34652	0.341	1	1	1	1	0.801758	0.493311	0.756621	0.0920334	0.274777	0.88114	0.712263	0.177007	0.242082	0.0584443	1	0.397174	1	1	1	1	0.295986	0.610299	1.00115	0.851399	0.700665	1.00115	1.00115	1	0.205408	0.096045	0.993888	0.0641669
Node 63	0.862519	1.00115	0.792258	1	0.17993	0.878613	0.0905964	1	1	0.543236	1	1	1	0.111864	0.967007	1	1	0.340189	1	1	0.17993	0.801758	0.493311	0.442195	1	0.0597484	0.88114	0.998991	1	1	0.592227	1	0.777422	1	1	1	1	1	0.610299	1.00115	0.517692	1	1.00115	1.00115	1	0.205408	0.316467	0.881236	1
Node 65	0.538983	1.00115	0.792258	0.296842	1	0.976632	1	0.67456	1	0.543236	0.491354	1	1	0.921104	0.228485	0.739544	1	0.00510429	1	1	1	0.801758	1	0.170202	0.905586	0.596958	0.253125	0.101363	1	1	0.968789	1	0.397174	1	1	1	1	1	0.610299	1.00115	0.517692	1	1.00115	1.00115	1	0.205408	0.876344	0.881236	0.874166
Cluster_mRNAprocessing	0.685715	1.01786	0.541978	0.899032	0.802026	0.025164	0.550101	0.281998	0.184064	0.318615	0.508649	0.432927	0.423917	0.242693	0.931798	0.968387	0.265222	0.576111	0.0840539	1	0.572796	0.354695	0.171166	0.523634	0.754366	0.881008	0.801113	0.93283	1	0.392477	0.272911	0.115684	0.556709	1	1	1	1	0.257749	0.710263	1.01786	0.0882848	0.207624	1.01786	1.01786	1	0.215404	0.884653	0.144646	0.998433
Node 15	0.700469	1.0023	0.627501	0.14663	1	0.33641	0.667449	1	1	0.791567	0.127804	0.628682	0.148234	0.639723	0.65363	0.207265	0.190364	1	1	1	1	0.932417	0.373479	0.543369	0.991116	0.998453	0.913715	0.213868	1	1	0.110776	1	0.781369	1	1	1	1	1	0.756108	1.0023	1	0.910536	1.0023	1.0023	1	0.237715	0.5725	0.776462	0.482669
Cluster_SIG1	0.602411	1.00346	0.496871	1	1	0.0733315	1	0.614674	0.597269	0.665606	1	0.773936	0.655302	0.62825	0.20862	0.0164836	0.714236	0.713178	1	1	0.448874	0.863703	0.870238	0.244332	0.558326	0.0141659	0.663179	0.470989	1	0.565048	0.905561	1	0.190418	0.271282	1	1	1	0.078593	0.578342	1.00346	0.76435	0.0321002	1.00346	1.00346	1	0.247155	0.718998	0.684045	0.43549
Node 32	0.918168	1.00346	0.851835	1	1	0.535734	0.808418	1	0.123405	0.904978	1	0.773936	0.655302	0.62825	0.20862	0.28632	0.714236	0.713178	1	1	1	0.863703	0.302132	0.77513	0.558326	0.650233	0.273736	0.665453	1	1	0.962923	1	0.588438	1	1	1	1	1	0.226912	1.00346	0.904576	0.420276	1.00346	1.00346	1	0.247155	0.20239	0.684045	0.640114
Node 45	0.287426	1.0095	0.88538	0.777896	0.47676	0.406754	0.936901	0.753978	0.44359	0.000503589	0.60946	0.0366718	0.308845	0.659039	0.582298	0.673891	0.648497	0.417376	1	1	0.803442	0.466258	0.973739	0.867368	0.423748	0.404672	0.631876	0.623425	0.797622	5.02477e-05	0.0682409	1	0.535442	0.578566	1	1	0.613408	0.302396	0.0913404	1.0095	0.345734	0.546607	1.0095	1.0095	0.240661	0.255416	0.417546	0.354576	0.810884
Cluster_ManualM-G1genes	0.630086	1.00134	0.762078	0.336953	0.206617	0.227317	1	0.341146	0.553027	1	1	0.438767	1	0.757632	1	1	0.385279	1	1	1	1	0.9758	1	1	0.160658	0.476263	1	0.963559	1	1	0.924572	1	0.48139	0.115684	1	1	1	1	0.56205	1.00134	0.0187006	0.373368	1.00134	1.00134	1	0.261807	0.467803	0.862848	0.334732
Node 62	0.630086	1.00134	0.762078	0.0561745	1	0.794103	0.473712	0.101185	0.553027	0.599195	1	0.438767	0.338834	0.948349	0.356917	0.425441	1	0.384396	1	1	0.206617	0.772751	1	0.969892	0.160658	0.194182	0.349851	0.850986	1	0.276322	0.753737	1	0.826761	1	1	1	1	0.0558337	0.986546	1.00134	0.2906	0.755215	1.00134	1.00134	1	0.261807	0.202965	0.862848	1
Node 38	1	1.00038	0.925341	1	1	0.87492	1	1	1	1	0.201678	1	1	0.570931	0.67908	1	1	1	1	1	1	0.929024	1	1	0.544481	0.859742	0.508164	0.899541	1	1	0.388253	1	0.393838	1	1	1	1	0.110361	0.848287	1.00038	0.470176	0.330948	1.00038	1.00038	1	0.264299	1	0.958748	1
Node 43	0.0791772	1.00038	0.925341	1	1	0.87492	1	1	1	0.229788	1	1	1	1	0.67908	0.361254	1	1	1	1	1	0.929024	1	1	0.544481	0.391118	1	0.466424	1	0.0882206	1	1	0.393838	1	1	1	1	1	0.848287	1.00038	1	1	1.00038	1.00038	1	0.264299	1	0.958748	0.498732
Node 48	1	1.00038	0.925341	1	1	0.417623	1	1	1	1	1	1	1	1	0.187841	1	1	1	1	1	1	0.929024	1	0.632202	0.544481	0.391118	0.0891587	0.466424	1	1	0.388253	1	0.393838	1	1	1	1	0.110361	0.848287	1.00038	1	0.330948	1.00038	1.00038	1	0.264299	0.235446	0.958748	0.498732
Node 61	1	1.00038	0.925341	0.110722	1	1	0.16749	1	1	1	1	1	1	0.570931	1	1	1	1	1	1	1	0.929024	1	1	1	0.391118	1	1	1	1	1	1	1	1	1	1	1	1	0.848287	1.00038	0.470176	0.0331053	1.00038	1.00038	1	0.264299	0.235446	0.958748	0.498732
Node 7	0.293366	1.02809	0.0262999	0.178844	0.0872988	0.476549	0.0203039	0.540196	0.575449	0.0565015	0.433466	0.796686	0.708018	0.242447	0.0372976	0.392515	0.235886	0.99675	1	1	0.679358	0.109083	0.995313	0.993464	0.937458	0.132273	0.0605851	0.632935	0.16339	0.0106672	0.457979	1	0.775519	0.0981321	0.218203	1	0.509331	0.408324	0.436634	1.02809	0.408663	0.0449943	1.02809	1.02809	0.757761	0.269465	0.000981116	0.43192	3.62003e-09
Cluster_BAS1	0.0120931	1.00249	0.60357	1	0.349546	0.864519	1	0.0140473	0.776062	0.484789	0.153657	0.658143	0.536454	0.879766	0.148165	0.768756	1	0.594052	1	1	1	0.619372	1	0.406397	0.00726816	0.825946	0.162375	0.167405	0.344508	1	0.821355	1	0.818883	0.204234	0.0221666	1	1	0.532769	0.725799	1.00249	0.905896	1	1.00249	1.00249	0.222183	0.278708	0.254384	0.760242	0.554249
Cluster_CUP9	0.754508	1.00249	0.914675	1	1	0.107717	0.000439072	0.912318	0.160351	0.000350728	0.769086	0.658143	1	0.879766	0.524873	0.945907	0.595133	1	1	1	1	0.619372	0.413117	0.819454	0.654574	0.932152	0.162375	0.602551	0.344508	0.000171381	0.214677	1	0.575039	1	1	0.055748	0.222183	0.532769	0.725799	1.00249	0.730391	0.714669	1.00249	1.00249	1	0.278708	0.254384	0.760242	0.321615
Cluster_HAL9	0.754508	1.00249	0.60357	0.167072	1	0.268602	0.0219078	0.0555425	0.776062	0.484789	0.410355	0.658143	0.536454	0.70897	0.734104	0.501308	0.215555	1	1	1	0.349546	0.921977	1	0.628976	0.220903	0.648392	0.935314	0.797861	1	0.45172	0.419156	1	0.818883	1	1	0.055748	1	0.532769	0.725799	1.00249	0.264451	0.926858	1.00249	1.00249	0.0246135	0.278708	0.456849	0.760242	0.321615
Cluster_PUT3	0.136586	1.00365	0.838351	0.0902738	0.46685	0.2847	0.0783813	0.411151	0.341203	0.416153	0.882756	0.18646	0.29817	0.839573	0.788065	0.5485	1	0.13011	1	1	1	0.851125	0.884181	0.822961	0.619404	0.579492	0.864608	0.887466	0.460801	1	0.571248	1	0.634449	0.284006	1	1	0.307499	1	0.550562	1.00365	0.2398	0.464344	1.00365	1.00365	0.00526174	0.280642	0.448164	0.669739	0.691853
Node 90	0.0870036	1.00734	0.227761	0.893275	0.716414	0.0423544	0.659139	0.909035	0.111351	0.700598	0.380634	0.815231	0.373344	0.704446	0.835417	0.504653	0.249275	0.928767	1	1	1	0.598294	0.044502	0.0335629	0.735917	0.102698	0.739963	0.299786	0.70993	0.828127	0.657995	1	0.0594466	1	1	1	1	0.892446	0.972999	1.00734	0.610621	0.714773	1.00734	1.00734	1	0.291067	0.947132	0.956163	0.822741
Cluster_SWI4	0.896285	1.00754	0.559489	0.8994	1	0.222357	0.0176923	0.675299	0.625041	0.341002	0.800819	0.826504	0.389228	0.741949	0.78127	0.823993	0.0435545	0.262683	1	1	0.725699	0.834502	1	0.975584	0.262065	0.491214	0.648917	0.991641	0.355389	0.531255	0.479304	1	0.0152656	1	1	1	0.530316	0.898599	0.395013	1.00754	0.0198636	0.0394722	1.00754	1.00754	1	0.315123	0.426306	0.953208	0.846686
Cluster_RPs	0.507817	1.01009	0.13169	0.0733266	0.822166	0.200706	0.165997	0.984817	0.50293	0.0205677	0.979816	0.22643	0.175805	0.0147853	0.61271	0.964811	0.688238	0.973221	1	1	0.238357	0.710199	0.0982294	0.0764372	0.998551	0.0736345	0.181901	0.509015	0.00584098	0.206244	0.799026	1	0.489473	0.228738	1	1	0.635368	0.803904	0.0747541	1.01009	0.875273	0.0399142	1.01009	1.01009	0.635368	0.316606	0.0210834	0.33266	0.0029705
Cluster_Lysine	0.706459	1.00153	0.733042	1	1	0.973357	0.150664	0.033036	1	1	0.206365	1	1	0.966189	0.750654	0.833731	0.42659	1	1	1	1	0.744788	0.208108	0.390805	0.0171673	0.652417	0.742255	0.774062	1	1	0.365408	1	0.86517	1	1	1	0.000354329	1	0.517607	1.00153	0.685673	0.799832	1.00153	1.00153	1	0.318259	0.125871	0.844841	0.427797
Node 82	1	1.00153	0.733042	1	1	0.163477	0.150664	1	1	1	1	1	1	0.560123	0.484292	0.833731	1	6.17683e-05	1	1	1	0.744788	1	0.671026	1	0.135386	0.444846	0.774062	1	1	0.647239	1	0.0779012	1	1	1	1	1	0.97972	1.00153	0.377098	0.164789	1.00153	1.00153	0.143199	0.318259	0.331454	0.844841	0.427797
Cluster_MSS11	0.0687114	1.00269	0.580547	1	1	0.211643	1	0.717426	0.800444	0.240549	0.448587	0.305474	0.189927	0.344147	0.403915	0.131201	0.622373	0.621286	1	1	0.370741	0.596934	0.795589	0.289612	0.717289	0.565078	0.411384	0.528425	1	0.476522	0.34206	0.0185988	0.376923	1	1	1	1	0.0413846	0.315646	1.00269	0.0582544	0.00675773	1.00269	1.00269	1	0.320272	0.0728147	0.744358	0.620137
Cluster_NDD1	0.913445	1.0052	0.349916	0.0644174	0.591177	0.942127	0.0816085	0.0752261	0.57431	0.659115	0.560373	0.361882	0.797912	0.621757	0.951651	0.820936	0.847496	0.00156046	1	1	1	0.36924	1	0.981944	0.0654467	0.409861	0.939641	0.945623	0.584564	0.713462	0.400244	1	0.122703	1	1	1	1	0.794556	0.943006	1.0052	0.300189	0.102258	1.0052	1.0052	0.407002	0.337083	0.177394	0.565472	0.552903
Cluster_ManualG1genes	0.596	1.00773	0.546503	0.905175	1	0.190687	0.877174	0.699931	0.825409	0.55195	0.989136	0.963542	0.677815	0.532676	0.603118	0.719062	0.760317	0.0154792	1	1	1	0.572894	0.9382	0.652635	0.425625	0.572405	0.685525	0.350325	1	0.269183	0.430603	1	0.814469	1	1	1	1	0.189847	0.377559	1.00773	1.27128e-05	0.296986	1.00773	1.00773	1	0.339516	0.0969255	0.797567	0.378971
Cluster_Peroxisome	0.993027	1.00288	0.558398	1	0.0836178	0.552109	0.138084	0.0302127	1	0.028406	1	0.710252	0.588237	0.231666	0.495671	0.605131	0.26661	0.646699	1	1	1	0.89975	0.817535	0.576635	0.18325	0.484003	0.479968	0.83464	1	0.144933	0.274808	1	0.976713	0.231756	1	1	1	1	0.665544	1.00288	0.943857	0.951119	1.00288	1.00288	1	0.361875	0.453772	0.962129	0.959723
Cluster_CIN5	0.712125	1.0054	0.711265	0.479717	0.604534	0.0356775	0.717478	0.532935	0.36219	0.0471691	0.34819	0.662276	1	0.898819	0.0997475	0.689278	0.857784	0.287754	1	1	1	0.355827	0.352005	0.574158	0.0869789	0.508443	0.0470294	0.0800556	0.597899	0.130154	0.649333	1	0.429164	1	1	1	1	0.210519	0.339068	1.0054	0.507028	0.236903	1.0054	1.0054	1	0.367138	0.65902	0.885322	0.435074
Node 25	0.629091	1.00057	0.890119	1	0.0943965	0.713187	0.240422	1	0.291758	0.324075	0.286732	1	0.162431	0.718987	0.81824	0.489541	1	1	1	1	1	0.895438	1	0.776986	0.0343024	0.684232	1	0.968179	1	0.12938	0.946526	1	1	1	1	1	1	1	0.781274	1.00057	0.181753	1	1.00057	1.00057	0.0562821	0.368997	0.477918	0.938759	1
Node 42	0.629091	1.00057	0.890119	0.161411	1	0.955787	1	0.429426	0.291758	0.0412125	1	1	0.162431	0.718987	0.81824	0.489541	1	1	1	1	1	0.895438	1	0.776986	0.248238	0.947497	1	0.762266	1	0.00590234	0.946526	1	0.528103	1	1	1	1	1	0.781274	1.00057	1	1	1.00057	1.00057	1	0.368997	0.863703	0.938759	0.205911
Node 49	1	1.00057	0.890119	1	1	0.269841	1	1	1	0.324075	1	1	1	0.718987	0.0813811	1	1	1	1	1	1	0.895438	0.288105	0.776986	1	0.244561	0.0266043	0.318503	1	0.12938	0.241879	1	0.125309	1	1	1	1	1	0.781274	1.00057	1	0.45278	1.00057	1.00057	1	0.368997	0.863703	0.998726	0.205911
Node 74	1	1.00057	0.890119	1	1	0.955787	0.240422	0.429426	0.291758	1	1	1	1	0.718987	0.400762	0.489541	1	1	1	1	1	0.895438	1	0.342635	0.248238	0.684232	0.655113	0.318503	1	1	0.946526	1	1	1	1	1	1	1	0.781274	1.00057	0.614388	1	1.00057	1.00057	1	0.368997	0.863703	0.938759	0.645143
Node 79	0.193006	1.00057	0.890119	0.161411	1	0.955787	1	1	1	1	0.286732	0.219212	1	0.718987	0.400762	0.489541	1	0.187662	1	1	1	0.895438	1	0.776986	1	0.684232	0.655113	0.762266	1	1	0.681003	1	1	1	1	1	1	1	0.781274	1.00057	1	0.45278	1.00057	1.00057	1	0.368997	1	0.938759	0.645143
Cluster_MitochondrialRPs	0.0570434	1.0093	0.449226	0.520928	0.465972	0.331387	0.931963	0.733921	0.996092	0.227633	0.404651	0.744289	0.525531	0.273498	0.748763	0.648208	0.21749	0.841434	1	1	0.465972	0.169507	0.595569	0.313522	0.974462	0.67895	0.596615	0.764335	0.196844	1	0.666927	1	0.642689	1	1	1	0.605801	0.518618	0.468061	1.0093	0.687633	0.373624	1.0093	1.0093	0.23355	0.373151	0.59035	0.362195	0.556601
Cluster_GCR1	0.228976	1.00172	0.705107	0.410462	1	0.82212	0.0375782	1	1	0.303484	0.637348	1	0.412612	0.650998	0.952722	0.566273	1	1	1	1	0.0325391	0.717832	1	0.988945	1	0.282433	1	0.966893	1	0.0591995	0.2776	1	0.319616	1	1	1	1	1	0.47667	1.00172	0.942772	0.215383	1.00172	1.00172	0.159606	0.373608	0.894992	0.827207	0.515671
Cluster_HIR2	0.769171	1.00172	0.705107	1	0.257427	0.988131	0.561972	0.814444	1	0.69141	1	1	1	0.872745	0.33994	0.867163	0.118252	0.464143	1	1	1	0.717832	0.63944	0.50108	0.602351	0.282433	0.267152	0.689967	0.253453	0.340249	0.014107	1	0.625977	1	1	1	1	1	0.47667	1.00172	0.0680346	0.836324	1.00172	1.00172	1	0.373608	0.0156699	0.985918	0.95541
Cluster_MOT3	0.228976	1.00172	0.705107	1	0.257427	0.599573	0.561972	0.470415	0.0649899	0.303484	0.637348	0.52422	0.412612	0.378374	0.952722	0.867163	0.465132	0.464143	1	1	1	0.717832	0.249645	0.924232	0.132238	0.926524	0.801844	0.999347	0.253453	0.340249	0.0910813	1	0.625977	1	1	1	1	0.409385	0.845101	1.00172	0.20916	0.215383	1.00172	1.00172	1	0.373608	0.225592	0.827207	0.0890865
Cluster_PDR1	0.228976	1.00172	0.705107	1	1	0.82212	0.0375782	0.814444	0.644965	0.69141	0.637348	0.52422	1	0.378374	0.952722	0.867163	0.465132	1	1	1	0.257427	0.960437	0.63944	0.924232	0.845157	0.282433	0.959067	0.87918	0.253453	1	0.0910813	1	0.319616	1	1	1	1	0.0888336	0.845101	1.00172	0.942772	1	1.00172	1.00172	1	0.373608	0.976037	0.827207	0.789566
Cluster_SKO1	0.486964	1.00172	0.705107	1	1	0.0195928	1	0.814444	0.644965	0.69141	1	1	1	0.378374	0.826094	0.263726	1	1	1	1	1	0.717832	0.63944	0.252962	0.845157	0.546846	0.801844	0.87918	0.253453	1	0.780005	1	0.625977	1	1	1	1	1	0.47667	1.00172	0.0680346	0.836324	1.00172	1.00172	1	0.373608	0.894992	0.827207	1
Node 31	0.968938	1.00423	0.425204	1	1	0.153631	1	0.910187	0.707226	0.515873	0.696486	0.0259089	1	0.82523	0.198082	0.460843	1	0.179156	1	1	0.15913	0.444231	0.699445	0.521021	0.606797	0.714766	0.182203	0.0485726	1	1	0.54376	1	0.556721	0.320872	1	1	1	0.357838	0.472033	1.00423	0.115901	0.371416	1.00423	1.00423	1	0.383668	0.529045	0.628577	0.0316801
Cluster_INO2	0.052589	1.00307	0.878018	0.609394	1	0.676915	0.415028	0.122067	0.531652	0.310706	0.835443	0.733254	1	0.696392	0.892455	0.97244	0.292192	0.0188535	1	1	0.411094	0.554454	0.241342	0.129964	0.0425252	0.22328	0.750875	0.782549	0.405475	0.522825	0.60333	1	0.121449	0.245161	1	1	1	0.229473	0.635926	1.00307	0.11599	0.330205	1.00307	1.00307	1	0.403058	0.872105	0.71357	0.313813
Cluster_HAP5	0.922913	1.00443	0.408956	1	0.533109	0.241109	0.879066	0.922782	0.00889147	1	0.925415	0.553766	0.383505	0.393712	0.408335	0.308411	1	0.797416	1	1	1	0.42811	0.227263	0.147552	0.912301	0.320692	0.861957	0.0374993	1	1	0.00929252	1	0.0180551	1	1	1	0.35916	0.378673	0.150147	1.00443	0.626458	0.229702	1.00443	1.00443	0.35916	0.41791	0.60782	0.615421	0.703415
Cluster_tRNAsynth	0.818937	1.00443	0.782642	1	1	0.571252	1	0.568969	0.235049	0.141452	0.719973	0.272561	0.383505	0.858645	0.574637	0.161734	1	0.797416	1	1	0.533109	0.7989	0.722867	0.587079	0.0395227	0.0860619	0.37626	0.548061	1	0.65503	0.0826125	1	0.783223	1	1	1	0.35916	1	0.897237	1.00443	0.626458	0.108969	1.00443	1.00443	1	0.41791	0.867367	0.615421	0.999651
Cluster_Vacuole	0.0835311	1.0097	0.42687	0.947533	0.487416	0.600598	0.941499	0.877326	0.645689	0.263243	0.794893	0.200613	0.790608	0.792652	0.208292	0.293387	0.66213	0.857625	1	1	1	0.730075	0.996623	0.516193	0.69787	0.00613831	0.545338	0.239373	0.47798	0.187516	0.986578	1	0.565299	1	1	1	0.62087	0.946996	0.0854621	1.0097	0.953632	0.185965	1.0097	1.0097	0.0697201	0.419118	0.950094	0.720103	0.00148736
Cluster_TFs	0.819859	1.00192	0.946986	1	1	0.253383	0.600397	0.235571	0.297343	0.729238	0.289144	0.184677	1	0.727533	0.881028	0.893878	0.50109	0.500066	1	1	1	0.691847	0.0827073	0.350574	0.681318	0.873326	0.613814	0.338511	1	1	0.207258	1	0.685609	1	1	1	1	1	0.816027	1.00192	0.802391	0.56772	1.00192	1.00192	1	0.427026	0.586413	0.809937	0.968452
Node 10	0.120094	1.00192	0.678232	1	1	0.743433	1	0.846146	0.0855877	0.729238	0.289144	0.184677	0.108849	0.472417	0.452562	0.626728	0.0252375	0.500066	1	0.00572627	1	0.691847	1	0.949728	0.196274	0.447786	0.147768	0.124357	1	1	0.44173	1	0.387448	1	1	1	0.175703	1	0.438964	1.00192	0.539664	0.268608	1.00192	1.00192	1	0.427026	0.934358	0.809937	0.595673
Cluster_AZF1	0.545096	1.00327	0.516591	0.2522	1	0.959047	0.181854	0.327258	0.858805	0.145424	0.268803	0.146582	0.254663	0.751943	0.819426	0.883638	0.317653	0.31642	1	0.00972162	1	0.534356	0.557241	0.00901895	0.693967	0.175175	0.606916	0.863912	0.0156386	0.0386145	0.937429	1	0.76146	1	1	0.0722945	0.280144	0.250969	0.606825	1.00327	0.966942	0.18336	1.00327	1.00327	1	0.443435	0.0561825	0.698653	0.912419
Node 1	0.31573	1.00077	0.856231	1	1	0.174336	1	0.0172652	1	1	1	1	1	0.815974	0.581746	1	1	0.242057	1	1	1	0.863061	1	0.513567	0.0111366	0.519534	0.345922	0.217474	1	1	0.515502	1	1	1	1	1	1	1	0.966466	1.00077	0.299451	1	1.00077	1.00077	0.0743368	0.458813	0.665165	0.919182	0.74881
Node 75	0.733544	1.00077	0.991784	1	1	0.556358	1	0.526795	0.368721	1	1	1	1	0.815974	1	1	1	1	1	1	1	0.992571	0.364375	0.864792	0.392676	0.84893	1	0.902943	1	1	0.979867	1	0.632648	1	1	1	1	1	0.966466	1.00077	0.719367	0.552446	1.00077	1.00077	0.0743368	0.458813	0.665165	0.919182	0.74881
Cluster_FZF1	0.973745	1.00211	0.652376	1	1	0.415108	0.635458	0.285622	0.339298	0.142585	0.710606	1	1	0.935461	0.777333	0.680414	0.534637	1	1	1	0.305002	0.666797	1	0.966899	0.109789	0.359272	0.684055	0.51968	1	1	0.353331	1	0.073788	0.175738	1	1	1	1	0.404234	1.00211	0.611184	0.890576	1.00211	1.00211	1	0.477942	0.99241	0.793025	0.666479
Cluster_LEU3	0.860318	1.00211	0.652376	0.475846	0.305002	0.0574839	0.0116373	0.285622	0.339298	0.0361981	1	1	0.478182	0.935461	0.919914	0.915224	1	0.533586	1	1	1	0.942343	1	0.872459	0.268345	0.928817	0.684055	0.901159	1	1	0.926555	1	0.936457	1	1	9.19495e-08	1	1	0.404234	1.00211	0.611184	0.890576	1.00211	1.00211	1	0.477942	0.866863	0.793025	0.666479
Cluster_RTG3	0.637791	1.00211	0.652376	0.475846	0.0476465	0.845183	0.249788	1	0.718019	0.762435	0.330353	0.214526	1	0.935461	0.998086	1	1	0.533586	1	1	1	0.666797	0.332794	0.449277	0.916823	0.359272	0.979897	0.75097	1	1	0.80222	1	0.21137	1	1	1	1	1	0.94995	1.00211	1	0.323044	1.00211	1.00211	1	0.477942	0.241974	0.793025	0.192752
Cluster_SFL1	0.171128	1.00211	0.652376	0.475846	1	0.845183	0.635458	0.285622	0.718019	0.142585	0.0228067	0.59669	1	0.560437	0.558928	0.162626	0.534637	1	1	1	1	0.666797	0.712645	0.232131	0.268345	0.806737	0.979897	0.270572	1	1	0.980169	1	0.936457	1	1	1	0.191494	0.474675	0.404234	1.00211	0.152952	0.0347447	1.00211	1.00211	1	0.477942	0.866863	0.793025	0.876164
Cluster_Tryptophan	0.171128	1.00211	0.652376	0.475846	1	0.415108	1	0.102104	0.718019	0.397269	1	0.59669	1	0.318382	0.324924	0.385141	1	0.533586	1	1	1	0.666797	1	0.966899	0.109789	0.602686	0.426505	0.75097	1	0.39855	0.926555	1	0.737194	1	1	1	1	1	0.404234	1.00211	1	0.622093	1.00211	1.00211	0.191494	0.477942	0.460165	0.793025	0.406857
Node 9	0.0149653	1.00211	0.652376	1	0.305002	0.658642	0.249788	0.872437	0.108548	0.762435	0.710606	1	0.128182	0.560437	0.558928	0.915224	0.033011	0.533586	1	0.00629769	0.0476465	0.666797	0.712645	0.449277	0.109789	0.602686	0.207155	0.270572	1	1	0.353331	1	0.21137	1	1	1	0.191494	0.474675	0.404234	1.00211	0.348943	0.890576	1.00211	1.00211	1	0.477942	0.959669	0.793025	0.876164
Cluster_HSF1	0.0404704	1.00346	0.496871	0.652771	0.0192216	0.535734	0.476261	0.838148	0.874189	0.904978	0.0356052	0.166166	1	0.799518	0.864318	0.502435	1	1	1	1	0.11446	0.514983	0.302132	0.122161	0.88523	0.0141659	0.938948	0.918669	1	1	0.453265	1	0.0818693	1	1	1	1	1	0.578342	1.00346	0.904576	0.973303	1.00346	1.00346	1	0.482691	0.358716	0.684045	0.640114
Cluster_INO4	0.790401	1.00346	0.851835	1	1	0.993284	0.476261	0.614674	0.310008	0.665606	0.868727	0.773936	0.655302	0.62825	0.729643	0.982423	0.714236	0.0285231	1	1	1	0.514983	0.870238	0.896559	0.362268	0.135847	0.460632	0.820106	0.111108	1	0.996921	0.023858	0.190418	0.0382408	1	1	1	0.272517	0.834686	1.00346	0.361326	0.218281	1.00346	1.00346	1	0.482691	0.718998	0.946995	0.43549
Cluster_MAL33	0.918168	1.00346	0.496871	0.652771	0.448874	0.717169	0.476261	0.965679	0.874189	0.381359	0.299185	1	1	0.62825	0.20862	0.731747	0.714236	0.713178	1	1	1	0.514983	0.118651	0.896559	0.746136	0.650233	0.0201302	0.665453	1	0.193805	0.131565	1	0.588438	1	1	1	1	0.6515	0.951701	1.00346	0.361326	0.0321002	1.00346	1.00346	1	0.482691	0.0953465	0.684045	0.640114
Cluster_primig-MidSpo	0.169061	1.00501	0.363829	1	0.57737	0.557275	1	0.84528	0.54787	0.845365	0.297757	0.621627	0.785549	0.7231	0.864654	0.796524	0.251941	0.83559	1	1	0.57737	0.383155	1	0.451403	0.482023	0.76507	0.834446	0.553336	1	1	0.0875023	1	0.200441	0.0743186	1	1	0.395384	0.782121	0.661856	1.00501	0.950608	0.180619	1.00501	1.00501	1	0.517096	0.229541	0.577569	0.968824
Cluster_InvasiveGrowth	0.433335	1.00096	0.823626	1	0.152351	0.112621	1	0.20372	1	1	0.43066	1	0.255824	0.227264	1	1	1	1	1	1	1	0.831848	1	0.918037	0.522686	0.38217	1	0.962379	1	1	0.929645	1	1	1	1	1	1	1	0.66268	1.00096	0.128061	1	1.00096	1.00096	1	0.535859	0.4724	0.900011	0.152517
Cluster_RGM1	0.433335	1.00096	0.823626	0.254313	1	0.994481	0.367713	1	0.0942724	1	0.0101914	0.338008	0.255824	0.561872	0.718471	1	1	1	1	1	1	0.831848	1	0.918037	0.522686	0.0955865	0.469062	0.962379	1	1	0.377974	1	0.30705	1	1	1	1	1	0.66268	1.00096	0.795781	1	1.00096	1.00096	1	0.535859	0.793674	0.900011	0.455226
Node 58	0.433335	1.00096	0.823626	0.254313	1	0.112621	1	0.607564	0.437333	0.479478	1	1	1	0.561872	0.718471	0.67404	0.0392182	1	1	1	0.152351	0.831848	0.432486	0.651812	0.522686	0.931164	0.830455	0.493457	0.149834	1	0.721792	1	0.714047	1	1	1	1	0.253556	0.995666	1.00096	1	1	1.00096	1.00096	1	0.535859	0.4724	0.900011	0.455226
Node 59	0.808596	1.00096	0.823626	0.254313	1	0.421195	1	0.20372	0.0942724	1	1	1	1	0.879499	0.376658	0.264248	0.293543	1	1	1	0.152351	0.831848	1	1	0.522686	0.931164	0.469062	0.493457	1	1	0.721792	1	0.30705	1	1	1	1	1	0.947	1.00096	1	0.226329	1.00096	1.00096	1	0.535859	0.963935	0.900011	0.822206
Cluster_RTG1	0.671979	1.0052	0.725561	0.79568	0.218412	0.881877	0.207135	0.993672	0.57431	0.659115	0.799073	1	0.797912	0.76577	0.677432	0.820936	0.847496	0.269093	1	1	0.591177	0.36924	0.564198	0.513925	0.999665	0.409861	0.416541	0.50037	0.212676	0.345945	0.823245	1	0.122703	1	1	1	0.407002	0.794556	0.358949	1.0052	0.631789	0.89317	1.0052	1.0052	1	0.548403	0.842458	0.565472	0.386491
Cluster_STP2	0.510797	1.00385	0.824655	1	0.484243	0.943138	0.840612	0.879032	0.65574	0.450288	1	0.808426	0.693845	0.739912	0.92655	0.592222	0.39239	0.145896	1	1	0.136381	0.838324	0.647696	0.380997	0.930295	0.50942	0.891018	0.932494	1	0.227419	0.0762011	1	0.133182	1	1	0.084522	0.320788	1	0.523551	1.00385	0.6705	0.982165	1.00385	1.00385	1	0.556896	0.838479	0.65573	0.958623
Cluster_DIG1	0.754508	1.00249	0.60357	0.167072	0.349546	0.488978	0.696638	0.912318	0.776062	1	0.769086	0.658143	0.536454	0.270583	0.524873	0.768756	0.595133	0.0086866	1	1	1	0.619372	0.771008	0.819454	0.99401	0.648392	0.575391	0.797861	1	1	0.641849	1	0.961529	1	0.0221666	1	1	0.166181	0.725799	1.00249	0.113103	0.430921	1.00249	1.00249	7.88266e-05	0.570948	0.11135	0.760242	0.149019
Cluster_GAT1	0.0450263	1.00249	0.914675	0.167072	0.0647786	0.268602	1	0.912318	0.420459	0.484789	0.410355	0.275155	1	0.0422292	0.148165	0.100192	0.215555	0.214622	1	1	1	0.921977	0.771008	0.628976	0.654574	0.42595	0.34155	0.368745	0.344508	0.45172	0.0188197	1	0.818883	1	1	1	1	1	0.922807	1.00249	0.0378015	0.430921	1.00249	1.00249	1	0.570948	0.254384	0.971098	0.321615
Cluster_IXR1	0.754508	1.00249	0.914675	1	0.349546	0.706139	0.317181	0.912318	0.160351	0.064386	0.769086	0.275155	1	0.483916	0.965105	0.945907	0.595133	0.594052	1	1	1	0.619372	0.771008	0.628976	0.847376	0.0821002	0.794921	0.918608	1	0.45172	0.419156	1	0.320591	1	1	1	1	0.532769	0.342782	1.00249	0.489558	0.430921	1.00249	1.00249	1	0.570948	0.456849	0.760242	0.321615
Cluster_NRG1	0.290951	1.00249	0.60357	1	1	0.864519	0.0219078	1	0.00140314	0.00263133	1	0.275155	1	0.995942	0.885887	0.768756	0.595133	0.594052	1	1	1	0.619372	0.413117	0.936726	0.220903	0.825946	0.794921	0.974546	0.344508	0.0185404	0.079605	1	0.320591	1	1	1	1	0.532769	0.342782	1.00249	0.113103	0.714669	1.00249	1.00249	1	0.570948	0.254384	0.760242	0.149019
Cluster_Glutathione	1	1.00115	0.98047	1	1	0.878613	0.423137	0.67456	1	0.543236	1	1	1	0.671476	0.815291	0.34652	1	0.340189	1	1	1	0.982297	1	1	0.905586	0.596958	1	0.712263	1	1	0.851357	1	0.126803	1	1	1	1	1	0.610299	1.00115	0.851399	1	1.00115	1.00115	1	0.601949	0.628333	0.993888	0.562405
Cluster_Isoleucine	0.538983	1.00115	0.792258	1	1	0.311998	0.423137	0.00943293	0.498499	0.160689	0.491354	1	0.0421851	1	1	1	0.341	0.340189	1	1	1	0.801758	1	0.170202	0.0920334	0.997251	1	0.915313	1	1	0.968789	1	0.397174	1	1	0.000274577	1	0.295986	0.610299	1.00115	0.851399	0.700665	1.00115	1.00115	1	0.601949	0.316467	0.881236	0.874166
Node 76	0.862519	1.00115	0.792258	1	0.0144556	0.311998	0.423137	0.67456	0.498499	0.543236	0.491354	1	0.298552	0.671476	0.524832	1	1	1	1	1	1	0.801758	1	0.95032	0.632387	0.969644	0.253125	0.384054	1	1	0.592227	1	0.777422	1	1	1	1	1	0.924581	1.00115	1	0.700665	1.00115	1.00115	1	0.601949	0.316467	0.881236	0.562405
Cluster_ASH1	0.355498	1.00269	0.580547	1	1	0.411	0.117742	1	0.459107	0.525496	0.79374	1	0.56311	0.910266	0.977334	0.956794	0.241021	1	1	1	1	0.596934	1	1	0.717289	0.348657	0.951716	0.880372	0.365491	0.129289	0.557928	1	0.376923	1	1	1	1	0.559368	0.907286	1.00269	0.325679	0.241466	1.00269	1.00269	1	0.612727	0.352609	0.744358	0.0818817
Cluster_DAL81	0.936831	1.00269	0.580547	0.0417388	1	0.62934	0.350421	0.717426	0.188571	0.525496	0.448587	0.305474	0.189927	0.767932	0.799944	0.304314	1	1	1	1	1	0.911072	0.795589	0.493987	0.286325	0.0586445	0.836902	0.956843	0.365491	1	0.753744	1	0.850518	0.218115	1	2.62113e-05	0.237092	1	0.315646	1.00269	0.55511	0.753349	1.00269	1.00269	1	0.612727	0.963527	0.744358	0.620137
Cluster_GLN3	0.616257	1.00423	0.425204	1	1	0.632847	0.586196	0.158916	1	0.515873	0.420463	0.837665	1	0.82523	0.669101	0.0568645	0.440139	1	1	1	0.517355	0.812182	0.917657	0.919414	0.426718	0.923045	0.832654	0.943782	0.0315341	1	0.370235	1	0.751331	1	1	0.0925878	0.346614	0.724419	0.750652	1.00423	0.961937	0.792048	1.00423	1.00423	1	0.624329	0.823621	0.628577	0.47254
Cluster_RIM101	0.785222	1.00423	0.425204	1	0.15913	0.0664786	0.867405	0.910187	0.0823171	0.770388	0.916483	0.529314	1	0.680635	0.0442882	0.671663	0.440139	0.179156	1	1	0.15913	0.812182	0.699445	0.351613	0.606797	0.0445789	0.0888061	0.0137268	0.511007	0.638655	0.0425868	1	0.35734	1	1	1	1	1	0.750652	1.00423	0.578037	0.929483	1.00423	1.00423	1	0.624329	0.964489	0.628577	0.29841
Cluster_adata-G1DNAreplication	0.838842	1.00288	0.890632	1	0.39125	0.745187	0.747569	0.939741	0.496212	0.859251	0.0163034	0.710252	0.588237	0.817077	0.695539	0.165917	1	0.646699	1	1	0.39125	0.575304	0.817535	0.767637	0.771155	0.127057	0.964096	0.100051	0.385806	1	0.12333	1	0.22338	1	1	1	1	1	0.290653	1.00288	0.615842	0.285336	1.00288	1.00288	1	0.65132	0.264091	0.728803	0.116142
Cluster_PHD1	0.646578	1.00288	0.558398	1	1	0.0580153	0.138084	1	1	0.563972	0.485378	1	1	0.984491	0.852146	0.605131	0.647784	0.646699	1	1	1	0.575304	1	0.969816	0.91078	0.842665	0.699548	0.932638	0.0810814	0.500207	0.933519	1	0.432757	1	1	1	1	1	0.665544	1.00288	0.615842	0.531904	1.00288	1.00288	1	0.65132	0.453772	0.728803	0.116142
Cluster_THI2	0.993027	1.00288	0.558398	1	0.0836178	0.0580153	0.747569	0.939741	0.496212	0.563972	1	0.710252	1	0.632781	0.29905	0.354641	0.26661	0.646699	1	1	1	0.575304	0.488345	0.767637	0.91078	0.280985	0.479968	0.24936	0.385806	1	0.274808	1	0.22338	1	1	1	1	0.584458	0.665544	1.00288	0.991529	0.951119	1.00288	1.00288	1	0.65132	0.453772	0.728803	0.116142
Cluster_UGA3	0.646578	1.00288	0.558398	0.585721	0.39125	0.88094	0.747569	0.484384	0.822174	0.275403	0.485378	0.710252	0.588237	0.419135	0.695539	0.165917	0.26661	0.265516	1	1	0.39125	0.575304	0.817535	0.767637	0.771155	0.994827	0.87124	0.24936	0.385806	1	0.679975	1	0.0925159	1	1	1	1	1	0.665544	1.00288	0.943857	0.531904	1.00288	1.00288	1	0.65132	0.654993	0.728803	0.859302
Cluster_ManualZAP1targets-2	0.56802	1.01187	0.588389	0.461674	0.595297	0.496848	0.446738	0.472094	0.341692	0.119157	0.96513	0.722983	0.688764	0.552837	0.389705	0.229841	0.787107	0.590795	1	1	0.595297	0.34642	0.904696	0.743518	0.735707	0.0229125	0.572975	0.63159	0.308804	0.295816	0.659162	1	0.823635	0.659372	1	1	0.694106	0.459052	0.278824	1.01187	0.934041	0.694735	1.01187	1.01187	0.326068	0.65453	0.312223	0.635476	0.148195
Cluster_Phospholipid	0.663851	1.00443	0.782642	0.380285	1	0.96942	0.327099	0.986579	0.463181	0.308011	0.719973	0.553766	0.383505	0.730555	0.574637	0.707132	0.463235	0.797416	1	1	0.533109	0.42811	0.722867	0.587079	0.809203	0.793651	0.22434	0.370846	0.166045	0.278421	0.645501	0.030398	0.401481	0.059809	0.0389195	1	1	0.740135	0.447592	1.00443	0.626458	0.817118	1.00443	1.00443	1	0.655292	0.975917	0.615421	0.846244
Cluster_ManualAFT1targets	0.630086	1.00134	0.762078	0.000315326	1	0.794103	0.119687	0.341146	1	1	1	1	1	0.757632	0.8811	0.425441	1	1	1	1	1	0.772751	0.547627	0.0171615	0.721239	0.757884	1	0.850986	1	1	0.190749	1	0.186632	1	1	1	1	1	0.56205	1.00134	0.2906	0.755215	1.00134	1.00134	0.126474	0.658639	0.202965	0.862848	1
Node 3	0.630086	1.00134	0.762078	1	1	0.227317	1	1	0.553027	0.599195	1	0.438767	1	0.191434	0.981324	1	0.385279	1	1	1	0.206617	0.772751	0.547627	0.565943	0.721239	0.194182	0.91668	0.963559	1	1	0.190749	1	0.48139	1	1	1	1	1	0.56205	1.00134	0.2906	0.755215	1.00134	1.00134	1	0.658639	0.748731	0.862848	0.115716
Node 6	0.311226	1.00134	0.762078	1	1	0.941995	1	0.730129	1	0.599195	0.545587	0.100626	1	0.191434	0.8811	0.791894	1	0.384396	1	1	1	0.772751	1	0.277198	0.93631	0.476263	0.91668	0.850986	1	1	0.471095	1	0.48139	1	1	1	1	1	0.56205	1.00134	0.608529	1	1.00134	1.00134	1	0.658639	0.748731	0.862848	0.653475
Cluster_STE12	0.700736	1.00307	0.53709	0.609394	0.0935871	0.278273	0.415028	1	0.531652	1	0.835443	0.733254	0.232929	0.492836	0.892455	0.861272	0.671491	0.086949	1	1	1	0.888054	0.523631	0.651827	0.998165	0.784283	0.899017	0.901613	1	1	0.217673	1	0.981884	1	0.0272195	1	1	0.229473	0.267635	1.00307	0.11599	0.0550292	1.00307	1.00307	0.266067	0.686786	0.00769158	0.71357	0.1566
Cluster_HIR1	0.929087	1.00153	0.733042	1	1	0.889725	1	1	0.601635	0.648307	1	0.127364	1	0.966189	0.924583	0.833731	1	0.425648	1	1	1	0.744788	0.208108	0.390805	0.7912	0.135386	0.941598	0.92791	0.228789	1	0.647239	1	0.86517	1	1	1	0.143199	1	0.517607	1.00153	0.146438	0.442894	1.00153	1.00153	1	0.707265	0.604152	0.844841	0.427797
Cluster_HMS1	0.929087	1.00153	0.733042	1	0.00167521	0.163477	0.150664	0.776218	0.601635	0.648307	0.594047	1	1	0.823468	0.484292	0.204643	1	1	1	1	1	0.744788	0.596129	0.886847	0.7912	0.370571	0.941598	0.222944	1	1	0.647239	1	0.25187	1	1	0.0346677	1	0.373768	0.873152	1.00153	1	0.799832	1.00153	1.00153	1	0.707265	0.604152	0.844841	0.936983
Cluster_sphingolipids	0.706459	1.00153	0.733042	0.374784	1	0.698482	0.519861	0.776218	1	0.255406	0.594047	0.483253	0.0730007	0.966189	0.924583	0.833731	0.42659	0.0956284	1	1	1	0.744788	0.596129	0.163591	0.7912	0.370571	0.941598	0.774062	1	0.309021	0.994243	1	0.557897	1	1	1	1	1	0.873152	1.00153	0.685673	0.799832	1.00153	1.00153	1	0.707265	0.958027	0.844841	0.7287
Cluster_Thiamine	0.929087	1.00153	0.733042	0.374784	1	0.0303421	1	1	0.601635	1	1	0.483253	1	1	0.484292	0.499041	1	1	1	1	1	0.744788	1	0.886847	0.95704	0.0233365	0.742255	0.774062	1	1	0.647239	1	0.86517	1	1	1	0.143199	1	0.517607	1.00153	0.921335	0.799832	1.00153	1.00153	1	0.707265	0.604152	0.844841	0.936983
Cluster_ManualHAP1targets	0.31146	1.00637	0.640612	1	0.291407	0.481957	0.326646	0.685893	0.285226	0.925199	0.0196805	0.491394	0.858514	0.926807	0.334718	0.821511	0.00538715	0.658517	1	1	0.665087	0.663883	0.882716	0.948641	0.524944	0.781492	0.393886	0.234349	1	0.783147	0.14446	1	0.298001	1	1	1	0.472213	0.566936	0.738794	1.00637	0.834386	0.989165	1.00637	1.00637	1	0.710766	0.0271026	0.849967	0.660203
Cluster_MBP1	0.581987	1.00481	0.378292	0.770108	0.563101	0.292026	0.899407	0.638468	0.772268	0.829036	0.76236	0.873389	1	0.34917	0.827357	0.996364	0.507692	0.50613	1	1	1	0.397593	0.765097	0.704389	0.596196	0.901592	0.482327	0.755422	1	0.685594	0.519709	1	0.081058	1	1	1	1	0.768937	0.869986	1.00481	2.37756e-05	0.296676	1.00481	1.00481	1	0.711592	0.0880362	0.905312	0.626959
Cluster_adata-TUB	0.228976	1.00172	0.705107	1	1	0.988131	1	1	0.644965	1	0.637348	0.52422	0.412612	0.872745	0.952722	1	1	1	1	1	1	0.717832	0.249645	0.0920934	0.845157	0.784381	0.801844	0.966893	1	1	0.982552	1	0.319616	0.146233	1	1	1	1	0.47667	1.00172	0.0153768	0.215383	1.00172	1.00172	1	0.748972	0.225592	0.985918	1
Cluster_ARO80	0.949076	1.00172	0.705107	0.410462	1	0.599573	0.561972	0.814444	0.254992	1	0.637348	1	1	0.378374	0.141224	0.263726	0.465132	0.464143	1	1	1	0.717832	0.249645	0.755999	0.602351	0.784381	0.0969902	0.418093	1	1	0.2776	1	0.895069	1	1	1	1	0.409385	0.845101	1.00172	0.749846	0.507898	1.00172	1.00172	1	0.748972	0.463782	0.827207	0.515671
Cluster_FKH1	0.769171	1.00172	0.705107	0.410462	0.257427	0.599573	0.182974	0.814444	1	0.69141	0.637348	0.52422	1	0.378374	0.826094	0.867163	0.465132	0.00189682	1	1	1	0.717832	0.63944	0.755999	0.971026	0.282433	0.533693	0.418093	0.253453	1	0.780005	1	0.625977	0.146233	1	1	1	0.409385	0.845101	1.00172	0.749846	0.507898	1.00172	1.00172	1	0.748972	0.0156699	0.827207	0.515671
Cluster_PHO4	0.228976	1.00172	0.705107	0.0893534	1	0.116337	0.561972	0.0515989	0.644965	0.0871324	0.637348	0.155511	1	0.977869	0.33994	0.566273	0.465132	1	1	1	1	0.960437	0.63944	0.755999	0.329368	0.093373	0.533693	0.418093	1	0.340249	0.780005	1	0.625977	1	1	1	1	0.0888336	0.971332	1.00172	0.461067	0.507898	1.00172	1.00172	1	0.748972	0.894992	0.827207	0.0890865
Cluster_RTS2	0.769171	1.00172	0.705107	0.410462	1	0.328468	0.561972	0.470415	0.254992	0.303484	1	1	1	0.378374	0.33994	0.566273	0.118252	0.464143	1	1	1	0.717832	0.249645	0.924232	0.329368	0.282433	0.533693	0.418093	1	1	0.541026	1	0.319616	1	1	1	1	0.409385	0.845101	1.00172	0.461067	0.215383	1.00172	1.00172	1	0.748972	0.463782	0.827207	0.789566
Cluster_ManualZAP1targets	0.20444	1.0052	0.349916	0.46059	1	0.342227	0.425495	0.700227	0.57431	0.228884	0.95257	0.642406	0.797912	0.874987	0.375586	0.465461	0.847496	0.846647	1	1	0.218412	0.744959	0.953387	0.893246	0.693801	0.0714018	0.416541	0.659268	0.212676	0.119992	0.557648	1	0.99005	1	1	1	1	0.45882	0.639575	1.0052	0.631789	0.561348	1.0052	1.0052	1	0.760531	0.438472	0.565472	0.552903
Cluster_GTS1	0.984319	1.00365	0.4779	1	0.125304	0.805384	0.505386	0.212349	0.8879	0.416153	0.882756	1	1	0.687365	0.277119	0.985964	1	0.366481	1	1	0.0222915	0.851125	0.332859	0.17019	0.619404	0.00978313	0.0814892	0.102106	0.460801	0.584743	0.100614	1	0.415897	1	1	0.0804634	1	1	0.942496	1.00365	0.621085	0.255022	1.00365	1.00365	1	0.77565	0.895274	0.669739	0.495244
Cluster_ARG80	0.566421	1.00192	0.678232	1	0.281606	0.0820751	0.216148	0.0747073	0.68359	0.729238	0.289144	1	0.446364	0.909048	0.697913	0.324455	0.50109	1	1	1	0.281606	0.691847	0.678113	0.350574	0.418097	0.873326	0.848851	0.603786	1	0.370071	0.207258	1	0.387448	1	1	1	1	0.442982	0.816027	1.00192	0.958369	0.268608	1.00192	1.00192	1	0.784744	0.986457	0.809937	0.595673
Node 36	0.0140652	1.01505	0.201849	0.823734	0.240386	0.709191	0.360762	0.56397	0.856778	0.227123	0.924536	0.577904	0.0724129	0.170321	0.666503	0.873903	0.00161814	0.254907	1	1	1	0.226189	0.971711	0.968423	0.914513	0.0219222	0.543117	0.700545	0.71134	0.057554	0.723645	0.0986715	0.970187	0.0443565	1	0.289556	1	0.271425	0.261308	1.01505	0.923442	0.225711	1.01505	1.01505	1	0.786133	0.0505268	0.784029	0.000138485
Cluster_REB1	0.510797	1.00385	0.45965	0.691346	0.484243	0.402698	1	0.976422	0.65574	0.222725	0.360243	0.0680667	0.693845	0.951483	0.350897	0.0325517	0.39239	0.750409	1	1	0.484243	0.838324	0.647696	0.56073	0.830081	0.824385	0.963805	0.718111	1	0.0586664	0.912915	1	0.676987	0.296509	0.0339206	1	1	1	0.523551	1.00385	0.939258	0.0562062	1.00385	1.00385	0.320788	0.799956	0.925856	0.65573	0.878682
Node 14	0.174163	1.00385	0.45965	0.691346	1	0.0410402	1	0.688208	0.900119	0.722139	0.053997	1	1	0.564757	0.83642	0.592222	0.1468	1	1	1	1	0.838324	0.647696	0.380997	0.930295	0.50942	0.891018	0.542272	1	0.603549	0.500841	1	0.955473	1	1	1	1	0.0239758	0.523551	1.00385	0.939258	0.902436	1.00385	1.00385	0.320788	0.799956	0.838479	0.65573	0.097853
Node 73	0.00154442	1.07622	0.280093	0.22758	0.952546	0.0815569	0.0183968	0.584604	0.656269	0.170273	0.792453	0.558042	0.585162	0.033353	0.48501	0.94217	0.163256	0.282382	1	1.00001	0.833488	0.00838211	2.94703e-58	5.41232e-38	0.752607	0.0612517	0.29025	0.960302	0.168155	0.555114	0.698705	0.39143	0.243307	0.283004	1	0.473766	0.82477	0.658321	0.0325297	1.07622	0.0427726	0.47591	1.07622	1.07622	0.82477	0.801359	0.509832	0.0171245	0.832999
Cluster_GeneralTFs	0.165785	1.00559	0.697002	1	0.0664835	0.54491	0.472905	0.969584	0.964688	0.977546	0.373499	0.68125	0.820546	0.836422	0.780424	0.720164	0.86738	0.866587	0.0274293	1	0.617458	0.342899	0.962882	0.335369	0.635674	0.738477	0.904878	0.253649	1	1	0.0912226	1	0.911756	0.399751	1	1	1	0.817343	0.320079	1.00559	0.388166	0.437455	1.00559	1.00559	0.42958	0.802521	0.43628	0.542025	0.891236
Cluster_adata-Respiration	0.0532712	1.00578	0.682789	0.242604	0.254848	0.114704	1	0.974051	0.0379222	0.024176	0.398726	0.427921	0.830897	0.323208	0.17796	0.748793	0.138341	0.875565	1	1	0.629962	0.330439	0.966879	0.805046	0.529992	0.545727	0.263723	0.507981	0.623304	0.0101305	0.0720446	1	0.975769	1	1	1	0.440547	0.827774	0.0841665	1.00578	0.595757	0.930117	1.00578	1.00578	1	0.82109	0.868976	0.530665	0.686046
Cluster_MIG1	0.746821	1.00404	0.442093	1	0.147665	0.82892	0.0315977	0.133786	0.682335	0.747251	0.671393	0.503967	0.711473	0.785795	0.0675647	0.633332	0.768178	1	1	1	0.501072	0.825333	0.907738	0.782804	0.367598	0.947602	0.0653629	0.0625865	1	0.621507	0.979179	1	0.511407	0.0507599	1	1	1	0.336756	0.497362	1.00404	0.998749	0.985424	1.00404	1.00404	1	0.821897	0.769503	0.642011	0.417135
Cluster_Sterols	0.565071	1.00404	0.810783	0.114141	0.501072	0.693475	0.560382	0.980459	0.911008	1	0.178465	0.503967	1	0.149807	0.267263	0.417503	0.0480922	0.415067	1	1	1	0.460956	1	0.782804	0.997153	0.881936	0.444085	0.301121	1	1	0.765282	1	0.511407	1	1	1	1	0.0283304	0.772349	1.00404	0.715458	1	1.00404	1.00404	1	0.821897	0.880927	0.930105	0.417135
Cluster_MAL13	0.785222	1.00423	0.950926	0.359399	1	0.289061	0.302236	0.317378	0.707226	0.00319491	0.420463	1	0.72809	0.334384	0.962114	0.671663	0.0134716	0.438658	1	1	1	0.444231	0.699445	0.208812	0.142466	0.5527	0.832654	0.943782	1	0.0155639	0.217326	1	0.751331	0.320872	1	1	0.346614	1	0.472033	1.00423	0.389564	0.198207	1.00423	1.00423	1	0.841654	0.362109	0.628577	0.815194
Cluster_SWI6	0.785222	1.00423	0.796769	0.359399	0.517355	0.153631	0.302236	0.910187	0.210909	0.279044	0.696486	0.837665	0.72809	0.506421	0.962114	0.992855	0.783799	0.78282	1	1	1	0.444231	1	0.969742	0.606797	0.223898	0.832654	0.978213	1	0.261398	0.91968	1	0.556721	1	1	1	0.346614	0.724419	0.472033	1.00423	0.0188631	0.587675	1.00423	1.00423	1	0.841654	0.529045	0.989836	0.921371
Cluster_ARG81	0.700469	1.0023	0.627501	1	1	0.779238	1	0.0395828	0.748708	1	0.127804	1	0.508177	0.993798	0.223502	0.0196376	0.190364	0.189518	1	1	0.0559801	0.64265	1	0.760845	0.058294	0.883134	0.74426	0.440686	1	1	0.0281713	1	0.781369	1	1	1	0.206986	0.50457	0.98862	1.0023	0.977975	0.377479	1.0023	1.0023	1	0.841737	0.911941	0.776462	0.727749
Cluster_MAC1	0.0904118	1.0023	0.627501	0.505775	1	0.33641	0.0809327	1	0.748708	1	1	0.628682	1	0.639723	0.65363	0.72761	1	1	1	1	1	0.64265	0.0319528	0.146712	0.939611	0.883134	0.74426	0.948728	1	1	0.110776	1	0.26495	1	1	1	1	0.14583	0.93706	1.0023	0.977975	0.377479	1.0023	1.0023	1	0.841737	0.911941	0.776462	0.727749
Cluster_SMP1	0.228783	1.0023	0.627501	1	1	0.572502	0.0809327	0.632611	0.133573	0.441978	1	1	1	0.401865	0.839185	0.72761	0.190364	1	1	1	1	0.64265	1	0.978347	0.161284	0.73034	0.913715	0.948728	1	1	0.110776	1	0.031198	1	1	1	1	1	0.756108	1.0023	0.20624	0.377479	1.0023	1.0023	0.206986	0.841737	0.975578	0.776462	0.727749
Cluster_HAP4	0.0833803	1.00443	0.408956	0.380285	0.533109	0.398666	0.610872	0.986579	0.0962429	0.308011	0.224363	0.553766	1	0.393712	0.729828	0.707132	0.463235	1	1	1	1	0.42811	0.453517	0.743114	0.659971	0.793651	0.727161	0.213773	0.526687	0.0826569	0.00199065	1	0.401481	1	1	1	0.35916	0.139072	0.969262	1.00443	0.440844	0.940185	1.00443	1.00443	0.35916	0.859403	0.938369	0.615421	0.526488
Cluster_SUM1	0.917339	1.00249	0.60357	1	1	0.268602	1	1	0.0443126	1	0.410355	0.275155	0.536454	0.879766	0.311396	0.100192	1	1	1	1	1	0.619372	0.771008	0.936726	0.654574	0.648392	0.575391	0.602551	0.344508	1	0.419156	1	0.320591	1	1	0.055748	1	1	0.725799	1.00249	0.983981	1	1.00249	1.00249	1	0.864302	0.456849	0.760242	0.988831
Cluster_Proteasome	0.000452412	1.00462	0.768433	1	1	0.510199	0.634411	0.933699	0.259803	1	1	0.577308	0.404191	0.98514	0.782563	0.995446	0.0194769	0.811033	1	0.0137063	0.182516	0.412571	0.744729	0.790415	0.542064	0.591709	0.26968	0.178027	1	1	0.415856	1	0.0639608	1	1	1	0.371467	0.754957	0.883963	1.00462	0.671492	0.992045	1.00462	1.00462	1	0.875314	0.95662	0.602538	0.950055
Cluster_DOT6	0.499413	1.00656	0.862335	1	0.303559	0.182498	0.17224	0.212264	0.980198	0.988357	0.292838	1	1	0.787859	0.00966035	0.00122966	0.401882	0.67467	1	1	1	0.650564	0.149681	0.34291	0.710302	0.0277751	0.438665	0.110113	0.296265	1	0.118282	0.0446539	0.33213	0.450475	1	1	0.482368	0.303846	0.720765	1.00656	0.932313	0.426688	1.00656	1.00656	0.482368	0.881144	0.633752	0.842652	0.985321
Cluster_adata-EGT2	0.174765	1.00269	0.902867	1	0.370741	0.211643	0.0286	0.92731	0.459107	0.0817405	0.448587	1	1	0.767932	0.920265	0.956794	0.622373	0.240005	1	1	1	0.596934	0.451465	0.138178	0.968636	0.961955	0.836902	0.880372	1	0.476522	0.960403	1	0.970068	1	1	1	1	0.559368	0.315646	1.00269	0.0173486	0.940205	1.00269	1.00269	1	0.883654	0.891184	0.744358	0.946334
Cluster_Endocytosis	0.0213411	1.00269	0.580547	1	0.0740034	0.9205	1	0.92731	0.188571	0.525496	0.448587	0.305474	0.56311	0.767932	0.615592	0.804376	0.622373	1	1	1	0.370741	0.596934	0.795589	0.956111	0.717289	0.168104	0.640993	0.304874	0.365491	0.129289	0.753744	1	1	1	1	1	0.237092	0.18698	0.315646	1.00269	0.0582544	0.753349	1.00269	1.00269	1	0.883654	0.754534	0.744358	0.00130168
Cluster_MATa1	0.990286	1.00269	0.580547	1	1	0.62934	0.72327	0.43644	0.800444	0.525496	0.180965	1	0.56311	0.561566	0.615592	0.555033	1	0.0623268	1	1	1	0.911072	0.0544289	0.00331681	0.286325	0.348657	0.640993	0.528425	0.365491	1	0.753744	1	0.629071	1	1	1	1	0.559368	0.907286	1.00269	0.92718	0.241466	1.00269	1.00269	1	0.883654	0.180715	0.744358	0.946334
Cluster_RFX1	0.0687114	1.00269	0.580547	0.187961	1	0.211643	1	0.205261	0.800444	1	0.180965	0.305474	1	0.977701	0.403915	0.555033	0.622373	0.621286	1	1	1	0.596934	0.795589	0.015296	0.133673	0.348657	0.411384	0.129913	0.365491	1	0.557928	1	0.629071	1	1	1	1	1	0.907286	1.00269	0.778195	0.753349	1.00269	1.00269	1	0.883654	0.963527	0.744358	0.389528
Cluster_SIP4	0.406217	1.00481	0.754166	0.421147	0.563101	0.759368	0.0619159	0.638468	0.943931	0.366592	0.272865	0.599928	0.772433	0.21215	0.913293	0.583449	1	1	1	1	1	0.397593	0.0442126	0.245436	0.752203	0.366371	0.803164	0.865504	0.556563	0.312356	0.952295	1	0.837165	1	1	1	1	0.0118536	0.401438	1.00481	0.114291	0.48804	1.00481	1.00481	1	0.889551	0.440745	0.589923	0.45271
Cluster_CRZ1	0.420449	1.00288	0.558398	1	0.39125	0.99692	0.383088	0.753278	0.822174	0.563972	0.485378	1	0.588237	0.104874	0.495671	0.165917	0.26661	1	1	1	1	0.575304	1	0.969816	0.771155	0.280985	0.87124	0.670202	1	1	0.0399968	1	0.22338	1	1	1	1	0.208112	0.290653	1.00288	0.818783	0.120822	1.00288	1.00288	0.251719	0.90025	0.654993	0.728803	0.00288594
Cluster_Purine	0.420449	1.00288	0.890632	1	0.0836178	0.745187	0.383088	0.0302127	0.496212	1	0.485378	0.710252	0.588237	0.104874	0.148724	0.354641	0.647784	0.646699	1	1	1	0.575304	0.488345	0.370014	0.18325	0.484003	0.274218	0.00325155	1	1	0.274808	1	0.976713	1	1	1	1	0.208112	0.890603	1.00288	0.388095	0.951119	1.00288	1.00288	1	0.90025	0.820894	0.962129	0.994413
Cluster_SOK2	0.646578	1.00288	0.558398	1	1	0.340445	0.138084	1	0.496212	0.101135	0.209441	0.335546	0.588237	0.933563	0.695539	0.354641	0.647784	1	1	1	1	0.575304	0.211746	0.576635	0.771155	0.484003	0.479968	0.932638	0.0810814	0.144933	0.0399968	1	0.678149	1	1	1	1	0.584458	0.290653	1.00288	0.615842	0.120822	1.00288	1.00288	1	0.90025	0.0466568	0.962129	0.254858
Cluster_adata-ARG3	0.280409	1.00307	0.53709	1	1	0.832964	0.0452498	0.0113063	1	0.876524	0.238807	0.733254	1	0.296301	0.384259	0.20377	1	1	1	1	1	0.554454	0.523631	0.265483	0.111502	0.610784	0.750875	0.602793	0.405475	0.522825	0.0918824	1	0.722236	1	1	1	0.266067	0.229473	0.872865	1.00307	0.852863	0.81727	1.00307	1.00307	1	0.914481	0.735542	0.71357	0.521885
Cluster_CHA4	0.870712	1.00307	0.53709	0.230625	0.411094	0.0420994	0.769738	0.785136	1	0.600153	0.835443	0.365221	0.611925	0.148564	0.213842	0.20377	1	1	1	1	1	0.554454	0.837128	0.129964	0.932516	0.0949824	0.171836	0.018758	0.0907812	1	0.400504	1	0.722236	1	1	1	1	0.608123	0.635926	1.00307	0.852863	0.81727	1.00307	1.00307	1	0.914481	0.872105	0.71357	0.888668
Cluster_HAP2	0.0167027	1.00307	0.878018	1	0.0935871	0.477225	1	0.530274	0.00492361	0.876524	0.0821867	1	0.611925	0.296301	0.892455	0.651331	1	0.67041	1	1	0.411094	0.554454	0.837128	0.820277	0.239053	0.901047	0.973393	0.391511	1	0.522825	0.0280232	1	0.269712	1	1	1	1	0.0585846	0.635926	1.00307	0.852863	0.960042	1.00307	1.00307	1	0.914481	0.872105	0.71357	0.969874
Cluster_MCM1	0.700736	1.00307	0.53709	0.230625	0.411094	0.477225	0.159507	0.530274	1	1	0.835443	0.733254	1	0.492836	0.582325	0.651331	0.671491	0.0188535	1	1	1	0.554454	0.837128	0.651827	0.424635	0.901047	0.750875	0.602793	0.405475	1	0.778519	1	0.487106	1	1	1	1	1	0.967464	1.00307	0.11599	0.150728	1.00307	1.00307	1	0.914481	0.192519	0.71357	0.732051
Cluster_FKH2	0.432834	1.00559	0.323659	0.0798696	0.24267	0.895162	0.472905	0.373014	0.839168	0.886193	1	0.909124	0.820546	0.918672	0.990637	0.720164	1	0.00244206	1	1	0.617458	0.342899	1	0.972886	0.328236	0.60246	0.997098	0.823014	0.610807	0.738868	0.175934	1	0.173753	1	1	1	1	0.225683	0.595416	1.00559	0.0694028	0.266959	1.00559	1.00559	0.42958	0.932678	0.0490302	0.542025	0.644527
Cluster_Maltose	0.10358	1.00346	0.496871	1	0.448874	0.717169	0.808418	0.838148	0.310008	0.904978	0.868727	0.773936	0.0804869	0.62825	0.864318	0.731747	1	1	1	1	1	0.863703	0.036339	0.0509544	0.88523	0.461348	0.938948	0.997604	0.442952	0.565048	0.962923	1	0.366831	1	1	1	1	0.6515	0.578342	1.00346	0.567487	0.0925659	1.00346	1.00346	0.293952	0.937147	0.358716	0.684045	0.43549
Cluster_ADR1	0.826412	1.00365	0.838351	0.672625	0.46685	0.962767	0.505386	0.00896205	0.143633	0.694954	0.616205	0.791893	0.675142	0.317069	0.629489	0.5485	0.73348	0.732439	1	1	1	0.851125	1	0.488837	0.0548793	0.943801	0.713907	0.771117	0.121678	0.584743	0.218227	1	0.634449	0.284006	1	1	1	1	0.550562	1.00365	0.417415	0.699418	1.00365	1.00365	0.307499	0.946119	0.147246	0.669739	0.161213
Cluster_NuclearProteinTargetting	0.087199	1.00617	0.654579	0.551897	0.27923	0.0118902	0.143232	0.298155	0.877083	0.984858	0.0474939	0.470597	1	0.0999188	0.887101	0.176879	0.0179018	0.362865	1	1	1	0.306853	0.253861	0.36682	0.476365	0.899743	0.947801	0.976694	0.272346	1	0.175036	1	0.0349939	1	1	1	0.46186	1	0.756584	1.00617	0.520666	0.539947	1.00617	1.00617	0.124137	0.953979	0.50338	0.857209	0.976671
Node 72	0.0742088	1.03226	0.730935	0.0736836	0.775308	0.0772813	0.242037	0.798538	0.385794	0.411886	0.450869	0.291568	0.825981	0.0908114	0.933903	0.879321	0.521512	0.998999	1	1	0.970395	0.158921	0.755844	0.247533	0.352592	0.0714852	0.909245	0.982727	0.000166499	0.595963	0.832157	1	0.35509	0.147888	1	0.513588	0.370683	0.81806	0.100308	1.03226	0.375887	0.475741	1.03226	1.03226	0.819639	0.960397	0.476065	0.566147	0.600446
Cluster_adata-Secretion	0.136892	1.00481	0.754166	0.770108	1	0.759368	0.899407	0.990784	0.520491	0.829036	0.50673	0.599928	0.772433	0.511906	0.140811	0.0473858	0.507692	0.00512782	1	1	0.563101	0.772044	0.941469	0.245436	0.94541	0.0178091	0.317401	0.437686	0.556563	1	0.676738	1	0.308588	1	1	1	1	0.0501833	0.684182	1.00481	0.93899	0.692689	1.00481	1.00481	1	0.978631	0.85456	0.589923	0.96046
Cluster_SRD1	0.581987	1.00481	0.754166	1	0.563101	0.292026	1	0.825095	0.285028	0.962043	0.50673	1	0.424541	0.113908	0.140811	0.769495	0.82464	0.50613	1	1	0.194392	0.397593	1	0.91739	0.871362	0.0504706	0.184841	0.147202	0.556563	0.685594	0.980713	1	0.0335657	1	1	1	0.38354	0.768937	0.684182	1.00481	0.99637	0.692689	1.00481	1.00481	1	0.978631	0.599014	0.905312	0.895432
Cluster_tRNAprocessing	0.136892	1.00481	0.754166	0.770108	0.563101	0.292026	0.656821	0.825095	0.520491	0.829036	0.76236	0.599928	0.170163	0.675484	0.913293	0.973401	0.507692	0.23227	0.0236821	1	1	0.397593	0.0442126	0.0108701	0.427033	0.52927	0.482327	0.755422	1	1	0.676738	1	0.169736	1	1	1	0.38354	1	0.401438	1.00481	0.981575	0.8596	1.00481	1.00481	1	0.978631	0.85456	0.589923	0.989025
Node 66	0.0854206	1.00501	0.363829	0.0142019	0.57737	0.132414	0.188538	0.463153	0.54787	0.395857	0.0161967	0.145574	0.444526	0.928626	0.616564	0.796524	0.529005	0.527426	1	1	1	0.758519	1	0.975269	0.102319	0.312439	0.366641	0.234875	0.570791	0.69985	0.303913	1	0.0440496	1	1	1	1	0.782121	0.950483	1.00501	0.875092	0.331493	1.00501	1.00501	0.395384	0.981685	0.948594	0.898768	0.00714901
Node 68	0.215729	1.00404	0.956435	1	0.501072	0.343036	0.854623	0.720805	0.403082	1	0.906483	0.228736	0.341266	0.963601	0.875534	0.633332	0.41651	0.767177	1	1	1	0.460956	0.674405	0.627815	0.862703	0.881936	0.632597	0.482213	0.494811	1	0.265979	1	0.0723685	1	1	1	0.333825	1	0.921503	1.00404	0.715458	0.548355	1.00404	1.00404	0.333825	1	0.769503	0.642011	0.606882
Cluster_adata-Chaperones	0.0167027	1.00307	0.53709	0.230625	0.411094	0.278273	0.769738	0.950048	0.531652	0.876524	0.0216858	0.365221	1	0.951161	0.892455	0.651331	1	0.086949	1	1	0.411094	0.888054	0.0834975	0.451315	0.983968	0.0949824	0.899017	0.901613	1	1	0.897583	1	9.78438e-06	1	1	1	1	1	0.635926	1.00307	0.671101	1	1.00307	1.00307	1	1	0.735542	0.71357	0.313813
Cluster_Pyrimidine	0.870712	1.00307	0.53709	0.609394	0.411094	0.477225	0.769738	0.530274	0.531652	0.876524	0.835443	0.733254	1	0.0611839	0.0980776	0.20377	0.671491	0.67041	1	1	0.411094	0.554454	0.241342	0.00412402	0.424635	0.407934	0.335647	0.0765301	1	0.522825	0.60333	1	0.269712	0.245161	1	1	1	0.608123	0.635926	1.00307	0.99384	1	1.00307	1.00307	1	1	0.551431	0.71357	0.521885
Cluster_Histidine	0.862519	1.00115	0.792258	1	1	0.639589	1	0.0659874	1	1	1	0.390461	1	0.921104	0.524832	0.739544	1	1	1	1	1	0.801758	0.128364	0.442195	0.303285	0.596958	0.57703	0.712263	1	1	0.851357	1	0.777422	1	1	1	1	1	0.610299	1.00115	1	0.700665	1.00115	1.00115	1	1	0.628333	0.881236	0.874166
Cluster_RLM1	0.929087	1.00153	0.733042	1	0.0258533	0.418836	0.0267584	0.407503	1	0.648307	1	1	1	0.966189	0.229542	0.499041	0.0961018	0.425648	1	1	1	0.744788	1	0.981755	0.511357	0.135386	0.191525	0.508718	1	1	0.13253	1	0.557897	1	1	1	1	1	0.517607	1.00153	0.685673	0.0411288	1.00153	1.00153	1	1	0.604152	0.844841	0.936983
Node 13	0.706459	1.00153	0.733042	0.374784	1	0.163477	1	1	1	1	1	1	1	0.823468	0.924583	0.833731	0.42659	0.425648	1	1	1	0.744788	0.596129	0.886847	0.7912	0.652417	0.742255	0.222944	0.228789	1	0.963175	1	0.25187	1	1	1	1	0.373768	0.873152	1.00153	0.685673	0.799832	1.00153	1.00153	1	1	0.995098	0.844841	0.7287
Cluster_RAP1	0.228976	1.00172	0.705107	1	1	0.943809	0.561972	0.814444	1	0.303484	1	0.155511	0.412612	0.977869	0.826094	0.867163	0.465132	1	1	1	1	0.960437	1	0.50108	0.971026	0.282433	0.801844	0.418093	0.253453	0.340249	0.780005	1	0.895069	1	1	1	1	1	0.971332	1.00172	0.942772	0.507898	1.00172	1.00172	1	1	0.225592	0.827207	0.25205
Cluster_RCS1	0.0775038	1.00172	0.705107	0.0893534	1	0.943809	1	0.814444	0.644965	0.303484	1	0.52422	1	0.872745	0.599773	0.867163	0.465132	1	1	1	1	0.996679	0.249645	0.0920934	0.602351	0.014582	0.533693	0.87918	1	0.340249	0.2776	1	0.895069	1	1	1	1	1	0.47667	1.00172	0.942772	0.836324	1.00172	1.00172	1	1	0.716448	0.827207	0.25205
Cluster_STB1	0.949076	1.00172	0.705107	0.410462	1	0.599573	1	0.814444	1	0.303484	0.637348	0.52422	0.412612	0.977869	0.826094	0.566273	0.465132	1	1	1	0.257427	0.717832	0.63944	0.924232	0.845157	0.784381	0.959067	0.87918	1	0.340249	0.2776	1	0.319616	1	1	1	1	0.409385	0.47667	1.00172	0.20916	0.507898	1.00172	1.00172	1	1	0.463782	0.827207	0.95541
Cluster_Flavin	0.808596	1.00096	0.823626	1	1	0.759101	0.367713	1	0.0942724	1	0.43066	0.338008	1	0.561872	0.376658	0.264248	1	1	1	1	1	0.831848	1	1	0.197659	0.931164	0.830455	0.148478	0.149834	1	0.0938449	1	0.30705	1	1	1	0.0920495	1	0.66268	1.00096	0.795781	1	1.00096	1.00096	1	1	0.4724	0.900011	1
Cluster_Leucine	1	1.00096	0.823626	1	1	0.112621	1	0.20372	0.437333	0.11627	1	1	1	0.879499	0.718471	0.67404	1	1	1	1	1	0.831848	0.432486	0.306199	0.0412264	0.931164	0.830455	0.148478	0.149834	1	0.721792	1	0.714047	1	1	0.000183543	1	1	0.947	1.00096	0.795781	0.633975	1.00096	1.00096	1	1	0.793674	0.900011	0.822206
Cluster_ROX1	1	1.00096	0.823626	1	1	0.421195	0.0640355	1	0.0942724	0.11627	1	0.0532364	1	0.561872	0.718471	0.67404	1	1	1	1	1	0.831848	0.432486	0.651812	0.522686	0.72558	0.469062	0.813788	1	0.206229	0.377974	1	0.714047	1	1	1	1	0.253556	0.66268	1.00096	0.795781	0.0449627	1.00096	1.00096	1	1	0.169519	0.900011	0.152517
Node 11	0.139323	1.00096	0.823626	1	1	0.421195	1	1	0.437333	1	0.43066	1	1	0.879499	0.941721	1	1	0.292818	1	1	0.152351	0.987912	0.0919295	0.306199	1	0.0955865	0.830455	0.962379	1	1	0.929645	1	0.00985428	1	1	1	1	1	0.947	1.00096	0.795781	1	1.00096	1.00096	1	1	0.793674	0.900011	0.455226
Node 12	0.433335	1.00096	0.823626	0.254313	0.152351	0.759101	1	1	1	1	0.0910564	0.0532364	1	1	0.376658	0.0584206	1	1	1	1	1	0.831848	0.432486	0.918037	1	0.0955865	0.469062	0.493457	1	1	0.929645	1	0.00985428	1	1	1	1	0.253556	0.66268	1.00096	0.795781	1	1.00096	1.00096	1	1	0.4724	0.900011	0.152517
Node 57	0.139323	1.00096	0.823626	1	1	0.759101	0.367713	1	1	0.479478	1	1	1	0.561872	0.718471	0.67404	1	0.292818	1	1	1	0.987912	1	0.918037	0.860053	0.72558	0.830455	0.962379	1	1	0.377974	1	0.714047	1	1	1	1	1	0.947	1.00096	1	0.633975	1.00096	1.00096	1	1	0.4724	0.900011	0.455226
Cluster_adata-TRP4	0.129314	1.00249	0.60357	1	1	0.488978	0.696638	4.36932e-05	0.420459	1	1	0.275155	1	0.120914	0.311396	0.501308	0.595133	1	1	1	1	0.619372	1	0.936726	0.0013053	0.932152	0.34155	0.602551	1	1	0.821355	1	0.320591	1	1	1	0.222183	1	0.342782	1.00249	1	0.714669	1.00249	1.00249	0.222183	1	0.671629	0.760242	0.928764
Cluster_adata-ENA1	0.311226	1.00134	0.762078	0.336953	1	0.523703	1	1	1	1	1	0.438767	0.338834	0.757632	0.356917	0.791894	1	0.384396	1	1	1	0.772751	1	0.565943	1	0.926442	0.124159	0.608222	1	1	0.190749	1	1	1	1	1	1	0.336011	0.899794	1.00134	0.891878	0.373368	1.00134	1.00134	0.126474	1	0.467803	0.862848	0.653475
Cluster_adata-ERD2	0.311226	1.00134	0.762078	1	1	0.227317	0.119687	0.341146	0.553027	0.207482	1	1	1	0.191434	0.8811	0.425441	0.385279	1	1	1	1	0.772751	0.547627	0.0171615	0.410256	0.0373428	1	0.850986	0.0191507	1	0.471095	1	0.48139	1	1	1	1	0.0558337	0.56205	1.00134	0.608529	0.755215	1.00134	1.00134	1	1	0.467803	0.862848	0.910948
Cluster_Heme	0.901258	1.00134	0.762078	0.336953	1	0.523703	1	1	1	1	0.545587	0.438767	0.338834	0.456086	0.8811	0.791894	0.0753318	0.384396	1	1	1	0.772751	1	0.832892	0.721239	0.476263	0.667902	0.850986	0.203316	1	0.471095	1	0.186632	0.115684	1	1	1	1	0.56205	1.00134	0.891878	0.118416	1.00134	1.00134	1	1	0.748731	0.862848	0.653475
Node 80	0.901258	1.00134	0.762078	1	1	0.523703	0.119687	0.0190571	0.553027	1	0.545587	1	1	0.757632	0.650768	1	0.385279	1	1	1	1	0.772751	0.167416	0.277198	0.160658	0.757884	0.349851	0.294388	1	1	0.190749	1	0.48139	1	1	0.030398	1	1	0.56205	1.00134	1	0.373368	1.00134	1.00134	0.126474	1	0.467803	0.862848	0.910948
Cluster_adata-aAlpha	0.31573	1.00077	0.856231	1	1	0.174336	1	0.526795	0.060872	1	1	1	0.210503	0.815974	0.219777	0.592082	1	1	1	1	1	0.863061	0.364375	0.864792	0.792579	0.152903	0.345922	0.62159	1	1	0.846504	1	0.632648	1	1	1	1	0.208579	0.998159	1.00077	1	0.00109219	1.00077	1.00077	1	1	0.290672	0.919182	1
Cluster_Biotin	1	1.00077	0.856231	1	1	0.870016	0.306978	0.137316	1	1	1	1	0.210503	0.121605	1	1	1	1	1	1	1	0.863061	1	0.513567	0.392676	0.519534	1	0.902943	1	1	0.150671	1	0.632648	1	1	1	1	1	0.719544	1.00077	1	1	1.00077	1.00077	0.0743368	1	0.929883	0.919182	0.74881
Cluster_Galactose	0.0702813	1.00077	0.856231	1	1	0.174336	1	0.526795	1	1	1	0.281054	1	0.815974	1	1	1	1	1	1	0.12385	0.863061	1	0.171704	0.792579	0.980353	1	0.902943	1	1	0.515502	1	1	1	1	0.0174801	1	0.208579	0.719544	1.00077	0.719367	0.552446	1.00077	1.00077	1	1	0.0553899	0.919182	0.334143
Cluster_Glycogen	0.0702813	1.00077	0.856231	1	1	0.984377	1	0.526795	0.368721	0.00663251	1	1	1	0.815974	0.581746	0.592082	1	1	1	1	1	0.863061	1	0.513567	0.392676	0.519534	0.758177	0.902943	1	0.168688	0.846504	1	1	1	1	1	1	1	0.719544	1.00077	0.719367	0.552446	1.00077	1.00077	1	1	0.665165	0.919182	0.0776785
Cluster_Polyamine	0.733544	1.00077	0.856231	1	1	0.174336	1	1	1	0.406836	1	0.281054	1	1	0.897071	1	1	1	1	1	1	0.863061	1	0.864792	1	0.519534	0.758177	0.217474	1	0.168688	0.846504	1	0.632648	1	1	1	1	1	0.966466	1.00077	0.719367	0.552446	1.00077	1.00077	1	1	0.290672	0.919182	0.74881
Cluster_Proline	0.733544	1.00077	0.991784	1	1	0.556358	1	0.526795	1	0.406836	0.36274	0.281054	1	0.428029	0.897071	1	1	0.242057	1	1	1	0.863061	1	1	0.792579	0.84893	0.758177	0.902943	1	1	0.846504	1	0.0361504	0.0678219	1	1	1	1	0.719544	1.00077	0.719367	0.552446	1.00077	1.00077	1	1	0.929883	0.919182	1
Node 21	0.733544	1.00077	0.856231	1	1	0.556358	1	0.526795	0.368721	1	1	1	1	1	0.0352491	0.592082	1	1	1	1	1	0.863061	1	0.864792	0.392676	0.519534	0.00793499	0.217474	1	1	0.515502	1	0.632648	1	1	1	1	1	0.966466	1.00077	0.719367	0.153783	1.00077	1.00077	1	1	0.665165	0.919182	0.74881
Node 37	0.733544	1.00077	0.856231	1	1	0.984377	1	1	1	0.406836	0.36274	1	1	0.428029	0.897071	1	1	0.242057	1	1	1	0.992571	1	0.864792	1	0.84893	0.758177	0.62159	1	0.168688	0.846504	1	0.632648	1	1	1	1	1	0.719544	1.00077	0.719367	0.552446	1.00077	1.00077	1	1	0.290672	0.919182	0.334143
Node 5	0.733544	1.00077	0.856231	1	1	0.556358	0.306978	0.526795	1	0.406836	1	1	1	0.428029	0.581746	0.592082	1	1	1	1	1	0.863061	0.364375	0.0239335	0.792579	0.152903	0.758177	0.62159	0.12177	1	0.150671	1	0.214468	1	1	1	1	1	0.719544	1.00077	0.299451	1	1.00077	1.00077	1	1	0.665165	0.919182	1
Node 71	0.733544	1.00077	0.856231	1	1	0.556358	0.306978	0.526795	0.368721	1	1	1	0.210503	0.815974	0.897071	1	1	1	1	1	1	0.863061	0.364375	0.864792	0.792579	0.519534	0.758177	0.62159	1	1	0.515502	1	0.632648	1	1	1	1	1	0.719544	1.00077	1	0.552446	1.00077	1.00077	1	1	0.665165	0.919182	0.334143
Node 83	1	1.00077	0.856231	0.209221	1	0.174336	1	1	1	1	1	1	1	0.815974	0.897071	0.592082	1	0.242057	1	1	1	0.863061	0.364375	0.864792	0.792579	0.84893	0.758177	0.62159	1	1	0.515502	1	1	1	1	1	1	1	0.966466	1.00077	0.719367	0.153783	1.00077	1.00077	1	1	0.929883	0.919182	1
Node 84	1	1.00077	0.856231	1	1	0.556358	0.306978	1	1	1	1	1	1	0.815974	0.897071	0.592082	1	1	1	1	1	0.863061	1	0.513567	1	0.519534	0.758177	0.989925	1	1	0.979867	1	1	1	1	1	1	1	0.719544	1.00077	0.299451	0.552446	1.00077	1.00077	1	1	0.929883	0.919182	0.74881
Node 87	1	1.00077	0.856231	1	1	0.556358	1	1	0.060872	1	1	1	1	0.815974	0.897071	0.592082	1	1	1	1	1	0.863061	1	0.864792	0.392676	0.152903	1	0.989925	1	1	0.515502	1	0.214468	1	1	1	1	1	0.719544	1.00077	0.299451	0.153783	1.00077	1.00077	1	1	0.290672	0.919182	0.74881
Cluster_Flocculation	1	1.00038	0.925341	0.110722	1	0.417623	0.16749	1	1	0.229788	1	1	1	0.570931	1	1	1	1	1	1	0.063959	0.929024	1	1	1	0.859742	1	1	1	0.0882206	0.858018	1	1	1	1	1	1	0.110361	0.848287	1.00038	0.470176	0.330948	1.00038	1.00038	1	1	0.235446	0.958748	0.498732
Cluster_GAT3	1	1.00038	0.925341	0.110722	1	0.87492	1	0.312047	1	0.229788	0.0113243	1	1	0.570931	0.67908	1	1	1	1	1	1	0.929024	1	1	0.105614	0.391118	0.508164	0.899541	1	1	0.858018	1	0.393838	1	1	1	1	1	0.848287	1.00038	0.470176	1	1.00038	1.00038	1	1	0.735108	0.958748	0.498732
Node 16	1	1.00038	0.925341	1	1	0.417623	1	1	1	1	0.201678	1	1	1	0.67908	0.361254	1	1	1	1	1	0.929024	1	0.632202	1	0.391118	1	0.466424	1	1	0.858018	1	0.393838	1	1	1	1	1	0.848287	1.00038	1	0.330948	1.00038	1.00038	1	1	1	0.958748	0.0852066
Node 18	1	1.00038	0.925341	1	1	0.417623	1	0.312047	1	1	0.201678	1	1	0.118936	0.187841	0.361254	1	1	1	1	1	0.929024	1	0.632202	0.544481	0.859742	0.508164	0.466424	1	1	0.388253	1	0.393838	1	1	1	1	1	0.848287	1.00038	1	1	1.00038	1.00038	1	1	0.735108	0.958748	0.498732
Node 20	1	1.00038	0.925341	1	1	0.87492	1	0.312047	0.205432	1	1	1	1	1	0.187841	1	1	1	1	1	1	0.929024	1	0.632202	0.544481	0.859742	0.0891587	0.466424	1	1	0.858018	1	0.393838	1	1	1	1	1	0.848287	1.00038	1	0.330948	1.00038	1.00038	1	1	0.235446	0.958748	0.498732
Node 30	1	1.00038	0.925341	0.110722	1	0.417623	0.16749	1	0.0117764	0.229788	1	1	1	0.570931	0.67908	1	1	1	1	1	1	0.929024	1	1	0.105614	0.391118	0.508164	0.466424	0.0628486	0.0882206	0.388253	1	1	1	1	1	1	0.110361	0.848287	1.00038	1	1	1.00038	1.00038	1	1	0.735108	0.958748	1
Node 33	0.483729	1.00038	0.925341	0.110722	1	0.417623	1	1	1	0.229788	1	1	1	0.570931	0.67908	1	1	0.129377	1	1	1	0.929024	1	1	1	1	0.508164	0.466424	1	1	1	1	0.393838	1	1	1	1	0.110361	0.993778	1.00038	0.470176	1	1.00038	1.00038	1	1	0.735108	0.958748	0.498732
Node 40	0.483729	1.00038	0.925341	1	1	0.417623	1	1	1	1	1	1	1	0.570931	0.67908	0.361254	1	1	1	1	1	0.929024	1	0.632202	1	0.859742	0.508164	0.466424	1	1	0.388253	1	1	1	1	1	1	1	0.848287	1.00038	0.470176	1	1.00038	1.00038	1	1	0.735108	0.958748	0.498732
Node 51	1	1.00038	0.925341	1	1	0.417623	1	1	1	1	1	1	0.111443	0.570931	1	1	1	0.129377	1	1	1	0.929024	1	0.632202	1	0.391118	1	1	1	1	0.858018	1	0.393838	1	1	1	1	1	0.848287	1.00038	1	1	1.00038	1.00038	1	1	0.735108	0.958748	0.498732
Node 54	1	1.00038	0.925341	1	1	0.417623	1	0.312047	1	0.229788	1	0.152065	1	1	0.67908	1	1	1	1	1	1	0.929024	1	0.632202	0.105614	1	0.508164	0.899541	1	1	0.858018	1	1	1	1	0.00877691	1	1	0.848287	1.00038	1	1	1.00038	1.00038	1	1	0.735108	0.958748	1
Node 69	0.483729	1.00038	0.925341	1	1	0.417623	0.16749	1	1	1	1	1	1	0.570931	0.67908	1	1	0.129377	1	1	1	0.929024	1	1	0.544481	0.391118	0.508164	0.466424	1	1	0.858018	1	0.0489916	1	1	1	0.0378789	1	0.848287	1.00038	0.470176	1	1.00038	1.00038	1	1	0.735108	0.958748	1
Node 17	1	1.00019	0.96195	1	1	0.646272	0.0875717	0.170554	1	1	1	1	1	1	0.433461	1	1	1	1	1	1	0.963862	1	1	0.325048	0.62543	0.298662	0.682983	1	1	0.623136	1	0.221415	1	1	1	1	1	0.921033	1.00019	1	1	1.00019	1.00019	1	1	1	0.979159	1
Node 19	1	1.00019	0.96195	1	1	0.646272	1	1	1	1	1	0.0791587	1	1	0.433461	0.200765	1	1	1	1	0.0325048	0.963862	1	1	1	1	0.298662	0.682983	1	1	1	1	1	1	1	1	1	1	0.921033	1.00019	1	1	1.00019	1.00019	1	1	0.485277	0.979159	1
Node 22	1	1.00019	0.96195	1	1	1	1	0.170554	1	1	1	0.0791587	1	0.344933	0.433461	1	1	1	1	1	1	0.963862	1	1	0.325048	0.62543	0.298662	0.682983	1	1	1	1	1	1	1	1	1	1	0.921033	1.00019	0.272084	0.182027	1.00019	1.00019	1	1	1	0.979159	1
Node 35	1	1.00019	0.96195	1	1	1	1	1	1	1	0.106501	1	0.0573614	0.344933	0.433461	0.200765	1	1	1	1	1	0.963862	1	1	1	0.62543	1	0.682983	1	1	1	1	1	1	1	1	1	1	0.921033	1.00019	0.272084	1	1.00019	1.00019	1	1	1	0.979159	1
Node 46	1	1.00019	0.96195	0.056979	1	1	1	0.170554	1	1	1	1	1	1	0.433461	0.200765	1	1	1	1	1	0.963862	1	0.393499	0.325048	1	1	0.682983	1	1	0.623136	1	1	1	1	1	1	1	0.921033	1.00019	1	1	1.00019	1.00019	1	1	0.485277	0.979159	1
Node 52	1	1.00019	0.96195	1	1	1	1	1	1	0.122371	1	1	0.0573614	0.344933	1	1	1	1	1	1	1	0.963862	1	1	1	1	1	0.682983	1	0.0451243	0.623136	1	1	1	1	1	1	1	0.921033	1.00019	1	0.182027	1.00019	1.00019	1	1	1	0.979159	1
Node 60	1	1.00019	0.96195	1	1	1	1	1	1	1	1	1	1	1	1	1	1	1	1	1	1	0.963862	1	0.393499	1	1	1	1	1	1	0.623136	1	1	1	1	1	1	1	0.921033	1.00019	0.272084	1	1.00019	1.00019	1	1	0.485277	0.979159	1
Node 70	1	1.00019	0.96195	1	1	0.646272	1	0.170554	1	1	1	1	1	0.344933	0.433461	0.200765	1	1	1	1	1	0.963862	1	1	0.325048	0.62543	1	0.682983	1	1	0.623136	1	1	1	1	1	1	1	0.921033	1.00019	0.272084	1	1.00019	1.00019	1	1	1	0.979159	1
Node 77	1	1.00019	0.96195	1	1	0.646272	1	1	0.108604	1	1	1	1	0.344933	1	1	1	1	1	1	1	0.963862	1	0.393499	0.325048	1	1	0.682983	1	1	0.623136	1	0.221415	1	1	1	1	1	0.921033	1.00019	1	1	1.00019	1.00019	1	1	1	0.979159	1
Node 78	0.281453	1.00019	0.96195	1	1	1	1	1	1	1	0.106501	1	1	1	0.433461	1	1	1	1	1	1	0.963862	1	0.393499	1	0.62543	0.298662	0.682983	1	1	0.623136	1	1	1	1	1	1	1	0.921033	1.00019	1	1	1.00019	1.00019	1	1	0.485277	0.979159	0.291969
Node 88	1	1.00019	0.96195	1	1	1	1	1	1	1	1	1	1	0.344933	1	1	1	1	1	1	1	0.963862	1	1	0.325048	0.62543	1	0.682983	1	1	1	1	0.221415	1	1	1	1	1	0.921033	1.00019	1	1	1.00019	1.00019	1	1	0.485277	0.979159	0.291969
Cluster_Asparagine	1	1.00057	0.890119	1	1	0.713187	1	0.0049474	1	1	1	1	1	0.040995	0.0813811	0.489541	1	1	1	1	1	0.895438	1	0.776986	0.0343024	0.244561	0.214267	0.318503	1	1	1	1	1	1	1	1	0.0562821	1	0.781274	1.00057	1	1	1.00057	1.00057	1	1	0.863703	0.938759	0.205911
Node 34	0.629091	1.00057	0.890119	1	1	0.269841	1	1	1	1	1	0.219212	1	0.718987	0.0813811	0.489541	1	1	1	1	1	0.895438	1	0.776986	0.692603	0.684232	0.214267	0.318503	1	1	0.241879	1	0.528103	1	1	1	1	1	0.781274	1.00057	1	0.45278	1.00057	1.00057	1	1	0.477918	0.938759	0.205911
Node 85	0.629091	1.00057	0.890119	1	0.0943965	0.713187	1	1	0.291758	1	1	1	1	0.718987	0.81824	1	1	1	1	1	1	0.895438	1	0.342635	0.692603	0.947497	0.655113	0.762266	1	1	0.681003	1	1	1	1	1	1	0.160901	0.781274	1.00057	0.181753	1	1.00057	1.00057	1	1	1	0.938759	1
Node 89	0.629091	1.00057	0.890119	1	1	0.713187	1	1	1	1	0.286732	1	1	0.274817	0.81824	1	1	1	1	1	1	0.895438	0.00122174	0.0608761	1	0.684232	0.655113	0.318503	1	1	1	1	1	1	1	1	1	1	0.781274	1.00057	0.181753	1	1.00057	1.00057	1	1	0.863703	0.938759	0.645143
Cluster_ABF1
Cluster_Glutamate
Cluster_Mating
Node 23
Node 24
Node 26
Node 27
Node 28
Node 29
Node 4
Node 41
Node 50
Node 53
Node 64
Node 67
[truncated: 42 more columns]
