# Supplementary material for: Conservation and Evolution of Cis-Regulatory Systems in Ascomycete Fungi
Source: PLoS Biol. 2004 Nov 9;2(12):e398. doi: 10.1371/journal.pbio.0020398 (PMC526180; doi:10.1371/journal.pbio.0020398)
Supplement: Dataset S27 — (398 KB XLS). [file pbio.0020398.sd027.xls]

## Sheet: Ag_newYCHG_1000bp-probs
UID	ABF1	ACE2	ADR1	AFT1	ARO80	ASH1	AZF1	BAS1	YAP1	CAT8	CBF1	CHA4	CRZ1	CUP2	DAL80	GATA	ECM22	FKH1	FLO8	FZF1	GAL4	GAT1	GATGAG1	GATGAG2	GCN4	GCR1	GLN3	GZF3	HAC1	HAP1	HAP4	HCM1	HSF1	IME1	INO2/4	LEU3	LYS14	MAC1	MAL63	MATALPHA	MCB	MCM1	MCM1-2	MCM1-3	MET30/31	MIG1	MOT3	MSN2/4	MTsite1
Cluster_ABF1
Cluster_ACE2	0.569327	1.00255	1	0.698032	0.973181	0.921734	1	0.444349	0.676797	0.442229	0.664675	0.212106	0.46896	0.753376	0.965811	0.939724	1	1	1	1	0.0177555	0.770905	0.319563	0.591227	0.441649	0.700257	0.755043	0.981921	1	0.410695	0.721855	1.00255	0.292987	0.467257	1	1	0.44071	0.747757	1	1.00255	0.995761	0.929632	1.00255	1.00255	1	0.895938	0.994926	0.314134	0.874604
Cluster_adata-aAlpha	0.228934	1.00051	1	1	0.51463	0.22146	1	1	1	0.520678	0.535289	0.670247	1	0.423417	1	1	1	1	1	1	0.548357	0.949344	1	0.737072	1	0.793464	1	1	1	0.26371	0.529514	1.00051	1	1	1	1	1	1	1	1.00051	0.663502	0.598766	1.00051	1.00051	1	0.891349	0.998984	1	0.635658
Cluster_adata-ARG3	0.972852	1.00306	1	0.532094	0.755358	0.310292	0.12948	0.0112025	0.371706	0.111866	0.933749	0.825636	0.398157	0.585586	0.624221	0.592708	1	1	1	1	0.166703	0.731756	0.76746	0.780762	0.214495	0.616731	0.607847	0.93815	0.782259	0.220828	0.324525	1.00306	0.691605	0.530393	1	0.637762	0.502166	0.80858	1	1.00306	0.61034	0.696939	1.00306	1.00306	0.249693	0.501065	0.993913	0.649983	0.548719
Cluster_adata-CalciumSpecific	0.720553	1.00641	1	0.511226	0.502706	0.69316	0.383879	0.959809	0.120168	0.939298	0.937372	0.984247	0.208014	0.633638	0.348387	0.413843	0.893998	0.740187	1.00002	1	0.761906	0.866334	0.952371	0.749143	0.688136	0.8705	0.78521	0.712649	0.838309	0.959952	0.458618	1.00641	0.946509	0.793489	1	0.139127	1	0.968269	1	1.00641	0.99708	0.437211	1.00641	1.00641	1	0.236435	0.987339	0.396017	0.981357
Cluster_adata-Chaperones	0.653605	1.00332	1	0.149549	0.805023	0.815411	0.506747	0.856416	1	0.086184	0.0828558	0.874751	0.118801	0.502734	0.49209	0.864574	0.30733	0.503291	1.00001	1	0.662801	0.712926	0.794121	0.676716	0.512458	0.990723	0.204281	0.769826	0.961793	0.0561378	0.990251	1.00332	0.00222815	0.559108	1	0.016803	0.530323	0.512452	1	1.00332	0.55613	0.908744	1.00332	1.00332	1	0.838087	0.993406	0.572008	0.226038
Cluster_adata-EGT2	0.922347	1.00178	1	0.195462	0.360324	0.722739	0.31631	0.223033	0.16638	0.695588	0.0370272	0.340904	1	0.801577	0.628023	0.541659	1	0.313737	1	1	0.164877	0.987418	1	1	0.127172	0.444742	0.553786	0.580798	1	0.529727	0.708978	1.00178	0.622566	1	1	0.446755	1	0.618543	1	1.00178	0.237688	0.50553	1.00178	1.00178	1	0.668425	0.996447	0.0624362	0.847479
Cluster_adata-ENA1	0.025025	1.00127	1	1	0.836008	0.958535	0.237792	0.746702	0.431274	0.864451	1	0.706137	0.559428	0.766112	0.105242	0.754235	0.36088	1	1	1	0.528427	0.878086	1	0.796213	0.711844	0.904806	0.0154322	0.135924	0.307727	0.972845	0.585854	1.00127	0.426395	1	1	1	1	1	1	1.00127	0.766903	0.898137	1.00127	1.00127	0.112715	0.750016	0.997461	0.799691	0.94011
Cluster_adata-ERD2	0.784678	1.00127	1	0.316771	1	0.445091	1	0.346155	1	0.573074	1	0.937647	0.878365	0.766112	0.105242	0.355798	0.36088	1	1	1	0.528427	0.878086	1	0.796213	0.369059	0.989069	0.10278	0.135924	0.7147	0.52548	0.585854	1.00127	1	0.269957	1	1	1	0.497526	1	1.00127	0.766903	0.261256	1.00127	1.00127	1	0.750016	0.997461	0.957935	0.731806
Cluster_adata-G1DNAreplication	0.762364	1.00306	1	0.532094	0.517689	0.969293	0.479145	0.822638	0.0315118	0.559878	0.148578	0.404628	0.953695	0.585586	0.938136	0.592708	1	0.127424	1	1	0.808736	0.963622	0.76746	0.57779	0.414552	0.616731	0.840968	0.93815	0.517482	0.831724	0.579063	1.00306	0.691605	0.530393	1	0.253329	1	0.192798	1	1.00306	0.832118	0.464956	1.00306	1.00306	0.249693	0.858003	0.993913	0.649983	0.548719
Cluster_adata-OAC1	0.858301	1.00076	1	0.536527	0.661906	0.851781	0.00804464	0.561182	1	0.810722	1	0.38935	0.717377	0.95746	0.80741	0.569057	1	1	1	1	0.696533	0.924977	1	0.480759	0.394573	0.966877	0.577267	0.964467	0.528724	0.88501	0.38526	1.00076	1	1	1	0.223967	0.159843	0.045246	1	1.00076	0.540412	1	1.00076	1.00076	1	0.841515	0.998476	0.965122	0.893476
Cluster_adata-Respiration	0.4044	1.00797	1	0.982679	0.113808	0.931451	1	0.897665	0.657774	0.198091	8.25529e-06	0.0590924	0.515312	0.915669	0.906896	0.907483	0.120443	1	1.00003	1	0.00903261	0.811809	0.480108	0.903698	0.919047	0.325903	0.822757	0.696897	0.0105605	0.00791631	0.0161518	1.00797	0.665079	0.0373267	1	0.100952	0.835747	0.0935834	1	1.00797	0.293113	0.754002	1.00797	1.00797	0.524764	0.475987	0.984312	0.900245	0.556047
Cluster_adata-RET3	0.489784	1.00667	1	0.989205	0.716638	0.752216	1	0.999225	0.535319	0.110948	0.296287	0.0396408	0.254712	0.963458	0.919479	0.970804	0.903129	0.753868	1.00002	1	0.201957	0.996049	0.8154	0.802757	0.970839	0.981657	0.814765	0.66129	0.349897	0.0500592	0.586183	1.00667	0.771906	0.0184905	1	0.0541683	0.779973	0.667951	1	1.00667	0.0330355	0.656911	1.00667	1.00667	0.463962	0.568846	0.986834	0.669513	0.861553
Cluster_adata-Secretion	0.503498	1.00563	1	0.377611	0.844157	0.785669	0.698028	0.43933	0.697615	0.395991	0.877034	0.64191	0.501377	0.163976	0.888073	0.823988	0.573444	0.694435	1.00002	1	0.778989	0.563659	0.735043	0.697768	0.899915	0.289481	0.674913	0.848429	0.558287	0.779044	0.770873	1.00563	0.248888	0.750317	1	0.844971	0.722076	0.310881	1	1.00563	0.612423	0.416028	1.00563	1.00563	0.409831	0.878616	0.988854	0.106589	0.320142
Cluster_adata-TRP4	0.227839	1.0028	1	0.940571	0.440066	0.211993	0.450006	0.0281544	0.0228923	0.632846	0.483969	0.537915	0.787738	0.670437	0.1291	0.105842	1	0.446749	1	1	0.113795	0.751078	0.122091	0.245932	0.139363	0.279723	0.543223	0.243322	0.73813	0.305617	0.154675	1.0028	0.366416	0.499816	1	1	1	0.780259	1	1.0028	0.104444	0.619611	1.0028	1.0028	0.231488	0.877332	0.994419	0.992344	0.31386
Cluster_adata-TUB	0.213244	1.00229	1	0.900642	0.810077	0.878038	1	0.371368	0.248252	0.052871	0.585149	0.322271	0.871176	0.829801	0.573028	0.920147	0.553459	1	1	1	0.136396	0.79125	1	0.72044	0.819509	0.352733	0.164421	0.862089	0.116832	0.281138	0.931823	1.00229	0.762522	0.432588	1	0.030635	1	0.710458	1	1.00229	0.157578	0.700307	1.00229	1.00229	0.193758	0.595674	0.995433	0.39295	0.427882
Cluster_ADR1	0.529676	1.00409	1	0.285344	0.975654	0.161557	1	0.925463	0.239543	0.872024	0.401423	0.957343	0.855051	0.492407	0.0830483	0.930912	1	0.202757	1.00001	1	0.644156	0.659267	0.560926	0.557558	0.886196	0.465036	0.007239	0.174745	0.982045	0.640509	0.328124	1.00409	0.994627	0.635176	1	1	0.227039	0.339211	1	1.00409	0.656397	0.196011	1.00409	1.00409	1	0.397785	0.991887	0.179175	0.914218
Cluster_ARG80	0.432731	1.00383	1	0.693474	0.495854	0.227679	0.0413058	0.0460392	0.816466	0.167408	0.974646	0.134657	0.414975	0.757188	0.664328	0.295583	0.739403	0.183381	1.00001	1	0.778326	0.676694	0.525023	0.128112	0.0169868	0.779631	0.76288	0.632636	0.679352	0.733075	0.0558751	1.00383	0.408943	0.231551	1	1	0.58197	0.301864	1	1.00383	0.871654	0.696859	1.00383	1.00383	1	0.952421	0.992394	0.0867613	0.935779
Cluster_ARG81	0.904279	1.00306	1	0.792375	0.918895	0.310292	0.0224372	0.00206695	1	0.559878	0.788893	0.825636	0.63628	0.789229	0.200342	0.334448	0.274422	0.475778	1	1	0.166703	0.731756	0.406208	0.0610886	0.0856963	0.249086	0.349351	0.189255	0.950864	0.424323	0.120704	1.00306	0.220601	0.530393	1	0.637762	0.502166	0.80858	1	1.00306	0.94552	0.967023	1.00306	1.00306	1	0.858003	0.993913	0.0587831	0.266888
Cluster_Arginine	0.856974	1.0028	1	0.468695	0.695941	0.420938	0.450006	0.00587341	0.331125	0.144506	0.483969	0.912056	0.315056	0.670437	0.297898	0.271755	0.626802	0.446749	1	1	0.113795	0.751078	0.0288518	0.02681	0.0102035	0.658074	0.802114	0.243322	1	0.536787	0.846738	1.0028	0.366416	0.0031607	1	0.22227	1	0.780259	1	1.0028	0.366781	0.951675	1.0028	1.0028	1	0.53081	0.994419	0.965446	0.833127
Cluster_ARO80	0.790958	1.00255	1	0.401682	0.35906	0.306968	1	0.0160011	0.676797	0.442229	0.39959	0.432435	0.724783	0.515813	0.866494	0.458219	1	0.41612	1	1	0.0708943	0.770905	0.703364	0.935941	0.0795865	0.700257	1	0.928112	0.388451	0.410695	0.197126	1.00255	0.292987	1	1	0.191554	0.10568	0.747757	1	1.00255	0.976059	0.115486	1.00255	1.00255	1	0.562312	0.994926	0.111496	0.669723
Cluster_ASH1	0.76721	1.00486	1	0.652663	0.034677	0.870258	0.644322	0.294834	0.617323	0.355576	0.773098	0.0570761	0.495464	0.01703	0.758766	0.512796	1	1	1.00001	1	0.0209783	0.916012	0.656706	0.98733	0.777295	0.951556	0.968911	0.559539	0.827379	0.718526	0.581796	1.00486	0.441124	0.324053	1	0.195545	0.0195151	0.722177	1	1.00486	0.731935	0.753499	1.00486	1.00486	0.365716	0.712496	0.99037	0.373916	0.443043
Cluster_Asparagine	0.478537	1.00025	1	1	0.303277	0.470663	1	0.24003	0.10668	0.721615	1	0.425705	1	0.650749	0.422403	0.244602	1	1	1	1	1	0.974346	1	0.487173	0.429261	0.89078	1	0.671069	1	0.513589	0.727711	1.00025	0.278131	1	1	1	1	1	1	1.00025	0.81458	0.366523	1.00025	1.00025	0.023622	0.94412	0.999492	1	0.797308
Cluster_Autophagy	0.702306	1.00229	1	1	0.810077	0.428061	1	0.915684	0.638101	0.777646	0.312977	0.993251	0.648036	0.338784	0.573028	0.686807	0.553459	0.0769472	1	1	0.849467	0.79125	1	0.468429	0.589698	0.742865	0.164421	0.387871	0.62695	0.533443	0.53835	1.00229	0.946961	1	1	1	0.407207	1	1	1.00229	0.481207	0.200549	1.00229	1.00229	1	0.595674	0.995433	0.39295	0.910996
Cluster_AZF1	0.959395	1.00357	1	0.393487	0.0332916	0.71838	0.16685	0.229495	1	0.206578	0.698727	0.592704	0.0678567	0.424842	0.371126	0.459663	0.714913	0.529367	1.00001	1	0.0522448	0.951476	0.817731	0.893929	0.791002	0.537764	0.476755	0.489584	0.068096	0.644233	0.941612	1.00357	0.575389	1	1	0.315491	0.556895	0.264735	1	1.00357	0.236593	0.627837	1.00357	1.00357	1	0.81771	0.9929	0.496174	0.190761
Cluster_BAS1	0.330285	1.00306	1	0.792375	0.517689	0.531584	1	0.13742	0.371706	0.559878	0.0522525	0.207091	0.63628	0.348392	0.819601	0.831752	0.658837	0.475778	1	1	0.0608867	0.731756	0.76746	0.57779	0.0856963	0.616731	0.349351	0.831322	0.782259	0.649252	0.579063	1.00306	0.439323	0.163472	1	0.637762	0.144112	0.468725	1	1.00306	0.832118	0.464956	1.00306	1.00306	1	0.858003	0.993913	0.411439	0.78763
Cluster_Biotin	0.973731	1.00229	1	0.12371	0.961469	0.68531	1	0.675367	0.248252	0.925742	0.585149	0.581078	0.871176	0.12173	0.573028	0.38418	0.553459	1	1	1	0.336312	0.79125	1	0.72044	0.950265	0.742865	0.924629	0.862089	0.320498	0.533443	0.931823	1.00229	0.762522	1	1	1	0.407207	0.710458	1	1.00229	0.481207	0.700307	1.00229	1.00229	1	0.913667	0.995433	0.961574	0.427882
Cluster_CAD1	0.325187	1.00255	1	0.401682	0.626157	0.306968	0.00123565	0.733121	0.289837	0.442229	0.877394	0.212106	0.907775	0.515813	0.4239	0.939724	1	1	1	1	0.889756	0.974358	1	0.591227	0.688397	0.700257	0.0772019	0.796066	1	0.656191	0.721855	1.00255	0.292987	0.12057	1	0.570866	0.10568	0.374773	1	1.00255	0.995761	0.285613	1.00255	1.00255	1	0.562312	0.994926	0.93009	0.103513
Cluster_CBF1	0.762364	1.00306	1	0.954043	0.284821	0.0114767	0.479145	0.13742	0.371706	0.778783	0.788893	0.63312	0.63628	0.789229	0.819601	0.592708	1	0.127424	1	1	0.166703	0.731756	0.76746	0.57779	0.414552	0.864788	0.840968	0.93815	0.26585	0.424323	0.579063	1.00306	0.439323	1	1	0.637762	1	0.192798	1	1.00306	0.832118	0.464956	1.00306	1.00306	0.249693	0.858003	0.993913	0.835259	0.0657137
Cluster_CHA4	0.738233	1.00357	1	0.191604	0.426503	0.869317	0.532893	0.689622	1	0.654368	0.698727	0.380838	0.764992	0.221777	0.582812	0.242495	0.714913	0.164304	1.00001	1	0.0522448	0.951476	0.209586	0.184429	0.791002	0.537764	0.898619	0.489584	0.630283	0.107128	0.845424	1.00357	0.933625	0.208551	1	0.0220552	1	0.0943752	1	1.00357	0.503934	0.409911	1.00357	1.00357	0.284832	0.81771	0.9929	0.863057	0.0417065
Cluster_CIN5	0.26249	1.00537	1	0.532104	0.4627	0.564896	1	0.976309	0.672525	0.63707	0.522782	0.0222744	0.438925	0.202204	0.233925	0.237057	1	0.0938431	1.00001	1	0.222763	0.900168	0.922372	0.624346	0.980167	0.314322	0.430975	0.435293	0.314803	0.227165	0.910625	1.00537	0.551625	0.734016	1	0.239321	1	0.944801	1	1.00537	0.820651	0.840746	1.00537	1.00537	1	0.297985	0.989359	0.625461	0.170365
Cluster_CRZ1	0.762364	1.00306	1	0.532094	0.0406341	0.894612	1	0.32044	0.742242	0.111866	0.325748	0.825636	0.198714	0.348392	0.986628	1	0.274422	1	1	1	0.352899	0.963622	0.76746	0.976354	0.642611	0.616731	0.840968	0.982909	0.782259	0.0867213	0.793353	1.00306	0.691605	0.163472	1	0.253329	1	0.80858	1	1.00306	0.085024	0.696939	1.00306	1.00306	1	0.858003	0.993913	0.193289	0.266888
Cluster_CUP9	1	1.00153	1	1	0.885807	0.0840634	0.278113	0.442319	1	0.783381	0.899786	0.508894	0.92022	0.320308	0.0521505	0.0347094	1	0.275785	1	1	0.90801	0.85553	0.517491	0.632008	0.809658	0.998241	0.464782	0.359756	0.778043	0.903024	0.949526	1.00153	0.858709	1	1	1	1	0.562188	1	1.00153	0.691173	0.386491	1.00153	1.00153	1	0.996964	0.996954	0.363836	0.89794
Cluster_DAL81	0.972852	1.00306	1	0.792375	0.755358	0.310292	0.479145	0.822638	0.371706	0.974333	0.0522525	0.63312	0.63628	0.585586	0.395454	0.592708	0.658837	0.0218693	1	1	0.352899	0.963622	0.76746	0.0610886	0.831985	0.965959	0.156137	0.405526	0.950864	0.831724	0.579063	1.00306	0.220601	0.530393	1	0.637762	1	0.80858	1	1.00306	0.832118	0.464956	1.00306	1.00306	0.249693	0.501065	0.993913	0.940066	0.548719
Cluster_DAL82	0.529676	1.00409	1	0.736896	0.561754	0.504099	1	0.777407	0.83612	0.526997	0.401423	0.0313305	0.29242	0.492407	0.188043	0.575673	0.761795	0.577502	1.00001	1	0.434454	0.659267	0.560926	0.361815	0.959841	0.156566	0.367637	0.352603	0.122025	0.26135	0.549181	1.00409	0.127474	0.254698	1	0.741964	0.605632	1	1	1.00409	0.40769	0.565714	1.00409	1.00409	0.318342	0.776014	0.991887	0.755932	0.914218
Cluster_DIG1	0.762364	1.00306	1	0.111955	0.918895	0.969293	0.479145	0.13742	0.742242	0.307704	0.788893	0.404628	0.198714	0.585586	0.819601	0.965664	1	1	1	1	0.352899	0.731756	0.76746	0.976354	0.414552	0.616731	0.349351	0.831322	0.26585	0.0867213	0.921478	1.00306	0.887776	0.530393	1	1	1	1	1	1.00306	0.318069	0.874936	1.00306	1.00306	1	0.501065	0.993913	0.00857869	0.548719
Cluster_DOT6	0.00402771	1.00771	1	0.932869	0.972727	0.191021	0.804962	0.434651	0.845697	0.11891	0.65218	0.945723	0.75392	0.998649	0.0785684	0.458176	0.480395	0.801787	1.00003	1	0.996176	0.45722	0.253777	0.0768259	0.552086	0.581946	0.103502	0.451761	0.994947	0.630604	0.133998	1.00771	0.624452	0.554231	1	1	0.237713	0.913323	1	1.00771	0.961741	0.0928302	1.00771	1.00771	0.513176	0.493741	0.984816	0.461257	0.749412
Cluster_DrugResistance
Cluster_Endocytosis	0.67543	1.0028	1	0.222983	0.440066	0.990223	1	1	0.331125	0.370748	0.100415	0.761464	0.315056	0.852901	0.908502	0.791912	1	0.446749	1	1	0.511981	0.997672	1	0.960794	0.547587	0.279723	0.957607	0.964259	0.454574	0.131423	0.650493	1.0028	0.366416	0.14167	1	1	0.472328	0.780259	1	1.0028	0.104444	0.619611	1.0028	1.0028	1	0.53081	0.994419	0.247826	0.608447
Cluster_FattyAcid	0.108165	1.00615	1	0.825928	0.286587	0.874772	0.729266	0.863184	0.743019	0.15936	0.106217	0.759409	0.448041	0.984177	0.749054	0.955518	0.0134399	1	1.00002	1	0.00864346	0.534948	0.946182	0.958418	0.944835	0.98831	0.231165	0.870922	0.142109	0.472452	0.999699	1.00615	0.839981	0.435077	0.0301258	0.307409	0.0429651	0.612466	1	1.00615	0.00716876	0.991448	1.00615	1.00615	1	0.608599	0.987844	0.284721	0.107891
Cluster_FHL1	0.326635	1.01294	1	0.0041299	0.333724	0.390582	0.497255	0.555275	0.445892	0.456159	0.91418	0.787771	0.991741	0.392312	0.0172881	0.453539	0.253538	0.490698	1.00008	0.0498592	0.258642	0.864325	0.936722	0.791921	0.277773	0.348819	0.0952386	0.114188	0.894276	0.631749	0.253884	1.01294	0.542236	0.818967	1	0.381462	0.541996	0.309605	1	1.01294	0.402645	0.474422	1.01294	1.01294	1	0.855361	0.999842	0.83122	0.564775
Cluster_FKH1	0.928781	1.00255	1	0.923155	0.0495815	0.983023	1	0.444349	1	0.442229	0.183058	0.212106	0.46896	0.262915	0.866494	1	0.208663	1	1	1	0.0708943	0.974358	1	0.935941	0.218981	0.700257	0.472784	0.981921	0.686574	0.410695	0.89339	1.00255	0.961747	1	1	0.570866	0.44071	0.747757	1	1.00255	0.421145	0.285613	1.00255	1.00255	1	0.562312	0.994926	0.800127	0.367421
Cluster_FKH2	0.907801	1.00693	1	0.89035	0.43739	0.993057	0.168466	0.311872	0.800123	0.0918919	0.212011	0.992393	0.87236	0.673267	0.634516	0.679057	0.686105	0.165087	1.00002	1	0.0695986	0.969318	0.831754	0.921829	0.661488	0.421482	0.526715	0.858642	0.572941	0.00437608	0.959683	1.00693	0.907639	0.818053	1	0.170629	1	0.879442	1	1.00693	0.420543	0.148532	1.00693	1.00693	0.132553	0.210587	0.986329	0.456061	0.921694
Cluster_Flavin	0.280913	1.00102	1	1	1	0.642339	1	0.666592	0.36328	0.689625	0.380619	0.891345	0.814578	0.874349	0.0317688	0.0477124	1	1	1	1	1	0.901229	0.384737	0.668107	0.894013	0.629506	0.0503713	0.202649	0.633305	0.707702	0.280278	1.00102	0.309933	1	1	1	1	1	1	1.00102	0.841252	0.839106	1.00102	1.00102	1	0.794455	0.997969	0.604035	0.403957
Cluster_Flocculation	0.72814	1.00051	1	1	0.091923	0.719866	1	1	1	0.922553	0.535289	1	0.569279	0.423417	1	1	1	1	1	1	0.548357	0.949344	1	0.737072	1	0.793464	1	0.891861	0.394359	0.763468	0.529514	1.00051	1	1	1	1	1	1	1	1.00051	0.663502	0.13428	1.00051	1.00051	1	0.891349	0.998984	0.893193	1
Cluster_FZF1	0.0702494	1.00229	1	0.638762	0.961469	0.996764	0.0782651	0.371368	0.638101	0.777646	0.83485	0.130545	0.977506	0.610838	0.80828	0.920147	0.553459	1	1	1	0.849467	0.79125	1	0.976693	0.330315	0.742865	0.698591	0.661207	0.320498	0.77237	0.53835	1.00229	0.221814	0.432588	1	1	0.0877035	0.325249	1	1.00229	0.776115	0.898293	1.00229	1.00229	0.193758	0.913667	0.995433	0.865109	0.427882
Cluster_GAL4	0.784678	1.00127	1	0.316771	1	0.773837	1	0.0931497	1	0.573074	0.509075	0.706137	0.559428	0.766112	0.356754	0.355798	1	1	1	1	0.863043	0.878086	1	0.475948	0.369059	0.989069	0.365981	0.79673	1	0.52548	0.203884	1.00127	0.135241	1	1	1	1	1	1	1.00127	0.766903	0.60298	1.00127	1.00127	1	0.972213	0.997461	0.799691	0.321995
Cluster_Galactose	0.72814	1.00051	1	1	0.51463	0.22146	0.102886	0.422493	1	0.520678	0.535289	0.181163	0.569279	0.423417	0.666444	0.429422	1	0.101923	1	1	0.107472	0.949344	1	0.737072	0.674319	0.988096	1	0.891861	1	0.763468	0.529514	1.00051	1	1	1	1	1	1	1	1.00051	0.965658	0.598766	1.00051	1.00051	0.046692	0.891349	0.998984	0.45301	0.635658
Cluster_GAT1	0.032145	1.0046	1	0.990187	0.678752	0.675243	0.624387	0.116651	0.587152	0.615387	0.338745	0.980323	0.62401	0.862993	0.00235235	0.67611	0.800986	1	1.00001	1	0.890185	0.625737	1	0.364769	0.0934613	0.960921	0.00118694	0.108145	0.0822997	0.637699	0.805133	1.0046	0.383668	0.301034	1	0.782247	1	0.916421	1	1.0046	0.769968	0.323272	1.0046	1.0046	0.350299	0.354394	0.990876	0.434929	0.261556
Cluster_GAT3	0.784678	1.00127	1	0.722532	1	0.958535	1	0.746702	0.431274	0.976733	0.509075	0.362666	0.878365	0.946507	0.700785	0.754235	1	1	1	1	1	0.878086	0.455133	0.475948	0.711844	0.989069	0.761991	0.469551	0.7147	0.972845	0.871732	1.00127	0.426395	1	1	0.344733	1	0.497526	1	1.00127	0.952776	1	1.00127	1.00127	1	0.972213	0.997461	0.799691	0.94011
Cluster_GCN4	0.930234	1.00589	1	0.978995	0.573962	0.24122	0.118477	4.64094e-06	0.721094	0.18946	0.163373	0.989927	0.237852	0.859932	0.223874	0.0852984	0.598134	0.340712	1.00002	1	0.0158904	0.549118	0.75755	0.871428	0.00253978	0.532863	0.862447	0.180128	0.912648	0.130124	0.0914639	1.00589	0.809817	0.161807	1	0.567066	0.136821	0.0214335	1	1.00589	0.572332	0.65018	1.00589	1.00589	0.42385	0.865861	0.988349	0.812973	0.125985
Cluster_GCR1	0.227839	1.0028	1	0.748995	1	0.656001	0.450006	0.951377	0.331125	0.370748	0.483969	1	0.556906	0.950662	0.528901	0.954505	0.626802	1	1	1	0.987448	0.969177	1	0.465271	0.547587	0.279723	0.284946	0.243322	0.73813	0.755694	0.650493	1.0028	0.366416	1	1	0.0533321	1	0.158932	1	1.0028	0.962672	0.993461	1.0028	1.0028	1	0.877332	0.994419	0.727181	0.31386
Cluster_GCR2	0.330285	1.00306	1	0.111955	0.918895	0.531584	0.479145	0.963081	0.371706	0.778783	0.325748	0.207091	0.63628	0.789229	0.200342	0.146369	0.658837	0.475778	1	1	0.991576	0.731756	0.406208	0.0610886	0.831985	0.864788	0.607847	0.644213	0.517482	0.831724	0.793353	1.00306	0.887776	0.530393	1	0.637762	0.502166	0.0573341	1	1.00306	0.94552	0.696939	1.00306	1.00306	1	0.501065	0.993913	0.193289	0.78763
Cluster_GeneralTFs	0.496361	1.00615	1	0.983152	0.960948	0.97727	0.729266	0.348381	0.479921	0.656149	0.683822	0.61272	0.165365	0.907766	0.863499	0.553961	0.144086	0.360081	1.00002	1	0.934525	0.875025	0.528343	0.0588028	0.181337	0.244718	0.575719	0.441652	0.812985	0.472452	0.681096	1.00615	0.933643	0.177116	1	1	0.752705	0.963557	1	1.00615	0.722591	0.126172	1.00615	1.00615	0.43754	0.852665	0.987844	0.620924	0.643521
Cluster_GLN3	0.335787	1.00409	1	0.505311	0.561754	0.0222806	1	0.333999	1	0.872024	0.220636	0.360007	0.488508	0.290906	0.188043	0.350293	0.761795	0.577502	1.00001	1	0.434454	0.659267	0.560926	0.740657	0.568883	0.749176	0.593292	0.562058	0.899789	0.805071	0.883742	1.00409	0.961328	1	1	0.741964	1	0.889814	1	1.00409	0.656397	0.0315837	1.00409	1.00409	1	0.397785	0.991887	0.0654352	0.79047
Cluster_Glutamate
Cluster_Glutathione	0.280913	1.00102	1	1	1	0.269729	1	0.666592	1	0.93182	0.784146	0.568749	1	0.874349	0.563173	0.252587	1	1	1	0.00405936	0.397771	0.996219	1	0.668107	0.57473	0.938511	1	0.600422	1	0.707702	0.700205	1.00102	1	1	1	0.286894	0.207254	0.0828538	1	1.00102	0.841252	0.142695	1.00102	1.00102	1	0.982694	0.997969	0.205116	0.815128
Cluster_Glycerol	0.459786	1.00127	1	0.316771	0.478568	0.958535	0.237792	0.746702	1	0.19548	0.187935	0.108141	0.878365	0.11654	0.935832	1	1	1	1	1	0.528427	0.878086	0.455133	0.0273687	0.939555	0.560682	0.761991	0.956973	0.307727	0.0356478	0.585854	1.00127	1	1	1	1	1	0.497526	1	1.00127	0.35844	0.0636547	1.00127	1.00127	1	0.750016	0.997461	0.137996	0.321995
Cluster_Glycogen	0.926161	1.00102	1	0.221969	0.76452	0.921596	1	0.666592	0.36328	0.93182	0.784146	0.568749	0.814578	0.874349	0.888823	0.674547	1	1	1	1	0.79612	0.996219	1	0.29341	0.57473	0.629506	0.682789	0.892876	1	0.944113	0.700205	1.00102	0.309933	0.222513	1	1	1	1	1	1.00102	0.841252	0.142695	1.00102	1.00102	1	0.794455	0.997969	0.604035	0.815128
Cluster_GTS1	0.253329	1.00434	1	0.335048	0.927039	0.958311	0.603339	0.813014	0.555254	0.832315	0.278132	0.63673	0.99239	0.422002	0.00441166	0.035311	0.434225	0.22235	1.00001	1	0.989299	0.930977	0.306516	0.277059	0.810196	0.139396	0.10554	0.138038	0.54057	0.861066	0.0328631	1.00434	0.0709092	0.277889	1	0.406077	0.248378	0.662304	1	1.00434	0.974581	0.257263	1.00434	1.00434	1	0.375466	0.991382	0.694871	0.112635
Cluster_HAL9	0.955709	1.0028	1	0.468695	0.891639	0.211993	0.11164	0.513693	0.331125	0.632846	0.909606	0.537915	0.787738	0.427457	0.297898	0.271755	1	0.446749	1	1	0.754432	0.751078	0.737356	0.245932	0.547587	0.658074	0.543223	0.0791535	0.212123	0.973502	0.846738	1.0028	0.628535	1	1	0.605725	0.472328	1	1	1.0028	0.665785	0.177783	1.0028	1.0028	1	0.877332	0.994419	0.247826	0.833127
Cluster_HAP2	0.762364	1.00306	1	1	0.284821	0.310292	1	0.822638	0.742242	0.559878	0.00265362	0.825636	0.63628	0.348392	0.624221	0.965664	1	1	1	1	0.352899	0.731756	0.406208	0.169632	0.988121	0.616731	0.349351	0.644213	0.517482	0.424323	0.324525	1.00306	0.439323	0.163472	1	0.0669728	0.144112	0.80858	1	1.00306	0.318069	0.874936	1.00306	1.00306	0.249693	0.973981	0.993913	0.940066	0.979484
Cluster_HAP3	0.683077	1.00512	1	0.288113	0.119294	0.80425	1	0.342599	0.895858	0.92462	0.462569	0.916514	0.870486	0.118949	0.313845	0.758718	0.833746	0.659564	1.00001	1	0.319106	0.593895	0.40483	0.367043	0.511021	0.624173	0.100145	0.677335	0.271828	0.63556	0.849535	1.00512	0.165265	0.716655	1	0.816258	0.687672	0.484331	1	1.00512	0.476898	0.288689	1.00512	1.00512	0.380772	0.691368	0.989865	0.82675	0.617964
Cluster_HAP4	0.417304	1.00589	1	0.978995	0.239418	0.24122	0.345072	0.486856	0.721094	0.18946	0.000218615	0.378912	0.561505	0.416182	0.366579	0.507591	0.3142	0.710513	1.00002	1	0.189927	0.88357	0.75755	0.450362	0.392312	0.761891	0.529264	0.180128	0.233353	0.130124	0.0063112	1.00589	0.467058	0.413581	1	0.110275	0.375363	0.341743	1	1.00589	0.572332	0.960933	1.00589	1.00589	0.42385	0.865861	0.988349	0.958868	0.832356
Cluster_HAP5	0.246898	1.00383	1	0.885255	0.495854	0.611727	0.186165	0.280803	0.486387	0.782746	0.546683	0.938153	0.814473	0.173741	0.268941	0.295583	1	0.554081	1.00001	1	0.778326	0.676694	0.838639	0.0480397	0.482331	0.927727	0.536878	0.418058	0.224265	0.873138	0.0558751	1.00383	0.216577	0.611396	1	0.719118	1	0.301864	1	1.00383	0.702378	0.85933	1.00383	1.00383	0.301786	0.796985	0.992394	0.992809	0.387595
Cluster_Heme	0.280913	1.00102	1	1	1	1	1	0.244953	0.36328	0.689625	0.784146	0.891345	0.814578	0.874349	0.205847	0.252587	0.300985	1	1	1	0.79612	0.901229	1	0.930936	0.214416	0.629506	0.682789	0.600422	1	0.333066	0.280278	1.00102	0.309933	1	1	1	1	0.423335	1	1.00102	0.841252	0.466291	1.00102	1.00102	1	0.982694	0.997969	0.894638	0.971823
Cluster_HIR1	0.790958	1.00255	1	0.923155	1	0.549154	1	0.935969	0.676797	0.884571	0.664675	0.432435	0.46896	0.262915	0.0730928	0.458219	1	0.41612	1	1	0.981301	0.770905	0.703364	0.345631	0.968906	0.314119	0.0772019	0.109002	0.388451	0.954441	0.459705	1.00255	0.557048	1	1	1	1	0.374773	1	1.00255	0.976059	0.530833	1.00255	1.00255	1	0.984584	0.994926	0.576855	0.999074
Cluster_HIR2	0.588951	1.00204	1	0.871544	0.7514	0.570977	1	0.888982	0.206885	0.843466	0.494425	0.466053	0.557086	0.169964	0.458288	0.89422	0.511565	0.349709	1	1	0.958515	0.983503	1	0.959013	0.921208	0.396081	0.112806	0.478983	0.0782164	0.872827	0.313799	1.00204	1	0.395674	1	0.491662	0.371707	0.667657	1	1.00204	0.9563	0.854296	1.00204	1.00204	1	0.631007	0.99594	0.754584	0.791124
Cluster_Histidine	0.954554	1.00204	1	1	0.7514	0.301017	0.352495	0.00335036	0.206885	0.843466	0.953496	0.466053	0.557086	0.708155	0.210043	0.307968	1	1	1	1	0.796162	0.812127	0.230255	0.128095	0.0702769	0.785371	0.319953	0.750488	0.865691	0.872827	0.0784361	1.00204	0.0424287	0.395674	1	1	0.371707	0.667657	1	1.00204	0.546742	0.854296	1.00204	1.00204	1	0.930353	0.99594	0.754584	0.495283
Cluster_HMS1	0.330285	1.00306	1	0.792375	0.755358	0.531584	0.479145	0.578111	1	0.913741	0.148578	0.825636	0.198714	0.975012	0.395454	0.965664	1	0.0218693	1	1	0.991576	0.731756	1	0.976354	0.642611	0.616731	0.156137	0.405526	0.950864	0.831724	0.977264	1.00306	0.439323	0.530393	1	1	0.502166	0.80858	1	1.00306	0.61034	0.696939	1.00306	1.00306	1	0.99671	0.993913	0.835259	0.924121
Cluster_HSF1	0.717447	1.00409	1	0.906449	0.763478	0.93802	0.581119	0.925463	1	0.308677	0.0111026	0.557378	0.488508	0.492407	0.988333	0.98887	0.761795	0.577502	1.00001	1	0.116327	0.938088	1	0.952578	0.989861	0.749176	0.936285	0.996472	0.982045	0.0480275	0.996757	1.00409	0.0491857	0.635176	1	0.134535	0.605632	0.62867	1	1.00409	0.656397	0.196011	1.00409	1.00409	1	0.776014	0.991887	0.569032	0.58734
Cluster_IME4	0.856974	1.0028	1	0.222983	0.891639	0.950623	0.0174975	0.513693	0.331125	0.985977	0.732439	0.912056	0.787738	0.852901	0.908502	0.954505	0.241442	0.109832	1	1	0.113795	0.751078	1	0.869664	0.314524	0.975219	0.802114	0.964259	0.936813	1	0.154675	1.0028	0.366416	1	1	1	0.472328	0.158932	1	1.0028	0.869919	0.951675	1.0028	1.0028	1	0.53081	0.994419	0.490953	0.31386
Cluster_INO2	0.945347	1.00409	1	0.736896	0.182677	0.0676757	1	0.333999	0.0824944	0.872024	0.61271	0.557378	0.950198	0.690723	0.734942	0.78964	0.761795	0.577502	1.00001	1	0.644156	0.659267	1	0.196641	0.203756	0.749176	0.802015	0.562058	0.488432	0.992141	0.549181	1.00409	0.0491857	1	0.000153779	0.741964	1	0.339211	1	1.00409	0.656397	0.75647	1.00409	1.00409	1	0.397785	0.991887	0.755932	0.58734
Cluster_INO4	0.806858	1.00383	1	0.885255	0.495854	0.408396	1	0.280803	0.486387	0.782746	0.901802	0.837804	0.814473	0.757188	0.831366	0.295583	0.372053	0.554081	1.00001	1	0.364119	0.944928	0.525023	0.824869	0.683909	0.779631	0.919502	0.632636	0.224265	0.733075	0.971483	1.00383	0.408943	0.611396	0.000134625	0.346194	0.205845	0.301864	1	1.00383	0.702378	0.998955	1.00383	1.00383	1	0.796985	0.992394	0.424702	0.638122
Cluster_InvasiveGrowth	0.459786	1.00127	1	0.722532	0.836008	0.773837	1	1	1	0.573074	0.509075	0.362666	0.559428	0.429759	0.700785	0.355798	1	1	1	1	0.528427	0.878086	1	0.964616	0.939555	0.904806	1	0.79673	0.7147	0.52548	0.978574	1.00127	0.804175	1	1	1	0.252001	1	1	1.00127	0.766903	0.898137	1.00127	1.00127	1	0.750016	0.997461	0.473598	0.94011
Cluster_Isoleucine	0.615291	1.00153	1	1	0.0729483	0.0840634	1	0.153827	0.492023	0.783381	0.618558	0.508894	0.669093	0.883561	0.800136	0.814426	0.0869953	1	1	1	0.638207	0.85553	0.143346	0.632008	0.221902	0.86726	0.464782	0.359756	0.397982	0.681502	0.148298	1.00153	1	1	1	0.0789264	1	0.562188	1	1.00153	0.291893	0.93552	1.00153	1.00153	1	0.708052	0.996954	0.983773	0.648739
Cluster_IXR1	0.887434	1.00229	1	1	0.961469	0.878038	0.386774	0.915684	1	0.777646	0.83485	0.948063	0.648036	0.610838	0.126186	0.044654	1	1	1	1	0.972147	0.79125	0.664984	0.897133	0.993618	0.352733	0.164421	0.0274762	1	0.77237	0.53835	1.00229	1	1	1	1	0.407207	0.325249	1	1.00229	0.776115	0.432745	1.00229	1.00229	1	0.595674	0.995433	0.152024	0.996742
Cluster_LEU3	0.984969	1.00255	1	0.923155	0.35906	0.0367158	0.0945231	0.444349	0.676797	0.966914	0.877394	0.432435	0.724783	0.753376	0.4239	0.0717274	0.59177	1	1	1	0.688309	0.770905	0.319563	0.151329	0.218981	0.9133	0.472784	0.109002	0.686574	0.954441	0.459705	1.00255	0.813891	1	1	0.191554	1	0.127152	1	1.00255	0.903647	0.530833	1.00255	1.00255	1	0.562312	0.994926	0.93009	0.874604
Cluster_Leucine	0.72814	1.00051	1	0.0510589	1	0.719866	1	1	0.202004	0.520678	0.535289	1	0.118047	0.423417	0.666444	0.429422	1	1	1	1	0.548357	0.999348	1	0.737072	0.674319	0.988096	1	0.891861	1	0.763468	1	1.00051	0.0773056	1	1	0.155506	1	1	1	1.00051	0.965658	1	1.00051	1.00051	1	0.891349	0.998984	1	0.958957
Cluster_Lysine	0.989566	1.00178	1	1	0.920492	0.916068	1	0.0615529	0.546297	0.997541	0.708127	0.634887	0.947679	0.0492778	0.334165	0.541659	0.465752	1	1	1	0.41686	0.833549	1	0.928818	0.348207	0.444742	0.242273	0.580798	0.482289	0.946099	0.708978	1.00178	0.898067	1	1	1	0.00522748	0.0496112	1	1.00178	0.876288	0.959189	1.00178	1.00178	0.154196	0.999709	0.996447	0.585482	0.847479
Cluster_MAC1	0.325187	1.00255	1	0.923155	0.856058	0.549154	1	0.935969	0.289837	0.706362	1	0.680174	0.724783	0.515813	0.0177517	0.458219	0.59177	1	1	1	0.688309	0.770905	1	0.806583	0.996364	0.700257	0.0193711	0.0184177	0.686574	0.656191	0.970256	1.00255	0.557048	1	1	0.570866	0.44071	0.127152	1	1.00255	0.421145	0.0336107	1.00255	1.00255	0.212847	0.562312	0.994926	0.800127	0.367421
Cluster_MAL13	0.841154	1.0046	1	0.385372	0.147351	0.992534	0.245535	0.659726	0.587152	0.408813	0.533636	0.70715	0.12597	0.730956	0.514597	0.853896	0.800986	1	1.00001	0.0181699	0.0124755	0.625737	1	0.724584	0.538381	0.399342	0.137164	0.624192	0.0822997	0.277609	0.637964	1.0046	0.781551	1	0.0226634	0.782247	1	0.693445	1	1.0046	0.126516	0.0299825	1.0046	1.0046	1	0.733692	0.990876	0.434929	0.706427
Cluster_MAL33	0.76721	1.00486	1	0.652663	0.0885482	0.870258	0.265546	0.493922	0.330695	0.557879	0.232437	0.131364	0.495464	0.914167	0.758766	0.512796	0.8181	0.261891	1.00001	1	0.799039	0.916012	0.900916	0.634862	0.264516	0.369213	0.532514	0.9409	0.0409731	0.102797	0.196742	1.00486	0.983173	0.698166	1	0.0620626	1	0.722177	1	1.00486	0.287478	0.753499	1.00486	1.00486	1	0.3345	0.99037	0.203593	0.227527
Cluster_Maltose	0.102174	1.00332	1	0.335806	0.939599	0.414426	1	0.382281	1	0.489655	0.835062	0.135051	0.877969	0.113859	0.282712	0.864574	0.688129	1	1.00001	1	0.431143	0.712926	0.794121	0.845791	0.512458	0.837739	0.0237958	0.334336	0.819717	0.539853	0.886647	1.00332	0.746233	0.559108	1	0.667202	1	1	1	1.00332	0.55613	0.328874	1.00332	1.00332	1	0.47298	0.993406	0.774743	0.739239
Cluster_ManualAFT1targets	0.467817	1.00076	1	0.536527	0.0278455	1	1	0.561182	1	0.810722	1	0.38935	0.717377	0.275463	0.80741	0.569057	1	1	1	1	0.696533	0.998077	0.305269	0.480759	0.814192	0.706758	1	0.746649	0.528724	0.520384	0.979853	1.00076	1	0.171999	1	1	1	1	1	1.00076	0.540412	0.0491734	1.00076	1.00076	1	0.841515	0.998476	0.749336	0.50675
Cluster_ManualG1genes	0.636605	1.01058	1	0.970919	0.236973	0.884268	0.646426	0.537394	0.650877	0.522241	0.202608	0.896439	0.695798	0.399754	0.473819	0.181701	0.694759	0.16454	1.00005	1	0.992796	0.716428	0.705709	0.979862	0.633685	0.846519	0.20198	0.638637	0.575199	0.221828	0.174475	1.01058	0.476294	0.723787	1	0.427765	1	0.269242	1	1.01058	0.201166	0.967514	1.01058	1.01058	1	0.924084	0.979278	0.977102	0.890715
Cluster_ManualHAP1targets	0.218526	1.00823	1	0.763241	0.0743892	0.577587	0.825179	0.677877	0.449965	0.741212	0.00114849	0.0826947	0.418342	0.407707	0.0374747	0.378523	0.0163357	0.233206	1.00003	1	0.128732	0.952519	0.299851	0.770469	0.668424	0.732786	0.0784213	0.504714	0.0774991	0.630293	0.0956403	1.00823	0.828508	0.589826	1	0.745411	0.268651	0.603671	1	1.00823	0.129569	0.52701	1.00823	1.00823	1	0.998434	0.983808	0.514604	0.345334
Cluster_ManualMethionine	0.974145	1.00383	1	0.978757	0.879118	0.408396	0.186165	0.0460392	0.0673132	0.363257	0.00580411	0.837804	0.814473	0.888414	0.128983	0.749521	0.739403	1	1.00001	1	0.997455	0.676694	1	0.977882	0.140946	0.927727	0.146692	0.21921	0.679352	0.176676	0.611222	1.00383	0.635915	0.611396	1	0.719118	1	0.592488	1	1.00383	0.871654	0.489793	1.00383	1.00383	0.301786	0.796985	0.992394	0.973104	0.829141
Cluster_ManualM-G1genes	0.228934	1.00051	1	0.401062	0.51463	1	1	0.422493	1	0.520678	0.535289	1	1	0.878082	0.666444	0.429422	1	0.101923	1	1	0.548357	0.949344	1	0.737072	0.184203	0.793464	1	0.450278	1	0.763468	0.925909	1.00051	0.478956	1	1	1	0.10961	1	1	1.00051	0.663502	1	1.00051	1.00051	1	0.891349	0.998984	0.893193	0.635658
Cluster_ManualYap1Targets	0.853075	1.00589	1	0.0207317	0.239418	0.709132	0.118477	0.939798	0.0296638	0.921944	0.163373	0.544704	0.938184	0.859932	0.966107	0.986862	0.87308	1	1.00002	1	0.670812	0.980005	0.75755	0.450362	0.841945	0.266301	0.862447	0.902092	0.601432	0.708507	0.727009	1.00589	0.467058	0.161807	1	0.567066	0.136821	0.0650994	1	1.00589	0.756752	0.183574	1.00589	1.00589	0.101405	0.865861	0.988349	0.507056	0.284925
Cluster_ManualZAP1targets	0.996206	1.00486	1	0.992416	0.190117	0.578719	1	0.869871	0.330695	0.355576	0.232437	0.131364	0.683339	0.150959	0.125119	0.159944	0.8181	0.640671	1.00001	0.019172	0.436667	0.60961	0.900916	0.634862	0.893021	0.854294	0.329842	0.863886	0.635863	0.102797	0.378045	1.00486	0.259182	0.0046324	1	0.463202	1	0.722177	1	1.00486	0.107579	0.229134	1.00486	1.00486	0.365716	0.913856	0.99037	0.741364	0.928622
Cluster_ManualZAP1targets-2	0.974364	1.01189	1	0.848776	0.127075	0.632605	1	0.894225	0.738934	0.469318	0.635229	0.281163	0.76191	0.0173902	0.265854	0.132277	0.358087	0.916824	1.00007	0.0459406	0.322419	0.887151	0.788071	0.714015	0.943728	0.611764	0.620864	0.952504	0.72079	0.197038	0.156457	1.01189	0.398959	0.00586679	1	0.897681	0.931826	0.722657	1	1.01189	0.120116	0.303575	1.01189	1.01189	0.669141	0.520936	0.976766	0.439582	0.678121
Cluster_MATa1	0.67543	1.0028	1	0.748995	0.891639	0.656001	1	0.951377	0.711364	0.985977	0.251927	0.30586	0.93445	0.852901	0.754474	0.271755	0.626802	0.446749	1	1	0.987448	0.751078	0.737356	0.69619	0.915764	0.658074	0.802114	0.243322	0.936813	0.90361	0.846738	1.0028	0.628535	0.499816	1	1	1	0.158932	1	1.0028	0.992124	0.619611	1.0028	1.0028	1	0.979663	0.994419	0.247826	0.31386
Cluster_Mating
Cluster_MBP1	0.734757	1.00589	1	1	0.872246	0.131256	1	0.0106764	0.225164	0.531842	0.634135	0.233768	0.237852	0.255132	0.119698	0.323458	0.3142	0.710513	1.00002	1	0.670812	0.549118	0.498716	0.614962	0.0634418	0.532863	0.0397316	0.80715	0.976628	0.833304	0.853118	1.00589	0.294963	1	1	0.284526	0.136821	0.582493	1	1.00589	0.572332	0.796917	1.00589	1.00589	0.42385	0.865861	0.988349	0.030174	0.92423
Cluster_MCM1	0.830339	1.00332	1	0.828993	0.355423	0.632005	0.147921	0.382281	1	0.71788	0.634994	0.715129	0.118801	0.718149	0.282712	0.397615	0.30733	0.503291	1.00001	1	0.431143	0.996113	0.794121	0.845791	0.723957	0.576547	0.204281	0.903066	0.012446	0.155534	0.990251	1.00332	0.746233	0.559108	1	0.284475	0.530323	1	1	1.00332	0.79104	0.550006	1.00332	1.00332	1	0.47298	0.993406	0.340074	0.491563
Cluster_MET31	0.998529	1.00255	1	0.401682	0.856058	0.549154	1	0.201078	0.0819114	0.993302	0.0619164	0.680174	0.234522	0.906226	0.0730928	0.458219	1	0.0929619	1	1	0.688309	0.770905	0.319563	0.345631	0.218981	0.700257	0.222567	0.309259	0.918751	0.849822	0.0414697	1.00255	0.0329419	0.467257	1	1	0.44071	0.747757	1	1.00255	0.128293	0.989662	1.00255	1.00255	1	0.562312	0.994926	0.314134	0.669723
Cluster_MET4	0.991471	1.0028	1	0.940571	0.981335	0.656001	0.450006	0.513693	0.104044	0.944037	0.251927	0.912056	0.787738	0.950662	0.297898	0.791912	0.626802	0.446749	1	1	0.511981	0.969177	1	0.869664	0.547587	0.890081	0.113405	0.485088	0.454574	0.536787	0.846738	1.0028	0.855081	1	0.0138992	1	0.472328	0.780259	1	1.0028	0.869919	0.37547	1.0028	1.0028	0.231488	0.877332	0.994419	0.490953	0.987659
Cluster_MIG1	0.683077	1.00512	1	0.288113	0.596485	0.905801	0.663204	0.342599	0.645773	0.834074	0.462569	0.673307	0.560055	0.76512	0.662356	0.758718	0.833746	0.0835213	1.00001	1	0.49997	0.593895	0.912297	0.842786	0.336603	0.0983622	0.583225	0.3113	0.271828	0.291956	0.711269	1.00512	0.497426	0.118663	1	0.490536	1	0.748605	1	1.00512	0.476898	0.288689	1.00512	1.00512	0.0796574	0.315717	0.989865	0.503955	0.795796
Cluster_Mitochondria	0.049434	1.00849	1	0.321143	0.416628	0.639676	0.251983	0.252655	0.699754	0.4051	0.223951	0.301979	0.12344	0.767947	0.418121	0.853408	0.787867	1	1.00003	1	0.894572	0.948714	0.0748875	0.198423	0.316757	0.284488	0.0964276	0.602333	0.177292	0.294416	0.957827	1.00849	0.737933	1	1	1	0.563255	0.938118	1	1.00849	0.857352	0.906424	1.00849	1.00849	0.547128	0.14874	0.983304	0.465875	0.789349
Cluster_MitochondrialRPs	0.277344	1.01215	1	0.76752	0.0898167	0.0569169	0.719345	0.595009	1	0.684957	0.308759	0.670434	0.451068	0.394739	0.538704	0.962334	1	0.0967534	1.00007	1	0.891339	0.659205	0.453157	0.0881557	0.688203	0.405049	0.102557	0.741204	0.476113	0.78073	0.470757	1.01215	0.97123	0.553465	1	0.0816619	0.122769	0.573277	1	1.01215	0.204852	0.46161	1.01215	1.01215	0.677049	0.506458	0.976263	0.993399	0.365861
Cluster_MOT3	0.227839	1.0028	1	0.940571	0.695941	0.0794656	0.450006	0.513693	0.711364	0.835016	1	0.30586	0.93445	0.201212	0.754474	0.528143	1	1	1	1	0.511981	0.969177	0.737356	0.69619	0.547587	0.890081	0.543223	0.722175	0.936813	0.973502	0.846738	1.0028	0.366416	1	1	1	0.472328	0.422737	1	1.0028	0.869919	0.951675	1.0028	1.0028	1	0.877332	0.994419	0.490953	0.833127
Cluster_mRNAprocessing	0.791337	1.01906	1	0.925568	0.929358	0.228372	0.905644	0.493162	0.675168	0.156676	0.467158	0.644819	0.13661	0.50528	0.529564	0.319379	0.761713	0.744751	1.00017	1	0.438401	0.435965	0.606495	0.765239	0.819785	0.729034	0.844655	0.650158	0.774348	0.0774029	0.186071	1.01906	0.0539259	0.943406	1	0.548207	0.227633	0.466514	1	1.01906	0.731265	0.786455	1.01906	1.01906	0.828205	0.215658	0.963255	0.920409	0.360859
Cluster_MSS11	0.154664	1.00306	1	0.792375	0.987012	0.74487	1	0.963081	0.742242	0.307704	0.148578	0.825636	0.838224	0.994545	0.0782121	0.146369	1	0.475778	1	1	0.942047	0.731756	0.406208	0.57779	0.94369	0.249086	0.053579	0.405526	1	0.939553	0.793353	1.00306	0.980107	0.530393	1	0.637762	1	0.192798	1	1.00306	0.94552	0.696939	1.00306	1.00306	0.0312366	0.858003	0.993913	0.835259	0.924121
Cluster_MTH1	0.0541151	1.00306	1	0.792375	0.517689	0.894612	0.479145	0.963081	0.371706	0.0198086	0.325748	0.63312	0.398157	0.348392	0.819601	0.965664	0.658837	1	1	1	0.352899	0.963622	0.406208	0.57779	0.94369	0.993738	0.607847	0.982909	0.26585	0.0867213	0.579063	1.00306	0.980107	0.163472	1	0.0669728	0.502166	0.80858	1	1.00306	0.085024	0.696939	1.00306	1.00306	1	0.501065	0.993913	0.411439	0.548719
Cluster_NDD1	0.998622	1.00537	1	0.885393	0.287979	0.72648	0.305515	0.779495	0.391634	0.0422949	0.703275	0.398473	0.782397	0.539395	0.853486	0.41043	0.547671	0.301485	1.00001	1	0.378393	0.998255	0.922372	0.624346	0.867562	0.314322	0.807422	0.949593	0.314803	0.0178952	0.996383	1.00537	0.361929	0.369436	1	0.516979	0.111366	0.772844	1	1.00537	0.223804	0.10305	1.00537	1.00537	0.395474	0.670365	0.989359	0.268178	0.358294
Cluster_NRG1	0.973731	1.00229	1	0.638762	0.277701	0.878038	1	0.915684	0.0621022	0.236958	0.585149	0.130545	1	0.338784	0.573028	0.155545	1	0.383804	1	1	0.336312	0.79125	0.274983	0.897133	0.819509	0.988704	0.924629	0.387871	0.895534	0.77237	0.790469	1.00229	0.47783	1	1	1	1	0.325249	1	1.00229	0.932612	0.432745	1.00229	1.00229	1	0.595674	0.995433	0.39295	0.427882
Cluster_NuclearProteinTargetting	0.0594309	1.00719	1	0.632544	0.10923	0.307226	0.440123	0.523605	0.587218	0.300074	0.556772	0.704224	0.511145	0.86	0.0800529	0.71527	0.434335	0.0556476	1.00002	1	0.936454	0.839512	0.0919936	0.240367	0.71731	0.396014	0.136036	0.249257	0.964995	0.336403	0.655421	1.00719	0.0620569	0.241673	1	1	0.207469	0.493621	1	1.00719	0.579319	0.934461	1.00719	1.00719	1	0.796253	0.985825	0.98239	0.301689
Cluster_PDR1	0.825725	1.00204	1	0.570688	0.7514	0.301017	0.352495	0.022847	0.206885	0.300183	0.494425	0.466053	0.965692	0.708155	0.210043	0.619556	0.145068	0.349709	1	1	0.796162	0.812127	0.621651	0.608435	0.0702769	0.785371	0.319953	0.750488	0.865691	0.66618	0.62239	1.00204	0.699257	1	1	1	1	0.274747	1	1.00204	0.992622	0.974174	1.00204	1.00204	1	0.631007	0.99594	0.0419896	0.495283
Cluster_PentosePhosphate	0.869372	1.00153	1	0.408511	0.587018	0.978076	1	1	0.00160775	0.783381	0.899786	0.216437	0.340098	0.320308	0.502084	0.814426	1	1	1	1	0.90801	0.85553	1	0.632008	0.809658	0.86726	0.168379	0.68914	0.397982	0.681502	0.793937	1.00153	1	0.314517	1	1	0.294233	1	1	1.00153	0.291893	0.711224	1.00153	1.00153	1	0.708052	0.996954	0.693122	0.256646
Cluster_Peroxisome	0.830339	1.00332	1	0.013865	0.355423	0.929812	0.147921	0.856416	0.411261	0.876228	0.951692	0.501904	0.877969	0.279795	0.282712	0.651236	0.688129	0.503291	1.00001	1	0.0311925	0.712926	1	0.845791	0.512458	0.954953	0.204281	0.565705	0.961793	0.325297	0.735045	1.00332	0.746233	0.559108	1	0.667202	0.530323	1	1	1.00332	0.274785	0.328874	1.00332	1.00332	1	0.47298	0.993406	0.905861	0.739239
Cluster_PHD1	0.335787	1.00409	1	0.285344	0.182677	0.312692	1	0.925463	1	0.308677	0.61271	0.0873204	0.29242	0.492407	0.34984	0.575673	0.761795	0.577502	1.00001	1	0.935616	0.659267	0.560926	0.875396	0.959841	0.911603	0.593292	0.174745	0.0445353	0.805071	0.328124	1.00409	0.47208	0.635176	1	0.134535	1	0.62867	1	1.00409	0.940591	0.75647	1.00409	1.00409	1	0.776014	0.991887	0.755932	0.026463
Cluster_PHO4	0.702306	1.00229	1	0.900642	0.546028	0.199382	0.386774	0.915684	0.248252	0.777646	0.585149	0.993251	0.648036	0.610838	0.314863	0.38418	1	0.383804	1	1	0.039011	0.79125	0.274983	0.22905	0.819509	0.352733	0.397719	0.862089	1	0.533443	0.53835	1.00229	0.762522	0.432588	1	1	1	0.0979928	1	1.00229	0.98591	0.700307	1.00229	1.00229	1	0.913667	0.995433	0.39295	0.996742
Cluster_Phospholipid	0.76721	1.00486	1	0.950076	0.728707	0.578719	0.265546	0.869871	0.883353	0.180999	0.400758	0.420031	0.996389	0.816937	0.758766	0.71966	0.218518	0.0151721	1.00001	1	0.799039	0.916012	0.656706	0.454784	0.777295	0.369213	0.735669	0.9409	0.230436	0.54789	0.378045	1.00486	0.643501	0.324053	0.0239103	0.195545	1	0.722177	1	1.00486	0.287478	0.753499	1.00486	1.00486	1	0.3345	0.99037	0.943195	0.975179
Cluster_Polyamine	0.654721	1.00102	1	0.0382954	0.354064	0.921596	1	0.244953	0.36328	0.93182	0.380619	0.891345	0.425773	0.5643	0.205847	0.252587	1	1	1	1	0.79612	0.901229	1	0.930936	0.57473	0.995242	0.682789	0.600422	0.633305	0.707702	0.935837	1.00102	1	1	1	1	1	1	1	1.00102	0.440132	0.142695	1.00102	1.00102	0.0912261	0.794455	0.997969	0.604035	0.815128
Cluster_primig-EarlySpo	0.838693	1.00641	1	0.184804	0.816815	0.984539	0.743658	0.0218507	0.0434005	0.431403	0.398192	0.675212	0.988765	0.99108	0.348387	0.598209	0.893998	0.740187	1.00002	1	0.162217	0.866334	0.952371	0.448292	0.131196	0.22466	0.270716	0.234778	0.838309	0.142656	0.997818	1.00641	0.946509	0.456144	1	0.139127	1	0.968269	1	1.00641	0.292103	0.437211	1.00641	1.00641	1	0.839067	0.987339	0.720175	0.884742
Cluster_primig-LateSpo	0.300373	1.02421	1	0.971679	0.621102	0.249238	0.960035	0.450958	0.272782	0.993614	0.304241	0.469518	0.593851	0.362662	0.0119487	0.00880907	0.53642	0.531915	1.00028	1	0.935335	0.0889735	0.984937	0.442646	0.259907	0.699391	0.191822	0.0380983	0.937286	0.96774	0.0917043	1.02421	0.59494	0.493926	1	0.122081	0.599952	0.2895	1	1.02421	0.248247	0.821869	1.02421	1.02421	0.89198	0.408261	0.953804	0.0673082	0.896303
Cluster_primig-MidSpo	0.931735	1.00719	1	0.632544	0.487809	0.845628	0.78242	0.931411	0.17188	0.00123633	0.556772	0.704224	0.356552	0.0929063	0.691814	0.71527	0.705472	1	1.00002	1	0.29181	0.994797	0.636274	0.520599	0.960963	0.633716	0.734829	0.955395	0.430835	0.0579296	0.791242	1.00719	0.229948	0.0250254	1	0.906933	0.474308	0.717407	1	1.00719	0.868441	0.188284	1.00719	1.00719	0.14065	0.796253	0.985825	0.712208	0.66554
Cluster_Proline	0.467817	1.00076	1	0.536527	1	0.851781	1	0.561182	0.287178	0.810722	0.239339	0.38935	1	0.719325	0.80741	1	1	0.148938	1	1	0.252006	0.924977	1	0.865228	0.814192	0.966877	0.577267	0.302092	1	0.88501	0.38526	1.00076	0.623948	0.171999	1	1	1	1	1	1.00076	0.540412	0.304493	1.00076	1.00076	1	0.841515	0.998476	0.965122	0.50675
Cluster_Proteasome	0.00236742	1.00667	1	0.732625	0.2404	0.186164	0.757287	0.78421	0.136507	0.558341	0.452141	0.731272	0.718704	0.0243059	0.414729	0.291424	0.177933	1	1.00002	1	0.960067	0.507685	0.8154	0.525373	0.59989	0.685691	0.482032	0.197001	0.532364	0.326797	0.12424	1.00667	0.614255	0.806158	1	0.889667	0.178207	0.865663	1	1.00667	0.651602	0.656911	1.00667	1.00667	0.463962	0.825107	0.986834	0.801234	0.369732
Cluster_Purine	0.330285	1.00306	1	0.792375	0.755358	0.894612	1	0.0112025	1	0.559878	0.325748	0.63312	0.953695	0.789229	0.938136	1	0.658837	1	1	1	0.352899	0.731756	1	0.352752	0.0856963	0.616731	0.607847	0.93815	0.517482	0.649252	0.793353	1.00306	0.980107	0.530393	1	0.637762	0.502166	0.468725	1	1.00306	0.832118	0.696939	1.00306	1.00306	1	0.858003	0.993913	0.835259	0.266888
Cluster_PUT3	0.519965	1.0046	1	0.0326137	0.288548	0.492854	0.245535	0.0454286	0.869352	0.217752	0.873308	0.849468	0.252361	0.551817	0.330903	0.263799	0.800986	0.620735	1.00001	1	0.372242	0.625737	0.339468	0.724584	0.352946	0.399342	0.137164	0.427626	0.79714	0.00516128	0.989801	1.0046	0.383668	0.0209177	1	1	0.64903	0.192633	1	1.0046	0.900636	0.174751	1.0046	1.0046	1	0.354394	0.990876	0.0365516	0.261556
Cluster_Pyrimidine	0.856974	1.0028	1	0.0795964	0.217298	0.656001	1	0.781883	0.331125	0.370748	0.483969	0.537915	0.315056	0.427457	0.754474	0.791912	0.0107145	1	1	1	0.113795	0.751078	0.0288518	0.465271	0.314524	0.658074	0.802114	0.722175	0.73813	0.755694	0.650493	1.0028	0.366416	1	1	1	0.472328	1	1	1.0028	0.366781	0.951675	1.0028	1.0028	0.231488	0.877332	0.994419	0.247826	0.31386
Cluster_RAP1	0.33362	1.00357	1	0.0738497	0.227479	0.71838	1	0.884215	0.79446	0.206578	0.698727	0.380838	0.340309	0.424842	0.0263873	0.459663	0.0264716	0.529367	1.00001	1	0.29438	0.694576	0.817731	0.893929	0.603278	0.942198	0.110273	0.0293241	0.630283	0.242665	0.673723	1.00357	0.575389	0.586073	1	0.694257	0.556895	1	1	1.00357	0.236593	0.627837	1.00357	1.00357	1	0.960348	0.9929	0.277635	0.68906
Cluster_RCS1	0.790958	1.00255	1	0.698032	0.973181	0.776081	1	0.935969	0.289837	0.706362	0.183058	0.212106	0.907775	0.753376	0.672448	0.939724	0.59177	0.41612	1	1	0.889756	0.974358	0.703364	0.806583	0.875699	0.314119	0.472784	0.796066	0.388451	0.656191	0.0414697	1.00255	0.813891	1	1	1	0.0157989	1	1	1.00255	0.128293	0.115486	1.00255	1.00255	1	0.562312	0.994926	0.111496	0.993244
Cluster_REB1	0.428553	1.00434	1	0.923936	0.982136	0.766317	1	0.387923	0.555254	0.832315	0.278132	0.63673	0.558721	0.422002	0.626214	0.62806	0.782268	0.0558122	1.00001	1	0.702875	0.642285	0.0367993	0.277059	0.455965	0.431286	0.423921	0.493148	0.54057	0.94284	0.693687	1.00434	0.739038	0.657507	1	0.762957	0.627961	0.904033	1	1.00434	0.806265	0.437456	1.00434	1.00434	0.33451	0.934454	0.991382	0.500392	0.537495
Cluster_RFX1	0.973731	1.00229	1	0.638762	1	0.428061	0.386774	0.371368	0.638101	0.925742	0.312977	0.035955	0.648036	0.610838	0.314863	0.38418	1	1	1	1	0.972147	0.79125	0.664984	0.077617	0.330315	0.934142	0.397719	0.661207	0.320498	0.923055	0.53835	1.00229	0.946961	1	1	0.532935	1	0.710458	1	1.00229	0.481207	0.200549	1.00229	1.00229	1	0.595674	0.995433	0.865109	0.129904
Cluster_RGM1	0.4531	1.00178	1	1	0.920492	0.435997	1	0.530033	1	0.101682	0.931729	0.123087	0.453166	0.801577	0.868982	0.859887	1	1	1	1	0.41686	0.833549	1	0.752061	0.876632	0.827111	0.86604	0.580798	0.482289	0.795334	0.708978	1.00178	0.622566	1	1	0.446755	1	1	1	1.00178	0.237688	0.227773	1.00178	1.00178	1	0.994905	0.996447	0.585482	0.847479
Cluster_RGT1	0.338246	1.00615	1	0.288687	0.449332	0.310084	1	0.348381	0.933852	0.898299	0.513465	0.61272	0.448041	0.984177	0.163642	0.108108	0.0488604	0.725749	1.00002	1	0.383204	0.875025	0.946182	0.124925	0.626269	0.736905	0.575719	0.277581	0.446979	0.63269	0.507697	1.00615	0.933643	0.435077	1	0.0399331	0.395829	0.612466	1	1.00615	0.859233	0.704016	1.00615	1.00615	1	0.852665	0.987844	0.94156	0.802171
Cluster_RIM101	0.750234	1.00537	1	0.967503	0.994952	0.239146	0.681089	0.221551	0.391634	0.985202	0.938971	0.735247	0.898014	0.0332491	0.386499	0.237057	0.547671	0.677468	1.00001	1	0.997378	0.578582	0.922372	0.774959	0.411455	0.314322	0.807422	0.129139	0.876397	0.713083	0.135558	1.00537	0.205398	0.734016	1	1	1	0.280306	1	1.00537	0.997794	0.93111	1.00537	1.00537	1	0.890893	0.989359	0.268178	0.954236
Cluster_RLM1	0.961532	1.00127	1	1	0.836008	0.773837	1	1	1	0.573074	1	0.937647	0.559428	0.946507	1	1	1	1	1	1	0.528427	0.878086	0.455133	0.475948	1	0.989069	1	0.996169	1	0.52548	0.203884	1.00127	1	0.269957	1	1	1	1	1	1.00127	0.952776	0.0636547	1.00127	1.00127	1	0.972213	0.997461	0.137996	0.731806
Cluster_RME1	0.702306	1.00229	1	0.33243	0.277701	0.68531	1	1	1	0.777646	0.585149	0.948063	0.160945	0.338784	0.945947	0.920147	1	1	1	1	0.039011	0.79125	1	0.72044	0.993618	0.352733	0.698591	0.387871	0.62695	0.533443	0.98459	1.00229	0.762522	0.100355	1	1	1	1	1	1.00229	0.776115	0.432745	1.00229	1.00229	0.193758	0.595674	0.995433	0.39295	0.979414
Cluster_RNAPol	0.756409	1.01005	1	0.534581	0.672174	0.724235	0.340075	0.861173	0.6106	0.111114	0.842994	0.751487	0.613829	0.358277	0.738017	0.349626	0.111426	0.878328	1.00005	1	0.66461	0.922951	0.0032604	0.00747737	0.400002	0.184597	0.888438	0.462948	0.892996	0.0177164	0.957383	1.01005	0.678121	0.697622	1	0.0910907	0.655118	0.385993	1	1.01005	0.997272	0.948682	1.01005	1.01005	0.0127602	0.626758	0.980284	0.827967	0.451079
Cluster_ROX1	0.654721	1.00102	1	0.221969	0.76452	0.642339	1	1	0.36328	0.93182	1	0.891345	1	0.179184	0.563173	0.252587	1	1	1	1	0.79612	0.901229	1	0.668107	1	0.629506	0.682789	0.892876	1	0.944113	0.994525	1.00102	1	1	1	1	1	1	1	1.00102	0.978108	0.142695	1.00102	1.00102	1	0.794455	0.997969	0.604035	0.971823
Cluster_RPH1	0.825725	1.00204	1	0.262857	0.944648	0.301017	0.352495	0.296697	0.594784	0.843466	0.494425	0.918214	0.965692	0.429469	0.0120292	0.0247617	1	1	1	1	0.247461	0.812127	1	0.608435	0.474417	0.952329	0.319953	0.202124	0.0162383	0.970524	0.961138	1.00204	0.926468	1	1	0.132405	0.371707	0.667657	1	1.00204	0.193537	0.126	1.00204	1.00204	1	0.631007	0.99594	0.9187	0.791124
Cluster_RPs	0.306546	1.02149	1	0.000224451	0.131106	0.913963	0.817366	0.311573	0.25439	0.205311	0.912184	0.208289	0.864935	0.750404	0.0931683	0.82139	0.404041	0.934546	1.00022	0.00250257	0.531614	0.842044	0.988395	0.77911	0.00564217	0.59392	0.148523	0.281545	0.667263	0.554874	0.168923	1.02149	0.859049	0.885625	1	0.216697	0.49576	0.489191	1	1.02149	0.75028	0.21148	1.02149	1.02149	0.58252	0.827907	0.999571	0.86741	0.387206
Cluster_rRNAprocessing	0.563302	1.00693	1	0.411671	0.603613	0.378659	0.770196	0.65903	0.952952	0.673214	0.961183	0.879865	0.942564	0.360234	0.023825	0.0999116	0.911476	0.165087	1.00002	1	0.969066	0.494575	2.1263e-06	8.93612e-05	0.791408	0.0435541	0.211283	0.291106	0.747521	0.819696	0.538648	1.00693	0.325695	1	1	0.655685	1	0.261054	1	1.00693	0.420543	0.707385	1.00693	1.00693	1	0.984692	0.986329	0.969995	0.967362
Cluster_RTG1	0.338243	1.00563	1	0.377611	0.698929	0.640984	0.325368	0.43933	0.916996	0.992704	0.999787	0.788582	0.676267	0.163976	0.0124443	0.146266	0.861126	0.321167	1.00002	1	0.989505	0.891956	0.931293	0.116841	0.654542	0.786272	0.0286959	0.0102353	0.558287	0.948639	0.24328	1.00563	0.775281	0.750317	1	0.844971	0.722076	0.795019	1	1.00563	0.396229	0.752258	1.00563	1.00563	1	0.878616	0.988854	0.224015	0.722098
Cluster_RTG3	0.4531	1.00178	1	1	0.677696	0.181085	0.0489304	0.853836	1	0.695588	1	0.872707	1	0.533976	0.0252631	0.232328	1	0.313737	1	1	0.938221	0.833549	0.572726	0.471938	0.348207	0.827111	0.0126743	0.0611272	0.827336	0.529727	0.708978	1.00178	0.622566	1	1	1	0.33409	0.224056	1	1.00178	0.617127	1	1.00178	1.00178	1	0.94581	0.996447	0.836642	0.847479
Cluster_RTS2	0.0266049	1.00204	1	0.570688	0.456585	0.570977	0.352495	0.607812	0.206885	0.992486	0.953496	0.918214	0.82159	0.429469	0.458288	0.619556	0.511565	1	1	1	1	0.812127	1	0.608435	0.221998	0.785371	0.319953	0.750488	0.865691	0.970524	0.313799	1.00204	0.699257	0.395674	1	1	0.371707	0.667657	1	1.00204	0.82828	0.854296	1.00204	1.00204	1	0.930353	0.99594	0.9187	0.495283
Cluster_SFL1	0.67543	1.0028	1	0.748995	0.891639	0.950623	1	0.951377	0.711364	0.835016	0.100415	0.30586	0.137881	0.852901	0.908502	0.791912	0.626802	1	1	1	0.0351437	0.969177	0.363445	0.869664	0.76886	0.658074	0.802114	0.722175	0.212123	0.90361	0.846738	1.0028	0.164487	0.499816	1	0.0533321	1	0.422737	1	1.0028	0.962672	0.951675	1.0028	1.0028	0.231488	0.53081	0.994419	0.490953	0.833127
Cluster_SFP1	0.67543	1.0028	1	0.0795964	0.981335	0.950623	0.450006	0.951377	0.0036102	0.632846	0.985312	0.761464	0.137881	0.0609278	0.754474	0.791912	0.241442	1	1	1	0.511981	0.751078	0.363445	0.465271	0.547587	0.658074	0.802114	0.964259	0.73813	0.536787	0.846738	1.0028	0.366416	0.499816	1	1	0.472328	0.422737	1	1.0028	0.992124	0.619611	1.0028	1.0028	1	0.877332	0.994419	0.887663	0.608447
Cluster_SIG1	0.540766	1.00357	1	0.859684	0.993713	0.869317	0.532893	0.884215	1	0.42377	0.121643	0.592704	0.340309	0.925887	0.97265	0.891422	1	0.529367	1.00001	1	0.725073	0.694576	0.209586	0.893929	0.995567	0.942198	0.982129	0.946835	0.85129	0.435473	0.845424	1.00357	0.167236	0.586073	1	0.315491	0.556895	0.553738	1	1.00357	0.503934	0.984882	1.00357	1.00357	0.284832	0.446462	0.9929	0.708508	0.4377
Cluster_SIP4	0.750234	1.00537	1	0.885393	0.4627	0.932647	1	0.592283	0.672525	0.63707	0.703275	0.128998	0.998303	0.539395	0.233925	0.116943	0.848049	1	1.00001	1	0.378393	0.984419	0.710783	0.774959	0.0624109	0.314322	0.430975	0.261703	0.717321	0.550285	0.910625	1.00537	0.736121	1	1	0.516979	0.705373	0.518335	1	1.00537	0.435537	0.10305	1.00537	1.00537	0.395474	0.670365	0.989359	0.443201	0.573642
Cluster_SKN7	0.917129	1.00512	1	0.994139	0.237333	0.312131	1	0.342599	0.895858	0.834074	0.462569	0.673307	0.109186	0.0446174	0.810678	0.56343	0.520829	1	1.00001	1	0.49997	0.593895	0.40483	0.107909	0.684921	0.832622	0.583225	0.677335	0.465757	0.63556	0.933408	1.00512	0.309752	0.716655	1	0.490536	0.312472	0.0348036	1	1.00512	0.938866	0.643111	1.00512	1.00512	1	0.691368	0.989865	0.165396	0.399313
Cluster_SKO1	0.887434	1.00229	1	1	1	0.68531	1	0.675367	1	0.521469	0.83485	0.035955	0.160945	0.338784	0.945947	0.686807	1	0.383804	1	1	0.609593	0.79125	0.0737061	0.468429	0.819509	0.352733	1	0.661207	0.320498	0.77237	0.98459	1.00229	0.946961	1	1	1	0.407207	0.710458	1	1.00229	0.776115	0.700307	1.00229	1.00229	1	0.913667	0.995433	0.39295	0.129904
Cluster_SMP1	0.904279	1.00306	1	0.792375	0.755358	0.894612	0.12948	0.32044	0.742242	0.913741	0.788893	0.940863	0.398157	0.789229	0.395454	0.334448	0.274422	1	1	1	0.942047	0.731756	1	0.914115	0.642611	0.965959	0.349351	0.644213	1	0.997632	0.579063	1.00306	0.691605	0.163472	1	1	1	0.468725	1	1.00306	0.986685	0.464956	1.00306	1.00306	1	0.501065	0.993913	0.193289	0.548719
Cluster_SOK2	0.937142	1.00332	1	0.590981	0.589807	0.414426	1	0.856416	1	0.489655	0.634994	0.135051	0.479998	0.502734	0.49209	0.397615	1	1	1.00001	1	0.227709	0.957714	0.794121	0.944481	0.962798	0.954953	0.413827	0.565705	0.0475722	0.325297	0.886647	1.00332	0.985657	1	1	0.284475	1	0.0746942	1	1.00332	0.995556	0.908744	1.00332	1.00332	1	0.47298	0.993406	0.572008	0.226038
Cluster_sphingolipids	0.961532	1.00127	1	0.316771	0.836008	1	1	0.746702	1	0.19548	0.509075	0.108141	0.878365	0.429759	0.700785	1	1	1	1	1	0.863043	0.993804	1	0.796213	0.939555	0.560682	0.365981	0.956973	0.7147	0.204789	0.203884	1.00127	0.426395	1	1	0.344733	1	0.497526	1	1.00127	0.35844	0.898137	1.00127	1.00127	1	0.750016	0.997461	0.957935	0.321995
Cluster_SRD1	0.193381	1.00512	1	0.484579	0.237333	0.0826709	0.663204	0.743835	0.895858	0.834074	0.462569	0.673307	0.950417	0.118949	0.0838373	0.035532	0.241982	0.659564	1.00001	1	0.933873	0.593895	0.40483	0.21561	0.827036	0.0983622	0.211919	0.3113	0.465757	0.786408	0.0603948	1.00512	0.309752	0.716655	1	0.816258	0.687672	0.250247	1	1.00512	0.97928	0.909595	1.00512	1.00512	0.380772	0.691368	0.989865	0.82675	0.908613
Cluster_STB1	0.4531	1.00178	1	0.833937	0.360324	0.722739	0.31631	0.530033	0.546297	0.695588	0.708127	0.872707	0.755464	0.533976	0.628023	0.232328	0.465752	1	1	1	0.726746	0.833549	0.572726	0.471938	0.642222	0.996248	1	0.833597	1	0.795334	0.98126	1.00178	0.303851	1	1	0.104729	0.33409	0.0496112	1	1.00178	0.876288	0.50553	1.00178	1.00178	1	0.994905	0.996447	0.0624362	0.569243
Cluster_STE12	0.67543	1.0028	1	0.0795964	0.891639	0.656001	0.450006	0.259433	0.711364	0.632846	0.732439	0.761464	0.556906	0.950662	0.528901	1	1	1	1	1	0.113795	0.751078	0.737356	0.960794	0.76886	0.890081	0.113405	0.722175	0.0741238	0.305617	0.846738	1.0028	0.855081	1	1	1	1	1	1	1.0028	0.366781	0.619611	1.0028	1.0028	1	0.53081	0.994419	0.0812007	0.608447
Cluster_Sterols	0.0941013	1.00512	1	0.484579	0.237333	0.80425	0.663204	0.743835	0.895858	0.971034	0.0690353	0.32473	0.0165727	0.60396	0.485904	0.56343	1.59424e-05	0.659564	1.00001	1	0.0828237	0.908192	0.188037	0.21561	0.511021	0.0983622	0.380381	0.677335	0.055436	0.893365	0.849535	1.00512	0.945941	0.716655	0.0251559	0.490536	0.687672	0.936612	1	1.00512	0.254052	0.643111	1.00512	1.00512	1	0.999431	0.989865	0.918711	0.399313
Cluster_STP1	0.041671	1.00383	1	0.450319	0.495854	0.227679	0.557659	0.50252	0.486387	0.967549	0.754015	0.277763	0.814473	0.888414	0.268941	0.0505548	0.739403	0.183381	1.00001	1	0.778326	0.676694	1	0.268905	0.287403	0.779631	0.536878	0.418058	0.434009	0.873138	0.611222	1.00383	0.832056	1	1	1	0.58197	0.592488	1	1.00383	0.988177	0.141669	1.00383	1.00383	0.301786	0.796985	0.992394	0.920732	0.387595
Cluster_STP2	0.999747	1.00434	1	0.5577	0.806709	0.232634	0.603339	0.813014	1	0.832315	0.278132	0.133321	0.88781	0.103425	0.626214	0.405416	1	1	1.00001	1	0.951814	0.642285	0.594848	0.277059	0.810196	0.139396	0.835574	0.930532	0.54057	0.861066	0.118303	1.00434	0.16707	0.657507	1	0.406077	1	0.662304	1	1.00434	0.148481	0.806803	1.00434	1.00434	0.33451	0.375466	0.991382	0.141929	0.88919
Cluster_SUM1	0.830339	1.00332	1	1	0.805023	0.414426	1	1	0.411261	0.876228	0.835062	0.960696	0.479998	0.502734	0.49209	0.397615	0.688129	0.503291	1.00001	1	1	0.712926	0.794121	0.258789	0.962798	0.576547	0.413827	0.334336	1	0.887163	0.268961	1.00332	0.509512	0.559108	1	0.667202	0.164272	0.512452	1	1.00332	0.924544	0.550006	1.00332	1.00332	0.267471	0.838087	0.993406	0.572008	0.491563
Cluster_SWI4	0.992392	1.00745	1	1	0.3785	0.880706	0.45825	0.565008	0.611736	0.140874	0.447561	0.968782	0.269639	0.410477	0.999805	0.997029	1	0.453189	1.00003	1	0.340363	0.469351	0.6604	0.912655	0.971369	0.796	0.997477	0.996247	0.470949	0.0417545	0.930431	1.00745	0.978244	0.258407	1	0.421219	0.492962	0.313644	1	1.00745	0.543469	0.0128939	1.00745	1.00745	0.501308	0.781432	0.98532	0.0516672	0.629142
Cluster_SWI5	0.699241	1.0046	1	0.606936	0.943793	0.992534	0.245535	0.659726	0.587152	0.217752	0.873308	0.341457	0.428142	0.998627	0.181767	0.126389	1	0.620735	1.00001	1	0.0384884	0.923613	1	0.980074	0.717635	0.686838	0.280249	0.789282	0.989151	0.637699	0.637964	1.0046	0.590244	1	1	1	0.64903	0.413174	1	1.0046	0.769968	0.323272	1.0046	1.0046	1	0.924468	0.990876	0.631318	0.261556
Cluster_SWI6	0.683077	1.00512	1	0.994139	0.772781	0.0826709	1	0.544363	0.361274	0.501546	0.921648	0.818674	0.375509	0.419092	0.485904	0.758718	0.520829	0.659564	1.00001	1	0.685267	0.593895	1	0.928339	0.684921	0.340884	0.583225	0.966179	0.67839	0.46022	0.933408	1.00512	0.692193	1	1	0.490536	0.312472	0.936612	1	1.00512	0.692673	0.156345	1.00512	1.00512	0.0796574	0.902652	0.989865	0.165396	0.908613
Cluster_TFs	0.784678	1.00127	1	0.316771	0.478568	0.15282	1	0.746702	1	0.998339	0.852914	0.362666	0.878365	0.766112	0.700785	0.754235	1	1	1	1	0.863043	0.878086	0.0124294	0.475948	0.111321	0.560682	0.365981	0.956973	0.0758554	1	0.871732	1.00127	0.135241	1	1	0.344733	1	0.497526	1	1.00127	0.952776	0.898137	1.00127	1.00127	1	0.750016	0.997461	0.473598	0.731806
Cluster_THI2	0.972852	1.00306	1	0.532094	0.755358	0.0483084	0.479145	0.32044	0.128221	0.913741	0.933749	0.940863	0.838224	0.585586	0.200342	0.146369	1	0.475778	1	1	0.591522	0.731756	1	0.914115	0.0856963	0.616731	0.607847	0.405526	0.950864	0.424323	0.579063	1.00306	0.980107	1	1	1	1	0.192798	1	1.00306	0.986685	0.874936	1.00306	1.00306	1	0.501065	0.993913	0.0587831	0.548719
Cluster_Thiamine	0.858301	1.00076	1	0.536527	1	0.851781	1	0.561182	0.287178	0.375655	0.683265	1	0.717377	0.719325	0.38451	0.15015	1	1	1	1	0.252006	0.924977	1	0.865228	0.394573	0.706758	0.577267	0.746649	0.528724	0.520384	0.38526	1.00076	1	1	1	0.223967	1	0.338215	1	1.00076	0.90968	1	1.00076	1.00076	1	0.841515	0.998476	0.749336	0.50675
Cluster_tRNAprocessing	0.417304	1.00589	1	0.798405	0.743036	0.24122	0.714072	0.939798	0.0296638	0.921944	0.790091	0.544704	0.726476	0.416182	0.366579	0.178783	0.598134	0.340712	1.00002	1	0.670812	0.88357	0.264593	0.0353387	0.392312	0.266301	0.715371	0.80715	0.912648	0.91753	0.853118	1.00589	0.65095	0.765624	1	0.567066	0.737835	0.958146	1	1.00589	0.882492	0.65018	1.00589	1.00589	0.42385	0.628938	0.988349	0.905776	0.487422
Cluster_tRNAsynth	0.42087	1.00537	1	0.532104	0.65	0.392416	1	0.107047	0.672525	0.63707	0.703275	0.735247	0.62062	0.358941	0.560458	0.41043	0.547671	1	1.00001	1	0.949183	0.578582	0.922372	0.774959	0.254265	0.593219	0.925208	0.617744	0.314803	0.841402	0.910625	1.00537	0.736121	0.734016	1	0.831222	0.705373	0.772844	1	1.00537	0.435537	0.840746	1.00537	1.00537	1	0.297985	0.989359	0.888707	0.358294
Cluster_Tryptophan	0.213244	1.00229	1	0.638762	0.102622	0.878038	1	0.147356	1	0.236958	0.83485	0.581078	0.160945	0.947157	0.80828	0.686807	1	1	1	1	0.039011	0.79125	0.664984	0.72044	0.330315	0.934142	0.924629	0.862089	0.62695	0.281138	0.790469	1.00229	0.47783	1	1	1	1	1	1	1.00229	0.157578	0.432745	1.00229	1.00229	1	0.913667	0.995433	0.992721	0.427882
Cluster_UGA3	0.246898	1.00383	1	0.100414	0.495854	0.408396	0.557659	0.906956	0.816466	0.906386	0.754015	0.938153	0.0106696	0.566776	0.0495489	0.0505548	1	0.554081	1.00001	1	0.364119	0.676694	0.0827771	0.128112	0.844548	0.981992	0.76288	0.0842334	0.877742	0.733075	0.383389	1.00383	0.216577	0.611396	1	1	1	0.873492	1	1.00383	0.871654	0.696859	1.00383	1.00383	0.301786	0.796985	0.992394	0.812591	0.829141
Cluster_USV1	0.0876315	1.0028	1	0.940571	0.981335	0.211993	0.450006	0.0989558	0.711364	0.370748	0.985312	0.537915	0.556906	0.201212	0.297898	1	1	0.446749	1	1	0.275318	0.969177	0.737356	0.69619	0.314524	0.975219	0.0337589	0.722175	0.0192218	0.305617	0.949371	1.0028	0.366416	1	1	0.605725	1	1	1	1.0028	0.366781	0.951675	1.0028	1.0028	1	0.877332	0.994419	0.490953	0.608447
Cluster_Vacuole	0.0752544	1.01321	1	0.248054	0.369204	0.759609	1	0.586132	0.170877	0.850299	0.580715	0.303454	0.187911	0.353914	0.926399	0.9979	0.268464	1	1.00008	1	0.8332	0.621796	0.942083	0.963947	0.428904	0.510783	0.390369	0.794655	0.723551	0.683599	0.585725	1.01321	0.798879	0.827504	1	0.79474	1	0.803189	1	1.01321	0.659033	0.736675	1.01321	1.01321	0.340383	0.682175	0.974257	0.26042	0.536282
Node 1	0.0523528	1.00102	1	1	0.76452	0.921596	1	0.0452733	0.36328	0.994018	0.784146	0.209951	0.814578	0.874349	0.563173	0.674547	0.300985	1	1	1	0.79612	0.901229	1	1	0.214416	0.629506	0.260701	0.892876	0.214979	0.944113	0.280278	1.00102	0.309933	0.222513	1	0.286894	0.0176101	0.423335	1	1.00102	0.841252	0.839106	1.00102	1.00102	1	0.982694	0.997969	0.205116	0.971823
Node 10	0.31725	1.00204	1	1	0.456585	0.109126	1	0.888982	1	0.606861	0.228315	0.466053	0.557086	0.708155	0.729863	0.89422	1	1	1	1	0.796162	0.812127	0.621651	0.0297671	0.988801	0.785371	0.631731	0.916705	0.25261	0.393273	0.961138	1.00204	0.392491	1	1	1	0.371707	1	1	1.00204	0.546742	0.854296	1.00204	1.00204	1	0.631007	0.99594	0.205563	0.941404
Node 11	0.459786	1.00127	1	0.0797655	0.836008	0.773837	1	0.746702	1	0.19548	0.187935	0.937647	0.225291	0.766112	0.935832	1	1	1	1	1	0.528427	0.878086	0.455133	0.475948	0.369059	0.904806	0.761991	0.956973	0.7147	0.0356478	0.998513	1.00127	0.135241	0.269957	1	0.0555377	1	0.497526	1	1.00127	0.35844	1	1.00127	1.00127	1	0.750016	0.997461	0.957935	0.731806
Node 12	0.467817	1.00076	1	1	1	1	1	0.561182	0.287178	0.810722	0.0321846	0.810696	0.717377	0.275463	0.80741	0.569057	0.235495	1	1	1	1	0.924977	1	1	0.394573	0.966877	1	0.964467	0.528724	0.88501	0.818021	1.00076	0.0214727	1	1	1	1	1	1	1.00076	0.540412	0.745902	1.00076	1.00076	1	0.841515	0.998476	0.749336	0.50675
Node 13	0.227839	1.0028	1	0.940571	0.695941	0.950623	1	0.951377	1	0.985977	0.251927	0.537915	0.93445	0.427457	0.528901	0.791912	1	1	1	1	0.511981	0.751078	1	0.960794	0.76886	0.658074	0.284946	0.722175	0.73813	0.90361	0.846738	1.0028	0.366416	1	1	1	0.124534	1	1	1.0028	0.366781	0.37547	1.0028	1.0028	1	0.53081	0.994419	0.490953	0.833127
Node 14	0.424611	1.00486	1	0.652663	0.190117	0.397447	0.644322	0.703941	0.883353	0.557879	0.594965	0.0570761	0.169347	0.914167	0.953253	0.96565	1	1	1.00001	1	0.629678	0.98822	0.656706	0.634862	0.615361	0.369213	0.735669	0.993529	0.230436	0.212107	0.378045	1.00486	0.441124	1	1	0.799972	0.0879905	0.722177	1	1.00486	0.520053	0.579175	1.00486	1.00486	1	0.712496	0.99037	0.943195	0.443043
Node 15	0.227839	1.0028	1	0.748995	0.0817003	0.211993	1	0.259433	0.711364	0.370748	0.483969	0.537915	0.787738	0.950662	0.908502	0.954505	1	0.446749	1	1	0.511981	0.997672	0.737356	0.69619	0.139363	0.658074	0.802114	0.884736	0.454574	0.305617	0.38816	1.0028	0.164487	1	1	0.22227	0.472328	0.422737	1	1.0028	0.869919	0.37547	1.0028	1.0028	1	0.53081	0.994419	0.965446	0.0824782
Node 16	1	1.00051	1	1	0.51463	0.719866	1	0.422493	1	0.922553	0.101236	0.670247	1	0.423417	0.666444	0.429422	1	0.00272521	1	1	1	0.949344	1	0.737072	0.184203	0.988096	0.43669	0.450278	0.394359	0.763468	0.925909	1.00051	0.478956	1	1	1	1	1	1	1.00051	0.663502	1	1.00051	1.00051	1	0.891349	0.998984	0.45301	0.635658
Node 17	1	1.00025	1	1	1	1	1	1	1	0.721615	1	1	1	1	1	1	1	1	1	1	1	0.974346	1	0.487173	1	0.89078	1	1	1	1	0.727711	1.00025	1	1	1	1	1	1	1	1.00025	1	1	1.00025	1.00025	1	0.94412	0.999492	0.673101	0.797308
Node 18	0.72814	1.00051	1	0.401062	1	0.22146	1	1	1	0.520678	1	0.181163	1	0.878082	1	1	1	1	1	1	1	0.949344	1	0.237274	1	0.793464	1	0.450278	1	1	0.529514	1.00051	0.478956	1	1	1	1	1	1	1.00051	1	0.598766	1.00051	1.00051	1	0.891349	0.998984	0.893193	0.958957
Node 19	0.478537	1.00025	1	1	1	0.470663	1	0.24003	1	1	1	1	1	0.650749	0.422403	0.244602	1	0.0523241	1	1	1	0.974346	1	0.487173	0.429261	0.89078	0.249428	0.671069	1	1	0.727711	1.00025	1	1	1	1	1	1	1	1.00025	0.81458	0.366523	1.00025	1.00025	1	1	0.999492	0.673101	1
Node 2	0.989894	1.00434	1	0.923936	0.414821	0.111803	0.225587	0.00924867	0.00630754	0.672923	0.0193742	0.992993	0.558721	0.902271	0.127338	0.217996	0.782268	1	1.00001	1	0.503232	0.930977	0.594848	0.457166	0.00103946	0.71816	0.232554	0.294043	0.918082	0.19539	0.278634	1.00434	0.326205	0.657507	1	0.762957	0.627961	0.0155275	1	1.00434	0.806265	0.806803	1.00434	1.00434	1	0.754889	0.991382	0.933001	0.88919
Node 2_fuzzy0.06	0.983355	1.00693	1	0.89035	0.603613	0.0121045	0.012208	0.000402921	0.0199902	0.340767	0.115637	0.879865	0.761713	0.891724	0.113669	0.194171	0.911476	1	1.00002	1	0.0695986	0.848565	0.831754	0.446302	4.56605e-05	0.834937	0.211283	0.447063	0.957774	0.154492	0.214602	1.00693	0.804407	0.496884	1	0.376117	0.455248	0.0493983	1	1.00693	0.615461	0.831144	1.00693	1.00693	0.476708	0.549488	0.986329	0.931954	0.967362
Node 20	0.478537	1.00025	1	0.22606	1	0.470663	1	1	1	0.721615	1	0.425705	1	1	0.422403	1	1	1	1	1	1	0.974346	1	1	1	0.89078	0.249428	0.671069	0.221742	1	0.727711	1.00025	1	1	0.00127	1	1	0.128524	1	1.00025	0.81458	0.366523	1.00025	1.00025	1	0.94412	0.999492	0.673101	0.797308
Node 21	0.72814	1.00051	1	0.401062	0.51463	0.719866	1	0.422493	0.202004	0.520678	1	0.670247	1	0.878082	0.178362	1	1	1	1	1	1	0.949344	1	1	0.674319	0.988096	0.062167	0.450278	0.394359	0.763468	0.529514	1.00051	1	1	0.00253871	0.155506	1	0.240558	1	1.00051	0.663502	0.13428	1.00051	1.00051	1	0.891349	0.998984	0.45301	0.635658
Node 22	0.478537	1.00025	1	1	1	1	1	1	1	0.721615	1	0.425705	0.343663	1	0.422403	0.244602	1	1	1	1	1	0.974346	1	1	1	1	1	0.671069	1	0.513589	1	1.00025	0.278131	1	1	0.0810262	1	1	1	1.00025	0.81458	1	1.00025	1.00025	1	0.94412	0.999492	0.673101	0.797308
Node 23
Node 24
Node 25
Node 26	0.858301	1.00076	1	0.130132	1	0.456034	1	0.561182	0.0316567	0.810722	0.683265	0.810696	0.717377	0.275463	0.80741	0.569057	1	1	1	1	0.696533	0.924977	1	0.480759	0.394573	0.966877	0.577267	0.964467	0.12563	0.520384	0.979853	1.00076	1	0.171999	1	1	1	1	1	1.00076	0.540412	0.304493	1.00076	1.00076	1	0.841515	0.998476	0.749336	0.893476
Node 27
Node 28
Node 29
Node 3	0.784678	1.00127	1	0.722532	0.836008	1	0.237792	0.746702	0.0913015	0.864451	0.187935	1	0.878365	0.766112	0.700785	0.754235	0.36088	1	1	1	0.201787	0.993804	0.455133	0.796213	0.369059	0.560682	0.761991	0.469551	0.307727	0.972845	0.585854	1.00127	1	0.269957	1	1	1	1	1	1.00127	0.994996	0.261256	1.00127	1.00127	1	0.972213	0.997461	0.473598	0.731806
Node 30	0.858301	1.00076	1	1	0.220078	0.456034	1	1	0.287178	0.375655	0.683265	0.38935	1	0.719325	0.80741	0.569057	0.235495	0.148938	1	1	0.252006	0.998077	1	0.480759	0.814192	0.966877	1	0.746649	1	0.88501	0.818021	1.00076	0.623948	1	1	0.223967	1	0.338215	1	1.00076	0.540412	1	1.00076	1.00076	1	0.841515	0.998476	0.749336	0.50675
Node 31	0.699241	1.0046	1	0.606936	0.678752	0.312662	1	0.659726	0.587152	0.787994	0.999006	0.937873	0.428142	0.357095	0.330903	0.126389	0.800986	0.620735	1.00001	1	0.568727	0.625737	0.888063	0.549562	0.856476	0.399342	0.6929	0.427626	0.79714	0.903121	0.234911	1.0046	0.977738	1	1	0.435028	0.269778	1	1	1.0046	0.989827	0.848477	1.0046	1.0046	1	0.354394	0.990876	0.631318	0.706427
Node 32	0.699241	1.0046	1	0.385372	0.678752	0.492854	0.624387	0.659726	0.869352	0.787994	0.726221	0.70715	0.796496	0.551817	0.330903	0.126389	0.800986	0.620735	1.00001	1	0.96414	0.923613	0.62677	0.8584	0.352946	0.124105	0.280249	0.624192	0.9332	0.988643	0.0250983	1.0046	0.781551	0.678476	1	0.435028	0.64903	0.192633	1	1.0046	0.989827	0.940858	1.0046	1.0046	1	0.354394	0.990876	0.79474	0.489228
Node 33	0.478537	1.00025	1	1	0.303277	1	1	1	1	0.721615	0.318263	0.425705	1	0.650749	1	1	1	1	1	1	1	0.974346	1	1	1	0.89078	1	0.671069	1	0.513589	0.727711	1.00025	1	1	1	1	1	1	1	1.00025	0.81458	0.366523	1.00025	1.00025	1	0.94412	0.999492	0.673101	0.797308
Node 34	1	1.00051	1	1	1	0.22146	1	0.422493	1	0.922553	0.535289	0.670247	0.569279	1	0.666444	1	1	1	1	1	0.548357	0.949344	1	0.737072	0.184203	0.793464	0.43669	0.891861	1	1	0.529514	1.00051	0.478956	1	1	1	1	1	1	1.00051	0.965658	0.13428	1.00051	1.00051	1	0.891349	0.998984	0.893193	0.958957
Node 35	0.401222	1.0188	1	0.178467	0.242698	0.961597	0.980644	0.183774	0.359716	0.555541	0.434912	0.840978	0.326486	0.440724	0.826769	0.803724	0.421079	0.736194	1.00017	1	0.00712985	0.443526	0.304848	0.802481	0.349314	0.912073	0.541404	0.293766	0.542866	0.359112	0.90261	1.0188	0.887144	0.449656	1	0.365402	0.108954	0.83621	1	1.0188	0.895284	0.484902	1.0188	1.0188	1	0.0818392	0.963754	0.0988998	0.874648
Node 36
Node 37	0.858301	1.00076	1	0.536527	1	0.456034	0.150306	0.145113	1	0.375655	0.239339	1	1	0.275463	0.38451	1	1	1	1	1	1	0.924977	1	0.865228	0.0790175	0.966877	0.155536	0.746649	1	0.135373	0.979853	1.00076	1	1	1	1	1	1	1	1.00076	0.90968	0.745902	1.00076	1.00076	0.0692225	0.841515	0.998476	0.749336	0.893476
Node 38	0.974145	1.00383	1	0.450319	0.2878	0.227679	0.557659	0.0460392	0.0673132	0.782746	0.333628	0.837804	0.984149	0.757188	0.0495489	0.0149759	1	0.00629671	1.00001	1	0.91451	0.676694	0.525023	0.977882	0.00389225	0.500553	0.311414	0.21921	0.224265	0.873138	0.180633	1.00383	0.216577	0.231551	1	0.346194	1	0.00786274	1	1.00383	0.871654	0.952713	1.00383	1.00383	1	0.421425	0.992394	0.224155	0.638122
Node 39
Node 4
Node 40	0.858301	1.00076	1	0.0115223	0.661906	0.851781	1	0.561182	1	0.978468	0.683265	0.810696	0.273082	0.275463	0.80741	0.569057	1	1	1	1	0.0352049	0.924977	1	0.480759	0.814192	0.966877	0.577267	0.746649	1	0.88501	1	1.00076	1	0.171999	1	0.223967	0.159843	1	1	1.00076	0.540412	0.304493	1.00076	1.00076	1	0.841515	0.998476	0.749336	0.50675
Node 41
Node 42	1	1.00025	1	1	1	0.470663	1	1	0.10668	0.721615	1	1	1	0.650749	1	1	1	1	1	1	1	0.974346	1	0.487173	0.429261	0.89078	1	1	1	0.513589	1	1.00025	1	1	1	1	1	1	1	1.00025	1	1	1.00025	1.00025	1	0.94412	0.999492	0.673101	1
Node 43	0.858301	1.00076	1	0.536527	1	0.104174	1	1	0.0316567	0.810722	1	1	0.717377	0.719325	0.80741	0.569057	1	1	1	1	1	0.924977	1	0.480759	0.394573	0.706758	1	0.746649	1	0.88501	0.818021	1.00076	0.623948	1	1	1	1	1	1	1.00076	1	0.304493	1.00076	1.00076	1	0.841515	0.998476	0.749336	0.991697
Node 44	0.771695	1.01189	1	0.987707	0.0197135	0.825235	1	0.948976	0.553171	0.072655	0.000433104	0.190374	0.12532	0.676503	0.809971	0.720705	0.196548	0.916824	1.00007	1	0.0835008	0.300453	0.910397	0.877231	0.971203	0.107195	0.745468	0.914147	0.202715	0.00908236	0.254525	1.01189	0.863533	0.0583279	1	0.164676	0.485174	0.063	1	1.01189	0.120116	0.538734	1.01189	1.01189	0.669141	0.520936	0.976766	0.862645	0.257187
Node 45
Node 46	0.478537	1.00025	1	1	0.303277	1	1	0.24003	1	0.721615	1	1	0.343663	0.650749	1	1	1	1	1	1	0.327915	0.974346	1	0.487173	0.429261	1	1	0.671069	0.221742	0.513589	0.727711	1.00025	1	1	1	1	1	1	1	1.00025	1	1	1.00025	1.00025	1	0.94412	0.999492	0.673101	0.797308
Node 47	0.478537	1.00025	1	1	1	1	1	0.24003	1	0.721615	0.318263	0.425705	1	0.650749	1	1	1	1	1	1	1	0.974346	1	1	0.429261	0.89078	1	0.671069	1	0.513589	1	1.00025	0.278131	1	1	1	1	1	1	1.00025	0.81458	0.366523	1.00025	1.00025	1	0.94412	0.999492	0.673101	0.797308
Node 48
Node 49	1	1.00051	1	1	1	0.719866	0.102886	0.422493	0.202004	0.520678	1	0.670247	0.569279	0.423417	0.178362	0.429422	1	1	1	1	1	0.949344	1	0.237274	0.674319	0.793464	0.43669	0.450278	1	1	0.529514	1.00051	0.0773056	1	1	1	1	0.240558	1	1.00051	0.663502	0.598766	1.00051	1.00051	1	0.996891	0.998984	0.893193	0.958957
Node 5	0.72814	1.00051	1	0.401062	1	0.22146	1	1	1	0.520678	1	0.670247	0.569279	0.423417	0.178362	1	1	0.101923	1	1	1	0.949344	1	0.737072	0.674319	0.793464	0.062167	0.450278	0.394359	0.26371	0.529514	1.00051	0.478956	1	1	1	1	1	1	1.00051	0.663502	0.598766	1.00051	1.00051	1	0.891349	0.998984	0.45301	0.635658
Node 50
Node 51	0.478537	1.00025	1	1	1	0.470663	1	1	1	0.721615	1	0.425705	1	0.650749	1	1	0.0855982	1	1	1	0.327915	0.974346	1	1	1	0.89078	1	0.671069	0.221742	0.513589	0.727711	1.00025	1	1	1	1	1	1	1	1.00025	1	1	1.00025	1.00025	1	0.94412	0.999492	0.673101	0.797308
Node 52
Node 53	1	1.00025	1	0.22606	1	0.470663	1	0.24003	1	1	0.318263	0.425705	1	0.650749	0.422403	0.244602	1	1	1	1	1	0.974346	1	0.487173	0.429261	0.89078	1	0.671069	0.221742	1	0.727711	1.00025	1	1	1	1	1	1	1	1.00025	0.81458	0.366523	1.00025	1.00025	1	0.94412	0.999492	0.673101	0.797308
Node 54	0.858301	1.00076	1	1	1	0.851781	0.150306	1	1	0.810722	1	0.810696	0.717377	0.95746	0.80741	0.569057	1	1	1	1	0.252006	0.924977	0.305269	0.115532	0.814192	0.706758	1	0.964467	1	0.520384	0.818021	1.00076	0.623948	1	1	0.223967	1	1	1	1.00076	0.993646	0.304493	1.00076	1.00076	0.0692225	0.841515	0.998476	0.965122	0.893476
Node 55	0.858301	1.00076	1	0.536527	0.661906	0.456034	1	1	0.287178	0.375655	1	1	1	0.95746	0.38451	1	1	1	1	1	0.696533	0.924977	1	0.480759	0.394573	0.966877	0.155536	0.302092	1	0.88501	0.38526	1.00076	0.623948	1	1	1	1	0.338215	1	1.00076	0.90968	0.745902	1.00076	1.00076	1	0.841515	0.998476	0.304846	0.893476
Node 56	0.858301	1.00076	1	0.536527	0.661906	0.456034	1	1	0.287178	0.375655	1	1	1	0.95746	0.38451	1	1	1	1	1	0.696533	0.924977	1	0.480759	0.394573	0.966877	0.155536	0.302092	1	0.88501	0.38526	1.00076	0.623948	1	1	1	1	0.338215	1	1.00076	0.90968	0.745902	1.00076	1.00076	1	0.841515	0.998476	0.304846	0.893476
Node 57	0.926161	1.00102	1	0.64138	1	0.269729	0.195232	0.666592	1	0.270999	0.0102264	0.891345	0.120392	0.874349	0.563173	0.674547	1	0.193503	1	1	0.397771	0.901229	1	0.668107	0.57473	0.938511	0.682789	0.892876	1	0.333066	0.700205	1.00102	0.728619	1	1	0.0351861	1	0.0828538	1	1.00102	0.841252	0.839106	1.00102	1.00102	1	0.982694	0.997969	0.604035	0.815128
Node 58
Node 59	1	1.00127	1	0.722532	0.836008	0.15282	0.237792	0.346155	1	0.19548	0.187935	0.937647	0.559428	0.429759	0.356754	0.355798	1	0.235745	1	1	0.528427	0.878086	1	0.796213	0.111321	0.904806	0.761991	0.469551	1	0.204789	0.203884	1.00127	0.804175	0.269957	1	0.0555377	1	0.126572	1	1.00127	0.766903	0.898137	1.00127	1.00127	1	0.972213	0.997461	0.473598	0.992966
Node 6	0.459786	1.00127	1	1	1	0.773837	1	0.746702	0.0913015	0.19548	0.852914	0.937647	0.225291	0.429759	0.700785	1	0.0614043	1	1	1	1	0.878086	1	0.796213	0.369059	0.560682	0.365981	0.469551	0.307727	0.204789	0.203884	1.00127	0.426395	1	1	1	0.252001	0.497526	1	1.00127	0.35844	0.261256	1.00127	1.00127	1	0.750016	0.997461	0.799691	0.992966
Node 60	0.72814	1.00051	1	0.401062	0.51463	1	1	0.422493	1	0.922553	0.535289	0.670247	0.569279	0.878082	1	1	1	1	1	1	1	0.949344	1	1	0.184203	0.793464	1	0.891861	0.394359	0.763468	0.529514	1.00051	0.478956	0.118219	1	1	0.10961	0.240558	1	1.00051	0.965658	1	1.00051	1.00051	1	0.891349	0.998984	0.893193	0.635658
Node 61	0.72814	1.00051	1	0.401062	0.51463	0.719866	1	0.422493	1	0.520678	0.101236	0.670247	1	0.878082	1	1	1	0.101923	1	1	0.548357	0.949344	1	0.737072	0.674319	0.793464	1	0.891861	1	0.26371	1	1.00051	0.0773056	0.118219	1	1	1	1	1	1.00051	0.663502	1	1.00051	1.00051	1	0.891349	0.998984	0.45301	0.635658
Node 62	0.090356	1.00153	1	0.785336	0.587018	0.290333	1	0.807578	0.492023	0.783381	0.290108	0.216437	1	0.648662	0.962971	1	1	1	1	1	0.308867	0.85553	1	0.319887	0.809658	0.499366	0.821433	0.68914	0.778043	0.681502	0.148298	1.00153	0.858709	0.314517	1	1	1	1	1	1.00153	0.291893	0.136022	1.00153	1.00153	1	0.708052	0.996954	0.90626	0.982279
Node 63	0.161664	1.00127	1	0.316771	0.836008	0.958535	1	1	1	0.19548	0.187935	0.362666	0.0504584	0.766112	0.700785	0.355798	1	1	1	1	0.528427	0.993804	1	0.796213	1	0.904806	1	0.956973	1	0.0356478	0.998513	1.00127	1	0.269957	1	0.344733	1	1	1	1.00127	0.35844	0.898137	1.00127	1.00127	1	0.750016	0.997461	0.137996	0.731806
Node 64
Node 65	0.654721	1.00102	1	0.64138	0.76452	0.269729	1	0.666592	1	0.689625	0.0102264	0.209951	0.425773	0.985164	0.563173	0.252587	1	0.193503	1	1	1	0.901229	1	0.930936	0.57473	0.629506	1	0.202649	0.633305	0.707702	0.935837	1.00102	0.309933	1	1	0.286894	1	1	1	1.00102	0.841252	0.839106	1.00102	1.00102	1	0.982694	0.997969	0.205116	0.815128
Node 66	0.478537	1.00025	1	1	0.303277	1	1	1	1	1	1	0.425705	0.343663	0.650749	0.422403	1	1	1	1	1	1	0.974346	1	1	1	0.89078	0.249428	0.671069	0.221742	1	0.727711	1.00025	0.278131	1	1	1	1	1	1	1.00025	0.81458	0.366523	1.00025	1.00025	1	0.94412	0.999492	0.673101	0.797308
Node 67	0.037866	1.00693	1	0.251886	0.872775	0.243796	0.168466	0.65903	0.952952	0.0918919	0.666988	0.495204	0.0189477	0.360234	0.205639	0.194171	0.195775	0.165087	1.00002	1	0.0695986	0.494575	0.610977	0.998863	0.791408	0.977492	0.526715	0.0779233	0.572941	0.556869	0.910693	1.00693	0.325695	0.496884	1	1	1	0.975948	1	1.00693	0.420543	0.707385	1.00693	1.00693	0.476708	0.996876	0.986329	0.0316928	0.52439
Node 68	0.0941013	1.00512	1	0.144795	0.596485	0.482763	1	0.970078	0.645773	0.92462	0.651706	0.673307	0.950417	0.76512	0.313845	0.0910896	0.833746	0.659564	1.00001	1	0.980433	0.593895	0.912297	0.542525	0.971269	0.624173	0.583225	0.915622	0.271828	0.786408	0.328624	1.00512	0.849906	0.716655	1	1	0.099399	0.748605	1	1.00512	0.849719	0.288689	1.00512	1.00512	1	0.691368	0.989865	0.503955	0.0651019
Node 69	1	1.00051	1	1	1	0.22146	1	0.422493	0.202004	0.520678	0.535289	1	0.569279	0.423417	0.666444	1	1	1	1	1	1	0.949344	1	0.737072	0.184203	0.793464	0.43669	0.891861	1	0.26371	0.529514	1.00051	0.478956	1	1	1	1	0.240558	1	1.00051	0.663502	1	1.00051	1.00051	1	0.891349	0.998984	0.45301	0.635658
Node 7	0.669016	1.02804	1	0.270859	0.781081	0.374872	0.66775	0.0121978	0.235887	0.98409	0.350814	0.250015	0.260218	0.822933	0.853621	0.976837	0.902258	0.814834	1.00037	0.103462	0.280191	0.994619	0.871247	0.731657	0.21278	0.823796	0.24022	0.943499	0.828305	0.960985	0.304812	1.02804	0.187687	0.961982	1	0.871211	0.246632	0.617502	1	1.02804	0.972983	0.0398517	1.02804	1.02804	1	0.619336	0.94687	0.139267	0.319835
Node 70	0.478537	1.00025	1	1	1	1	1	1	1	0.721615	0.318263	1	0.343663	1	0.422403	1	1	1	1	1	1	0.974346	1	1	1	0.89078	0.249428	0.671069	0.221742	0.513589	0.727711	1.00025	1	1	1	1	1	1	1	1.00025	0.81458	0.366523	1.00025	1.00025	1	0.94412	0.999492	0.673101	0.797308
Node 71	0.280913	1.00102	1	1	1	0.269729	1	1	1	0.994018	0.784146	0.209951	0.814578	0.5643	0.205847	0.674547	0.300985	1	1	1	1	0.901229	1	0.668107	1	0.629506	0.260701	0.202649	1	0.944113	0.700205	1.00102	1	1	1	1	1	0.0828538	1	1.00102	0.841252	0.466291	1.00102	1.00102	1	0.982694	0.997969	0.894638	0.815128
Node 72	0.00689599	1.03982	1	0.26761	0.786738	0.914884	0.674782	0.495618	0.103455	0.0727888	0.268544	0.722777	0.827701	0.883759	0.305348	0.470679	0.12733	0.66478	1.00074	0.142151	0.569377	0.965141	0.980665	0.826103	0.751789	0.548672	0.675712	0.694785	0.4386	0.46764	0.239359	1.03982	0.987418	0.897588	1	0.310643	0.322714	0.540625	1	1.03982	0.427484	0.794675	1.03982	1.03982	0.871799	0.553243	0.92622	0.862464	0.549114
Node 73	0.438859	1.10856	1	0.377863	0.2052	0.0724535	0.0286335	0.0203897	0.405888	0.943433	0.946393	0.95384	0.958731	0.754494	0.0742406	0.203564	0.340963	0.957829	1.00497	0.0460352	0.998578	0.388018	2.60272e-13	7.26024e-11	0.0675151	0.0407517	0.110343	0.189926	0.959803	0.990748	0.0445079	1.10856	0.39387	0.310692	1	0.172911	0.897192	0.296034	1	1.10856	0.98264	0.969432	1.10856	1.10856	0.879608	0.917877	0.991284	0.996294	0.750038
Node 74	1	1.00102	1	1	0.76452	0.921596	0.195232	0.666592	1	0.689625	0.380619	0.568749	0.814578	0.874349	0.205847	0.674547	1	1	1	1	0.79612	0.901229	1	0.29341	0.57473	0.629506	0.260701	0.202649	0.214979	0.333066	0.935837	1.00102	0.728619	1	1	1	1	1	1	1.00102	0.978108	1	1.00102	1.00102	1	0.794455	0.997969	0.894638	0.971823
Node 75	1	1.00025	1	0.22606	1	1	1	1	1	0.721615	1	0.425705	1	0.650749	1	1	1	1	1	1	1	0.974346	1	1	1	0.89078	1	0.671069	0.221742	0.513589	0.727711	1.00025	1	1	1	1	1	1	1	1.00025	0.81458	0.366523	1.00025	1.00025	1	0.94412	0.999492	0.673101	0.797308
Node 76	0.961532	1.00127	1	1	0.478568	0.773837	1	0.746702	0.431274	0.19548	1	0.706137	0.225291	0.11654	0.700785	0.355798	0.36088	1	1	1	0.863043	0.878086	1	0.475948	0.711844	0.560682	1	0.79673	0.307727	0.0356478	0.978574	1.00127	1	1	1	1	1	1	1	1.00127	0.766903	0.898137	1.00127	1.00127	1	0.750016	0.997461	0.957935	0.731806
Node 77	0.228934	1.00051	1	1	0.51463	0.22146	1	0.422493	1	0.520678	1	0.181163	0.569279	0.423417	0.666444	0.429422	1	1	1	1	0.548357	0.949344	0.215562	0.737072	0.184203	0.793464	1	0.450278	1	0.26371	0.925909	1.00051	0.478956	1	1	1	1	1	1	1.00051	0.965658	0.598766	1.00051	1.00051	1	0.996891	0.998984	0.45301	0.635658
Node 78
Node 79
Node 8	0.852744	1.00771	1	0.0569498	0.732459	0.831817	0.804962	0.434651	0.0110595	0.688665	0.497969	0.977168	0.861913	0.511147	0.78862	0.627054	0.480395	1	0.00764836	1	0.81818	0.993303	0.68335	0.37259	0.895761	0.898603	0.901798	0.98387	0.203488	0.630604	0.403129	1.00771	0.310209	0.106457	1	0.7122	0.0854504	0.0809664	1	1.00771	0.998537	0.417789	1.00771	1.00771	1	0.766398	0.984816	0.61443	0.412523
Node 80	0.989566	1.00178	1	1	1	0.0452546	0.31631	0.00105184	0.546297	0.900439	0.150741	1	1	0.234841	0.628023	0.541659	1	1	1	1	0.938221	0.833549	0.572726	0.054349	0.0275737	0.444742	0.553786	0.271339	0.827336	0.993594	0.107857	1.00178	0.0992732	0.356368	1	1	0.33409	0.618543	1	1.00178	0.974461	0.793502	1.00178	1.00178	1	0.994905	0.996447	0.958474	0.204546
Node 81	0.784678	1.00127	1	1	0.836008	0.773837	0.237792	0.0931497	1	0.976733	0.852914	0.706137	0.878365	0.429759	0.700785	0.754235	1	1	1	1	0.863043	0.878086	1	0.475948	0.369059	0.560682	0.761991	0.79673	0.7147	0.972845	0.203884	1.00127	0.804175	1	1	1	0.0282664	0.497526	1	1.00127	0.766903	0.898137	1.00127	1.00127	1	0.972213	0.997461	0.799691	0.731806
Node 82	0.736935	1.00178	1	0.833937	0.677696	0.722739	0.31631	0.853836	0.546297	0.376853	0.708127	0.340904	0.453166	0.533976	0.868982	1	1	1	1	1	1	0.833549	0.572726	0.928818	0.348207	0.444742	0.553786	0.993675	0.482289	0.249255	0.98126	1.00178	0.303851	1	1	1	1	0.618543	1	1.00178	0.237688	0.227773	1.00178	1.00178	1	0.94581	0.996447	0.585482	0.847479
Node 83	0.72814	1.00051	1	1	1	1	1	0.422493	1	0.520678	0.101236	1	0.569279	0.423417	1	1	1	1	1	1	1	0.949344	0.215562	0.737072	0.184203	0.793464	1	1	0.394359	1	0.925909	1.00051	0.478956	1	1	1	1	1	1	1.00051	0.965658	0.13428	1.00051	1.00051	1	0.891349	0.998984	0.893193	0.958957
Node 84	0.858301	1.00076	1	0.130132	0.661906	1	1	1	1	0.375655	0.0321846	0.810696	0.717377	0.719325	1	1	1	1	1	1	0.696533	0.924977	1	1	0.394573	0.706758	1	0.964467	1	0.520384	0.38526	1.00076	0.188971	1	1	1	1	1	1	1.00076	0.540412	0.745902	1.00076	1.00076	1	0.841515	0.998476	0.304846	0.893476
Node 85	1	1.00025	1	1	0.303277	1	0.0528321	0.24003	1	1	0.318263	1	1	1	0.422403	0.244602	1	1	1	1	1	0.974346	1	1	0.429261	0.89078	1	0.671069	1	1	0.727711	1.00025	1	1	1	0.0810262	1	0.128524	1	1.00025	0.81458	0.366523	1.00025	1.00025	1	0.94412	0.999492	0.673101	0.797308
Node 86	0.997309	1.00332	1	0.335806	0.990963	0.221034	0.506747	0.856416	1	0.71788	0.951692	0.0484448	0.118801	0.502734	0.49209	0.864574	1	1	1.00001	1	0.662801	0.712926	0.447533	0.462375	0.962798	0.837739	0.413827	0.565705	0.140355	0.887163	0.962113	1.00332	0.746233	0.559108	1	1	1	0.833257	1	1.00332	0.924544	0.762242	1.00332	1.00332	1	0.967539	0.993406	0.774743	0.739239
Node 87	1	1.00102	1	0.221969	0.76452	0.642339	1	1	1	0.689625	0.784146	0.568749	0.013908	0.874349	1	1	1	1	1	1	0.79612	0.901229	1	0.930936	1	0.629506	1	0.892876	0.633305	0.944113	0.935837	1.00102	0.728619	1	1	1	1	1	1	1.00102	0.841252	0.466291	1.00102	1.00102	1	0.794455	0.997969	0.894638	0.971823
Node 88	0.478537	1.00025	1	1	1	0.470663	1	0.24003	1	1	0.318263	1	1	0.650749	0.422403	1	1	1	1	1	1	0.974346	1	0.487173	0.429261	0.89078	0.249428	0.671069	1	1	0.727711	1.00025	1	1	1	1	1	1	1	1.00025	0.81458	1	1.00025	1.00025	1	0.94412	0.999492	1	0.797308
Node 89	0.858301	1.00076	1	0.536527	1	0.456034	1	0.561182	0.287178	0.375655	0.683265	0.0770689	0.717377	0.275463	0.80741	0.569057	0.235495	1	1	1	1	0.924977	0.0361475	0.480759	0.814192	0.706758	1	0.964467	1	0.135373	0.38526	1.00076	0.188971	1	1	1	1	1	1	1.00076	0.90968	0.304493	1.00076	1.00076	1	0.841515	0.998476	0.304846	0.50675
Node 9	0.588951	1.00204	1	0.871544	0.199888	0.301017	1	0.607812	1	0.843466	0.0731667	0.466053	0.82159	0.0320368	0.915355	0.89422	1	1	1	1	0.796162	0.812127	0.621651	0.00314926	0.921208	0.785371	0.899513	0.750488	0.865691	0.66618	0.961138	1.00204	0.392491	1	1	1	0.371707	1	1	1.00204	0.82828	0.974174	1.00204	1.00204	1	0.631007	0.99594	0.754584	0.791124
Node 90	0.478537	1.00025	1	1	0.303277	0.470663	1	0.24003	1	0.721615	1	1	1	0.650749	1	1	1	1	1	1	0.327915	0.974346	1	1	0.429261	0.89078	1	1	0.221742	0.513589	0.727711	1.00025	1	1	1	1	1	1	1	1.00025	0.81458	1	1.00025	1.00025	1	0.94412	0.999492	0.673101	0.797308
[truncated: 41 more columns]
