# Supplementary material for: Conservation and Evolution of Cis-Regulatory Systems in Ascomycete Fungi
Source: PLoS Biol. 2004 Nov 9;2(12):e398. doi: 10.1371/journal.pbio.0020398 (PMC526180; doi:10.1371/journal.pbio.0020398)
Supplement: Dataset S28 — (406 KB XLS). [file pbio.0020398.sd028.xls]

## Sheet: Ag_newYCHG_2X500bp-probs
UID	NAME	ABF1	ACE2	ADR1	AFT1	ARO80	ASH1	AZF1	BAS1	YAP1	CAT8	CBF1	CHA4	CRZ1	CUP2	DAL80	GATA	ECM22	FKH1	FLO8	FZF1	GAL4	GAT1	GATGAG1	GATGAG2	GCN4	GCR1	GLN3	GZF3	HAC1	HAP1	HAP4	HCM1	HSF1	IME1	INO2/4	LEU3	LYS14	MAC1	MAL63	MATALPHA	MCB	MCM1	MCM1-2	MCM1-3	MET30/31	MIG1	MOT3	MSN2/4
Cluster_ABF1	YAL043C
Cluster_ACE2	YAL062W	0.428534	1.00255	0.722056	1	1	1	1	1	0.0350358	0.47853	0.450663	1	1	0.679547	1	1	1	1	1.00255	1.00255	1	0.599096	1	0.154627	0.400261	0.669729	1	0.84171	1	0.514328	0.883598	1.00255	0.0446147	1	1.00255	1	1	1	0.776962	1.00255	0.951857	1	1.00255	1.00255	1.00255	0.902506	0.449756	0.723984
Cluster_adata-aAlpha	YCR041W	1	1.00051	0.937008	1	1	1	1	1	1	0.288052	1	1	1	1	1	1	1	1	1.00051	1.00051	1	0.599331	1	1	1	0.538056	1	1	1	1	1	1.00051	1	1	1.00051	1	1	1	0.950829	1.00051	1	1	1.00051	1.00051	1.00051	0.699335	0.85245	1
Cluster_adata-ARG3	YJL088W	1	1.00306	0.676459	1	1	0.641355	1	0.150299	1	0.870145	0.855326	0.297496	1	1	1	1	1	1	1.00306	1.00306	1	0.20821	1	0.586588	0.458641	0.331418	1	0.890585	1	1	0.187632	1.00306	0.847894	0.0360186	1.00306	1	0.286374	1	0.738663	1.00306	0.386598	0.360954	1.00306	1.00306	1.00306	0.699846	0.766464	0.786726
Cluster_adata-CalciumSpecific	YGR288W	0.397723	1.00641	0.442323	1	1	0.882345	1.00002	1	1	0.563799	0.982313	0.521391	1	0.51303	0.725848	0.306303	1	1	1.00641	1.00641	1	0.816046	1	0.537926	0.355861	0.57634	1	0.414211	1	0.836205	0.740862	1.00641	0.724865	1	1.00641	1	1	1	0.531458	1.00641	0.491562	1	1.00641	1.00641	1.00641	0.463854	0.700137	0.356265
Cluster_adata-Chaperones	YBR085C-A	0.516982	1.00332	0.937046	1	1	0.670778	1.00001	1	1	0.131949	0.302579	1	1	0.00865223	0.489243	1	1	1	1.00332	1.00332	1	0.171542	1	1	0.485675	0.640938	1	0.161575	1	0.227695	0.939014	1.00332	0.00100794	1	1.00332	1	1	1	0.72022	1.00332	0.0305551	0.384399	1.00332	1.00332	1.00332	0.995305	0.986073	0.812536
Cluster_adata-EGT2	YDL117W	1	1.00178	0.796229	1	1	1	1	1	1	0.695764	0.279439	1	1	1	0.303361	1	1	1	1.00178	1.00178	1	0.805027	1	1	0.300747	0.153662	1	0.334375	1	1	1	1.00178	1	1	1.00178	1	1	1	0.838127	1.00178	0.267417	0.229746	1.00178	1.00178	1.00178	0.686866	0.571716	1
Cluster_adata-ENA1	YGL168W	0.0263714	1.00127	0.849828	1	1	1	1	1	1	1	1	1	1	0.433697	1	1	1	1	1.00127	1.00127	1	0.683762	1	1	1	0.855095	1	0.601887	1	1	0.658563	1.00127	1	1	1.00127	1	1	1	0.881526	1.00127	0.391165	1	1.00127	1.00127	1.00127	0.746344	0.670816	1
Cluster_adata-ERD2	YBL040C	1	1.00127	0.849828	1	1	1	1	1	1	0.57247	1	1	1	0.433697	1	1	1	1	1.00127	1.00127	1	0.277924	1	1	0.225443	0.513169	1	1	1	1	0.248989	1.00127	1	1	1.00127	1	1	1	0.881526	1.00127	1	1	1.00127	1.00127	1.00127	1	0.949784	0.474398
Cluster_adata-G1DNAreplication	YDR098C-B	0.135701	1.00306	0.676459	1	1	1	1	1	1	0.580706	0.259183	1	1	0.375181	1	1	1	0.012141	1.00306	1.00306	1	0.888481	1	0.20707	0.458641	0.793184	1	0.890585	1	0.579746	0.0163153	1.00306	0.847894	1	1.00306	1	1	1	0.965587	1.00306	0.386598	1	1.00306	1.00306	1.00306	0.264128	0.941482	0.786726
Cluster_adata-OAC1	YJL200C	1	1.00076	0.997015	1	1	1	1	1	1	1	1	1	1	0.289001	1	1	1	1	1.00076	1.00076	1	0.870135	1	1	1	0.241989	1	1	1	1	1	1.00076	1	1	1.00076	1	0.0807998	1	0.927149	1.00076	0.597125	1	1.00076	1.00076	1.00076	0.835188	0.787027	1
Cluster_adata-Respiration	YGL188C	0.508881	1.00797	0.738797	0.338844	1	0.47152	1.00003	1	1	0.199625	0.000234671	0.599255	0.369893	0.861494	0.799294	1	1	1	1.00797	1.00797	1	0.858838	1	0.898494	0.795925	0.267399	0.476355	0.976245	1	0.165564	0.00943599	1.00797	0.474741	1	1.00797	1	1	1	0.45637	1.00797	0.585311	0.686395	1.00797	1.00797	1.00797	0.817062	0.789302	0.52462
Cluster_adata-RET3	YKL162C-A	0.417111	1.00667	0.798488	1	1	1	1.00002	1	1	0.596544	0.178623	0.535338	0.320992	0.303427	1	1	1	1	1.00667	1.00667	0.045445	0.950432	1	0.85301	1	0.776118	1	0.264169	1	0.102465	0.769384	1.00667	0.749827	1	1.00667	1	0.519223	0.0579474	0.518145	1.00667	0.364438	0.621657	1.00667	1.00667	1.00667	0.0689247	0.678472	0.839535
Cluster_adata-Secretion	YDR372C	0.708568	1.00563	0.487946	1	1	0.847782	1.00002	1	1	0.879807	0.417427	0.132019	0.279202	0.701532	1	1	1	1	1.00563	1.00563	1	0.623504	1	0.468938	1	0.588301	1	0.982788	1	0.796362	0.639579	1.00563	0.398484	1	1.00563	0.0384953	1	1	0.573464	1.00563	0.532786	0.560446	1.00563	1.00563	1.00563	0.85248	0.764312	0.94138
Cluster_adata-TRP4	YOR184W	1	1.0028	0.953732	1	0.176956	1	1	1	0.038476	0.0783576	0.502649	1	1	0.105791	1	1	1	1	1.0028	1.0028	1	0.532133	1	0.554962	0.014903	0.00666018	1	1	1	0.175458	0.360305	1.0028	0.488878	1	1.0028	1	1	1	0.757573	1.0028	0.133397	1	1.0028	1.0028	1.0028	0.812166	0.992734	0.390122
Cluster_adata-TUB	YBR162C	0.0822651	1.00229	0.745985	1	1	0.536412	1	1	1	1	0.765278	1	1	0.640873	0.0717551	1	1	1	1.00229	1.00229	1	0.668273	1	1	1	0.125343	0.170797	0.462441	1	1	0.855628	1.00229	0.756295	1	1.00229	1	1	1	0.980298	1.00229	0.431188	1	1.00229	1.00229	1.00229	0.85305	0.852324	1
Cluster_ADR1	YAL017W	1	1.00409	0.59366	1	1	1	1.00001	1	0.0555066	0.467009	0.0760593	1	1	0.525667	0.562742	0.208473	1	1	1.00409	1.00409	1	0.263885	1	0.315078	0.187788	0.408356	1	0.947754	1	0.685405	0.845056	1.00409	1	0.0477579	1.00409	1	0.362432	1	0.667582	1.00409	0.410971	1	1.00409	1.00409	1.00409	0.993691	0.994461	0.872719
Cluster_ARG80	YBR275C	0.568236	1.00383	0.918675	1	1	0.118412	1.00001	0.184266	1	1	0.910864	1	1	0.213164	0.172324	0.196799	1	1	1.00383	1.00383	1	0.307346	1	0.668649	0.169581	0.172435	1	0.745746	1	1	0.146976	1.00383	0.662617	1	1.00383	1	1	1	0.994525	1.00383	0.579289	0.428757	1.00383	1.00383	1.00383	0.989797	0.678426	0.855179
Cluster_ARG81	YDR042C	1	1.00306	0.676459	1	1	0.0685238	1	0.0107664	1	0.870145	0.551342	1	1	0.130302	0.462109	0.160755	1	1	1.00306	1.00306	1	0.20821	1	0.586588	0.11728	0.00278925	1	0.624289	1	1	0.417863	1.00306	0.537244	0.0360186	1.00306	1	1	1	0.997205	1.00306	0.973784	0.360954	1.00306	1.00306	1.00306	0.992024	0.766464	1
Cluster_Arginine	YER069W	1	1.0028	0.698889	1	1	0.225451	1	0.00904953	1	0.0783576	0.502649	1	1	0.334368	1	1	1	1	1.0028	1.0028	1	0.251635	1	0.180558	0.100926	0.103145	1	0.868394	1	0.548215	0.360305	1.0028	1	0.0330631	1.0028	1	1	1	0.757573	1.0028	0.579676	0.336622	1.0028	1.0028	1.0028	0.986532	0.992734	0.75737
Cluster_ARO80	YDR289C	1	1.00255	0.722056	1	1	0.574415	1	1	1	0.817433	0.450663	1	1	0.679547	1	1	1	1	1.00255	1.00255	0.124634	0.302634	1	1	0.400261	0.669729	1	0.84171	1	1	0.603896	1.00255	0.437457	1	1.00255	1	0.245041	1	0.776962	1.00255	0.508388	0.311371	1.00255	1.00255	1.00255	0.737653	0.964236	0.109815
Cluster_ASH1	YBL029W	1	1.00486	0.538234	1	1	1	1.00001	1	1	0.588795	0.797604	1	1	0.621398	0.625709	0.242501	1	1	1.00486	1.00486	0.223693	0.954788	1	0.753371	0.243654	0.903226	1	0.970005	1	0.74687	0.741082	1.00486	0.293075	1	1.00486	1	0.0144821	1	0.618754	1.00486	0.206762	0.508173	1.00486	1.00486	1.00486	0.187376	0.82546	0.18882
Cluster_Asparagine	YPR145W	1	1.00025	0.967996	1	1	1	1	1	1	1	1	1	1	0.107442	1	1	1	1	1.00025	1.00025	1	0.774194	1	1	0.0497841	0.320295	1	1	1	1	1	1.00025	1	1	1.00025	1	1	1	0.975108	1.00025	1	1	1.00025	1.00025	1.00025	1	0.923292	1
Cluster_Autophagy	YNL223W	1	1.00229	0.745985	1	1	0.536412	1	1	1	0.783543	0.765278	1	1	0.640873	0.371797	0.123124	1	1	1.00229	1.00229	1	0.0996519	1	1	1	0.317854	1	0.181549	1	1	0.543506	1.00229	1	1	1.00229	1	1	1	0.796843	1.00229	0.934769	1	1.00229	1.00229	1.00229	0.38228	0.97349	0.686015
Cluster_AZF1	YJL148W	1	1.00357	0.928053	1	1	0.100546	1.00001	0.173094	1	0.377653	0.142421	0.337716	1	0.796906	0.515015	0.184957	1	1	1.00357	1.00357	0.0140694	0.356004	1	1	0.511365	0.482309	1	0.426664	1	0.254229	0.526734	1.00357	0.624143	1	1.00357	1	1	1	0.954052	1.00357	0.292314	1	1.00357	1.00357	1.00357	0.45873	0.32652	0.078271
Cluster_BAS1	YAL044C	1	1.00306	0.676459	1	1	0.256837	1	0.150299	1	0.580706	0.855326	1	1	1	0.462109	1	1	1	1.00306	1.00306	0.147666	0.20821	1	1	0.11728	0.331418	1	0.624289	1	0.201378	0.924346	1.00306	0.247051	1	1.00306	1	0.286374	1	0.738663	1.00306	0.862043	0.360954	1.00306	1.00306	1.00306	0.477626	0.383232	0.786726
Cluster_Biotin	YGR286C	1	1.00229	0.968428	0.11289	1	1	1	1	1	1	1	1	1	0.250913	0.371797	0.123124	1	1	1.00229	1.00229	1	0.668273	1	1	0.368763	0.125343	1	0.462441	1	1	0.543506	1.00229	0.383336	1	1.00229	1	1	1	0.796843	1.00229	0.431188	1	1.00229	1.00229	1.00229	0.38228	0.487215	0.297397
Cluster_CAD1	YBL008W	1	1.00255	0.722056	0.124634	1	1	1	1	1	0.817433	1	0.254855	1	0.679547	0.086803	1	1	1	1.00255	1.00255	1	0.829687	1	1	0.400261	0.979065	0.187896	0.228745	1	0.514328	0.301945	1.00255	0.437457	1	1.00255	1	1	1	0.776962	1.00255	0.780975	1	1.00255	1.00255	1.00255	0.902506	0.449756	1
Cluster_CBF1	YAL026C	0.489128	1.00306	0.676459	1	0.191421	0.641355	1	1	1	0.580706	0.551342	0.297496	1	1	1	1	1	1	1.00306	1.00306	1	0.46876	1	0.586588	0.458641	0.014402	1	0.327775	1	1	0.70606	1.00306	0.537244	1	1.00306	1	1	1	0.965587	1.00306	0.973784	1	1.00306	1.00306	1.00306	0.477626	0.383232	0.434461
Cluster_CHA4	YJL148W	1	1.00357	0.633719	1	0.219604	0.319573	1.00001	1	1	0.667372	1	0.337716	1	1	0.515015	0.184957	1	1	1.00357	1.00357	0.170104	0.60742	1	0.643279	0.511365	0.875531	1	0.426664	1	0.254229	0.950841	1.00357	1	1	1.00357	0.0246467	1	1	0.702232	1.00357	0.292314	0.40699	1.00357	1.00357	1.00357	0.45873	0.707671	0.835228
Cluster_CIN5	YAL037W	0.691721	1.00537	0.856062	1	1	0.522179	1.00001	1	1	0.0346999	0.841604	0.122235	0.268366	0.90868	0.285348	1	1	1	1.00537	1.00537	1	0.997308	1	0.444615	0.658768	0.852591	0.0682242	0.890817	1	0.176109	0.0354442	1.00537	0.605703	1	1.00537	0.0367735	1	1	0.588184	1.00537	0.157758	1	1.00537	1.00537	1.00537	0.0134861	0.513107	0.473792
Cluster_CRZ1	YJR001W	0.489128	1.00306	0.676459	1	1	1	1	1	1	0.103568	0.259183	0.0453901	1	0.744872	1	1	1	1	1.00306	1.00306	1	0.992125	1	1	0.458641	0.331418	1	1	1	0.201378	0.924346	1.00306	0.847894	1	1.00306	1	1	1	0.738663	1.00306	0.181668	1	1.00306	1.00306	1.00306	0.0362597	0.766464	0.168426
Cluster_CUP9	YPL198W	1	1.00153	0.999986	1	1	0.400886	1	1	1	1	0.619335	0.16173	1	1	1	1	1	1	1.00153	1.00153	1	0.592108	1	0.356804	1	0.901566	1	1	1	1	0.328154	1.00153	1	1	1.00153	1	1	1	0.991381	1.00153	0.187671	1	1.00153	1.00153	1.00153	0.838613	0.928428	1
Cluster_DAL81	YPR145W	1	1.00306	0.676459	1	1	0.641355	1	1	1	0.870145	0.0893469	1	1	0.744872	0.11929	0.160755	1	1	1.00306	1.00306	1	0.722252	1	0.586588	1	0.331418	1	0.327775	1	0.579746	0.417863	1.00306	0.0830948	1	1.00306	1	1	1	0.965587	1.00306	0.862043	1	1.00306	1.00306	1.00306	0.477626	0.383232	0.786726
Cluster_DAL82	YBR003W	0.214854	1.00409	0.908944	0.191961	1	1	1.00001	1	1	0.0280347	0.432303	0.375653	1	0.525667	1	1	1	1	1.00409	1.00409	1	0.951297	1	0.315078	1	0.805884	1	0.519942	1	0.30734	0.374996	1.00409	0.697858	1	1.00409	1	1	1	0.993382	1.00409	0.635395	0.449731	1.00409	1.00409	1.00409	0.639198	0.970461	0.302746
Cluster_DIG1	YBL016W	1	1.00306	0.676459	1	1	0.641355	1	0.150299	1	0.870145	0.855326	1	0.163351	0.375181	1	1	1	1	1.00306	1.00306	0.147666	0.965883	1	0.586588	0.11728	1	1	0.890585	1	0.579746	0.924346	1.00306	0.537244	1	1.00306	1	1	1	0.738663	1.00306	0.386598	1	1.00306	1.00306	1.00306	0.00804609	0.766464	0.168426
Cluster_DOT6	YAR007C	0.491276	1.00771	0.930618	1	1	0.226844	1.00003	0.3351	1	0.869541	0.950593	0.587211	1	0.967395	0.0611144	0.355414	1	1	1.00771	1.00771	1	0.298427	1	0.890688	0.185636	0.891799	0.125735	0.0204593	1	0.886097	0.0493126	1.00771	0.444707	0.0878213	1.00771	1	0.570639	1	0.829332	1.00771	0.92447	0.0948828	1.00771	1.00771	1.00771	0.933654	0.317524	0.144973
Cluster_DrugResistance	YHR064C
Cluster_Endocytosis	YNL084C	0.459676	1.0028	0.698889	1	1	1	1	1	1	0.240082	0.216724	1	0.150806	1	1	1	1	1	1.0028	1.0028	1	0.979004	1	1	1	0.489889	1	0.57487	1	0.175458	0.658027	1.0028	0.488878	1	1.0028	1	1	1	0.757573	1.0028	0.133397	1	1.0028	1.0028	1.0028	0.607254	0.415168	0.0345026
Cluster_FattyAcid	YBR041W	0.138775	1.00615	0.45704	1	0.346629	0.312579	1.00002	1	1	0.317196	0.134188	0.507029	0.300403	1	0.711236	1	1	1	1.00615	1.00615	0.0392418	0.846216	1	0.82957	0.337419	0.924096	0.393715	0.794402	1	0.231314	0.961464	1.00615	0.697999	1	1.00615	0.041931	0.0273769	1	0.88109	1.00615	0.0707396	1	1.00615	1.00615	1.00615	0.0662342	0.440228	0.0604343
Cluster_FHL1	YBL072C	0.939945	1.01294	0.194612	0.140603	0.0562625	0.788909	1.00008	1	1	0.378004	0.774236	1	1	0.80116	0.242022	0.51992	1	1	1.01294	1.01294	1	0.861902	1	0.879599	0.457358	0.144202	0.274911	0.208394	1	0.266325	0.3694	1.01294	0.945515	1	1.01294	1	0.405403	1	0.872945	1.01294	0.563211	0.275838	1.01294	1.01294	1.01294	0.722893	0.818648	0.398947
Cluster_FKH1	YBL082C	1	1.00255	0.722056	1	1	0.574415	1	1	1	0.195975	0.0482544	0.254855	1	0.292808	1	1	1	1	1.00255	1.00255	1	0.94722	1	0.520925	1	0.405124	1	0.84171	1	0.15014	1	1.00255	0.791722	1	1.00255	1	0.245041	1	0.776962	1.00255	0.251055	1	1.00255	1.00255	1.00255	0.49981	0.824346	0.344292
Cluster_FKH2	YAL024C	0.436181	1.00693	0.414285	1	0.380595	0.900918	1.00002	1	1	0.627776	0.37317	1	1	1	0.397126	0.326374	1	0.0271614	1.00693	1.00693	0.302457	0.936631	1	0.580377	1	0.811443	0.430601	0.856595	1	0.570216	0.795385	1.00693	0.985678	1	1.00693	1	1	1	0.855714	1.00693	0.0298081	0.259469	1.00693	1.00693	1.00693	0.7429	0.115059	0.649362
Cluster_Flavin	YDR487C	0.200401	1.00102	0.877955	1	1	0.289257	1	1	1	1	1	1	1	1	0.186561	1	1	1	1.00102	1.00102	1	0.359091	1	1	1	0.78671	0.0798205	0.521315	1	1	0.576648	1.00102	0.465826	1	1.00102	1	1	1	0.904053	1.00102	1	1	1.00102	1.00102	1.00102	0.909676	0.726609	1
Cluster_Flocculation	YAR050W	1	1.00051	0.937008	1	1	0.156906	1	1	1	1	1	1	0.0292507	1	1	1	1	1	1.00051	1.00051	1	0.949056	1	1	1	1	1	1	1	1	0.349266	1.00051	1	1	1.00051	1	1	1	0.950829	1.00051	1	0.0718233	1.00051	1.00051	1.00051	0.699335	0.85245	1
Cluster_FZF1	YJL148W	1	1.00229	0.745985	1	1	0.536412	1	1	1	1	0.395718	0.232583	1	0.250913	1	1	1	1	1.00229	1.00229	1	0.8767	1	1	0.368763	0.838013	1	0.809625	1	1	0.543506	1.00229	0.130181	1	1.00229	1	0.223493	1	0.796843	1.00229	0.934769	1	1.00229	1.00229	1.00229	0.85305	0.487215	1
Cluster_GAL4	YBR017C	0.243908	1.00127	0.849828	1	1	1	1	1	1	1	0.552802	0.1367	1	0.433697	1	1	1	1	1.00127	1.00127	1	0.683762	1	1	1	1	1	0.601887	1	1	0.248989	1.00127	0.155617	1	1.00127	1	1	1	0.881526	1.00127	0.11573	1	1.00127	1.00127	1.00127	1	0.670816	1
Cluster_Galactose	YBR018C	1	1.00051	0.937008	1	1	1	1	1	1	1	1	1	1	0.203365	1	1	1	1	1.00051	1.00051	1	0.599331	1	0.136727	1	1	1	0.308058	1	1	0.0373231	1.00051	1	1	1.00051	1	1	1	0.950829	1.00051	1	1	1.00051	1.00051	1.00051	1	0.85245	1
Cluster_GAT1	YAL013W	1	1.0046	0.556114	1	1	1	1.00001	1	1	0.306205	0.11641	1	1	1	1	1	1	1	1.0046	1.0046	0.213254	0.39406	1	1	0.601971	0.345733	1	0.963909	0.0750924	0.727842	0.705475	1.0046	0.49649	1	1.0046	1	1	1	0.634624	1.0046	0.968713	1	1.0046	1.0046	1.0046	0.614142	0.990433	0.0565069
Cluster_GAT3	YDL082W	1	1.00127	0.990462	1	1	1	1	1	1	0.57247	1	1	1	1	1	1	1	1	1.00127	1.00127	1	0.683762	1	1	1	1	1	1	1	1	0.248989	1.00127	0.543379	1	1.00127	1	1	1	0.994159	1.00127	0.780338	1	1.00127	1.00127	1.00127	0.950509	0.996022	1
Cluster_GCN4	YBR043C	1	1.00589	0.833435	1	1	0.572352	1.00002	0.00337339	1	0.720698	0.452861	1	0.28988	0.455917	1	1	1	1	1.00589	1.00589	1	0.202394	1	0.492618	0.00468944	0.168778	1	0.556874	1	0.482816	0.139167	1.00589	0.867359	0.0679869	1.00589	1	0.132001	1	0.559109	1.00589	0.757714	0.0496905	1.00589	1.00589	1.00589	0.888474	0.463686	0.948492
Cluster_GCR1	YDR240C	0.459676	1.0028	0.953732	1	1	1	1	1	1	0.531519	0.502649	1	1	0.714065	0.433541	1	1	1	1.0028	1.0028	1	0.777662	1	1	1	0.256784	0.204647	0.277841	1	0.548215	0.658027	1.0028	0.822006	1	1.0028	1	1	0.0248919	0.757573	1.0028	0.964472	1	1.0028	1.0028	1.0028	0.812166	0.415168	0.75737
Cluster_GCR2	YDR240C	1	1.00306	0.676459	1	1	0.256837	1	1	1	0.580706	0.551342	1	1	0.744872	1	1	1	1	1.00306	1.00306	1	0.46876	0.0535783	0.20707	0.458641	0.569124	1	0.327775	1	1	0.70606	1.00306	0.847894	1	1.00306	1	1	1	0.965587	1.00306	0.644035	0.360954	1.00306	1.00306	1.00306	0.992024	0.383232	0.786726
Cluster_GeneralTFs	YKL058W	0.739561	1.00615	0.8219	1	0.346629	0.312579	1.00002	1	1	0.983252	0.891495	0.507029	1	0.484852	0.0298902	0.0463719	1	1	1.00615	1.00615	1	0.846216	0.104437	0.00543327	0.707495	0.210511	0.0862233	0.378146	1	1	0.709741	1.00615	0.467528	1	1.00615	1	1	1	0.88109	1.00615	0.907673	0.218346	1.00615	1.00615	1.00615	0.916816	0.893074	0.954743
Cluster_GLN3	YJL148W	0.591794	1.00409	0.59366	0.191961	1	0.380974	1.00001	1	1	0.934342	0.432303	0.0765954	1	0.242915	0.562742	0.208473	1	1	1.00409	1.00409	1	0.715522	1	0.315078	0.558977	0.927376	1	0.276279	1	1	0.374996	1.00409	1	1	1.00409	1	1	1	0.941318	1.00409	0.410971	0.0189124	1.00409	1.00409	1.00409	0.639198	0.994461	0.592086
Cluster_Glutamate	YOR375C
Cluster_Glutathione	YPR035W	0.200401	1.00102	0.877955	1	1	0.289257	1	1	1	1	1	1	1	1	0.186561	0.0566877	1	1	1.00102	1.00102	1	0.778444	1	1	1	0.78671	1	0.016565	1	1	0.576648	1.00102	1	1	1.00102	1	1	1	0.996438	1.00102	0.280991	1	1.00102	1.00102	1.00102	0.243531	0.726609	1
Cluster_Glycerol	YIL053W	1	1.00127	0.849828	1	1	1	1	1	1	0.0296533	1	1	1	1	1	1	1	1	1.00127	1.00127	1	0.920467	1	1	1	0.513169	1	1	1	0.0419368	0.658563	1.00127	1	1	1.00127	1	1	1	0.881526	1.00127	1	0.170063	1.00127	1.00127	1.00127	0.13269	0.670816	0.0144724
Cluster_Glycogen	YOR178C	0.200401	1.00102	0.877955	1	1	1	1	1	1	0.493226	1	1	1	1	1	1	1	1	1.00102	1.00102	1	0.778444	1	1	0.184818	0.78671	1	0.521315	1	0.250733	0.576648	1.00102	0.465826	1	1.00102	1	1	1	0.996438	1.00102	1	1	1.00102	1.00102	1.00102	0.611724	0.968279	0.0738338
Cluster_GTS1	YBR273C	1	1.00434	0.574583	1	1	1	1.00001	1	1	1	0.0951449	1	1	0.855786	0.209456	0.219979	1	1	1.00434	1.00434	1	0.443301	1	0.341817	0.581022	0.142694	0.298219	0.317232	1	1	0.218984	1.00434	0.225003	0.0506722	1.00434	1	1	1	0.992107	1.00434	0.861144	1	1.00434	1.00434	1.00434	0.856522	0.256751	0.888138
Cluster_HAL9	YER001W	1	1.0028	0.995625	1	1	0.054598	1	0.138671	0.038476	0.846025	0.502649	0.276487	1	0.714065	0.433541	0.148391	1	1	1.0028	1.0028	1	0.532133	1	0.554962	0.430194	0.256784	1	0.868394	1	1	0.360305	1.0028	0.488878	1	1.0028	1	0.265996	1	0.970857	1.0028	0.579676	1	1.0028	1.0028	1.0028	0.812166	0.953549	1
Cluster_HAP2	YJL148W	0.489128	1.00306	0.676459	1	1	0.641355	1	1	1	0.580706	0.0228396	1	1	0.130302	1	1	1	1	1.00306	1.00306	1	0.46876	1	0.586588	1	0.331418	1	0.890585	1	0.579746	0.0636874	1.00306	0.247051	1	1.00306	1	0.286374	1	0.738663	1.00306	0.386598	1	1.00306	1.00306	1.00306	0.959069	0.941482	1
Cluster_HAP3	YBR039W	0.673905	1.00512	0.86711	0.233997	1	0.495658	1.00001	1	1	0.843293	0.064289	1	1	0.0556281	1	1	1	1	1.00512	1.00512	1	0.855861	1	0.0485079	0.640794	0.47046	1	0.678289	1	1	0.173886	1.00512	0.571078	1	1.00512	1	0.43045	1	0.603277	1.00512	0.250844	0.164722	1.00512	1.00512	1.00512	0.873717	0.539016	0.924082
Cluster_HAP4	YBL045C	1	1.00589	0.999344	1	1	0.289449	1.00002	1	1	0.284445	0.000889798	1	0.28988	0.455917	1	1	1	1	1.00589	1.00589	1	0.578361	1	0.492618	1	0.299245	1	0.985698	1	0.482816	0.00181642	1.00589	0.233133	1	1.00589	1	0.476698	1	0.981542	1.00589	0.757714	1	1.00589	1.00589	1.00589	0.888474	0.972592	0.78491
Cluster_HAP5	YBR039W	1	1.00383	0.613365	1	1	0.350521	1.00001	1	1	1	0.389658	1	0.199904	0.0687806	0.172324	0.196799	1	1	1.00383	1.00383	1	0.76357	1	0.084938	1	0.339992	0.268305	0.745746	1	1	0.052456	1.00383	0.161939	1	1.00383	1	1	1	0.68469	1.00383	0.351418	1	1.00383	1.00383	1.00383	0.882551	0.678426	0.855179
Cluster_Heme	YDR232W	1	1.00102	0.999875	1	1	1	1	0.0527902	1	0.493226	0.474662	1	1	1	1	1	1	1	1.00102	1.00102	1	0.778444	1	1	0.184818	0.78671	1	1	1	1	0.0246349	1.00102	0.465826	1	1.00102	1	1	1	0.904053	1.00102	1	1	1.00102	1.00102	1.00102	0.909676	0.726609	1
Cluster_HIR1	YAR002W	1	1.00255	0.961349	1	1	0.0062016	1	0.126887	1	0.817433	0.800236	1	1	0.679547	1	1	1	1	1.00255	1.00255	1	0.599096	1	1	0.400261	0.669729	1	0.84171	1	1	0.603896	1.00255	0.437457	1	1.00255	1	1	1	0.975768	1.00255	0.508388	0.311371	1.00255	1.00255	1.00255	0.902506	0.449756	1
Cluster_HIR2	YBR010W	1	1.00204	0.770701	1	1	1	1	1	1	0.743374	0.724216	0.209651	1	0.000594747	0.338459	1	1	1	1.00204	1.00204	1	0.737749	1	1	0.33562	0.782976	1	0.40002	1	0.43877	1	1.00204	1	1	1.00204	0.0141483	1	1	0.817227	1.00204	0.349915	1	1.00204	1.00204	1.00204	0.938125	0.527783	1
Cluster_Histidine	YER055C	1	1.00204	0.974925	1	1	1	1	1	0.0281212	0.743374	0.724216	1	0.11205	0.597544	1	1	1	1	1.00204	1.00204	1	0.430004	1	0.444875	0.0566307	0.232293	1	1	1	1	0.820948	1.00204	0.714856	1	1.00204	1	0.201336	1	0.817227	1.00204	0.911623	0.257969	1.00204	1.00204	1.00204	0.938125	0.527783	1
Cluster_HMS1	YBR133C	1	1.00306	0.945618	1	1	0.256837	1	1	1	0.285586	0.259183	0.297496	1	0.375181	1	1	1	0.012141	1.00306	1.00306	1	0.46876	1	0.586588	1	0.935574	1	0.12804	1	0.579746	0.70606	1.00306	0.847894	1	1.00306	1	0.286374	1	0.965587	1.00306	0.386598	0.360954	1.00306	1.00306	1.00306	0.477626	0.766464	0.786726
Cluster_HSF1	YAL003W	0.591794	1.00409	0.908944	1	1	0.745373	1.00001	1	1	0.231891	0.432303	0.0100553	1	0.0223954	1	1	1	1	1.00409	1.00409	1	0.869275	1	1	1	0.619427	1	0.519942	1	0.0952028	0.968065	1.00409	0.00452323	1	1.00409	1	1	1	0.667582	1.00409	0.220401	0.449731	1.00409	1.00409	1.00409	0.806505	0.64949	0.872719
Cluster_IME4	YAL018C	1	1.0028	0.698889	1	1	1	1	1	0.038476	1	0.502649	1	1	1	1	1	1	1	1.0028	1.0028	1	0.777662	1	1	0.430194	1	1	0.868394	1	1	0.906155	1.0028	0.0622952	1	1.0028	1	1	1	0.970857	1.0028	0.825708	0.336622	1.0028	1.0028	1.0028	0.986532	0.953549	1
Cluster_INO2	YBR029C	1	1.00409	0.59366	0.191961	0.246818	0.13735	1.00001	1	1	1	0.432303	0.375653	1	0.838347	0.190767	1	1	1	1.00409	1.00409	1	0.263885	1	0.69222	0.558977	0.408356	0.0416322	0.519942	0.0670188	1	0.623311	1.00409	0.19266	1	1.00409	1	1	1	0.941318	1.00409	0.830306	1	1.00409	1.00409	1.00409	0.917117	0.278177	0.592086
Cluster_INO4	YAL054C	0.568236	1.00383	0.613365	1	1	0.118412	1.00001	1	1	1	0.676542	1	1	0.818805	1	1	1	1	1.00383	1.00383	1	0.550639	1	0.668649	0.535778	0.75927	1	0.937145	1	1	0.817337	1.00383	0.662617	1	1.00383	1	0.0630785	1	0.68469	1.00383	0.933325	1	1.00383	1.00383	1.00383	0.743765	0.301384	0.855179
Cluster_InvasiveGrowth	YPL049C	1	1.00127	0.849828	1	1	0.347447	1	1	1	0.57247	1	1	1	0.433697	1	1	1	1	1.00127	1.00127	1	0.277924	1	1	1	0.855095	1	1	1	1	0.248989	1.00127	1	1	1.00127	1	1	1	0.881526	1.00127	0.780338	1	1.00127	1.00127	1.00127	0.13269	0.670816	0.474398
Cluster_Isoleucine	YJR148W	1	1.00153	0.985991	1	1	1	1	1	1	0.639339	0.220132	1	0.0852521	1	0.266411	1	1	1	1.00153	1.00153	1	0.86707	1	0.356804	0.264052	0.622739	1	0.668914	1	0.351507	0.0906591	1.00153	1	1	1.00153	1	1	1	0.859555	1.00153	0.492912	0.200457	1.00153	1.00153	1.00153	0.257781	0.928428	1
Cluster_IXR1	YDR472W	1	1.00229	0.968428	1	1	0.536412	1	1	1	0.422019	0.395718	1	1	1	0.371797	1	1	1	1.00229	1.00229	1	0.361927	1	0.484295	1	0.317854	1	0.809625	1	0.477909	0.855628	1.00229	1	1	1.00229	1	1	1	0.796843	1.00229	0.431188	0.285165	1.00229	1.00229	1.00229	0.962432	0.852324	1
Cluster_LEU3	YOR001W	1	1.00255	0.961349	1	1	1	1	1	1	0.817433	0.450663	0.254855	1	1	0.403463	1	1	1	1.00255	1.00255	1	0.599096	1	0.154627	0.400261	0.880084	0.187896	0.520865	1	0.514328	0.109093	1.00255	1	1	1.00255	1	1	1	0.975768	1.00255	0.780975	0.049313	1.00255	1.00255	1.00255	0.26475	0.824346	1
Cluster_Leucine	YNL104C	1	1.00051	0.937008	1	1	1	1	1	1	1	1	1	1	1	1	1	1	1	1.00051	1.00051	1	0.949056	1	1	1	1	1	1	1	1	1	1.00051	0.0210034	1	1.00051	1	1	1	0.950829	1.00051	0.45447	1	1.00051	1.00051	1.00051	0.203891	0.85245	1
Cluster_Lysine	YGL154C	1	1.00178	0.980795	1	1	0.449961	1	0.00357658	1	0.30079	0.675985	1	1	0.00352891	1	1	1	1	1.00178	1.00178	1	0.949795	1	1	0.0438857	0.399308	1	1	1	1	0.77795	1.00178	0.666384	1	1.00178	1	0.0006664	1	0.838127	1.00178	0.880276	0.229746	1.00178	1.00178	1.00178	0.899312	0.571716	0.593731
Cluster_MAC1	YJL148W	1	1.00255	0.722056	1	1	0.574415	1	1	1	1	1	0.254855	1	0.292808	0.403463	0.135848	1	1	1.00255	1.00255	1	0.0770983	1	1	1	0.405124	0.187896	0.228745	1	1	0.883598	1.00255	0.791722	1	1.00255	1	0.245041	1	0.975768	1.00255	0.508388	1	1.00255	1.00255	1.00255	0.26475	0.824346	1
Cluster_MAL13	YGR060W	0.635142	1.0046	0.556114	1	0.273096	1	1.00001	0.216899	0.0622401	0.136933	0.771775	0.0941095	0.234887	0.871348	0.605793	1	1	1	1.0046	1.0046	0.0228732	0.796565	1	1	0.010511	0.345733	0.312721	0.831906	1	0.727842	0.889326	1.0046	0.49649	1	1.0046	1	1	1	0.634624	1.0046	0.165957	0.489412	1.0046	1.0046	1.0046	0.427483	0.844729	0.372444
Cluster_MAL33	YAL013W	0.655065	1.00486	0.538234	1	0.285894	1	1.00001	0.22749	1	0.344306	0.309229	0.428555	0.246211	0.621398	1	1	1	1	1.00486	1.00486	1	0.954788	1	0.753371	0.621878	0.238489	1	1	1	1	0.14391	1.00486	0.7856	1	1.00486	1	1	1	0.618754	1.00486	0.37559	0.151712	1.00486	1.00486	1.00486	0.333812	0.947495	0.687217
Cluster_Maltose	YBR299W	1	1.00332	0.654743	0.158958	1	1	1.00001	1	1	0.890491	0.596572	0.3179	1	0.414928	1	1	1	1	1.00332	1.00332	1	0.665031	1	0.615975	1	0.838858	1	0.669135	1	1	0.939014	1.00332	0.870022	1	1.00332	1	1	1	0.72022	1.00332	0.980657	0.384399	1.00332	1.00332	1.00332	0.909363	0.353745	0.200486
Cluster_ManualAFT1targets	YOR316C	1	1.00076	0.907005	1	1	1	1	1	1	1	1	1	1	1	1	1	1	1	1.00076	1.00076	1	0.988517	1	1	1	0.686089	1	1	1	1	1	1.00076	1	1	1.00076	1	1	1	0.927149	1.00076	0.169158	0.10579	1.00076	1.00076	1.00076	0.427628	0.787027	1
Cluster_ManualG1genes	YIL026C	0.386863	1.01058	0.2617	1	1	0.241134	1.00005	0.017129	1	0.902559	0.878569	1	0.457541	0.454461	0.0526712	0.118084	1	1	1.01058	1.01058	1	0.549498	1	0.951665	0.144794	0.944726	0.0511078	0.24228	0.163335	1	0.832144	1.01058	0.558529	1	1.01058	1	1	1	0.919196	1.01058	0.00147071	0.784694	1.01058	1.01058	1.01058	0.73637	0.613488	1
Cluster_ManualHAP1targets	YLR153C	0.526085	1.00823	0.919003	0.347646	1	0.263529	1.00003	1	1	0.383251	1.5422e-05	1	0.379249	0.455633	0.809468	1	0.000630457	1	1.00823	1.00823	0.347646	0.913637	1	1	0.806166	0.311243	0.487214	0.645095	1	0.663761	0.426214	1.00823	0.504228	1	1.00823	1	0.594265	1	0.811325	1.00823	0.625293	1	1.00823	1.00823	1.00823	0.922034	0.967911	0.760548
Cluster_ManualMethionine	YJR139C	1	1.00383	0.989013	1	1	1	1.00001	1	1	0.422924	0.172662	1	1	0.818805	1	1	1	1	1.00383	1.00383	1	0.307346	1	1	0.535778	0.339992	1	0.937145	1	0.280823	0.576752	1.00383	0.905101	1	1.00383	1	1	1	0.947826	1.00383	0.79376	1	1.00383	1.00383	1.00383	0.743765	0.301384	0.855179
Cluster_ManualM-G1genes	YOR099W	1	1.00051	0.937008	1	1	1	1	1	1	1	1	1	1	1	1	1	1	1	1.00051	1.00051	1	0.599331	1	1	1	0.102533	1	1	1	1	0.349266	1.00051	0.269065	1	1.00051	1	1	1	0.950829	1.00051	1	1	1.00051	1.00051	1.00051	0.203891	0.85245	1
Cluster_ManualYap1Targets	YDL131W	0.358105	1.00589	0.472242	0.00319459	0.060461	0.860302	1.00002	1	0.00284723	0.494241	0.876754	0.49224	1	0.455917	0.69585	1	1	1	1.00589	1.00589	1	0.979426	1	0.492618	0.692075	0.465552	0.380903	0.769179	1	0.0712673	0.466684	1.00589	0.233133	1	1.00589	1	0.476698	0.0514171	0.889273	1.00589	0.394468	1	1.00589	1.00589	1.00589	0.0956839	0.463686	0.537041
Cluster_ManualZAP1targets	YDR284C	0.655065	1.00486	0.999749	1	1	0.803108	1.00001	1	1	1	0.051185	1	0.246211	0.334852	0.625709	1	1	1	1.00486	1.00486	0.223693	0.755756	1	0.394201	0.621878	0.778733	1	0.203665	1	1	0.14391	1.00486	0.53463	0.0564763	1.00486	1	1	1	0.920278	1.00486	0.206762	1	1.00486	1.00486	1.00486	0.511787	0.565671	0.406874
Cluster_ManualZAP1targets-2	YDR284C	0.723124	1.01189	0.985132	1	0.558719	0.526344	1.00007	0.465848	1	0.431054	0.23601	0.743222	0.496754	0.559811	0.681706	1	1	1	1.01189	1.01189	0.122728	0.864279	1	0.224142	0.193943	0.913835	1	0.137437	1	0.0377166	0.543506	1.01189	0.347759	0.131712	1.01189	1	1	1	0.894537	1.01189	0.3023	1	1.01189	1.01189	1.01189	0.207977	0.724424	0.0948278
Cluster_MATa1	YAL022C	1	1.0028	0.698889	1	1	0.609312	1	0.138671	1	1	0.0671778	1	1	1	0.433541	1	1	1	1.0028	1.0028	0.136226	0.0596447	1	0.554962	0.100926	0.911843	0.204647	0.277841	1	1	0.906155	1.0028	0.488878	1	1.0028	1	1	1	0.757573	1.0028	0.964472	1	1.0028	1.0028	1.0028	0.607254	0.795634	0.75737
Cluster_Mating	YNR044W
Cluster_MBP1	YAL062W	0.126214	1.00589	0.833435	1	1	1	1.00002	0.268465	1	0.89496	0.686222	1	1	0.927345	1	1	0.0288853	1	1.00589	1.00589	0.264108	0.751407	1	0.492618	0.692075	0.642004	1	0.342027	1	0.810614	0.992957	1.00589	0.233133	1	1.00589	1	0.132001	1	0.889273	1.00589	0.000448247	0.576613	1.00589	1.00589	1.00589	0.642678	0.743138	0.948492
Cluster_MCM1	YAL040C	0.516982	1.00332	0.654743	0.158958	1	1	1.00001	1	1	0.331678	0.876889	1	1	0.772367	0.136496	1	1	1	1.00332	1.00332	1	0.986222	1	0.615975	1	0.00649646	0.237131	0.669135	1	0.227695	0.939014	1.00332	0.870022	1	1.00332	1	0.306192	1	0.959979	1.00332	0.453892	0.384399	1.00332	1.00332	1.00332	0.909363	0.353745	0.477002
Cluster_MET31	YAL012W	1	1.00255	0.722056	0.124634	0.162236	0.574415	1	1	1	0.195975	0.0482544	1	1	0.679547	1	1	1	1	1.00255	1.00255	1	0.599096	1	0.520925	0.400261	0.405124	1	0.84171	1	0.15014	0.603896	1.00255	0.437457	1	1.00255	1	0.245041	1	0.975768	1.00255	0.251055	1	1.00255	1.00255	1.00255	0.49981	0.824346	0.344292
Cluster_MET4	YPR145W	1	1.0028	0.953732	1	1	0.225451	1	1	1	0.846025	0.502649	1	1	1	1	1	1	1	1.0028	1.0028	1	0.777662	1	0.554962	1	0.103145	1	0.868394	1	1	0.658027	1.0028	0.822006	1	1.0028	1	1	1	0.997865	1.0028	0.964472	1	1.0028	1.0028	1.0028	0.986532	0.415168	0.75737
Cluster_MIG1	YAL011W	0.297101	1.00512	0.86711	1	0.298471	1	1.00001	1	1	0.843293	0.588739	0.445182	0.257369	0.365642	1	1	1	1	1.00512	1.00512	1	0.516524	1	1	0.262478	0.156968	1	0.873713	0.0831003	0.764573	0.773178	1.00512	0.809435	1	1.00512	1	1	1	0.603277	1.00512	0.630512	1	1.00512	1.00512	1.00512	0.414169	0.539016	0.924082
Cluster_Mitochondria	YNL064C	0.265761	1.00849	0.714775	1	0.443391	0.940858	1.00003	0.361801	0.111338	0.413198	0.556115	0.0688044	1	0.277441	0.229321	1	1	1	1.00849	1.00849	1	0.523296	1	0.417711	0.0789892	0.356683	0.497851	0.488305	1	0.908425	0.636328	1.00849	0.533042	1	1.00849	1	0.605591	1	0.802223	1.00849	0.223763	1	1.00849	1.00849	1.00849	0.800061	0.895956	0.366906
Cluster_MitochondrialRPs	YBL090W	0.928831	1.01215	0.214823	1	1	0.543772	1.00007	1	1	0.456404	0.256481	0.397157	0.0311281	0.579666	0.91283	1	1	1	1.01215	1.01215	0.466672	0.496882	0.194787	0.111966	1	0.997945	0.625768	0.826244	0.185015	0.645554	0.571707	1.01215	0.994512	1	1.01215	1	0.734855	1	0.303674	1.01215	0.5936	0.245868	1.01215	1.01215	1.01215	0.104036	0.852483	0.982773
Cluster_MOT3	YBR083W	1	1.0028	0.953732	1	0.176956	0.225451	1	1	1	0.846025	1	1	0.150806	0.714065	1	1	1	1	1.0028	1.0028	1	0.777662	1	1	0.430194	0.103145	1	0.868394	1	0.548215	0.146317	1.0028	0.206062	1	1.0028	1	0.265996	1	0.970857	1.0028	0.318288	0.336622	1.0028	1.0028	1.0028	0.370877	0.953549	0.390122
Cluster_mRNAprocessing	YDR228C	0.768021	1.01906	0.795547	1	1	0.244273	1.00017	1	1	0.724479	0.282663	0.885268	0.664973	0.383788	0.504734	0.285445	1	1	1.01906	1.01906	0.62456	0.128351	1	0.598489	0.886286	0.148703	1	0.23577	1	0.892919	0.779109	1.01906	0.0551925	1	1.01906	0.122882	0.142435	1	0.727209	1.01906	0.831813	0.127114	1.01906	1.01906	1.01906	0.794382	0.330261	0.890031
Cluster_MSS11	YPR001W	1	1.00306	0.945618	1	1	0.641355	1	1	1	0.580706	0.855326	1	1	0.744872	0.11929	0.160755	1	1	1.00306	1.00306	1	0.722252	1	0.586588	1	0.569124	0.221056	0.327775	1	1	0.417863	1.00306	0.847894	1	1.00306	1	1	1	0.738663	1.00306	0.862043	1	1.00306	1.00306	1.00306	0.699846	0.383232	0.786726
Cluster_MTH1	YAL020C	1	1.00306	0.676459	1	1	1	1	1	1	0.103568	0.551342	1	1	1	1	1	1	1	1.00306	1.00306	0.147666	0.965883	1	1	0.458641	0.935574	1	0.890585	1	0.579746	0.417863	1.00306	0.847894	1	1.00306	1	1	1	0.738663	1.00306	0.181668	1	1.00306	1.00306	1.00306	0.113584	0.941482	0.0469525
Cluster_NDD1	YJL148W	1	1.00537	0.504168	1	1	1	1.00001	1	0.0722568	1	0.62328	1	1	0.90868	0.662588	1	1	1	1.00537	1.00537	0.244166	0.823623	1	0.444615	1	0.710139	1	0.890817	0.0870797	1	0.600608	1.00537	0.363329	1	1.00537	1	0.4463	1	0.905147	1.00537	0.297386	1	1.00537	1.00537	1.00537	0.0926626	0.186289	0.242277
Cluster_NRG1	YAL022C	1	1.00229	0.968428	1	1	1	1	1	1	0.783543	0.765278	1	1	1	1	1	1	1	1.00229	1.00229	0.11289	0.668273	1	1	0.368763	0.838013	1	1	1	1	0.855628	1.00229	0.383336	1	1.00229	1	1	1	0.796843	1.00229	0.187369	1	1.00229	1.00229	1.00229	0.642516	0.487215	1
Cluster_NuclearProteinTargetting	YIL063C	0.792047	1.00719	0.400935	1	1	0.404743	1.00002	1	1	0.947396	0.228068	0.562035	1	0.819743	0.765414	1	1	1	1.00719	1.00719	1	0.839152	1	0.600506	1	0.565947	0.442397	0.0842643	0.114484	0.868275	0.653856	1.00719	0.0402984	1	1.00719	1	1	1	0.847017	1.00719	0.988164	1	1.00719	1.00719	1.00719	0.944817	0.635177	0.868636
Cluster_PDR1	YBR040W	0.360791	1.00204	0.770701	1	1	1	1	0.102843	1	1	0.338366	1	1	1	1	1	1	1	1.00204	1.00204	1	0.430004	1	0.444875	0.33562	0.499516	1	0.40002	1	1	0.820948	1.00204	0.32708	1	1.00204	1	1	1	0.984426	1.00204	0.911623	1	1.00204	1.00204	1.00204	1	0.981281	0.250005
Cluster_PentosePhosphate	YGR256W	1	1.00153	0.822596	0.0767241	1	1	1	1	0.0211606	1	0.619335	1	1	0.494619	0.266411	1	1	1	1.00153	1.00153	1	0.86707	1	1	0.264052	0.901566	0.117337	0.668914	1	1	0.724645	1.00153	1	1	1.00153	1	1	1	0.859555	1.00153	0.837824	1	1.00153	1.00153	1.00153	0.0701441	0.619293	1
Cluster_Peroxisome	YLR191W	0.516982	1.00332	0.937046	1	1	1	1.00001	1	1	0.890491	0.876889	0.3179	1	0.414928	0.489243	1	1	1	1.00332	1.00332	1	0.851	1	0.0592269	1	0.209616	0.237131	0.669135	1	0.609083	0.939014	1.00332	0.582357	1	1.00332	1	1	1	0.959979	1.00332	0.701078	1	1.00332	1.00332	1.00332	0.775995	0.737075	1
Cluster_PHD1	YBR158W	1	1.00409	0.59366	1	1	1	1.00001	1	1	0.738975	1	1	1	0.838347	0.190767	0.208473	1	1	1.00409	1.00409	1	0.263885	1	1	1	0.805884	0.283416	0.276279	1	0.685405	0.374996	1.00409	0.697858	1	1.00409	1	1	1	0.667582	1.00409	0.635395	1	1.00409	1.00409	1.00409	0.126346	0.880983	1
Cluster_PHO4	YCL035C	0.395606	1.00229	0.968428	1	1	1	1	1	1	0.783543	1	1	1	1	1	1	1	1	1.00229	1.00229	1	0.8767	1	0.484295	1	0.838013	1	0.809625	1	1	0.855628	1.00229	0.756295	1	1.00229	1	1	1	0.796843	1.00229	0.431188	1	1.00229	1.00229	1.00229	0.642516	0.487215	0.686015
Cluster_Phospholipid	YDR497C	0.655065	1.00486	0.538234	1	1	0.199324	1.00001	1	1	0.344306	0.051185	1	0.246211	0.885234	0.625709	1	1	1	1.00486	1.00486	1	0.565607	1	0.753371	1	0.118639	0.326926	0.64266	1	0.385336	0.741082	1.00486	0.293075	0.0564763	1.00486	1	1	1	0.618754	1.00486	0.772664	1	1.00486	1.00486	1.00486	0.333812	0.82546	0.687217
Cluster_Polyamine	YKL184W	1	1.00102	0.877955	1	1	1	1	1	1	0.493226	1	1	1	0.36545	1	1	1	1	1.00102	1.00102	1	0.778444	1	1	1	0.78671	1	0.521315	1	1	1	1.00102	1	1	1.00102	1	1	1	0.904053	1.00102	0.702504	0.138521	1.00102	1.00102	1.00102	0.611724	0.968279	1
Cluster_primig-EarlySpo	YML102C-a	0.397723	1.00641	0.992491	1	1	0.618595	1.00002	1	1	0.985884	0.310274	0.521391	1	0.51303	0.360558	1	1	1	1.00641	1.00641	0.0423001	0.672048	1	1	0.125332	0.736121	0.406266	0.414211	1	0.836205	0.888062	1.00641	0.980363	1	1.00641	1	1	1	0.872762	1.00641	0.491562	0.607198	1.00641	1.00641	1.00641	0.311574	0.417628	0.356265
Cluster_primig-LateSpo	YPR077C	0.231881	1.02421	0.429756	0.709947	0.807173	0.88323	0.0236467	0.716816	0.282218	0.872073	0.624394	0.501803	0.748819	0.535195	0.316256	0.0430548	1	1	1.02421	1.02421	0.344208	0.0145356	1	0.791999	0.680706	0.746453	0.569825	0.0278929	1	0.960575	0.315981	1.02421	0.353432	0.247344	1.02421	1	0.730168	1	0.804993	1.02421	0.449451	0.118799	1.02421	1.02421	1.02421	0.995142	0.72837	0.939762
Cluster_primig-MidSpo	YOR161C	1	1.00719	0.774745	0.311734	1	0.404743	1.00002	0.316695	1	0.657422	0.404714	0.193757	1	0.0724539	0.765414	1	1	1	1.00719	1.00719	1	0.548393	1	0.600506	0.409976	0.405668	1	0.717185	1	0.126186	0.288729	1.00719	0.0402984	1	1.00719	1	1	1	0.847017	1.00719	0.45524	0.649008	1.00719	1.00719	1.00719	0.370554	0.941389	0.243331
Cluster_Proline	YER023W	1	1.00076	0.907005	1	1	1	1	1	1	1	1	1	1	1	1	1	1	1	1.00076	1.00076	1	0.988517	1	1	1	0.686089	1	1	1	1	0.475113	1.00076	0.37513	1	1.00076	1	1	1	0.927149	1.00076	0.169158	1	1.00076	1.00076	1.00076	0.427628	0.983296	1
Cluster_Proteasome	YBL041W	0.165068	1.00667	0.798488	1	1	0.35889	1.00002	1	1	0.596544	0.554005	1	1	0.785964	0.739724	1	1	1	1.00667	1.00667	1	0.128976	1	0.85301	0.136764	0.461099	0.418559	0.264169	1	0.549395	0.973205	1.00667	0.749827	1	1.00667	1	0.160947	1	0.864299	1.00667	0.980977	0.621657	1.00667	1.00667	1.00667	0.811726	0.678472	0.623198
Cluster_Purine	YMR120C	1	1.00306	0.676459	1	1	0.641355	1	0.0107664	1	1	0.551342	1	1	1	1	1	1	1	1.00306	1.00306	1	0.0461388	1	1	0.0191537	0.569124	1	0.327775	1	1	0.70606	1.00306	0.847894	1	1.00306	1	0.286374	1	0.738663	1.00306	0.862043	0.360954	1.00306	1.00306	1.00306	0.477626	0.766464	1
Cluster_PUT3	YOR272W	0.0706928	1.0046	0.556114	0.213254	1	0.785482	1.00001	1	1	0.79699	0.771775	1	1	0.871348	0.0585434	1	1	1	1.0046	1.0046	1	0.910703	1	1	1	0.188026	0.312721	0.604334	1	1	0.470033	1.0046	0.759182	1	1.0046	1	0.397392	1	0.634624	1.0046	0.322276	0.489412	1.0046	1.0046	1.0046	0.960449	0.593017	0.0565069
Cluster_Pyrimidine	YJL130C	0.459676	1.0028	0.698889	0.136226	0.176956	0.609312	1	1	1	0.531519	0.502649	1	1	0.334368	1	1	1	1	1.0028	1.0028	0.136226	0.532133	1	0.0379383	1	0.103145	1	0.868394	1	0.175458	0.043949	1.0028	1	1	1.0028	1	0.265996	1	0.757573	1.0028	0.825708	0.336622	1.0028	1.0028	1.0028	0.812166	0.795634	0.390122
Cluster_RAP1	YAL033W	0.543324	1.00357	0.633719	0.000714068	0.00163334	0.319573	1.00001	1	1	0.907654	0.346258	1	1	0.796906	0.154206	0.184957	1	1	1.00357	1.00357	1	0.356004	1	1	1	0.704389	0.252879	0.197861	1	0.636379	0.278745	1.00357	0.888936	1	1.00357	1	0.325465	1	0.702232	1.00357	0.292314	1	1.00357	1.00357	1.00357	0.667465	0.32652	0.078271
Cluster_RCS1	YFR001W	1	1.00255	0.722056	1	1	0.574415	1	1	0.0350358	1	0.450663	1	1	0.679547	1	1	1	1	1.00255	1.00255	1	0.302634	1	1	1	0.669729	1	1	1	1	0.883598	1.00255	0.791722	1	1.00255	1	0.245041	1	0.776962	1.00255	0.251055	1	1.00255	1.00255	1.00255	0.902506	0.824346	0.723984
Cluster_REB1	YCR032W	0.0612799	1.00434	0.898893	1	1	0.410807	1.00001	1	1	0.769568	0.238622	1	1	0.55932	0.584822	1	1	1	1.00434	1.00434	1	0.932826	1	0.71412	0.206248	0.284402	1	0.317232	1	1	0.666235	1.00434	0.930725	1	1.00434	1	0.380156	1	0.934546	1.00434	0.861144	1	1.00434	1.00434	1.00434	0.856522	0.620985	0.888138
Cluster_RFX1	YBR042C	1	1.00229	0.745985	1	1	1	1	0.114946	1	1	0.137633	1	1	1	0.371797	1	1	1	1.00229	1.00229	1	0.668273	1	0.0214626	0.368763	0.590347	1	0.462441	1	1	0.244089	1.00229	0.756295	1	1.00229	1	1	1	0.796843	1.00229	0.431188	1	1.00229	1.00229	1.00229	0.995548	0.852324	1
Cluster_RGM1	YCR105W	1	1.00178	0.796229	1	1	1	1	1	1	0.30079	1	1	1	0.549001	1	1	1	1	1.00178	1.00178	1	0.805027	1	1	1	0.153662	1	1	1	0.396709	1	1.00178	0.666384	1	1.00178	1	1	1	0.838127	1.00178	0.58311	1	1.00178	1.00178	1.00178	0.686866	0.987605	1
Cluster_RGT1	YBL074C	0.378044	1.00615	0.45704	1	1	1	1.00002	1	1	0.317196	0.487561	1	1	0.935198	0.341967	1	1	1	1.00615	1.00615	0.273885	0.0169605	1	0.239578	0.337419	0.924096	0.393715	0.0366891	1	0.505679	0.507163	1.00615	0.882755	1	1.00615	1	0.491272	1	0.88109	1.00615	0.791933	1	1.00615	1.00615	1.00615	0.831789	0.440228	0.566995
Cluster_RIM101	YBL059W	0.317591	1.00537	0.504168	1	1	0.522179	1.00001	0.248251	1	1	0.381492	1	0.268366	0.396185	1	1	1	1	1.00537	1.00537	1	0.267965	1	0.444615	0.281312	0.0990179	1	0.48072	1	1	0.00305433	1.00537	0.363329	0.0622478	1.00537	1	1	1	0.985633	1.00537	0.985635	0.543665	1.00537	1.00537	1.00537	0.98805	0.186289	0.739955
Cluster_RLM1	YER001W	1	1.00127	0.999695	1	1	0.347447	1	1	1	1	1	1	1	1	1	1	1	1	1.00127	1.00127	0.0643503	0.683762	1	1	1	0.855095	1	1	1	1	0.248989	1.00127	1	1	1.00127	1	1	1	0.881526	1.00127	0.391165	0.170063	1.00127	1.00127	1.00127	0.950509	0.670816	0.474398
Cluster_RME1	YJL148W	1	1.00229	0.968428	1	0.147256	0.163949	1	1	1	0.422019	1	1	1	0.250913	1	1	1	1	1.00229	1.00229	0.11289	0.967729	1	1	1	0.590347	1	0.809625	1	1	0.855628	1.00229	0.756295	1	1.00229	1	1	1	0.796843	1.00229	0.187369	0.285165	1.00229	1.00229	1.00229	0.642516	0.852324	0.686015
Cluster_RNAPol	YPR010C	0.634816	1.01005	0.279478	1	1	0.397033	1.00005	0.412083	1	0.256438	0.213769	0.683872	1	0.806192	0.130181	0.108645	1	1	1.01005	1.01005	1	0.748997	1	0.0179558	0.864868	0.962117	0.557244	0.661153	1	0.1311	0.793216	1.01005	0.506813	1	1.01005	0.0673649	1	1	0.746763	1.01005	0.963752	0.767857	1.01005	1.01005	1.01005	0.842951	0.649406	0.958515
Cluster_ROX1	YJL148W	1	1.00102	0.994155	1	1	0.289257	1	1	1	1	1	1	1	0.36545	1	1	1	1	1.00102	1.00102	1	0.778444	1	1	1	0.384228	1	1	1	1	1	1.00102	1	1	1.00102	1	1	1	0.904053	1.00102	0.280991	0.00759466	1.00102	1.00102	1.00102	0.909676	0.726609	1
Cluster_RPH1	YJL148W	0.360791	1.00204	0.974925	1	1	1	1	1	1	0.743374	0.338366	1	1	0.209203	1	1	1	1	1.00204	1.00204	1	0.430004	1	0.444875	0.0566307	1	1	0.771049	1	1	0.820948	1.00204	1	1	1.00204	1	1	1	0.817227	1.00204	0.911623	0.0321847	1.00204	1.00204	1.00204	0.782872	0.981281	0.642835
Cluster_RPs	YLR075W	0.832301	1.02149	0.0675064	0.0930246	0.0137448	0.672825	1.00022	1	1	0.0451756	0.87939	0.693561	0.70765	0.385565	0.396103	0.333888	1	1	1.02149	1.02149	1	0.905813	1	0.937806	0.387673	0.567181	0.507174	0.639251	1	0.11399	0.15125	1.02149	0.96417	1	1.02149	1	0.669508	1	0.665376	1.02149	0.586287	0.0291809	1.02149	1.02149	1.02149	0.36996	0.978872	0.111293
Cluster_rRNAprocessing	YHR069C	0.780006	1.00693	0.990083	1	1	0.660903	1.00002	1	0.0919927	0.989974	0.926457	0.548882	1	0.566806	0.752901	1	1	1	1.00693	1.00693	1	0.40718	0.00647725	7.05286e-09	0.749294	0.0585563	0.430601	0.856595	1	0.858349	0.0607147	1.00693	0.564908	1	1.00693	1	1	1	0.971615	1.00693	0.583373	0.635587	1.00693	1.00693	1.00693	0.852211	0.115059	0.854749
Cluster_RTG1	YAL029C	1	1.00563	0.84483	1	0.322972	0.266457	1.00002	0.258426	1	0.976427	0.971254	1	0.0408042	0.00136055	1	1	1	1	1.00563	1.00563	1	0.788656	1	0.468938	0.675847	0.407706	1	0.741487	1	0.796362	0.240334	1.00563	0.638421	0.0651214	1.00563	1	0.461712	1	0.897296	1.00563	0.865658	0.191276	1.00563	1.00563	1.00563	0.992133	0.764312	0.763356
Cluster_RTG3	YBR167C	1	1.00178	0.980795	1	1	0.449961	1	1	1	1	1	1	1	0.549001	0.303361	1	1	1	1.00178	1.00178	1	0.166445	1	0.00994588	1	0.712111	1	0.334375	1	1	0.136515	1.00178	0.269519	1	1.00178	1	0.178553	1	0.988128	1.00178	0.880276	1	1.00178	1.00178	1.00178	0.686866	0.571716	1
Cluster_RTS2	YDR004W	1	1.00204	0.770701	1	0.132013	1	1	1	1	1	1	1	1	0.597544	0.338459	0.110215	1	1	1.00204	1.00204	1	0.917157	1	1	1	0.782976	1	0.40002	1	1	0.820948	1.00204	0.32708	1	1.00204	1	0.201336	1	0.984426	1.00204	0.349915	1	1.00204	1.00204	1.00204	0.526855	0.527783	1
Cluster_SFL1	YCR083W	0.459676	1.0028	0.698889	1	1	0.225451	1	1	1	1	0.502649	1	1	1	0.433541	0.148391	1	1	1.0028	1.0028	0.136226	0.532133	1	1	1	0.737169	1	0.57487	1	1	0.906155	1.0028	0.0622952	1	1.0028	1	1	1	0.757573	1.0028	0.825708	1	1.0028	1.0028	1.0028	0.0620344	0.795634	0.138058
Cluster_SFP1	YAL022C	0.459676	1.0028	0.698889	0.136226	1	1	1	1	0.038476	0.846025	0.829994	1	1	1	1	1	1	1	1.0028	1.0028	1	0.532133	1	1	0.430194	0.103145	1	0.868394	1	0.548215	1	1.0028	0.488878	1	1.0028	1	1	1	0.757573	1.0028	1	0.336622	1.0028	1.0028	1.0028	0.370877	0.415168	0.75737
Cluster_SIG1	YGR222W	1	1.00357	0.928053	1	1	1	1.00001	1	1	0.907654	0.346258	1	1	0.453369	1	1	1	1	1.00357	1.00357	0.170104	0.140799	1	0.643279	0.511365	0.875531	1	0.709547	1	1	0.950841	1.00357	0.0408522	1	1.00357	1	1	1	0.702232	1.00357	0.292314	1	1.00357	1.00357	1.00357	0.120919	0.707671	0.517533
Cluster_SIP4	YAL010C	1	1.00537	0.504168	1	0.0513145	0.243701	1.00001	0.248251	1	0.420417	0.841604	0.461329	0.268366	0.0668327	0.285348	0.264384	1	1	1.00537	1.00537	1	0.668545	1	0.787249	0.281312	0.0990179	0.354471	0.48072	1	0.176109	0.98915	1.00537	0.178346	1	1.00537	1	1	1	0.905147	1.00537	0.481719	1	1.00537	1.00537	1.00537	0.325996	0.928059	0.473792
Cluster_SKN7	YDR156W	0.673905	1.00512	0.520925	1	1	0.819289	1.00001	0.23794	1	0.191548	0.588739	1	0.257369	0.365642	1	1	1	1	1.00512	1.00512	0.233997	0.712853	1	0.164838	0.262478	0.818674	1	0.440758	0.0831003	0.158616	0.773178	1.00512	0.571078	1	1.00512	1	0.104481	1	0.912813	1.00512	0.429052	1	1.00512	1.00512	1.00512	0.133311	0.539016	0.0837445
Cluster_SKO1	YKL210W	0.395606	1.00229	0.745985	1	1	0.536412	1	0.114946	1	0.783543	0.765278	0.232583	1	0.0632171	1	1	1	1	1.00229	1.00229	1	0.8767	1	0.129518	0.368763	0.838013	1	0.809625	1	1	0.855628	1.00229	1	1	1.00229	1	0.223493	1	0.796843	1.00229	0.934769	1	1.00229	1.00229	1.00229	0.38228	0.852324	0.297397
Cluster_SMP1	YER001W	0.489128	1.00306	0.994302	1	1	0.641355	1	1	1	0.580706	0.551342	1	1	1	1	1	1	1	1.00306	1.00306	0.147666	0.46876	1	0.20707	0.458641	0.935574	1	0.327775	1	1	0.70606	1.00306	0.847894	1	1.00306	1	1	1	0.965587	1.00306	1	1	1.00306	1.00306	1.00306	0.992024	0.941482	0.786726
Cluster_SOK2	YBL029W	1	1.00332	0.937046	0.158958	1	1	1.00001	1	1	0.625984	0.876889	0.3179	0.175714	0.772367	0.489243	1	1	1	1.00332	1.00332	1	0.409879	1	1	1	0.838858	0.237131	0.669135	1	0.609083	0.0875923	1.00332	1	1	1.00332	0.0229036	1	1	0.72022	1.00332	0.453892	0.384399	1.00332	1.00332	1.00332	0.181511	0.353745	0.812536
Cluster_sphingolipids	YBR265W	1	1.00127	0.849828	1	1	1	1	1	1	0.176251	0.162104	1	0.0715568	0.433697	1	1	1	1	1.00127	1.00127	0.0643503	0.989397	1	1	1	0.513169	1	1	1	0.302932	0.658563	1.00127	0.155617	1	1.00127	1	1	1	0.881526	1.00127	1	1	1.00127	1.00127	1.00127	0.950509	0.670816	1
Cluster_SRD1	YBR167C	0.297101	1.00512	0.520925	1	1	0.221286	1.00001	1	1	0.966827	0.820811	1	0.257369	0.160374	0.266322	0.253522	1	1	1.00512	1.00512	0.233997	0.306261	1	0.770933	1	0.156968	0.340841	0.236626	1	0.764573	0.173886	1.00512	0.153	0.0593661	1.00512	1	0.43045	1	0.912813	1.00512	0.630512	0.526249	1.00512	1.00512	1.00512	0.946694	0.539016	1
Cluster_STB1	YCR065W	0.323979	1.00178	0.796229	1	1	0.449961	1	0.090579	1	0.695764	0.675985	1	1	1	1	1	1	1	1.00178	1.00178	1	0.949795	1	1	0.300747	0.712111	1	0.724671	1	0.396709	1	1.00178	0.269519	1	1.00178	1	0.178553	1	0.838127	1.00178	0.0156233	1	1.00178	1.00178	1.00178	0.686866	0.571716	0.593731
Cluster_STE12	YBR083W	1	1.0028	0.698889	0.136226	1	0.609312	1	0.138671	1	1	0.829994	1	0.150806	1	0.433541	1	1	1	1.0028	1.0028	0.136226	0.532133	1	1	0.430194	1	0.204647	0.57487	1	1	0.906155	1.0028	0.488878	1	1.0028	1	1	1	0.757573	1.0028	0.825708	0.336622	1.0028	1.0028	1.0028	0.176311	0.795634	0.138058
Cluster_Sterols	YHR190W	0.0913073	1.00512	0.86711	0.0279326	0.298471	0.495658	1.00001	1	1	0.191548	0.164844	1	1	0.649815	0.644625	1	0.000242988	1	1.00512	1.00512	1	0.855861	1	0.770933	0.640794	0.292836	1	0.678289	1	0.410527	0.773178	1.00512	0.809435	1	1.00512	1	0.43045	1	0.603277	1.00512	0.630512	1	1.00512	1.00512	1.00512	0.414169	0.938182	0.924082
Cluster_STP1	YBR216C	1	1.00383	0.613365	1	0.23333	0.350521	1.00001	1	1	0.704979	0.676542	0.356961	0.199904	0.490323	0.539493	0.196799	1	1	1.00383	1.00383	1	0.307346	1	0.288104	1	0.75927	1	0.474256	1	0.661776	0.326661	1.00383	0.662617	1	1.00383	1	1	1	0.68469	1.00383	0.351418	0.428757	1.00383	1.00383	1.00383	0.553015	0.301384	1
Cluster_STP2	YBR040W	0.614073	1.00434	0.574583	1	1	0.157233	1.00001	1	1	0.769568	0.238622	0.393805	1	0.273274	1	1	1	1	1.00434	1.00434	1	0.834611	1	0.0281457	1	0.142694	1	1	1	0.333663	0.0314455	1.00434	0.729994	1	1.00434	1	1	1	0.650896	1.00434	0.861144	1	1.00434	1.00434	1.00434	0.714808	0.992637	0.626011
Cluster_SUM1	YAL023C	0.516982	1.00332	0.654743	1	1	0.670778	1.00001	1	1	0.890491	1	1	0.175714	0.772367	0.489243	0.172943	1	1	1.00332	1.00332	1	0.171542	1	1	1	0.209616	1	0.377634	1	1	0.0254397	1.00332	0.289119	1	1.00332	1	0.306192	1	0.959979	1.00332	1	0.0796108	1.00332	1.00332	1.00332	0.775995	0.353745	0.477002
Cluster_SWI4	YER001W	1	1.00745	0.762792	1	1	1	1.00003	1	1	0.482337	0.943537	1	0.350762	0.379987	0.777296	0.345873	1	1	1.00745	1.00745	0.055373	0.955413	1	0.882284	0.773802	0.758477	1	0.967501	0.118335	0.328285	0.322498	1.00745	0.937745	1	1.00745	1	0.190913	1	0.480153	1.00745	0.00277356	1	1.00745	1.00745	1.00745	0.437827	0.0979696	0.976313
Cluster_SWI5	YAL017W	1	1.0046	0.556114	1	0.273096	1	1.00001	1	0.0622401	0.79699	0.945104	1	1	0.871348	0.605793	0.231321	1	1	1.0046	1.0046	0.0228732	0.796565	1	1	1	0.877017	1	0.963909	1	1	0.705475	1.0046	0.107428	1	1.0046	1	1	1	0.634624	1.0046	0.322276	0.138923	1.0046	1.0046	1.0046	0.614142	0.844729	0.163676
Cluster_SWI6	YBR078W	0.673905	1.00512	0.86711	1	1	0.819289	1.00001	0.23794	1	0.625201	0.960272	1	1	0.649815	1	1	0.0251559	1	1.00512	1.00512	1	0.978359	1	0.770933	0.640794	0.658911	1	0.236626	1	0.410527	0.986533	1.00512	0.809435	1	1.00512	1	0.104481	1	0.603277	1.00512	0.00559114	0.526249	1.00512	1.00512	1.00512	0.873717	0.201852	0.924082
Cluster_TFs	YBL066C	0.243908	1.00127	0.849828	1	1	0.0564991	1	1	1	1	0.552802	1	1	0.0924632	0.227512	1	1	1	1.00127	1.00127	1	0.683762	1	0.0433699	0.0223207	0.513169	1	0.199027	1	1	0.248989	1.00127	0.543379	1	1.00127	1	1	1	0.994159	1.00127	0.391165	1	1.00127	1.00127	1.00127	1	0.670816	1
Cluster_THI2	YBL058W	0.489128	1.00306	0.676459	1	1	1	1	0.150299	1	0.870145	0.855326	1	0.163351	0.375181	1	1	1	1	1.00306	1.00306	1	0.46876	1	0.586588	0.458641	0.152297	1	0.624289	1	1	0.0636874	1.00306	1	1	1.00306	1	1	1	0.965587	1.00306	0.644035	0.360954	1.00306	1.00306	1.00306	0.477626	0.941482	0.786726
Cluster_Thiamine	YPR121W	1	1.00076	0.907005	1	1	1	1	1	1	1	1	1	1	1	0.14345	1	1	1	1.00076	1.00076	1	0.46393	1	1	1	0.686089	1	0.0752424	1	1	1	1.00076	1	1	1.00076	1	1	0.00684408	0.927149	1.00076	0.597125	1	1.00076	1.00076	1.00076	0.427628	0.787027	0.320109
Cluster_tRNAprocessing	YNL292W	0.724498	1.00589	0.472242	1	1	0.289449	1.00002	1	1	0.89496	0.452861	0.49224	1	0.724924	0.323212	0.285646	1	1	1.00589	1.00589	1	0.380586	0.1003	0.220306	0.692075	0.299245	0.380903	0.177088	1	0.810614	0.466684	1.00589	0.66919	1	1.00589	1	0.476698	1	0.981542	1.00589	0.757714	0.576613	1.00589	1.00589	1.00589	0.478438	0.158661	0.13517
Cluster_tRNAsynth	YDR341C	0.691721	1.00537	0.504168	1	1	0.522179	1.00001	1	1	0.862657	0.381492	0.461329	1	0.676513	1	1	1	1	1.00537	1.00537	1	0.668545	1	0.444615	0.281312	0.530839	1	0.890817	1	0.435203	0.383216	1.00537	0.830881	1	1.00537	1	0.4463	1	0.588184	1.00537	0.998307	0.543665	1.00537	1.00537	1.00537	0.494326	0.513107	1
Cluster_Tryptophan	YDR354W	1	1.00229	0.745985	1	0.147256	1	1	1	1	0.00666878	1	1	1	0.250913	1	1	1	1	1.00229	1.00229	1	0.8767	1	0.484295	0.368763	0.125343	1	1	1	0.0204459	0.855628	1.00229	0.130181	1	1.00229	1	1	1	0.796843	1.00229	0.0124866	1	1.00229	1.00229	1.00229	0.168054	0.996862	0.686015
Cluster_UGA3	YBR018C	0.568236	1.00383	0.918675	0.181104	1	1	1.00001	1	1	0.422924	0.389658	1	1	0.818805	1	1	1	1	1.00383	1.00383	1	0.115176	1	0.668649	0.535778	0.975559	1	0.474256	1	0.661776	0.326661	1.00383	0.374066	1	1.00383	1	1	1	0.68469	1.00383	0.174106	0.102247	1.00383	1.00383	1.00383	0.958971	0.301384	1
Cluster_USV1	YAL001C	0.459676	1.0028	0.698889	1	1	0.609312	1	1	1	0.240082	1	1	0.010773	0.714065	1	1	1	1	1.0028	1.0028	1	0.920732	1	0.554962	0.100926	0.737169	1	0.868394	1	0.548215	0.906155	1.0028	0.206062	1	1.0028	1	1	1	0.970857	1.0028	0.964472	1	1.0028	1.0028	1.0028	0.370877	0.953549	0.390122
Cluster_Vacuole	YBR127C	0.141343	1.01321	0.188304	0.494633	0.224601	0.609985	1.00008	0.501267	1	0.40187	0.217345	0.437726	1	0.923529	1	1	1	1	1.01321	1.01321	1	0.0828596	1	0.711989	0.730433	0.169068	1	0.946528	1	0.478919	0.888648	1.01321	0.464924	1	1.01321	1	1	1	0.274199	1.01321	0.893347	0.562582	1.01321	1.01321	1.01321	0.666301	0.806731	0.0799176
Node 1	YAR015W	1	1.00102	0.877955	1	1	1	1	0.00104876	1	1	1	1	1	1	0.186561	1	1	1	1.00102	1.00102	1	0.359091	1	1	0.0138437	0.78671	1	0.521315	1	1	1	1.00102	0.103039	1	1.00102	1	0.106268	1	0.904053	1.00102	0.702504	1	1.00102	1.00102	1.00102	0.243531	0.726609	0.4022
Node 10	YCR082W	0.360791	1.00204	0.770701	1	1	0.134493	1	1	1	0.0244323	0.724216	0.209651	1	1	0.338459	1	1	1	1.00204	1.00204	1	0.737749	1	0.444875	1	0.232293	0.153342	0.771049	1	0.43877	0.820948	1.00204	0.32708	1	1.00204	1	1	1	0.817227	1.00204	0.660842	0.257969	1.00204	1.00204	1.00204	0.782872	0.527783	1
Node 11	YOR027W	0.243908	1.00127	0.849828	1	1	1	1	1	1	0.0296533	1	1	1	0.0924632	1	1	1	1	1.00127	1.00127	1	0.683762	1	1	0.225443	0.513169	1	0.601887	1	0.0419368	1	1.00127	0.155617	1	1.00127	1	1	1	0.881526	1.00127	0.0183887	1	1.00127	1.00127	1.00127	0.746344	0.99984	1
Node 12	YDR258C	1	1.00076	0.907005	1	1	1	1	1	1	1	0.059608	1	1	0.00123245	1	1	1	1	1.00076	1.00076	1	0.46393	1	1	1	0.686089	1	1	1	1	1	1.00076	0.0569361	1	1.00076	1	1	1	0.927149	1.00076	1	0.10579	1.00076	1.00076	1.00076	0.835188	0.787027	0.320109
Node 13	YDR099W	0.459676	1.0028	0.953732	1	1	1	1	1	1	0.846025	0.829994	1	1	0.334368	1	1	1	1	1.0028	1.0028	1	0.532133	1	0.554962	0.430194	0.737169	1	0.0978235	1	1	0.906155	1.0028	0.822006	1	1.0028	1	0.0354899	1	0.757573	1.0028	0.318288	1	1.0028	1.0028	1.0028	0.812166	0.953549	0.390122
Node 14	YDR237W	1	1.00486	0.538234	1	1	0.0638429	1.00001	1	1	0.0630395	0.797604	0.428555	0.0310654	0.334852	0.0670344	0.242501	1	1	1.00486	1.00486	1	0.884986	1	0.394201	1	1	0.0570294	0.64266	1	0.74687	0.741082	1.00486	0.7856	1	1.00486	1	0.0957029	1	0.920278	1.00486	0.580147	0.508173	1.00486	1.00486	1.00486	0.688582	0.565671	0.913608
Node 15	YGR076C	1	1.0028	0.698889	1	1	0.225451	1	1	1	0.531519	0.502649	0.276487	0.010773	0.714065	0.433541	1	1	1	1.0028	1.0028	1	0.920732	1	0.554962	1	0.985788	0.204647	0.57487	1	0.548215	0.658027	1.0028	0.488878	1	1.0028	1	1	1	0.970857	1.0028	0.579676	1	1.0028	1.0028	1.0028	0.0620344	0.795634	0.75737
Node 16	YER059W	1	1.00051	0.937008	1	1	1	1	1	1	0.288052	0.275134	1	1	1	0.098067	0.0287501	1	1	1.00051	1.00051	1	0.949056	1	1	1	1	1	0.308058	1	0.134365	0.349266	1.00051	0.269065	1	1.00051	1	1	1	0.950829	1.00051	1	1	1.00051	1.00051	1.00051	0.699335	0.85245	1
Node 17	YKL096W	1	1.00025	1	1	1	1	1	1	1	1	1	1	1	1	1	1	1	1	1.00025	1.00025	1	0.774194	1	1	1	0.320295	1	1	1	1	0.193294	1.00025	1	1	1.00025	1	1	1	0.975108	1.00025	1	1	1.00025	1.00025	1.00025	1	0.923292	1
Node 18	YGR011W	0.105771	1.00051	0.937008	1	1	0.156906	1	1	1	1	1	1	1	1	1	1	1	1	1.00051	1.00051	1	0.599331	1	0.136727	1	0.102533	1	1	1	1	1	1.00051	0.269065	1	1.00051	1	1	1	0.950829	1.00051	1	1	1.00051	1.00051	1.00051	1	0.85245	1
Node 19	YDL210W	1	1.00025	1	1	1	0.0817882	1	1	1	1	1	1	1	0.107442	0.0502921	1	1	1	1.00025	1.00025	1	0.774194	1	1	1	1	1	0.168148	1	1	0.193294	1.00025	1	1	1.00025	1	1	1	0.975108	1.00025	1	1	1.00025	1.00025	1.00025	1	0.923292	1
Node 2	YLR302C	1	1.00434	0.998278	1	1	0.157233	1.00001	0.0212534	1	0.769568	0.0951449	1	1	0.855786	0.584822	1	1	1	1.00434	1.00434	1	0.665901	1	1	0.00850038	0.059406	1	0.56338	1	1	0.218984	1.00434	0.456841	0.0506722	1.00434	1	0.380156	1	0.992107	1.00434	0.686397	1	1.00434	1.00434	1.00434	0.531182	0.256751	0.888138
Node 2_fuzzy0.06	YJR109C	0.436181	1.00693	0.990083	1	1	0.174731	1.00002	0.0503723	1	0.627776	0.37317	1	1	0.954028	0.397126	0.326374	1	1	1.00693	1.00693	1	0.236836	1	0.863496	0.0425744	0.218841	1	0.688926	1	0.570216	0.13367	1.00693	0.772942	0.0793687	1.00693	1	0.17084	1	0.971615	1.00693	0.142049	1	1.00693	1.00693	1.00693	0.304877	0.115059	0.854749
Node 20	YCL075W	1	1.00025	1	1	1	1	1	1	1	1	1	1	1	1	1	1	1	1	1.00025	1.00025	1	0.774194	1	1	1	0.320295	1	1	1	1	0.193294	1.00025	1	1	1.00025	1	1	1	0.975108	1.00025	1	1	1.00025	1.00025	1.00025	1	0.923292	1
Node 21	YKR032W	1	1.00051	0.998984	1	1	1	1	1	1	1	1	1	1	1	1	1	1	1	1.00051	1.00051	1	0.599331	1	1	1	0.538056	1	1	1	1	0.349266	1.00051	1	1	1.00051	1	1	1	0.950829	1.00051	1	1	1.00051	1.00051	1.00051	0.699335	0.85245	1
Node 22	YBR064W	1	1.00025	0.967996	1	1	1	1	1	1	0.15621	1	1	1	1	1	1	1	1	1.00025	1.00025	1	0.774194	1	1	1	1	1	1	1	1	1	1.00025	1	1	1.00025	1	1	1	0.975108	1.00025	1	1	1.00025	1.00025	1.00025	1	0.923292	1
Node 23	YDR220C
Node 24	YJL012C
Node 25	YBR213W
Node 26	YPL276W	1	1.00076	0.907005	1	1	1	1	1	1	0.0655123	1	1	0.0435591	0.289001	1	1	1	1	1.00076	1.00076	1	0.870135	1	1	1	1	1	1	1	0.194641	1	1.00076	1	1	1.00076	1	1	1	0.927149	1.00076	1	1	1.00076	1.00076	1.00076	0.427628	0.787027	1
Node 27	YCR010C
Node 28	YAL058C-A
Node 29	YIR017C
Node 3	YAR009C	1	1.00127	0.849828	0.0643503	0.0846534	1	1	1	1	0.57247	0.552802	1	1	1	0.227512	0.0703589	1	1	1.00127	1.00127	1	0.920467	1	0.307679	0.225443	0.190815	1	0.601887	1	0.302932	0.658563	1.00127	1	1	1.00127	1	1	1	0.881526	1.00127	1	0.170063	1.00127	1.00127	1.00127	1	0.670816	0.474398
Node 30	YKL163W	1	1.00076	0.997015	1	1	0.225896	1	1	1	0.399323	0.382897	1	1	0.289001	1	1	1	1	1.00076	1.00076	1	0.870135	1	1	1	1	1	1	1	1	0.475113	1.00076	0.37513	1	1.00076	1	1	1	0.927149	1.00076	0.169158	1	1.00076	1.00076	1.00076	0.835188	0.787027	1
Node 31	YDR364C	1	1.0046	0.981625	1	0.273096	0.0537333	1.00001	0.216899	1	0.79699	1	0.411434	1	0.303995	1	1	1	1	1.0046	1.0046	1	0.910703	1	1	0.601971	0.345733	1	1	1	0.727842	0.470033	1.0046	0.759182	1	1.0046	1	0.397392	1	0.990697	1.0046	0.732134	1	1.0046	1.0046	1.0046	0.960449	0.236971	0.372444
Node 32	YGL087C	0.635142	1.0046	0.888551	1	0.273096	0.0537333	1.00001	1	1	0.306205	0.273539	1	1	0.871348	1	1	1	1	1.0046	1.0046	1	0.796565	1	0.734467	0.601971	0.345733	1	0.831906	1	0.727842	0.470033	1.0046	0.49649	1	1.0046	1	1	1	0.634624	1.0046	0.968713	1	1.0046	1.0046	1.0046	0.778869	0.593017	1
Node 33	YLR102C	1	1.00025	0.967996	1	1	1	1	1	1	1	1	1	1	1	1	1	1	1	1.00025	1.00025	1	0.774194	1	1	1	1	1	1	1	1	1	1.00025	1	1	1.00025	1	1	1	0.975108	1.00025	1	1	1.00025	1.00025	1.00025	0.451613	0.923292	0.12065
Node 34	YDL091C	1	1.00051	0.937008	1	1	0.156906	1	1	1	1	0.275134	1	1	1	1	1	1	1	1.00051	1.00051	1	0.599331	1	1	1	0.538056	1	1	1	1	0.349266	1.00051	0.269065	1	1.00051	1	1	1	0.950829	1.00051	1	1	1.00051	1.00051	1.00051	1	0.85245	1
Node 35	YGR294W	0.556212	1.0188	0.0940711	0.245864	0.723291	0.374653	1.00017	0.626493	1	0.0250821	0.8595	0.881781	1	0.987538	0.710874	0.653438	1	1	1.0188	1.0188	0.245864	0.537389	1	0.894717	0.704268	0.551066	0.439038	0.437015	1	0.0600101	0.997228	1.0188	0.840221	0.198925	1.0188	1	0.321398	1	0.734014	1.0188	0.230993	0.933317	1.0188	1.0188	1.0188	0.0766459	0.902909	0.022463
Node 36	YDR285W
Node 37	YER041W	1	1.00076	0.907005	1	1	0.225896	1	1	1	0.399323	0.382897	1	1	0.289001	1	1	1	1	1.00076	1.00076	1	0.46393	1	1	1	1	1	1	1	1	1	1.00076	1	1	1.00076	1	1	1	0.927149	1.00076	1	1	1.00076	1.00076	1.00076	0.427628	0.787027	1
Node 38	YDR242W	0.19456	1.00383	0.918675	1	1	1	1.00001	1	1	0.422924	0.389658	1	1	0.490323	0.0364344	1	1	1	1.00383	1.00383	1	0.307346	1	0.288104	0.535778	0.0710987	0.0369123	0.0921638	1	0.280823	0.00332856	1.00383	0.905101	1	1.00383	1	1	1	0.68469	1.00383	0.351418	1	1.00383	1.00383	1.00383	0.553015	0.301384	0.268025
Node 39	YMR088C
Node 4	YNL231C
Node 40	YBL111C	0.154402	1.00076	0.907005	1	1	1	1	1	1	1	0.382897	1	1	1	1	1	1	1	1.00076	1.00076	0.0391128	0.46393	1	1	1	0.686089	1	1	1	1	1	1.00076	1	1	1.00076	1	0.0807998	1	0.927149	1.00076	0.0178161	1	1.00076	1.00076	1.00076	0.427628	0.787027	1
Node 41	YMR201C
Node 42	YLR121C	1	1.00025	0.967996	1	1	1	1	1	1	1	1	1	1	1	1	1	1	1	1.00025	1.00025	1	0.774194	1	1	1	1	1	1	1	1	1	1.00025	1	1	1.00025	1	1	1	0.975108	1.00025	1	1	1.00025	1.00025	1.00025	1	0.923292	1
Node 43	YJR153W	1	1.00076	0.907005	1	1	0.225896	1	1	1	1	1	1	1	1	1	1	1	1	1.00076	1.00076	1	0.46393	1	1	0.142075	1	1	1	1	1	1	1.00076	0.37513	1	1.00076	1	1	1	0.927149	1.00076	1	1	1.00076	1.00076	1.00076	0.427628	0.787027	1
Node 44	YGL146C	0.723124	1.01189	0.818805	0.459448	0.558719	0.322311	1.00007	1	1	0.0924421	0.00526744	0.386806	0.146556	0.965679	0.681706	1	1	1	1.01189	1.01189	1	0.960588	1	0.643374	0.905855	0.0673047	0.617812	0.906751	1	0.0377166	0.265125	1.01189	0.508992	1	1.01189	1	0.365661	1	0.894537	1.01189	0.559736	0.235997	1.01189	1.01189	1.01189	0.207977	0.863065	0.0948278
Node 45	YPL072W
Node 46	YDR534C	1	1.00025	0.967996	1	1	1	1	1	1	1	1	1	1	1	1	1	1	1	1.00025	1.00025	1	0.774194	1	1	1	1	1	1	1	1	0.193294	1.00025	1	1	1.00025	1	1	1	0.975108	1.00025	1	1	1.00025	1.00025	1.00025	0.451613	0.923292	1
Node 47	YCR106W	1	1.00025	0.967996	1	1	1	1	1	1	0.15621	1	1	1	0.107442	1	1	1	1	1.00025	1.00025	1	0.774194	1	1	1	0.320295	1	1	1	0.0695961	1	1.00025	1	1	1.00025	1	1	1	0.975108	1.00025	1	0.0365761	1.00025	1.00025	1.00025	1	0.923292	1
Node 48	YDR281C
Node 49	YDR217C	1	1.00051	0.998984	1	1	1	1	1	1	1	1	0.0570808	0.0292507	0.203365	1	1	1	1	1.00051	1.00051	1	0.599331	1	0.136727	1	1	1	0.308058	1	1	1	1.00051	0.0210034	1	1.00051	1	1	1	0.950829	1.00051	1	0.0718233	1.00051	1.00051	1.00051	1	0.85245	1
Node 5	YGR284C	1	1.00051	0.937008	1	1	1	1	1	1	1	1	1	0.0292507	0.203365	1	1	1	1	1.00051	1.00051	1	0.949056	1	1	1	0.102533	1	1	1	1	0.349266	1.00051	0.269065	1	1.00051	1	1	1	0.950829	1.00051	1	1	1.00051	1.00051	1.00051	0.699335	0.85245	0.226771
Node 50	YBR092C
Node 51	YPL011C	1	1.00025	0.967996	1	1	1	1	1	1	1	1	1	1	1	1	1	1	1	1.00025	1.00025	1	0.774194	1	1	1	1	1	1	1	1	1	1.00025	1	1	1.00025	1	1	1	0.975108	1.00025	1	1	1.00025	1.00025	1.00025	1	0.923292	1
Node 52	YOR371C
Node 53	YER064C	1	1.00025	0.967996	1	1	1	1	1	1	1	1	1	1	1	1	1	1	1	1.00025	1.00025	1	0.774194	1	1	1	1	1	1	1	1	1	1.00025	1	1	1.00025	1	1	1	0.975108	1.00025	0.261367	1	1.00025	1.00025	1.00025	0.451613	1	1
Node 54	YGR055W	1	1.00076	0.907005	1	1	0.225896	1	1	1	1	1	1	1	1	1	1	1	1	1.00076	1.00076	1	0.988517	1	1	1	0.686089	1	1	1	1	0.475113	1.00076	1	1	1.00076	1	1	1	0.927149	1.00076	1	1	1.00076	1.00076	1.00076	1	0.983296	1
Node 55	YDL095W	1	1.00076	0.907005	1	1	0.225896	1	1	1	1	1	1	1	1	1	1	1	1	1.00076	1.00076	1	0.46393	1	0.197935	1	0.686089	1	1	1	1	0.475113	1.00076	1	1	1.00076	1	1	1	0.99819	1.00076	1	1	1.00076	1.00076	1.00076	1	0.787027	1
Node 56	YDL095W	1	1.00076	0.907005	1	1	0.225896	1	1	1	1	1	1	1	1	1	1	1	1	1.00076	1.00076	1	0.46393	1	0.197935	1	0.686089	1	1	1	1	0.475113	1.00076	1	1	1.00076	1	1	1	0.99819	1.00076	1	1	1.00076	1.00076	1.00076	1	0.787027	1
Node 57	YDR429C	1	1.00102	0.994155	1	1	0.289257	1	1	1	1	1	1	1	1	1	1	1	1	1.00102	1.00102	1	0.961825	1	1	1	0.78671	1	1	1	1	0.576648	1.00102	0.465826	1	1.00102	1	1	1	0.904053	1.00102	0.702504	1	1.00102	1.00102	1.00102	0.611724	0.726609	0.4022
Node 58	YJL034W
Node 59	YDR400W	1	1.00127	0.990462	1	1	0.0564991	1	1	1	1	1	1	1	1	1	1	1	1	1.00127	1.00127	1	0.683762	1	1	1	0.855095	1	1	1	1	0.658563	1.00127	0.543379	1	1.00127	1	1	1	0.881526	1.00127	0.780338	1	1.00127	1.00127	1.00127	0.746344	0.670816	0.474398
Node 6	YKL213C	1	1.00127	0.849828	1	1	1	1	1	1	1	0.552802	1	1	1	1	1	1	1	1.00127	1.00127	1	0.277924	1	1	0.225443	0.513169	1	0.601887	1	1	0.248989	1.00127	0.543379	1	1.00127	1	1	1	0.881526	1.00127	0.780338	0.170063	1.00127	1.00127	1.00127	0.409794	0.670816	1
Node 60	YHR142W	1	1.00051	0.937008	1	1	1	1	1	1	1	0.275134	1	1	1	1	1	1	1	1.00051	1.00051	1	0.599331	1	1	1	0.538056	1	1	1	1	1	1.00051	1	1	1.00051	1	0.0546124	1	0.950829	1.00051	1	1	1.00051	1.00051	1.00051	0.203891	0.85245	1
Node 61	YKR042W	1	1.00051	0.937008	1	1	1	1	1	1	1	0.275134	1	1	1	1	1	1	1	1.00051	1.00051	1	0.599331	1	1	1	0.102533	1	1	1	1	1	1.00051	0.0210034	1	1.00051	1	1	1	0.950829	1.00051	1	1	1.00051	1.00051	1.00051	0.203891	0.85245	0.226771
Node 62	YLR263W	1	1.00153	0.822596	1	1	0.0802515	1	1	1	0.639339	0.619335	1	1	1	1	1	1	1	1.00153	1.00153	1	0.973865	1	1	1	0.622739	1	0.266751	1	0.351507	0.724645	1.00153	0.609689	1	1.00153	1	1	1	0.859555	1.00153	0.187671	1	1.00153	1.00153	1.00153	0.561806	0.619293	1
Node 63	YGL157W	1	1.00127	0.849828	1	1	1	1	1	1	0.00258577	1	0.1367	1	1	1	1	1	1	1.00127	1.00127	1	0.989397	1	1	1	0.039041	1	1	1	0.302932	1	1.00127	1	1	1.00127	1	1	1	0.881526	1.00127	0.11573	1	1.00127	1.00127	1.00127	0.409794	0.670816	0.474398
Node 64	YJL052W
Node 65	YLR045C	1	1.00102	0.877955	1	1	1	1	1	1	0.493226	1	0.11093	1	1	1	1	1	1	1.00102	1.00102	1	0.359091	1	1	1	0.78671	1	1	1	0.250733	1	1.00102	0.465826	1	1.00102	1	1	1	0.904053	1.00102	0.702504	1	1.00102	1.00102	1.00102	0.909676	0.968279	1
Node 66	YFR025C	1	1.00025	0.967996	1	1	1	1	1	1	1	1	1	0.014732	1	1	1	1	1	1.00025	1.00025	1	0.774194	1	1	1	1	1	1	1	1	1	1.00025	1	1	1.00025	1	1	1	0.975108	1.00025	1	0.0365761	1.00025	1.00025	1.00025	0.451613	0.923292	1
Node 67	YKR003W	0.436181	1.00693	0.946473	0.302457	0.380595	0.174731	1.00002	1	1	0.627776	0.585454	0.183188	1	0.566806	0.752901	1	1	1	1.00693	1.00693	1	0.865326	1	0.863496	1	0.675192	0.430601	0.154946	1	0.858349	1	1.00693	0.919568	1	1.00693	1	1	1	0.855714	1.00693	0.256475	0.259469	1.00693	1.00693	1.00693	0.603526	0.656796	0.413885
Node 68	YKR003W	0.297101	1.00512	0.520925	1	1	0.495658	1.00001	1	1	0.966827	0.345325	1	1	1	0.644625	1	1	1	1.00512	1.00512	1	0.855861	1	0.419686	1	0.658911	1	0.678289	1	1	0.341058	1.00512	0.809435	1	1.00512	1	0.104481	1	0.603277	1.00512	0.926051	0.526249	1.00512	1.00512	1.00512	0.982009	0.984746	1
Node 69	YOR143C	1	1.00051	0.937008	1	1	1	1	1	1	1	1	1	1	1	1	1	1	1	1.00051	1.00051	1	0.599331	1	1	1	0.102533	1	0.308058	1	1	0.349266	1.00051	1	1	1.00051	1	1	0.00456736	0.950829	1.00051	1	1	1.00051	1.00051	1.00051	0.699335	0.85245	0.226771
Node 7	YLR201C	0.520538	1.02804	0.877638	0.410933	0.28393	0.876888	1.00037	0.766905	0.0529351	0.602314	0.814479	0.598759	0.797038	0.717153	0.789551	0.791337	1	1	1.02804	1.02804	0.163484	0.374662	1	0.881356	0.155905	0.292497	0.647694	0.723718	1	0.316725	0.158423	1.02804	0.269391	1	1.02804	0.174032	0.567909	1	0.50468	1.02804	0.95021	0.981765	1.02804	1.02804	1.02804	0.0441932	0.890112	1.19995e-06
Node 70	YOL018C	1	1.00025	0.967996	1	1	1	1	1	1	1	1	1	1	1	1	1	1	1	1.00025	1.00025	1	0.774194	1	1	1	1	1	1	1	1	1	1.00025	1	1	1.00025	1	1	1	0.975108	1.00025	0.261367	1	1.00025	1.00025	1.00025	0.451613	0.923292	1
Node 71	YHR007C	1	1.00102	0.877955	1	1	0.0358138	1	1	1	1	0.474662	1	1	1	1	1	1	1	1.00102	1.00102	1	0.359091	1	1	1	0.78671	1	1	1	1	0.576648	1.00102	1	1	1.00102	1	1	0.00911617	0.904053	1.00102	1	1	1.00102	1.00102	1.00102	1	0.726609	1
Node 72	YHR108W	0.10491	1.03982	0.483128	0.0441562	0.116075	0.677097	1.00074	1	1	0.455327	0.271781	0.933621	0.893429	0.0243877	0.622996	1	0.174432	1	1.03982	1.03982	0.588403	0.944697	1	0.9103	0.755853	0.855801	0.18739	0.436427	1	0.587695	0.149797	1.03982	0.98782	1	1.03982	1	0.114107	0.291928	0.692396	1.03982	0.785913	0.798937	1.03982	1.03982	1.03982	0.652271	0.289371	0.920912
Node 73	YLR400W	0.993035	1.10856	0.358307	0.730159	0.314856	0.538617	1.00497	0.885297	0.381621	0.99858	0.505264	0.752456	0.918711	0.11078	0.158276	0.627257	1	1	1.10856	1.10856	0.994131	0.626801	0.0213862	1.16533e-09	0.284354	0.253355	0.131021	0.516847	0.8121	0.979721	0.0337727	1.10856	0.548109	1	1.10856	0.0213082	0.574606	0.586933	0.693502	1.10856	0.99572	0.707513	1.10856	1.10856	1.10856	0.918964	0.686369	0.935765
Node 74	YDR397C	1	1.00102	0.877955	1	1	1	1	1	1	1	0.474662	1	1	1	1	1	1	1	1.00102	1.00102	1	0.778444	1	1	1	0.78671	1	0.521315	1	1	0.576648	1.00102	1	1	1.00102	1	1	1	0.996438	1.00102	1	1	1.00102	1.00102	1.00102	0.909676	0.998313	1
Node 75	YOR236W	1	1.00025	0.967996	1	1	1	1	1	1	1	1	1	1	1	1	1	1	1	1.00025	1.00025	1	1	1	1	1	0.320295	1	1	1	1	1	1.00025	1	1	1.00025	1	1	1	0.975108	1.00025	0.261367	1	1.00025	1.00025	1.00025	1	0.923292	1
Node 76	YNL210W	1	1.00127	0.990462	1	1	1	1	0.0655545	1	0.57247	1	1	1	0.0104349	1	1	1	1	1.00127	1.00127	1	0.683762	1	1	0.225443	0.513169	1	1	1	0.302932	1	1.00127	1	1	1.00127	1	1	1	0.881526	1.00127	0.391165	1	1.00127	1.00127	1.00127	0.746344	0.670816	1
Node 77	YHR179W	1	1.00051	0.937008	1	1	1	1	1	1	1	1	1	1	1	1	1	1	1	1.00051	1.00051	1	0.949056	1	1	1	0.538056	1	1	1	1	1	1.00051	1	1	1.00051	1	1	1	0.950829	1.00051	1	0.0718233	1.00051	1.00051	1.00051	0.699335	0.85245	1
Node 78	YDR086C
Node 79	YDL236W
Node 8	YML116W	0.491276	1.00771	0.375501	0.0588381	0.41282	0.923442	1.00003	0.3351	0.00482631	0.869541	0.844764	0.054459	1	0.640271	0.788579	1	1	1	1.00771	1.00771	1	0.943456	1	1	0.0592829	0.660983	0.465269	0.392007	1	0.886097	0.356862	1.00771	0.262073	1	1.00771	1	0.570639	1	0.468112	1.00771	0.972651	0.674394	1.00771	1.00771	1.00771	0.361376	0.976092	0.49778
Node 80	YJR139C	1	1.00178	0.980795	1	1	1	1	1	1	1	0.0718656	1	1	0.168327	1	1	1	1	1.00178	1.00178	1	0.50694	1	0.402454	0.300747	0.153662	1	0.334375	1	1	0.77795	1.00178	0.269519	1	1.00178	1	0.178553	1	0.838127	1.00178	1	1	1.00178	1.00178	1.00178	1	0.571716	0.593731
Node 81	YLR180W	1	1.00127	0.990462	1	1	1	1	1	1	1	1	1	1	0.0924632	1	1	1	1	1.00127	1.00127	1	0.683762	1	1	1	0.513169	1	0.601887	1	1	0.658563	1.00127	0.543379	1	1.00127	1	0.00719193	1	0.881526	1.00127	0.780338	1	1.00127	1.00127	1.00127	0.950509	0.670816	0.474398
Node 82	YBL002W	1	1.00178	0.796229	1	1	1	1	1	1	0.695764	1	1	1	1	1	1	1	1	1.00178	1.00178	1	0.949795	1	1	1	0.712111	1	1	1	1	0.404809	1.00178	0.269519	1	1.00178	1	1	1	0.838127	1.00178	0.267417	1	1.00178	1.00178	1.00178	0.899312	0.571716	0.593731
Node 83	YLR049C	1	1.00051	0.937008	1	1	1	1	1	1	1	1	1	1	1	1	1	1	1	1.00051	1.00051	1	0.599331	1	1	0.0971018	1	1	1	1	1	1	1.00051	0.269065	1	1.00051	1	1	1	0.950829	1.00051	1	1	1.00051	1.00051	1.00051	1	0.85245	1
Node 84	YLR049C	1	1.00076	0.907005	1	1	1	1	1	1	0.399323	0.382897	1	1	1	1	1	1	1	1.00076	1.00076	1	0.870135	1	1	1	1	1	0.424466	1	1	1	1.00076	0.37513	1	1.00076	1	1	1	0.927149	1.00076	0.597125	1	1.00076	1.00076	1.00076	1	0.787027	1
Node 85	YPL158C	1	1.00025	0.967996	1	1	1	1	1	1	1	1	1	1	1	1	1	1	1	1.00025	1.00025	1	0.774194	1	1	0.0497841	0.320295	1	1	1	1	1	1.00025	1	1	1.00025	1	1	1	0.975108	1.00025	1	1	1.00025	1.00025	1.00025	0.451613	0.923292	1
Node 86	YOR263C	1	1.00332	0.937046	1	1	0.288284	1.00001	1	1	0.331678	0.876889	0.3179	1	0.156568	1	1	1	1	1.00332	1.00332	1	0.409879	1	0.615975	0.485675	0.640938	1	0.909039	1	1	0.748327	1.00332	0.582357	1	1.00332	1	1	1	0.72022	1.00332	0.235185	1	1.00332	1.00332	1.00332	0.995305	0.353745	1
Node 87	YER019W	1	1.00102	0.877955	1	1	1	1	1	1	1	0.474662	1	1	1	1	1	1	1	1.00102	1.00102	1	0.778444	1	1	1	0.384228	1	1	1	1	1	1.00102	1	1	1.00102	1	1	1	0.904053	1.00102	1	1	1.00102	1.00102	1.00102	0.611724	0.726609	0.4022
Node 88	YHR215W	1	1.00025	0.967996	1	1	1	1	1	1	1	0.14859	1	1	0.107442	0.0502921	1	1	1	1.00025	1.00025	1	0.774194	1	1	1	1	0.020574	0.168148	1	1	1	1.00025	1	1	1.00025	1	1	1	0.975108	1.00025	1	1	1.00025	1.00025	1.00025	0.451613	0.923292	1
Node 89	YHR085W	1	1.00076	0.907005	1	1	1	1	1	1	1	0.382897	1	1	1	1	1	1	1	1.00076	1.00076	1	0.870135	1	0.197935	1	0.241989	1	1	1	1	0.475113	1.00076	1	1	1.00076	1	1	1	0.927149	1.00076	1	1	1.00076	1.00076	1.00076	0.835188	0.787027	0.0400956
Node 9	YGL091C	0.0663001	1.00204	0.770701	1	1	0.134493	1	1	1	0.362499	0.338366	1	1	1	0.338459	1	1	1	1.00204	1.00204	1	0.430004	1	0.444875	1	0.499516	0.153342	0.13744	1	0.43877	1	1.00204	0.32708	1	1.00204	1	1	1	0.817227	1.00204	0.660842	1	1.00204	1.00204	1.00204	0.526855	0.527783	0.642835
Node 90	YGL235W	1	1.00025	0.967996	1	1	0.0817882	1	0.013462	1	0.15621	1	1	1	0.107442	1	1	1	1	1.00025	1.00025	1	0.774194	1	1	0.0497841	1	1	1	1	1	1	1.00025	1	1	1.00025	1	1	1	0.975108	1.00025	1	1	1.00025	1.00025	1.00025	1	0.923292	1
[truncated: 42 more columns]
