# Supplementary material for: Conservation and Evolution of Cis-Regulatory Systems in Ascomycete Fungi
Source: PLoS Biol. 2004 Nov 9;2(12):e398. doi: 10.1371/journal.pbio.0020398 (PMC526180; doi:10.1371/journal.pbio.0020398)
Supplement: Dataset S34 — (410 KB XLS). [file pbio.0020398.sd034.xls]

## Sheet: Sheet1
UID	ABF1	ACE2	ADR1	AFT1	ARO80	ASH1	AZF1	BAS1	YAP1	CAT8	CBF1	CHA4	CRZ1	CUP2	DAL80	GATA	ECM22	FKH1	FLO8	FZF1	GAL4	GAT1	GATGAG1	GATGAG2	GCN4	GCR1	GLN3	GZF3	HAC1	HAP1	HAP4	HCM1	HSF1	IME1	INO2/4	LEU3	LYS14	MAC1	MAL63	MATALPHA	MCB	MCM1	MCM1-2	MCM1-3	MET30/31	MIG1	MOT3	MSN2/4	MTsite1
Cluster_ABF1
Cluster_ACE2	0.51683	1.00099	0.982281	1	0.186601	0.0722034	1	0.492042	1	0.554645	1	1	1	0.0933762	0.885848	0.595914	1	1	1.00099	1.00099	1	0.962465	1	0.485595	0.784539	0.162776	1	0.718948	1	0.61229	0.817304	1.00099	0.492398	1	1.00099	1	1	0.0848871	0.919704	1.00099	0.0321519	0.50151	1.00099	1.00099	1	0.267793	0.961009	0.827472	0.343848
Cluster_adata-aAlpha	1	1.00129	0.977024	1	1	0.651909	1	1	0.154232	0.912321	1	0.332538	1	0.203334	0.237374	0.312271	1	1	1.00129	1.00129	0.248488	0.659968	1	0.89357	0.570722	0.630879	1	0.552791	0.0662633	1	0.889267	1.00129	0.978656	1	1.00129	1	0.522535	1	0.896882	1.00129	0.120775	1	1.00129	1.00129	1	0.180311	0.949604	0.161526	0.792323
Cluster_adata-ARG3	1	1.00129	0.977024	1	1	0.864816	1	0.0487855	1	0.743911	1	0.709512	0.247497	0.718741	0.0905765	0.0961871	1	1	1.00129	1.00129	1	0.659968	1	0.339358	0.101151	0.630879	0.494412	0.0178768	1	0.708273	0.748631	1.00129	0.685383	1	1.00129	1	0.522535	1	0.896882	1.00129	1	0.147832	1.00129	1.00129	1	0.180311	0.949604	0.56322	0.338308
Cluster_adata-CalciumSpecific	0.509461	1.00239	0.957973	1	1	0.555053	1	1	1	0.691704	0.13982	0.0604116	0.408589	0.843282	0.0787252	0.0512794	1	1	1.00239	1.00239	1	0.826567	1	0.327397	0.114863	0.214178	0.716302	0.676443	1	0.89727	0.613563	1.00239	0.604381	1	1.00239	1	1	1	0.817889	1.00239	0.336422	0.920342	1.00239	1.00239	1	0.41725	0.908902	0.314088	0.601508
Cluster_adata-Chaperones	1	1.00099	0.982281	1	1	0.212226	1	1	1	0.291029	1	0.613557	0.0186808	0.868272	1	1	1	1	1.00099	1.00099	1	0.726428	1	1	1	0.486972	1	0.892522	1	0.61229	0.60878	1.00099	0.238225	1	1.00099	1	1	1	0.919704	1.00099	0.960785	1	1.00099	1.00099	1	0.267793	0.961009	0.372745	0.846988
Cluster_adata-EGT2	1	1.0005	0.991103	1	0.0980905	0.0981498	1	0.287226	1	0.134353	1	1	1	1	1	1	1	1	1.0005	1.0005	1	0.852342	1	0.0307576	0.535727	0.403555	1	0.733192	1	0.377259	0.988482	1.0005	1	1	1.0005	1	1	1	0.959022	1.0005	1	0.588462	1.0005	1.0005	1	0.517578	0.980316	0.910072	1
Cluster_adata-ENA1	1	1.0006	0.989333	0.142511	1	0.161376	1	1	1	0.529611	1	1	1	1	0.727971	1	1	1	1.0006	1.0006	1	0.825529	1	0.242905	1	0.938469	0.269972	0.827668	1	0.433558	0.52433	1.0006	0.178982	1	1.0006	1	1	1	0.951028	1.0006	0.856693	0.25358	1.0006	1.0006	1	0.837052	0.976424	0.536462	0.251137
Cluster_adata-ERD2	0.0814708	1.00069	0.987566	1	1	0.860115	1	1	1	0.897139	1	1	1	0.757966	0.409506	1	1	1	1.00069	1.00069	1	0.799557	1	0.306399	0.261764	0.671843	0.307285	0.376817	1	1	0.39904	1.00069	0.0761575	1	1.00069	1	1	1	0.943099	1.00069	1	0.711521	1.00069	1.00069	1	0.789758	0.972548	0.411636	0.665475
Cluster_adata-G1DNAreplication
Cluster_adata-OAC1	0.252384	1.0004	0.992877	1	0.0792703	0.674948	1	1	1	0.727309	1	1	1	1	0.173139	0.0399299	1	1	1.0004	1.0004	1	0.880023	1	0.49791	1	0.869099	1	0.597502	1	1	0.458591	1.0004	0.693662	1	1.0004	1	0.203367	1	0.967083	1.0004	0.307178	1	1.0004	1.0004	1	0.590463	0.984222	0.816453	1
Cluster_adata-Respiration	1	1.00259	0.954547	0.486705	0.0980867	0.460286	1	0.828397	1	0.000316855	0.0113407	0.0806304	1	0.880541	0.974198	0.90538	1	1	1.00259	1.00259	1	0.991703	1	0.394786	0.901941	0.74581	1	0.653406	1	0.00153633	0.1024	1.00259	0.0467649	1	1.00259	1	0.772252	0.206121	0.804284	1.00259	0.884652	0.819138	1.00259	1.00259	1	0.151473	0.901687	0.78954	0.00865456
Cluster_adata-RET3	0.179157	1.00209	0.963133	1	1	0.238349	1	0.75907	1	0.733046	1	0.864361	1	0.919055	0.607933	0.553795	1	1	1.00209	1.00209	1	0.510908	1	0.667979	0.591198	0.114379	0.667859	0.634582	1	0.115439	0.316464	1.00209	0.0639921	1	1.00209	1	0.697201	1	0.838724	1.00209	0.544903	0.976061	1.00209	1.00209	1	0.744462	0.919831	0.190243	0.141618
Cluster_adata-Secretion	0.197358	1.00219	0.96141	0.43118	0.073464	0.280785	1	0.427167	1	0.127824	1	1	1	0.37797	0.24729	0.863949	1	1	1.00219	1.00219	1	0.848957	1	0.468075	0.383551	0.491934	0.310825	0.11859	1	0.131554	0.742816	1.00219	0.699498	1	1.00219	1	0.713965	0.177391	0.831722	1.00219	0.12601	1	1.00219	1.00219	1	0.0549994	0.916174	0.439485	0.829601
Cluster_adata-TRP4	0.25709	1.00139	0.975277	1	1	0.980463	1	6.82532e-07	1	0.572563	1	0.36672	1	1	0.533122	0.718843	1	1	1.00139	1.00139	1	0.930077	1	0.674399	0.000221582	0.298255	1	0.930155	1	0.365149	0.665582	1.00139	0.0430655	1	1.00139	1	0.179173	1	0.8894	1.00139	0.163959	0.181759	1.00139	1.00139	1	0.469911	0.945831	0.474095	0.0298947
Cluster_adata-TUB	1	1.00089	0.98404	1	0.16962	1	1	1	1	0.760678	1	1	0.17866	0.0652154	1	1	1	1	1.00089	1.00089	1	0.750032	1	0.428767	1	0.823521	1	0.84045	1	0.573739	0.213975	1.00089	1	1	1.00089	1	0.0847506	1	0.927438	1.00089	0.218554	1	1.00089	1.00089	1	0.692916	0.964841	0.0674557	0.26471
Cluster_ADR1	1	1.00139	0.975277	1	0.251142	0.102734	1	0.612676	1	0.572563	0.0840687	1	0.263789	0.24601	0.0390886	0.345169	1	1	1.00139	1.00139	0.264834	0.930077	1	0.385843	0.612474	0.298255	0.520271	0.43254	1	0.734668	0.109858	1.00139	0.499766	1	1.00139	1	0.0386944	1	0.8894	1.00139	0.569925	1	1.00139	1.00139	1	0.916094	0.945831	0.118372	0.992906
Cluster_ARG80	1	1.00099	0.982281	1	1	0.744411	1	0.00277947	1	0.554645	1	0.613557	0.196435	0.572108	1	1	1	1	1.00099	1.00099	1	0.726428	1	0.485595	0.0419986	0.931312	1	0.892522	1	0.22678	0.817304	1.00099	0.769363	1	1.00099	1	1	1	0.919704	1.00099	0.289006	0.50151	1.00099	1.00099	1	0.884131	0.961009	0.16113	1
Cluster_ARG81	1	1.00109	0.980526	0.24568	1	0.792293	1	0.0041434	1	0.853542	1	0.262873	1	0.626448	0.365988	0.245668	1	1	1.00109	1.00109	0.214705	0.703565	1	0.849742	0.00199179	0.90578	1	0.16159	1	0.261611	0.0261473	1.00109	0.563317	1	1.00109	1	0.0198344	1	0.912034	1.00109	0.623836	0.555081	1.00109	1.00109	1	0.234718	0.957193	0.522316	0.681083
Cluster_Arginine	0.177672	1.00109	0.980526	1	1	0.528943	1	2.67529e-05	1	0.853542	1	0.648625	1	0.626448	0.663029	0.630938	1	1	1.00109	1.00109	1	0.703565	1	0.0816138	0.00199179	0.90578	1	0.0130775	1	0.647358	0.273826	1.00109	0.303282	1	1.00109	1	1	1	0.912034	1.00109	1	0.0887656	1.00109	1.00109	1	0.234718	0.957193	0.522316	0.883856
Cluster_ARO80	0.441137	1.00079	0.985801	1	0.152285	0.620152	0.199847	1	1	0.154938	1	0.15951	1	0.447033	0.823774	1	1	1	1.00079	1.00079	1	0.7744	1	0.747981	0.707078	0.234068	0.342694	0.767729	1	0.158656	0.0965691	1.00079	0.906208	1	1.00079	1	0.365436	1	0.935236	1.00079	0.38843	0.758479	1.00079	1.00079	1	0.348569	0.968687	0.307441	0.739956
Cluster_ASH1	1	1.00119	0.978773	1	1	0.335412	0.284301	0.556435	1	0.218834	1	1	1	0.912199	0.710852	1	1	1	1.00119	1.00119	1	0.681419	1	0.873539	0.525791	0.68004	1	0.85476	1	0.296466	0.934268	1.00119	0.369846	1	1.00119	1	1	1	0.904427	1.00119	0.979491	0.88136	1.00119	1.00119	1	0.205725	0.953391	0.6552	0.269831
Cluster_Asparagine	1	1.0002	0.996432	1	1	1	1	0.126647	1	0.477762	1	1	1	1	0.351992	1	1	1	1.0002	1.0002	1	0.938101	1	1	0.264249	0.695644	1	0.689739	1	1	0.3485	1.0002	0.446484	1	1.0002	1	1	1	0.983405	1.0002	0.476615	1	1.0002	1.0002	1	0.768437	0.99208	0.836978	0.506599
Cluster_Autophagy	0.353604	1.0006	0.989333	1	0.116528	0.453929	1	0.33391	0.0743741	0.857634	1	0.434669	1	1	0.332353	1	1	1	1.0006	1.0006	1	0.825529	1	1	0.205387	0.738549	1	0.54424	1	0.433558	0.995285	1.0006	0.830483	1	1.0006	1	0.288996	1	0.951028	1.0006	0.527809	0.655439	1.0006	1.0006	1	0.837052	0.976424	0.815589	0.251137
Cluster_AZF1	0.398959	1.00069	0.987566	1	1	0.860115	0.177226	1	1	1	1	1	1	0.757966	1	1	1	1	1.00069	1.00069	1	0.98136	1	0.306399	0.658467	0.671843	1	1	1	1	0.691384	1.00069	0.56995	1	1.00069	1	1	1	0.943099	1.00069	0.896346	0.318948	1.00069	1.00069	1	0.789758	0.972548	0.900109	0.665475
Cluster_BAS1	1	1.00129	0.977024	1	0.235501	0.193232	1	0.207573	1	0.506788	0.0783018	0.709512	0.247497	0.718741	0.940499	1	1	1	1.00129	1.00129	1	0.659968	1	0.633176	0.278674	0.338849	0.494412	0.969923	1	0.708273	0.545862	1.00129	0.978656	1	1.00129	1	1	1	0.896882	1.00129	0.911354	0.6495	1.00129	1.00129	1	0.510697	0.949604	0.161526	0.338308
Cluster_Biotin	1	1.0001	0.998215	1	1	0.244892	1	1	1	0.277326	1	1	0.0216227	1	1	1	1	1	1.0001	1.0001	1	0.968558	1	1	1	1	1	0.442968	1	1	0.590359	1.0001	1	1	1.0001	1	1	1	0.991668	1.0001	1	0.162666	1.0001	1.0001	1	0.876612	0.996033	0.596211	1
Cluster_CAD1	1	1.00109	0.980526	1	1	0.0310807	1	1	1	0.0137897	1	0.0706069	1	0.126237	0.663029	0.245668	0.0386029	1	1.00109	1.00109	1	0.703565	1	0.849742	0.815215	0.729153	1	0.16159	1	0.261611	0.506178	1.00109	0.303282	1	1.00109	1	1	1	0.912034	1.00109	0.852236	0.555081	1.00109	1.00109	1	0.234718	0.957193	0.993643	0.204854
Cluster_CBF1	0.177672	1.00109	0.980526	1	1	0.954571	0.264059	0.0310185	1	0.163102	1	0.648625	0.213828	0.892454	0.90813	0.630938	1	1	1.00109	1.00109	1	0.703565	1	0.538751	0.197913	0.433154	1	0.92877	1	0.647358	0.273826	1.00109	0.563317	1	1.00109	1	0.464989	1	0.912034	1.00109	0.361831	0.858282	1.00109	1.00109	1	0.234718	0.957193	0.896051	0.681083
Cluster_CHA4	0.310539	1.00159	0.971793	1	0.04131	0.35142	1	1	1	0.0486188	1	0.781661	1	0.961004	0.848589	0.76549	1	1	1.00159	1.00159	1	0.599571	1	0.0298618	0.402925	0.0547183	0.568096	0.905746	1	1	0.30059	1.00159	0.0885162	1	1.00159	1	0.597478	1	0.87462	1.00159	0.960032	0.495735	1.00159	1.00159	1	0.684562	0.93833	0.705379	0.541618
Cluster_CIN5	0.783113	1.00209	0.963133	1	0.352062	0.793841	1	0.75907	1	0.203305	1	0.864361	1	0.0742142	0.0971938	0.851022	1	1	1.00209	1.00209	0.0752851	0.510908	1	0.229634	0.821549	0.878784	0.291603	0.0326442	1	0.294004	0.316464	1.00209	0.656306	1	1.00209	1	1	0.170049	0.838724	1.00209	0.544903	0.247979	1.00209	1.00209	1	0.248689	0.919831	0.509406	0.79513
Cluster_CRZ1	1	1.00109	0.980526	0.24568	0.203238	0.792293	1	0.525327	1	0.163102	1	0.0706069	0.213828	0.892454	0.150132	0.0112317	1	1	1.00109	1.00109	1	0.703565	1	0.246394	0.815215	0.729153	1	0.0552971	1	0.261611	0.731903	1.00109	0.563317	1	1.00109	1	1	1	0.912034	1.00109	0.161561	0.858282	1.00109	1.00109	1	0.854657	0.957193	0.896051	0.681083
Cluster_CUP9	1	1.00089	0.98404	1	1	0.687338	1	1	1	0.220234	1	0.574993	1	0.51222	0.248622	1	1	1	1.00089	1.00089	1	0.750032	1	1	1	0.823521	1	0.362001	1	0.192323	0.713042	1.00089	0.416146	1	1.00089	1	1	0.0767296	0.927438	1.00089	0.759043	0.443931	1.00089	1.00089	1	0.692916	0.964841	0.473093	0.0957503
Cluster_DAL81	1	1.0005	0.991103	1	1	0.356411	0.130054	1	1	0.424692	1	0.378277	1	0.0459174	1	1	1	1	1.0005	1.0005	1	0.852342	1	0.180056	1	0.403555	1	0.733192	1	0.377259	0.665802	1.0005	0.109893	1	1.0005	1	1	1	0.959022	1.0005	0.42303	1	1.0005	1.0005	1	0.882004	0.980316	0.910072	1
Cluster_DAL82	0.337	1.00169	0.970055	0.353289	1	0.628853	0.377485	0.68397	1	0.736315	1	0.19551	0.310588	0.846394	0.872093	0.440073	1	1	1.00169	1.00169	1	0.58069	1	0.946614	0.926498	0.446593	1	0.502116	1	0.800378	0.237893	1.00169	0.84972	1	1.00169	1	0.619751	1	0.867322	1.00169	0.888679	0.789867	1.00169	1.00169	1	0.361425	0.934602	0.0433583	0.792175
Cluster_DIG1	0.0814708	1.00069	0.987566	0.164212	1	0.233005	1	0.37754	1	0.302134	1	0.0196761	1	0.377189	0.781048	0.469635	1	1	1.00069	1.00069	1	0.799557	1	1	0.658467	0.905315	1	0.983387	1	0.484771	0.691384	1.00069	0.2561	1	1.00069	1	1	1	0.943099	1.00069	0.0975892	1	1.00069	1.00069	1	0.397671	0.972548	0.702897	0.347377
Cluster_DOT6	1	1.00219	0.999319	0.43118	1	0.460786	0.458575	1	1	0.246438	1	1	0.0810247	0.593969	0.832028	0.863949	1	0.0573475	1.00219	1.00219	0.383476	0.848957	1	0.884106	0.841306	0.855489	0.310825	0.997611	1	0.603728	0.588469	1.00219	0.699498	1	1.00219	1	0.345165	1	0.831722	1.00219	0.00697234	0.281332	1.00219	1.00219	1	0.478398	0.916174	0.610403	0.495777
Cluster_DrugResistance	1	1.00069	0.987566	1	1	0.542299	1	1	1	0.897139	1	0.0196761	0.141926	0.377189	0.409506	0.469635	1	1	1.00069	1.00069	1	0.799557	1	0.700579	1	0.280675	1	0.890812	1	0.484771	0.978573	1.00069	0.873906	1	1.00069	1	1	1	0.943099	1.00069	0.618777	0.711521	1.00069	1.00069	1	0.955285	0.972548	0.153645	0.665475
Cluster_Endocytosis	0.550746	1.00109	0.980526	0.24568	1	0.954571	1	1	1	0.626088	1	0.262873	1	0.626448	0.90813	0.630938	1	1	1.00109	1.00109	1	0.95506	1	1	1	0.433154	1	0.92877	1	0.647358	0.731903	1.00109	0.961409	1	1.00109	1	1	1	0.912034	1.00109	1	0.858282	1.00109	1.00109	1	0.234718	0.957193	0.287275	0.979503
Cluster_FattyAcid	0.798354	1.00219	0.96141	1	1	0.983236	1	0.171267	0.246936	0.246438	1	0.321513	0.382098	0.931327	0.832028	1	1	1	1.00219	1.00219	1	0.848957	1	0.699542	0.194179	0.267823	0.68486	0.968726	1	0.319654	0.588469	1.00219	0.987259	1	1.00219	1	0.345165	1	0.831722	1.00219	0.408079	0.894114	1.00219	1.00219	1	0.225718	0.916174	0.0672449	0.17934
Cluster_FHL1	0.242774	1.006	0.898047	0.193598	1	0.900006	1	0.0955536	0.178844	0.202125	1	0.299764	0.373684	0.0708349	0.00344632	0.00156806	1	1	1.006	1.006	1	0.880628	0.0351887	0.34748	0.487321	0.998874	0.0846192	0.506138	0.271798	0.641547	0.59861	1.006	0.591795	1	1.006	0.000344308	0.851827	1	0.604426	1.006	0.0132092	0.65879	1.006	1.006	1	0.0162544	0.787239	0.727288	0.0325596
Cluster_FKH1	0.398959	1.00069	0.987566	1	1	0.860115	1	1	1	1	0.0429424	0.126979	1	1	0.781048	0.469635	1	1	1.00069	1.00069	1	0.799557	1	0.700579	0.658467	0.671843	1	0.376817	1	1	0.978573	1.00069	0.873906	1	1.00069	1	1	0.0601981	0.943099	1.00069	0.300387	0.711521	1.00069	1.00069	1	0.397671	0.972548	0.702897	0.665475
Cluster_FKH2	0.766722	1.00199	0.964859	1	1	0.759232	0.427485	0.380197	1	0.689025	1	0.270158	1	0.982686	0.566626	0.247588	1	1	1.00199	1.00199	0.355735	0.527527	1	0.634053	0.799611	0.331537	1	0.727475	1	0.550865	0.852982	1.00199	0.233289	1	1.00199	1	0.303815	1	0.845785	1.00199	0.0729439	0.0925592	1.00199	1.00199	1	0.273647	0.923502	0.865175	0.38259
Cluster_Flavin	1	1.0004	0.992877	1	1	0.253107	0.105467	1	1	0.308556	1	0.316268	0.0837378	0.555381	0.580126	1	1	1	1.0004	1.0004	1	0.880023	1	1	1	0.483882	1	0.597502	1	1	0.809561	1.0004	0.693662	1	1.0004	1	1	1	0.967083	1.0004	1	1	1.0004	1.0004	1	0.923021	0.984222	0.468645	0.756596
Cluster_Flocculation	1	1.0004	0.992877	1	1	0.0479226	1	1	1	0.727309	1	1	1	1	1	1	1	1	1.0004	1.0004	1	0.880023	1	1	1	0.483882	1	0.903769	1	0.315373	0.458591	1.0004	0.693662	1	1.0004	1	0.203367	1	0.967083	1.0004	1	1	1.0004	1.0004	1	0.590463	0.984222	0.816453	0.756596
Cluster_FZF1	0.550746	1.00109	0.980526	1	1	0.792293	1	1	1	0.364131	1	0.0131791	0.0225105	0.626448	0.663029	1	1	1	1.00109	1.00109	0.0227044	0.95506	1	1	1	0.975994	0.438445	0.79586	1	0.261611	0.888472	1.00109	0.815151	1	1.00109	1	0.120479	1	0.912034	1.00109	0.361831	0.858282	1.00109	1.00109	1	0.234718	0.957193	0.968978	0.0205911
Cluster_GAL4	0.441137	1.00079	0.985801	1	1	0.308739	0.199847	1	1	0.697319	1	1	1	0.802385	0.823774	1	1	1	1.00079	1.00079	1	0.975658	1	1	1	0.234068	0.342694	0.767729	1	0.531359	0.811136	1.00079	0.336439	1	1.00079	1	1	1	0.935236	1.00079	0.69556	0.758479	1.00079	1.00079	1	0.348569	0.968687	0.585294	0.940794
Cluster_Galactose
Cluster_GAT1	1	1.00139	0.975277	1	1	0.891606	0.0550715	0.612676	1	0.342351	1	0.735881	1	0.757206	0.952117	1	1	1	1.00139	1.00139	1	0.639191	1	0.385843	0.320209	0.298255	0.520271	0.819344	1	0.734668	0.109858	1.00139	0.499766	1	1.00139	1	1	1	0.8894	1.00139	0.788765	1	1.00139	1.00139	1	0.158034	0.945831	0.118372	0.213225
Cluster_GAT3	1	1.0004	0.992877	1	1	1	1	1	1	0.308556	1	1	1	1	0.580126	1	1	1	1.0004	1.0004	1	0.880023	1	1	1	0.984018	1	0.903769	1	0.043254	0.809561	1.0004	0.271865	1	1.0004	1	1	1	0.967083	1.0004	0.307178	1	1.0004	1.0004	1	0.590463	0.984222	0.468645	1
Cluster_GCN4	1	1.00219	0.96141	1	1	0.933039	1	0.00232005	1	0.772341	0.128943	0.876684	1	0.203352	0.433364	0.117138	1	1	1.00219	1.00219	1	0.49481	1	0.0473114	0.00821626	0.940904	0.68486	0.370497	1	0.319654	0.137069	1.00219	0.0845288	1	1.00219	1	0.345165	1	0.831722	1.00219	0.999199	0.49126	1.00219	1.00219	1	0.0549994	0.916174	0.149625	0.677927
Cluster_GCR1	1	1.00069	0.987566	1	0.13459	0.542299	1	1	1	0.897139	1	1	1	0.757966	0.409506	0.469635	1	1	1.00069	1.00069	1	0.98136	1	0.0146141	0.658467	0.671843	1	0.669808	1	1	0.894192	1.00069	0.873906	1	1.00069	1	0.3283	1	0.943099	1.00069	0.618777	1	1.00069	1.00069	1	0.397671	0.972548	0.411636	0.347377
Cluster_GCR2	1	1.00099	0.982281	1	1	0.939819	1	0.492042	1	0.291029	1	1	1	0.0933762	0.885848	0.595914	1	1	1.00099	1.00099	1	0.726428	1	0.485595	0.426893	0.162776	1	0.718948	1	0.22678	0.985554	1.00099	0.769363	1	1.00099	1	1	0.0848871	0.919704	1.00099	0.289006	0.830718	1.00099	1.00099	1	0.267793	0.961009	0.372745	0.146004
Cluster_GeneralTFs	0.849346	1.00259	0.954547	0.486705	1	0.0805998	1	0.828397	1	0.886345	0.150562	0.696801	1	0.964902	0.775309	0.90538	1	1	1.00259	1.00259	0.435441	0.803689	1	0.803086	0.901941	0.562346	0.144948	0.499663	1	0.695005	0.771241	1.00259	0.20007	1	1.00259	1	1	1	0.980416	1.00259	0.155052	0.630459	1.00259	1.00259	1	0.789292	0.995303	0.997252	0.220859
Cluster_GLN3	0.230358	1.00129	0.977024	1	0.235501	0.651909	1	0.207573	1	0.122149	1	0.107021	1	0.436107	0.479879	0.692152	1	1	1.00129	1.00129	1	0.659968	1	1	0.278674	0.630879	1	0.898494	1	0.331058	0.545862	1.00129	0.685383	1	1.00129	1	0.159104	1	0.896882	1.00129	0.504182	0.6495	1.00129	1.00129	1	0.180311	0.949604	0.897418	0.338308
Cluster_Glutamate	1	1.0004	0.992877	1	1	0.674948	1	0.237276	1	0.0675322	1	1	1	0.155819	0.173139	0.0399299	1	1	1.0004	1.0004	1	0.880023	1	1	0.099555	0.483882	1	0.232126	1	1	0.809561	1.0004	0.693662	1	1.0004	1	0.203367	1	0.967083	1.0004	0.726109	0.126394	1.0004	1.0004	1	0.590463	0.984222	0.468645	0.756596
Cluster_Glutathione	0.353604	1.0006	0.989333	0.142511	1	1	0.010487	1	1	0.529611	1	0.0963213	1	1	0.727971	0.419325	1	1	1.0006	1.0006	1	0.825529	1	1	0.601795	0.738549	1	0.243695	1	0.433558	0.0422911	1.0006	1	1	1.0006	1	1	0.051823	0.951028	1.0006	0.856693	0.655439	1.0006	1.0006	1	0.837052	0.976424	0.957313	0.879945
Cluster_Glycerol	0.304831	1.0005	0.991103	1	0.0980905	0.356411	0.130054	0.287226	1	0.134353	1	1	1	1	0.662035	1	1	1	1.0005	1.0005	0.104012	0.990746	1	0.577374	0.150623	0.805189	0.230653	0.733192	1	0.377259	0.32045	1.0005	1	1	1.0005	1	1	1	0.959022	1.0005	0.42303	0.588462	1.0005	1.0005	1	0.517578	0.980316	0.330392	0.829052
Cluster_Glycogen	1	1.0003	0.994653	1	1	0.569488	1	1	1	1	1	1	1	0.455491	1	1	1	1	1.0003	1.0003	1	0.908599	1	1	1	0.580186	1	1	1	1	0.931289	1.0003	1	1	1.0003	1	1	1	0.97521	1.0003	0.621376	1	1.0003	1.0003	1	0.673603	0.988144	0.211891	0.653444
Cluster_GTS1	0.730136	1.00179	0.96832	0.369674	1	0.127333	1	1	1	0.0117967	1	0.819514	1	0.426327	0.892193	0.470029	1	1	1.00179	1.00179	1	0.562401	1	0.314971	0.93697	0.834172	1	0.115412	1	0.21844	0.342749	1.00179	0.876751	1	1.00179	1	0.262019	1	0.860083	1.00179	0.207012	0.334488	1.00179	1.00179	1	0.826211	0.930887	0.199262	0.056643
Cluster_HAL9	1	1.00109	0.980526	1	1	0.272657	0.0351247	1	1	0.0551648	1	1	1	0.126237	0.150132	1	1	1	1.00109	1.00109	1	0.703565	1	0.849742	0.815215	0.729153	1	0.584353	1	0.0130295	0.506178	1.00109	0.563317	1	1.00109	1	0.464989	1	0.912034	1.00109	0.852236	0.555081	1.00109	1.00109	1	0.598547	0.957193	0.896051	0.0753834
Cluster_HAP2	1	1.00149	0.973534	0.319236	0.0366298	0.29667	1	0.638066	1	0.0922428	1	0.759858	0.27973	0.537347	0.821213	1	1	1	1.00149	1.00149	1	0.989422	1	0.203217	0.651042	0.0656242	1	0.721124	1	0.398548	0.195405	1.00149	0.560257	1	1.00149	1	1	1	0.88198	1.00149	0.403453	0.450744	1.00149	1.00149	1	0.431407	0.942074	0.208397	0.0143495
Cluster_HAP3	0.709748	1.00169	0.970055	0.353289	0.0462011	0.945194	1	1	1	0.529745	1	0.464456	1	0.846394	0.872093	0.785828	1	1	1.00169	1.00169	1	0.90168	1	0.276726	1	0.446593	1	0.689452	0.0857711	1	0.609279	1.00169	0.253217	1	1.00169	1	0.619751	0.140028	0.867322	1.00169	0.888679	0.538791	1.00169	1.00169	1	0.648864	0.934602	0.435031	0.217822
Cluster_HAP4	1	1.00189	0.966588	1	0.324696	0.161024	1	0.72406	1	0.00549187	0.000209813	0.0240282	1	0.118893	0.746596	0.499001	1	1	1.00189	1.00189	1	0.979464	1	0.170077	0.775311	0.610378	1	0.306467	1	0.00519344	0.00429497	1.00189	0.191434	1	1.00189	1	0.660675	0.155171	0.852904	1.00189	0.982453	0.96583	1.00189	1.00189	1	0.300696	0.927188	0.474134	0.0306731
Cluster_HAP5	1	1.00159	0.971793	0.33648	0.281474	0.790058	1	1	1	0.126173	1	0.432816	0.0457689	0.820622	0.848589	0.76549	1	1	1.00159	1.00159	1	0.599571	1	0.0949146	1	0.489862	1	0.414481	1	0.431102	0.495312	1.00159	0.817657	1	1.00159	1	0.597478	0.132357	0.87462	1.00159	0.685203	0.495735	1.00159	1.00159	1	0.121392	0.93833	0.850648	0.541618
Cluster_Heme	0.441137	1.00079	0.985801	1	1	1	1	0.0921042	1	0.0420242	1	1	0.160493	0.167658	0.00927797	0.515591	1	1	1.00079	1.00079	0.161174	0.7744	0.0047527	0.747981	0.0177018	0.969853	0.0594197	0.0819494	1	0.0291347	0.571632	1.00079	0.122201	1	1.00079	1	0.000539685	0.0685001	0.935236	1.00079	0.925029	0.127357	1.00079	1.00079	1	0.741385	0.968687	0.8205	0.940794
Cluster_HIR1	0.550746	1.00109	0.980526	1	0.203238	0.954571	1	1	1	0.364131	1	1	1	0.0358704	0.663029	0.245668	1	1	1.00109	1.00109	1	0.703565	1	0.849742	0.815215	0.729153	1	0.79586	1	0.261611	0.888472	1.00109	0.815151	1	1.00109	1	0.464989	1	0.912034	1.00109	0.161561	1	1.00109	1.00109	1	0.234718	0.957193	0.745177	0.0753834
Cluster_HIR2	0.441137	1.00079	0.985801	1	1	0.894396	1	1	1	0.154938	1	1	1	0.00706072	0.823774	0.515591	1	1	1.00079	1.00079	1	0.975658	1	1	1	0.866592	1	0.0163619	1	0.531359	0.0965691	1.00079	0.336439	1	1.00079	1	0.365436	1	0.935236	1.00079	0.0415305	0.758479	1.00079	1.00079	1	0.348569	0.968687	0.585294	0.442033
Cluster_Histidine	0.353604	1.0006	0.989333	1	1	1	1	0.0538079	1	0.857634	1	1	1	1	0.092773	0.0105993	1	1	1.0006	1.0006	1	0.986406	1	0.644267	0.205387	0.938469	1	0.54424	1	0.433558	0.52433	1.0006	0.178982	1	1.0006	1	1	1	0.951028	1.0006	0.527809	0.0584371	1.0006	1.0006	1	0.453683	0.976424	0.815589	0.57459
Cluster_HMS1	1	1.00069	0.987566	1	1	0.542299	0.177226	0.0721274	1	0.302134	1	1	1	1	0.409506	0.469635	1	1	1.00069	1.00069	1	0.799557	1	0.306399	0.261764	0.905315	1	0.669808	1	0.126275	0.894192	1.00069	0.873906	1	1.00069	1	1	1	0.943099	1.00069	0.0975892	0.711521	1.00069	1.00069	1	0.397671	0.972548	0.900109	0.91569
Cluster_HSF1	1	1.00139	0.975277	0.301546	1	1	1	1	1	0.932601	1	1	0.263789	0.757206	0.533122	0.718843	1	1	1.00139	1.00139	1	0.639191	1	0.674399	1	0.0787021	1	0.980769	1	0.365149	0.83168	1.00139	0.0430655	1	1.00139	1	0.548948	0.116811	0.8894	1.00139	0.931785	1	1.00139	1.00139	1	0.469911	0.945831	0.682054	0.637476
Cluster_IME4	1	1.00089	0.98404	0.205986	0.16962	0.385001	1	1	1	0.760678	1	1	1	0.21888	0.548641	1	1	1	1.00089	1.00089	0.0152911	0.750032	1	0.428767	1	0.952735	0.376296	0.622289	1	0.573739	0.458503	1.00089	0.930238	1	1.00089	1	0.400521	1	0.927438	1.00089	0.473368	1	1.00089	1.00089	1	0.692916	0.964841	0.896464	0.799745
Cluster_INO2	0.0971311	1.00159	0.971793	1	1	0.988871	1	0.661795	1	0.469112	1	0.432816	0.295327	0.335659	0.968992	1	1	1	1.00159	1.00159	1	0.599571	1	0.239317	0.914287	0.489862	1	0.414481	1	0.431102	0.147594	1.00159	0.817657	1	1.00159	1	1	1	0.87462	1.00159	0.685203	0.760328	1.00159	1.00159	1	0.395241	0.93833	0.317505	0.541618
Cluster_INO4	0.463054	1.00219	0.999319	0.43118	1	0.983236	1	1	1	0.0570952	1	0.605595	0.382098	0.37797	0.94662	0.863949	1	1	1.00219	1.00219	1	0.49481	1	0.261398	1	0.491934	1	0.701072	1	0.319654	0.258824	1.00219	0.509456	1	1.00219	1	0.713965	1	0.831722	1.00219	0.243728	0.49126	1.00219	1.00219	1	0.225718	0.916174	0.277281	0.495777
Cluster_InvasiveGrowth	1	1.0002	0.996432	1	1	0.42983	1	0.126647	1	1	1	1	1	1	0.351992	1	1	1	1.0002	1.0002	1	0.938101	1	1	0.264249	0.972478	1	0.196196	1	1	0.832218	1.0002	0.446484	1	1.0002	1	1	1	0.983405	1.0002	0.476615	1	1.0002	1.0002	1	0.768437	0.99208	0.836978	1
Cluster_Isoleucine	1	1.0006	0.989333	1	0.116528	1	1	0.0538079	1	0.857634	1	1	1	0.703569	0.332353	0.419325	1	1	1.0006	1.0006	1	0.825529	1	1	0.205387	0.336556	1	0.827668	1	1	0.21851	1.0006	0.830483	1	1.0006	1	1	1	0.951028	1.0006	0.856693	1	1.0006	1.0006	1	0.837052	0.976424	0.0448707	0.879945
Cluster_IXR1	0.353604	1.0006	0.989333	1	1	1	1	0.0538079	1	0.214854	1	0.434669	1	0.303885	0.727971	1	1	1	1.0006	1.0006	0.123484	0.825529	1	1	0.0410957	0.738549	1	0.970162	1	0.433558	0.807274	1.0006	0.830483	1	1.0006	1	0.039398	1	0.951028	1.0006	0.856693	1	1.0006	1.0006	1	0.837052	0.976424	0.995675	0.879945
Cluster_LEU3	1	1.00099	0.982281	1	0.186601	0.459047	1	0.135882	1	0.291029	1	0.613557	0.196435	1	0.609022	0.595914	1	1	1.00099	1.00099	1	0.726428	1	0.485595	0.0419986	0.486972	1	0.718948	1	0.22678	0.152114	1.00099	0.492398	1	1.00099	1	1	1	0.919704	1.00099	0.810709	1	1.00099	1.00099	1	0.267793	0.961009	0.942459	0.970808
Cluster_Leucine	1	1.0004	0.992877	1	1	1	1	0.023496	1	0.308556	1	1	1	0.555381	1	1	1	1	1.0004	1.0004	1	0.880023	1	1	0.0102657	0.483882	1	0.597502	1	0.043254	0.121419	1.0004	0.693662	1	1.0004	1	1	1	0.967083	1.0004	1	1	1.0004	1.0004	1	0.590463	0.984222	0.97344	0.756596
Cluster_Lysine	1	1.0005	0.991103	1	1	1	1	1	1	1	1	0.378277	1	1	0.252493	0.364248	1	1	1.0005	1.0005	1	0.852342	1	0.577374	1	0.805189	0.230653	0.393968	1	1	0.32045	1.0005	0.772116	1	1.0005	1	1	1	0.959022	1.0005	0.801879	0.0331858	1.0005	1.0005	1	0.882004	0.980316	0.676025	0.466772
Cluster_MAC1	0.441137	1.00079	0.985801	1	1	0.308739	1	1	1	0.697319	1	0.0293893	1	0.802385	0.192112	0.515591	1	1	1.00079	1.00079	0.0120644	0.7744	1	1	0.707078	0.866592	1	0.0819494	1	0.531359	0.811136	1.00079	1	1	1.00079	1	0.365436	0.0685001	0.935236	1.00079	1	0.758479	1.00079	1.00079	1	0.741385	0.968687	0.585294	0.940794
Cluster_MAL13	0.664241	1.00149	0.973534	1	0.266464	0.913388	0.341758	0.257205	1	0.21467	1	0.400197	1	0.537347	0.583129	0.377534	1	1	1.00149	1.00149	1	0.920947	1	0.431499	0.361778	0.911744	0.54481	0.868454	1	1	0.373611	1.00149	0.779943	1	1.00149	1	1	0.124618	0.88198	1.00149	0.828341	0.450744	1.00149	1.00149	1	0.72019	0.942074	0.0856362	0.476145
Cluster_MAL33	1	1.00199	0.964859	1	1	0.198217	1	1	1	0.163528	0.117932	1	1	0.982686	0.566626	0.247588	1	1	1.00199	1.00199	1	0.97639	1	0.968187	1	0.77173	0.649942	0.560686	1	0.849829	0.932683	1.00199	0.609309	1	1.00199	1	1	1	0.988176	1.00199	0.0278799	0.414022	1.00199	1.00199	1	0.772645	0.997213	0.744317	0.574365
Cluster_Maltose	1	1.0001	0.998215	1	1	1	1	1	1	0.277326	1	1	1	1	1	1	1	1	1.0001	1.0001	1	0.968558	1	1	1	0.834061	1	1	1	1	1	1.0001	1	1	1.0001	1	1	1	0.991668	1.0001	1	1	1.0001	1.0001	1	0.876612	0.996033	1	1
Cluster_ManualAFT1targets	1	1.0004	0.992877	1	1	0.674948	1	1	1	0.308556	1	1	1	0.555381	1	1	1	1	1.0004	1.0004	0.0841094	0.880023	1	1	1	0.483882	1	0.232126	1	1	0.971865	1.0004	0.271865	1	1.0004	1	1	0.000457049	0.967083	1.0004	1	1	1.0004	1.0004	1	0.590463	0.984222	0.468645	0.756596
Cluster_ManualG1genes	0.371937	1.00309	0.946033	1	1	0.208604	1	0.331426	1	0.797658	1	0.144489	0.492713	0.846261	0.957224	0.510383	1	1	1.00309	1.00309	1	0.984552	1	0.967406	0.837678	0.753706	1	0.999967	1	1	0.334153	1.00309	0.715065	1	1.00309	1	0.828725	1	0.972719	1.00309	1.15117e-08	0.900288	1.00309	1.00309	1	0.457038	0.993363	0.358742	0.10102
Cluster_ManualHAP1targets	0.649986	1.00309	0.946033	0.548579	0.13152	0.114201	0.578923	0.331426	1	0.00131281	1	0.308032	0.492713	0.941454	0.750493	0.278918	1	1	1.00309	1.00309	1	0.984552	1	0.745488	0.273122	0.397449	0.803654	0.158087	1	0.0184015	0.00288521	1.00309	0.0344452	1	1.00309	1	0.517256	0.240643	0.771243	1.00309	0.794909	0.900288	1.00309	1.00309	1	0.090125	0.883892	0.000174627	0.0220037
Cluster_ManualMethionine	1	1.00189	0.966588	1	0.324696	0.879265	1	0.124057	1	0.018802	1	1	1	0.044813	0.14886	0.0759927	1	1	1.00189	1.00189	1	0.544686	1	0.353609	0.520331	0.91918	1	0.306467	1	0.0860736	0.0589006	1.00189	0.756112	1	1.00189	1	0.660675	1	0.852904	1.00189	0.813926	0.96583	1.00189	1.00189	1	0.0817148	0.927188	0.655042	0.998791
Cluster_ManualM-G1genes	0.00308498	1.0005	0.991103	1	1	1	1	1	1	0.424692	1	0.378277	1	0.229087	1	1	1	1	1.0005	1.0005	1	0.852342	1	1	1	0.805189	1	0.946413	1	0.377259	0.32045	1.0005	0.379846	1	1.0005	1	1	1	0.959022	1.0005	0.801879	0.0331858	1.0005	1.0005	1	0.517578	0.980316	0.676025	1
Cluster_ManualYap1Targets	0.410786	1.00329	0.942647	1	0.00435461	0.275077	0.601814	1	1	0.049135	1	0.585904	1	0.749554	0.645046	0.319149	0.111511	1	1.00329	1.00329	0.516105	0.721737	1	0.425772	0.710247	0.525629	1	0.376395	1	0.00774914	0.141829	1.00329	0.883909	1	1.00329	1	0.847183	0.254032	0.758405	1.00329	0.585279	0.64166	1.00329	1.00329	1	0.208284	0.876871	0.78136	0.388585
Cluster_ManualZAP1targets	0.638883	1.00139	0.975277	1	1	0.102734	1	0.612676	1	0.790642	0.0840687	0.0321247	1	0.941483	0.533122	0.114879	1	1	1.00139	1.00139	1	0.639191	1	0.385843	0.612474	0.298255	0.520271	0.108305	1	0.12651	0.456072	1.00139	0.276188	1	1.00139	1	0.179173	1	0.8894	1.00139	0.989276	0.40418	1.00139	1.00139	1	0.469911	0.945831	0.269408	0.00154228
Cluster_ManualZAP1targets-2	0.92735	1.00359	0.93759	1	0.167093	0.53564	1	0.692757	0.371492	0.413385	0.0211233	0.223901	1	0.972418	0.403978	0.380094	1	1	1.00359	1.00359	1	0.897144	1	0.199442	0.595531	0.263945	0.2785	0.00560457	0.173106	0.221911	0.134512	1.00359	0.189004	1	1.00359	1	0.0462545	1	0.739543	1.00359	0.819126	0.367905	1.00359	1.00359	1	0.852155	0.86644	0.00650981	0.00837035
Cluster_MATa1	1	1.00109	0.980526	1	1	0.792293	1	0.525327	1	0.853542	0.0666606	0.648625	0.213828	0.327578	0.365988	0.245668	1	1	1.00109	1.00109	0.214705	0.703565	1	1	0.197913	0.433154	0.438445	0.584353	1	0.261611	0.506178	1.00109	0.303282	1	1.00109	1	0.464989	1	0.912034	1.00109	0.852236	1	1.00109	1.00109	1	0.234718	0.957193	0.522316	0.0205911
Cluster_Mating	0.103719	1.00079	0.985801	0.0161339	1	0.308739	1	0.0921042	1	0.390451	1	0.15951	1	0.802385	0.192112	0.147942	1	1	1.00079	1.00079	0.161174	0.7744	1	1	0.318188	0.234068	0.342694	0.767729	1	0.531359	0.571632	1.00079	0.122201	1	1.00079	1	1	1	0.935236	1.00079	0.925029	1	1.00079	1.00079	1	0.348569	0.968687	0.307441	0.739956
Cluster_MBP1	0.4389	1.00209	0.963133	1	1	0.612143	1	0.75907	1	0.548156	1	0.864361	1	0.768739	0.607933	0.102501	1	1	1.00209	1.00209	1	0.859919	1	0.97323	0.960258	0.298383	1	0.892385	1	0.577904	0.487344	1.00209	0.144295	1	1.00209	1	0.697201	1	0.838724	1.00209	3.74514e-05	0.687676	1.00209	1.00209	1	0.510748	0.919831	0.67879	0.0640809
Cluster_MCM1	0.550746	1.00109	0.980526	1	1	0.272657	1	0.525327	1	0.626088	1	0.262873	1	1	0.365988	1	1	1	1.00109	1.00109	1	0.703565	1	0.538751	0.815215	0.729153	0.105578	0.584353	1	0.0700422	0.731903	1.00109	0.303282	1	1.00109	1	0.464989	1	0.912034	1.00109	0.361831	0.555081	1.00109	1.00109	1	0.598547	0.957193	0.896051	0.423273
Cluster_MET31	0.550746	1.00109	0.980526	1	1	0.954571	0.0351247	2.67529e-05	1	0.0551648	1	1	0.213828	0.126237	0.663029	0.630938	1	1	1.00109	1.00109	0.214705	0.703565	1	0.538751	0.00199179	0.729153	1	0.348836	1	0.647358	0.731903	1.00109	0.961409	1	1.00109	1	1	0.0929734	0.912034	1.00109	0.852236	0.858282	1.00109	1.00109	1	0.598547	0.957193	0.745177	0.423273
Cluster_MET4	0.664241	1.00149	0.973534	1	1	0.750025	0.0624201	0.0704782	1	0.0319017	1	0.759858	0.27973	0.537347	0.583129	0.377534	1	1	1.00149	1.00149	1	0.619065	1	0.711768	0.361778	0.261793	1	0.525762	1	0.398548	0.763661	1.00149	0.333415	1	1.00149	1	0.573902	1	0.88198	1.00149	0.828341	0.450744	1.00149	1.00149	1	0.138507	0.942074	0.391431	0.869157
Cluster_MIG1	1	1.00149	0.973534	0.319236	1	0.913388	1	0.257205	1	0.406192	1	1	1	0.791031	0.333097	0.377534	1	1	1.00149	1.00149	1	0.920947	1	0.431499	0.361778	0.771065	1	0.326	1	0.758676	0.891197	1.00149	0.560257	1	1.00149	1	0.573902	1	0.88198	1.00149	0.212572	0.930401	1.00149	1.00149	1	0.431407	0.942074	0.391431	0.869157
Cluster_Mitochondria	0.825702	1.00239	0.957973	0.459652	0.391057	0.555053	1	0.803447	1	0.0441044	1	0.653587	0.408589	0.950782	0.0104746	0.000640052	1	1	1.00239	1.00239	0.410028	0.826567	1	0.327397	0.451492	0.803527	0.716302	9.95005e-05	1	0.651742	0.613563	1.00239	0.41933	1	1.00239	1	1	0.191882	0.817889	1.00239	0.19464	0.985964	1.00239	1.00239	1	0.0422376	0.908902	0.991714	0.146198
Cluster_MitochondrialRPs	0.743289	1.00369	0.93591	0.613098	0.000868467	0.717502	0.270389	1	1	0.000190484	0.0222417	0.241155	0.0452165	0.696212	0.601411	0.632722	1	1	1.00369	1.00369	0.556934	0.67489	1	0.71777	0.91324	0.736701	0.57052	0.732964	0.177468	0.000292511	0.0570106	1.00369	0.871259	1	1.00369	1	0.878355	1	0.733359	1.00369	0.0616652	0.572223	1.00369	1.00369	1	0.0472344	0.86299	0.445587	0.106257
Cluster_MOT3	1	1.0006	0.989333	1	1	0.814713	1	0.33391	1	0.857634	1	0.434669	1	0.703569	0.727971	1	1	1	1.0006	1.0006	1	0.825529	1	1	0.205387	0.336556	1	0.243695	1	0.433558	0.0422911	1.0006	0.830483	1	1.0006	1	0.288996	1	0.951028	1.0006	0.527809	0.655439	1.0006	1.0006	1	0.453683	0.976424	0.536462	0.251137
Cluster_mRNAprocessing	0.782983	1.0058	0.901281	0.433518	0.699044	0.929951	0.476191	0.900895	1	0.673077	0.305526	0.431379	0.719592	0.256232	0.461504	0.751571	1	1	1.0058	1.0058	0.360157	0.891128	1	0.914348	0.992464	0.91075	0.952637	0.867125	1	0.781361	0.936945	1.0058	0.844124	1	1.0058	1	0.399795	1	0.614685	1.0058	0.031629	0.990005	1.0058	1.0058	1	0.0611252	0.79356	0.996282	1.46726e-05
Cluster_MSS11	0.0469046	1.00119	0.978773	0.26478	0.219535	0.832061	1	0.556435	1	0.68919	1	0.297843	0.0266328	0.675259	0.192206	0.279027	1	1	1.00119	1.00119	0.231781	0.947168	1	0.587973	0.525791	0.964358	0.122567	0.678062	1	1	0.824358	1.00119	0.0162266	1	1.00119	1	1	1	0.995712	1.00119	0.0840541	1	1.00119	1.00119	1	0.949411	0.999012	0.983692	0.0368803
Cluster_MTH1	0.582285	1.00119	0.978773	1	1	0.832061	1	1	1	0.0850777	1	0.680514	0.230846	0.0524254	1	1	1	1	1.00119	1.00119	1	0.681419	1	0.587973	0.841527	0.964358	1	0.85476	1	0.0181698	0.824358	1.00119	0.627807	1	1.00119	1	1	1	0.904427	1.00119	0.0840541	0.30836	1.00119	1.00119	1	0.553642	0.953391	0.217213	0.912338
Cluster_NDD1	0.749094	1.00189	0.966588	1	0.0565742	0.720269	1	0.72406	1	0.256807	1	0.244813	1	0.704458	0.983844	1	1	1	1.00189	1.00189	0.0630442	0.544686	1	0.826913	0.775311	0.367312	1	0.968022	1	0.243259	0.453237	1.00189	0.996391	1	1.00189	1	0.660675	1	0.852904	1.00189	0.12607	0.618143	1.00189	1.00189	1	0.578412	0.927188	0.906062	0.325733
Cluster_NRG1	1	1.0005	0.991103	1	1	0.356411	1	1	1	0.802963	1	1	1	0.229087	0.662035	1	1	1	1.0005	1.0005	0.104012	0.852342	1	1	1	0.805189	1	0.733192	1	1	0.905401	1.0005	0.772116	1	1.0005	1	0.247396	1	0.959022	1.0005	1	0.188532	1.0005	1.0005	1	0.517578	0.980316	0.676025	0.466772
Cluster_NuclearProteinTargetting	0.573955	1.00269	0.952838	1	1	0.679846	0.169016	1	1	0.801314	1	0.448309	0.114898	0.213888	0.435092	0.691809	1	1	1.00269	1.00269	1	0.948385	1	1	0.91329	0.527566	0.404551	0.829785	1	0.714916	0.716031	1.00269	0.557951	1	1.00269	1	0.784866	0.213147	0.797566	1.00269	0.00657529	0.453849	1.00269	1.00269	1	0.335399	0.8981	0.442336	0.858561
Cluster_PDR1	0.304831	1.0005	0.991103	1	1	0.754582	1	1	1	0.802963	1	1	1	0.229087	1	1	1	1	1.0005	1.0005	1	0.852342	1	1	0.150623	0.964964	1	0.946413	1	0.377259	0.988482	1.0005	0.772116	1	1.0005	1	1	1	0.959022	1.0005	0.801879	0.588462	1.0005	1.0005	1	0.882004	0.980316	0.989281	0.0298341
Cluster_PentosePhosphate	1	1.0006	0.989333	1	0.116528	0.814713	1	0.33391	1	0.857634	1	1	1	0.703569	0.727971	0.419325	1	1	1.0006	1.0006	1	0.986406	1	0.0543591	0.601795	0.738549	1	0.54424	1	1	0.52433	1.0006	1	1	1.0006	1	1	1	0.998993	1.0006	0.856693	1	1.0006	1.0006	1	0.837052	0.999772	0.536462	0.879945
Cluster_Peroxisome	0.582285	1.00119	0.978773	1	1	0.965708	1	0.556435	1	0.43678	1	0.297843	1	0.0524254	0.710852	1	1	1	1.00119	1.00119	1	0.681419	1	0.873539	0.841527	0.876491	0.122567	0.85476	0.0613229	0.679257	0.981884	1.00119	0.971299	1	1.00119	1	0.494579	1	0.904427	1.00119	0.216923	0.604425	1.00119	1.00119	1	0.553642	0.953391	0.427399	0.741446
Cluster_PHD1	1	1.00109	0.980526	1	1	0.272657	0.264059	1	1	0.364131	0.0666606	0.648625	1	0.892454	0.90813	1	1	1	1.00109	1.00109	1	0.95506	1	1	0.815215	0.433154	1	0.584353	0.0563569	0.261611	0.506178	1.00109	0.563317	1	1.00109	1	1	1	0.912034	1.00109	0.97164	0.858282	1.00109	1.00109	1	0.598547	0.957193	0.522316	0.423273
Cluster_PHO4	1	1.0005	0.991103	1	0.0980905	0.356411	1	0.287226	1	0.802963	1	0.378277	1	0.636955	1	1	1	1	1.0005	1.0005	1	0.852342	1	1	0.535727	0.805189	1	0.733192	1	1	0.32045	1.0005	0.772116	1	1.0005	1	1	0.0433741	0.959022	1.0005	0.42303	0.588462	1.0005	1.0005	1	0.517578	0.980316	0.676025	0.466772
Cluster_Phospholipid	0.783113	1.00209	0.99938	0.0977128	1	0.117952	1	0.75907	1	0.0988896	1	0.295769	0.368412	0.768739	0.936202	1	1	1	1.00209	1.00209	1	0.510908	1	0.430498	0.821549	0.878784	0.291603	0.166848	1	0.115439	0.0812985	1.00209	0.277787	1	1.00209	1	1	1	0.838724	1.00209	0.544903	0.687676	1.00209	1.00209	1	0.510748	0.919831	0.509406	0.62825
Cluster_Polyamine	1	1.0003	0.994653	1	1	1	1	1	1	1	1	0.0231456	1	0.455491	0.478379	1	1	1	1.0003	1.0003	0.0637666	0.997105	1	1	1	0.926559	1	0.827202	1	1	0.634076	1.0003	1	1	1.0003	1	1	1	0.97521	1.0003	0.621376	1	1.0003	1.0003	1	0.673603	0.988144	0.642549	0.653444
Cluster_primig-EarlySpo	1	1.00199	0.964859	0.401213	1	0.362167	1	0.742158	1	0.847673	1	0.0297135	0.354426	0.513475	0.348552	0.247588	1	1	1.00199	1.00199	1	0.870696	1	0.848342	0.556615	0.0264437	1	0.560686	0.100139	0.550865	0.726519	1.00199	0.407165	1	1.00199	1	1	1	0.845785	1.00199	0.84585	0.654164	1.00199	1.00199	1	0.544136	0.923502	0.581999	0.108388
Cluster_primig-LateSpo	0.0106446	1.0053	0.909415	0.743675	0.295076	0.550335	1	0.265001	0.495553	0.284518	1	0.103079	0.687017	0.0498387	0.995726	1	1	1	1.0053	1.0053	0.688698	0.915415	1	0.937427	0.123692	0.953341	1	0.994459	1	0.198903	0.479824	1.0053	0.833261	1	1.0053	1	0.567109	0.375724	0.641093	1.0053	0.389468	0.980961	1.0053	1.0053	1	0.0934905	0.809579	0.808351	0.0795635
Cluster_primig-MidSpo	1	1.00199	0.964859	0.401213	1	0.900447	0.427485	0.380197	1	0.494082	1	0.850809	0.354426	0.298948	0.566626	0.526935	1	1	1.00199	1.00199	1	0.527527	1	0.968187	0.556615	0.331537	1	0.117367	1	0.550865	0.381561	1.00199	0.978806	0.0465911	1.00199	1	1	1	0.845785	1.00199	0.49087	0.654164	1.00199	1.00199	1	0.0716131	0.923502	0.402223	0.755396
Cluster_Proline	0.0267904	1.0004	0.992877	1	1	1	1	0.237276	1	0.727309	1	1	1	1	0.173139	0.303953	1	1	1.0004	1.0004	1	0.880023	1	0.120337	0.458706	0.483882	1	0.0384736	1	0.315373	0.458591	1.0004	0.693662	1	1.0004	1	1	1	0.967083	1.0004	0.726109	0.508476	1.0004	1.0004	1	0.590463	0.984222	0.468645	0.343989
Cluster_Proteasome	1	1.00299	0.94773	0.1752	1	0.779409	1	0.869209	1	0.766791	1	0.769823	0.481467	0.305158	0.36613	0.487983	1	1	1.00299	1.00299	1	0.757037	1	0.994342	0.820618	0.780151	0.793052	0.46635	1	0.128982	0.883107	1.00299	0.91438	1	1.00299	1	1	1	0.777742	1.00299	0.0200885	0.887307	1.00299	1.00299	1	0.265894	0.887424	0.895662	0.0372633
Cluster_Purine	0.687821	1.00159	0.971793	1	0.281474	0.35142	0.35987	0.000349152	1	0.126173	0.0954962	0.432816	0.0457689	0.154505	0.186833	0.40921	1	1	1.00159	1.00159	1	0.599571	1	0.475849	0.00409142	0.229212	0.568096	0.23752	0.080932	0.780514	0.30059	1.00159	0.817657	1	1.00159	1	0.597478	1	0.87462	1.00159	0.960032	0.94174	1.00159	1.00159	1	0.395241	0.93833	0.158802	0.0710714
Cluster_PUT3	1	1.00159	0.971793	1	1	0.576547	0.0700785	0.661795	1	0.960594	1	0.0505569	0.295327	0.335659	0.381852	0.40921	1	0.0420293	1.00159	1.00159	1	0.599571	1	0.936562	0.914287	0.731946	1	0.23752	1	0.780514	0.838977	1.00159	0.616515	1	1.00159	1	0.220266	1	0.87462	1.00159	0.960032	0.760328	1.00159	1.00159	1	0.121392	0.93833	0.317505	0.541618
Cluster_Pyrimidine	0.310539	1.00159	0.971793	1	0.281474	0.176222	0.35987	0.661795	1	0.469112	1	0.171867	1	0.820622	0.186833	0.155803	1	1	1.00159	1.00159	1	0.987279	1	0.74547	0.686488	0.489862	1	0.23752	1	0.431102	0.30059	1.00159	0.616515	1	1.00159	1	0.597478	1	0.87462	1.00159	0.861373	0.495735	1.00159	1.00159	1	0.121392	0.93833	0.514642	0.169439
Cluster_RAP1	0.203825	1.00119	0.978773	0.26478	1	0.965708	1	1	1	0.0850777	1	0.0880179	0.230846	0.163142	0.192206	0.078875	1	1	1.00119	1.00119	0.231781	0.681419	1	0.587973	0.841527	0.68004	0.467161	0.244513	1	0.679257	0.639448	1.00119	0.627807	1	1.00119	0.00593823	1	1	0.904427	1.00119	0.434285	0.88136	1.00119	1.00119	1	0.553642	0.953391	0.427399	0.113887
Cluster_RCS1	0.398959	1.00069	0.987566	1	0.00815437	0.233005	1	0.37754	1	0.302134	1	0.126979	1	0.377189	0.139472	0.117461	1	1	1.00069	1.00069	1	0.799557	1	0.700579	0.658467	0.671843	1	0.376817	1	0.484771	0.894192	1.00069	0.873906	1	1.00069	1	0.0531709	1	0.943099	1.00069	0.0975892	0.711521	1.00069	1.00069	1	0.397671	0.972548	0.900109	0.122817
Cluster_REB1	0.363146	1.00179	0.96832	1	0.310584	0.460994	1	0.331675	0.20705	0.587047	1	0.495029	0.32552	0.426327	0.711293	0.200433	1	0.0471618	1.00179	1.00179	0.326751	0.562401	1	0.955074	0.482484	0.405691	1	0.755851	1	0.493221	0.708485	1.00179	0.303349	1	1.00179	1	0.640794	1	0.860083	1.00179	0.0115491	0.816144	1.00179	1.00179	1	0.329929	0.930887	0.361675	0.659269
Cluster_RFX1	1	1.00099	0.982281	1	0.186601	0.939819	1	0.135882	1	0.291029	1	0.613557	1	0.572108	0.609022	0.595914	1	1	1.00099	1.00099	1	0.726428	1	0.485595	0.426893	0.777324	1	0.246702	1	0.61229	0.358318	1.00099	0.948113	1	1.00099	1	1	1	0.919704	1.00099	1	0.0645352	1.00099	1.00099	1	0.884131	0.961009	0.372745	0.610771
Cluster_RGM1	1	1.00079	0.985801	0.185366	1	1	1	0.418317	1	0.697319	1	0.532585	0.160493	0.447033	0.823774	0.515591	1	1	1.00079	1.00079	1	0.7744	1	0.747981	0.707078	0.866592	1	0.767729	1	0.531359	0.944025	1.00079	0.336439	1	1.00079	1	1	1	0.935236	1.00079	0.153648	0.382812	1.00079	1.00079	1	0.348569	0.968687	0.585294	0.739956
Cluster_RGT1	0.687821	1.00159	0.971793	0.33648	1	0.790058	1	0.661795	1	0.126173	1	0.171867	0.295327	0.583891	0.186833	0.155803	1	1	1.00159	1.00159	0.29647	0.911471	1	0.936562	0.686488	0.489862	1	0.414481	0.080932	0.780514	0.688345	1.00159	0.616515	1	1.00159	1	0.597478	1	0.992369	1.00159	0.466231	0.94174	1.00159	1.00159	1	0.395241	0.998222	0.850648	0.169439
Cluster_RIM101	1	1.00119	0.978773	0.0355855	1	0.593453	1	1	1	0.218834	1	0.297843	1	0.912199	0.423916	0.078875	1	1	1.00119	1.00119	1	0.681419	1	0.873539	1	0.68004	1	0.453159	1	0.296466	0.205246	1.00119	0.627807	1	1.00119	1	0.494579	1	0.904427	1.00119	0.434285	0.30836	1.00119	1.00119	1	0.553642	0.953391	0.427399	0.741446
Cluster_RLM1	1	1.0006	0.989333	1	0.116528	0.453929	1	1	1	0.529611	1	1	1	0.703569	0.727971	1	1	1	1.0006	1.0006	1	0.825529	1	0.0543591	1	0.738549	0.269972	0.827668	1	1	0.807274	1.0006	1	1	1.0006	1	1	1	0.951028	1.0006	0.527809	0.655439	1.0006	1.0006	1	0.837052	0.976424	0.227357	0.879945
Cluster_RME1	1	1.0005	0.991103	1	1	0.754582	0.130054	0.287226	1	0.134353	1	1	1	0.229087	1	1	1	1	1.0005	1.0005	1	0.852342	1	0.180056	0.535727	0.805189	1	0.946413	1	1	0.905401	1.0005	0.772116	1	1.0005	1	1	1	0.959022	1.0005	1	1	1.0005	1.0005	1	0.882004	0.980316	0.910072	0.159814
Cluster_RNAPol	1	1.00299	0.94773	0.53683	1	0.00666735	1	0.869209	1	0.184813	1	0.519774	1	0.826919	0.113647	0.0407277	1	1	1.00299	1.00299	0.483044	0.382963	1	0.185608	0.820618	0.780151	0.793052	0.611478	0.14645	0.284874	0.388864	1.00299	0.91438	1	1.00299	1	0.818678	1	0.777742	1.00299	0.00257665	0.966972	1.00299	1.00299	1	0.48396	0.887424	0.996785	0.151771
Cluster_ROX1	1	1.0001	0.998215	1	1	1	1	1	1	0.277326	1	1	1	1	1	1	1	1	1.0001	1.0001	1	0.968558	1	1	1	0.834061	1	1	1	1	1	1.0001	0.256001	1	1.0001	1	1	1	0.991668	1.0001	1	0.162666	1.0001	1.0001	1	0.876612	0.996033	0.596211	0.29756
Cluster_RPH1	0.638883	1.00139	0.975277	1	1	0.102734	1	1	1	0.0640836	1	0.735881	1	0.0296279	0.533122	0.718843	1	1	1.00139	1.00139	1	0.639191	1	0.385843	0.612474	0.932244	0.520271	0.241305	1	0.12651	0.254807	1.00139	0.984127	1	1.00139	1	1	1	0.8894	1.00139	0.339826	0.916858	1.00139	1.00139	1	0.75541	0.945831	0.682054	0.00154228
Cluster_RPs	0.42216	1.00884	0.853905	0.183039	1	0.995979	0.91477	0.217369	0.679599	0.303668	0.425363	0.404022	0.0118783	0.00689542	0.0779573	0.0389433	1	1	1.00884	1.00884	0.573462	0.993658	0.0512534	0.651382	0.609554	0.996305	0.46981	0.832865	0.0779731	0.547182	0.833878	1.00884	0.398677	1	1.00884	0.000740499	0.724053	1	0.477368	1.00884	0.045823	0.465759	1.00884	1.00884	1	0.000118668	0.703735	0.860562	0.00922593
Cluster_rRNAprocessing	0.878943	1.00289	0.94943	0.166138	0.117845	0.749135	1	0.574813	1	0.577209	1	0.753153	1	0.445111	0.00555456	0.0350564	1	0.0749206	1.00289	1.00289	1	0.768772	1	0.494095	0.932385	0.652583	0.440368	0.0861072	1	0.264089	0.44756	1.00289	0.473154	1	1.00289	1	0.808042	1	0.784295	1.00289	0.409364	0.994237	1.00289	1.00289	1	0.287701	0.890969	0.753029	0.668551
Cluster_RTG1	0.783113	1.00209	0.963133	1	1	0.117952	1	1	1	0.0410818	1	0.57977	0.368412	0.919055	0.391074	0.553795	1	1	1.00209	1.00209	1	0.859919	1	0.101367	0.821549	0.738275	0.291603	0.784639	0.104879	0.294004	0.175809	1.00209	0.458916	1	1.00209	1	0.697201	1	0.838724	1.00209	0.355786	0.878166	1.00209	1.00209	1	0.510748	0.919831	0.816397	0.439653
Cluster_RTG3	1	1.0006	0.989333	1	1	0.0349235	0.153967	1	1	0.214854	1	0.434669	0.122951	1	0.332353	0.0888621	1	1	1.0006	1.0006	1	0.825529	1	0.242905	1	0.738549	1	0.54424	1	1	0.21851	1.0006	0.830483	1	1.0006	1	0.288996	1	0.951028	1.0006	0.053324	0.655439	1.0006	1.0006	1	0.453683	0.976424	0.957313	0.57459
Cluster_RTS2	1	1.0004	0.992877	1	1	1	1	1	1	0.308556	1	1	0.0837378	0.555381	0.580126	1	1	1	1.0004	1.0004	1	0.880023	1	1	1	0.869099	1	0.903769	1	0.315373	0.809561	1.0004	1	1	1.0004	1	1	1	0.967083	1.0004	1	0.126394	1.0004	1.0004	1	0.590463	0.984222	0.468645	0.756596
Cluster_SFL1	1	1.0006	0.989333	1	1	0.814713	1	0.33391	1	0.529611	1	0.434669	0.00659215	0.303885	1	1	1	1	1.0006	1.0006	1	0.825529	1	1	0.601795	0.738549	1	0.54424	1	0.433558	0.995285	1.0006	0.830483	1	1.0006	1	1	1	0.951028	1.0006	0.527809	0.655439	1.0006	1.0006	1	0.971908	0.976424	0.536462	0.0684915
Cluster_SFP1	0.550746	1.00109	0.980526	1	0.203238	0.528943	1	0.525327	1	0.626088	1	0.262873	0.213828	0.00113991	0.663029	1	1	1	1.00109	1.00109	0.0227044	0.703565	1	0.849742	0.815215	0.975994	0.438445	0.984426	1	1	0.966012	1.00109	0.815151	1	1.00109	1	0.464989	1	0.912034	1.00109	0.623836	0.260437	1.00109	1.00109	1	0.234718	0.957193	0.745177	0.681083
Cluster_SIG1	0.611612	1.00129	0.977024	0.0413665	1	0.974116	1	1	1	0.506788	1	0.107021	1	0.0727107	0.0905765	0.312271	1	1	1.00129	1.00129	0.248488	0.659968	1	0.633176	1	0.630879	0.494412	0.336922	1	0.708273	0.748631	1.00129	0.435886	1	1.00129	1	1	1	0.896882	1.00129	0.504182	0.6495	1.00129	1.00129	1	0.180311	0.949604	0.054714	0.0597757
Cluster_SIP4	0.010702	1.00199	0.964859	1	1	0.759232	1	0.380197	1	0.494082	1	0.850809	1	0.0196164	0.348552	0.836868	0.069106	1	1.00199	1.00199	1	0.527527	1	0.392238	0.799611	0.900057	1	0.560686	1	0.849829	0.381561	1.00199	0.113704	1	1.00199	1	0.679457	1	0.845785	1.00199	0.986726	0.860024	1.00199	1.00199	1	0.0716131	0.923502	0.238916	0.755396
Cluster_SKN7	0.550746	1.00109	0.980526	1	0.203238	0.792293	0.264059	0.159186	1	0.163102	1	1	1	0.626448	0.045624	0.630938	1	1	1.00109	1.00109	0.214705	0.95506	1	0.849742	0.197913	0.729153	0.0160753	0.348836	1	0.647358	0.273826	1.00109	0.563317	1	1.00109	1	1	1	0.912034	1.00109	0.97164	1	1.00109	1.00109	1	0.598547	0.957193	0.113825	0.883856
Cluster_SKO1	1	1.00069	0.987566	1	1	0.542299	1	0.0721274	1	0.302134	0.0429424	1	1	0.757966	0.139472	0.117461	1	1	1.00069	1.00069	1	0.799557	1	0.700579	0.261764	0.671843	1	0.376817	1	0.126275	0.691384	1.00069	0.56995	1	1.00069	1	1	1	0.943099	1.00069	0.618777	1	1.00069	1.00069	1	0.397671	0.972548	0.702897	0.91569
Cluster_SMP1	1	1.00069	0.987566	1	1	0.542299	1	0.37754	1	0.620602	1	0.48595	1	0.377189	0.781048	1	1	1	1.00069	1.00069	0.142535	0.799557	1	1	0.658467	0.905315	1	0.143854	1	0.484771	0.894192	1.00069	0.873906	1	1.00069	1	0.3283	1	0.943099	1.00069	0.618777	0.711521	1.00069	1.00069	1	0.397671	0.972548	0.702897	0.347377
Cluster_SOK2	0.0209551	1.00089	0.98404	1	1	0.0449829	0.221848	0.456426	1	0.946311	1	1	1	0.51222	0.0175475	1	1	1	1.00089	1.00089	1	0.750032	1	1	0.748775	0.195196	0.073873	0.045399	1	1	0.458503	1.00089	0.930238	1	1.00089	1	1	1	0.927438	1.00089	0.945778	0.168893	1.00089	1.00089	1	0.305525	0.964841	0.473093	0.26471
Cluster_sphingolipids	1	1.0005	0.991103	0.120248	1	1	1	1	1	1	1	1	1	0.636955	1	1	1	1	1.0005	1.0005	1	0.852342	1	1	0.535727	0.805189	1	0.946413	1	1	0.0716609	1.0005	1	1	1.0005	1	1	1	0.959022	1.0005	0.133399	1	1.0005	1.0005	1	0.882004	0.980316	0.676025	0.159814
Cluster_SRD1	0.749094	1.00189	0.966588	1	1	0.879265	1	0.72406	1	0.256807	1	0.244813	0.340131	0.704458	0.909322	0.499001	1	1	1.00189	1.00189	1	0.544686	1	0.962194	0.945951	0.610378	1	0.306467	1	0.243259	0.142619	1.00189	0.756112	1	1.00189	1	0.282945	1	0.852904	1.00189	0.254227	0.839438	1.00189	1.00189	1	0.300696	0.927188	0.804746	0.17544
Cluster_STB1	1	1.00069	0.987566	1	1	0.233005	1	1	1	0.897139	1	0.48595	1	0.377189	0.781048	1	1	1	1.00069	1.00069	1	0.799557	1	0.700579	0.658467	0.905315	0.307285	0.890812	0.0362336	1	0.978573	1.00069	0.2561	1	1.00069	1	1	1	0.943099	1.00069	0.618777	0.318948	1.00069	1.00069	1	0.789758	0.972548	0.702897	0.122817
Cluster_STE12	0.0147273	1.00079	0.985801	0.185366	1	0.10678	1	0.0921042	1	0.390451	1	0.15951	1	0.447033	0.48197	0.515591	1	1	1.00079	1.00079	1	0.7744	1	0.747981	0.318188	0.866592	0.342694	0.931839	1	0.531359	0.571632	1.00079	0.647787	1	1.00079	1	1	1	0.935236	1.00079	0.38843	1	1.00079	1.00079	1	0.348569	0.968687	0.307441	0.442033
Cluster_Sterols	0.825702	1.00239	0.957973	1	0.0855033	0.555053	0.140006	0.205139	1	0.0441044	0.13982	0.653587	0.408589	0.456748	0.515528	0.345266	1	1	1.00239	1.00239	1	0.464116	1	0.984051	0.249054	0.419046	0.348897	0.220369	1	0.166295	0.166587	1.00239	0.41933	1	1.00239	1	1	0.191882	0.817889	1.00239	0.0983741	0.773445	1.00239	1.00239	1	0.185294	0.908902	0.0121634	0.26587
Cluster_STP1	0.638883	1.00139	0.975277	1	1	0.243509	1	0.612676	1	0.0640836	1	1	0.0356985	0.757206	0.789468	0.718843	1	1	1.00139	1.00139	1	0.930077	1	0.168915	0.883449	0.0787021	1	0.980769	1	0.0317831	0.932457	1.00139	0.736006	1	1.00139	1	0.548948	0.116811	0.8894	1.00139	0.788765	0.40418	1.00139	1.00139	1	0.469911	0.945831	0.842967	0.213225
Cluster_STP2	0.0830694	1.00149	0.973534	1	1	0.520265	1	0.0704782	1	0.0922428	0.0898001	0.400197	1	0.124017	0.151427	0.743222	1	1	1.00149	1.00149	1	0.920947	1	0.924619	0.15393	0.261793	0.54481	0.525762	1	0.00131167	0.0787502	1.00149	0.779943	1	1.00149	1	1	0.124618	0.88198	1.00149	0.403453	0.0823077	1.00149	1.00149	1	0.138507	0.942074	0.778014	0.476145
Cluster_SUM1	0.0578905	1.00129	0.977024	1	0.0279455	0.651909	0.303988	1	1	0.506788	1	0.709512	1	0.436107	0.940499	1	1	1	1.00129	1.00129	1	0.659968	1	0.89357	1	0.949795	0.494412	0.969923	1	0.708273	0.545862	1.00129	0.685383	1	1.00129	1	0.159104	1	0.896882	1.00129	0.741871	0.356518	1.00129	1.00129	1	0.180311	0.949604	0.56322	0.160267
Cluster_SWI4	0.4389	1.00209	0.963133	1	0.352062	0.612143	1	0.75907	1	0.3589	1	0.116492	1	0.985868	0.936202	0.553795	1	1	1.00209	1.00209	0.369757	0.510908	1	0.867327	0.591198	0.298383	1	0.985277	1	0.294004	0.900056	1.00209	0.144295	1	1.00209	1	1	0.170049	0.838724	1.00209	0.0974074	0.453091	1.00209	1.00209	1	0.510748	0.919831	0.509406	0.439653
Cluster_SWI5	0.0699662	1.00139	0.975277	1	0.0321712	0.46064	1	1	1	0.342351	1	0.36672	1	0.24601	1	1	1	1	1.00139	1.00139	1	0.639191	1	0.385843	0.883449	0.0787021	1	0.996657	1	0.365149	0.0339689	1.00139	0.736006	1	1.00139	1	1	0.116811	0.8894	1.00139	0.931785	0.690386	1.00139	1.00139	1	0.469911	0.945831	0.269408	0.637476
Cluster_SWI6	0.230358	1.00129	0.977024	1	1	0.974116	1	1	1	0.912321	1	0.709512	1	0.928321	0.940499	0.692152	1	1	1.00129	1.00129	0.248488	0.938829	1	0.89357	1	0.338849	1	0.994388	1	0.708273	0.962393	1.00129	0.435886	1	1.00129	1	0.522535	0.108935	0.896882	1.00129	0.00215292	0.356518	1.00129	1.00129	1	0.510697	0.949604	0.56322	0.160267
Cluster_TFs	1	1.0004	0.992877	1	1	1	1	1	1	0.727309	1	1	1	0.555381	1	1	1	1	1.0004	1.0004	1	0.880023	1	0.120337	1	0.869099	1	1	0.0208654	1	0.809561	1.0004	1	1	1.0004	1	1	1	0.967083	1.0004	0.726109	1	1.0004	1.0004	1	0.590463	0.984222	0.126306	0.343989
Cluster_THI2	0.0284027	1.00099	0.982281	1	1	0.459047	0.243247	1	1	0.554645	1	0.613557	1	0.868272	0.885848	1	1	1	1.00099	1.00099	1	0.726428	1	0.201454	1	0.931312	1	0.974307	1	1	0.358318	1.00099	0.769363	1	1.00099	1	0.43367	1	0.919704	1.00099	0.55238	1	1.00099	1.00099	1	0.645113	0.961009	0.827472	0.343848
Cluster_Thiamine	0.252384	1.0004	0.992877	1	1	0.253107	1	1	1	0.727309	1	1	1	0.155819	0.580126	1	1	1	1.0004	1.0004	0.0841094	0.880023	1	0.49791	1	0.483882	0.189221	0.0384736	1	0.315373	0.458591	1.0004	0.271865	1	1.0004	1	1	1	0.967083	1.0004	1	1	1.0004	1.0004	1	0.590463	0.984222	0.468645	0.343989
Cluster_tRNAprocessing	0.766722	1.00199	0.964859	0.401213	1	0.759232	1	0.742158	1	0.944838	1	0.270158	0.354426	0.144826	0.778355	0.836868	1	1	1.00199	1.00199	1	0.97639	1	0.0830257	0.799611	0.57004	1	0.727475	1	0.550865	0.108302	1.00199	0.609309	1	1.00199	1	0.679457	0.162643	0.845785	1.00199	0.986726	0.654164	1.00199	1.00199	1	0.544136	0.923502	0.581999	0.220141
Cluster_tRNAsynth	0.509461	1.00239	0.957973	0.122348	0.0855033	0.555053	0.487982	1.14338e-06	1	0.197135	0.13982	0.372919	1	0.950782	0.515528	0.627747	1	1	1.00239	1.00239	0.410028	0.464116	1	1	0.00019409	0.633157	0.716302	0.119248	1	0.166295	0.757653	1.00239	0.255607	1	1.00239	1	1	0.191882	0.817889	1.00239	0.511034	0.350081	1.00239	1.00239	1	0.0422376	0.908902	0.0894961	0.601508
Cluster_Tryptophan	1	1.00099	0.982281	1	1	0.744411	1	1.28733e-05	1	0.554645	1	0.227915	1	1	0.609022	0.595914	1	1	1.00099	1.00099	1	0.726428	1	0.201454	9.39176e-05	0.486972	1	0.974307	1	0.61229	0.358318	1.00099	0.238225	1	1.00099	1	0.43367	1	0.919704	1.00099	0.112878	0.50151	1.00099	1.00099	1	0.884131	0.961009	0.623616	0.146004
Cluster_UGA3	1	1.00139	0.975277	0.00473376	0.251142	0.891606	1	1	1	0.165699	1	0.36672	1	0.941483	0.284652	0.345169	1	1	1.00139	1.00139	1	0.639191	1	0.674399	1	0.0787021	0.520271	0.108305	1	0.12651	0.665582	1.00139	0.122381	1	1.00139	1	0.548948	0.116811	0.8894	1.00139	0.931785	0.40418	1.00139	1.00139	1	0.158034	0.945831	0.938255	0.637476
Cluster_USV1	1	1.00119	0.978773	1	1	0.965708	1	1	1	0.43678	0.0724992	0.297843	1	0.912199	0.423916	0.66293	1	1	1.00119	1.00119	1	0.681419	1	1	0.525791	0.964358	0.122567	0.453159	1	0.296466	0.410986	1.00119	0.627807	1	1.00119	1	0.139499	0.100989	0.904427	1.00119	0.434285	0.604425	1.00119	1.00119	1	0.553642	0.953391	0.217213	0.0368803
Cluster_Vacuole	0.677746	1.0049	0.915971	0.352822	1	0.68337	0.745488	0.630816	1	0.743533	1	0.151558	0.658265	0.17441	0.493188	0.247647	1	1	1.0049	1.0049	0.659963	0.541043	1	0.521476	0.845436	0.572919	0.722091	0.822003	1	0.657638	0.663624	1.0049	0.9569	1	1.0049	1	0.762071	1	0.663023	1.0049	0.0316654	0.968618	1.0049	1.0049	1	0.0123008	0.822622	0.470533	0.0174541
Node 1	1	1.0005	0.991103	1	1	0.356411	1	0.287226	1	0.424692	1	1	1	0.229087	1	1	1	1	1.0005	1.0005	1	0.852342	1	1	0.150623	0.805189	1	0.946413	1	0.377259	0.32045	1.0005	0.772116	1	1.0005	1	1	1	0.959022	1.0005	1	0.588462	1.0005	1.0005	1	0.517578	0.980316	0.330392	0.466772
Node 10	0.127365	1.00089	0.98404	1	1	0.156217	0.221848	0.113444	1	0.220234	1	0.574993	1	0.21888	0.858165	0.55757	1	1	1.00089	1.00089	0.179409	0.997754	1	1	0.373507	0.545042	1	0.362001	1	0.573739	0.458503	1.00089	0.930238	1	1.00089	1	1	1	0.927438	1.00089	0.0725147	1	1.00089	1.00089	1	0.305525	0.964841	0.0674557	0.26471
Node 11	1	1.0004	0.992877	1	1	0.0479226	1	1	1	0.308556	1	1	0.0837378	1	1	1	1	1	1.0004	1.0004	1	0.880023	1	1	1	0.869099	1	0.597502	1	1	0.121419	1.0004	0.693662	1	1.0004	1	1	1	0.967083	1.0004	1	1	1.0004	1.0004	1	0.590463	0.984222	0.468645	0.756596
Node 12	1	1.0003	0.994653	1	1	1	1	1	1	1	1	1	1	1	1	1	1	1	1.0003	1.0003	1	0.908599	1	1	1	0.580186	1	0.827202	1	1	0.931289	1.0003	0.588213	1	1.0003	1	0.156768	1	0.97521	1.0003	0.187091	1	1.0003	1.0003	1	0.673603	0.988144	1	1
Node 13	1	1.00069	0.987566	1	1	0.860115	1	1	1	0.897139	1	1	1	0.757966	0.781048	1	1	1	1.00069	1.00069	1	0.98136	1	0.700579	1	0.280675	1	0.890812	1	1	0.894192	1.00069	0.56995	1	1.00069	1	0.3283	1	0.943099	1.00069	0.896346	0.711521	1.00069	1.00069	1	0.397671	0.972548	0.411636	0.347377
Node 14	0.687821	1.00159	0.971793	0.060577	1	0.931007	0.35987	0.661795	1	0.0151846	1	0.781661	0.295327	0.583891	0.381852	0.155803	1	1	1.00159	1.00159	0.29647	0.911471	1	0.936562	0.914287	0.0547183	1	0.78641	1	0.0111761	0.688345	1.00159	0.616515	1	1.00159	1	0.597478	1	0.87462	1.00159	0.26534	0.255783	1.00159	1.00159	1	0.121392	0.93833	0.0612474	0.541618
Node 15	1	1.00099	0.982281	0.0250805	0.186601	0.744411	0.243247	1	1	0.0325966	0.0607858	0.613557	0.196435	0.868272	0.885848	1	1	1	1.00099	1.00099	1	0.996865	1	0.82147	0.784539	0.162776	0.408184	0.892522	1	0.22678	0.358318	1.00099	0.948113	1	1.00099	1	0.43367	1	0.919704	1.00099	0.55238	0.830718	1.00099	1.00099	1	0.267793	0.961009	0.372745	0.343848
Node 16	1	1.0002	0.996432	1	1	1	1	1	0.0254277	1	1	1	1	1	0.351992	1	1	1	1.0002	1.0002	1	0.938101	1	1	0.264249	0.695644	1	0.196196	1	1	0.832218	1.0002	0.446484	1	1.0002	1	1	1	0.983405	1.0002	1	1	1.0002	1.0002	1	0.768437	0.99208	0.355444	0.0885212
Node 17	1	1.0002	0.996432	1	1	1	1	0.126647	1	0.477762	1	1	1	0.333173	1	1	1	1	1.0002	1.0002	1	0.938101	1	1	0.264249	0.972478	1	1	1	1	0.832218	1.0002	0.0655175	1	1.0002	1	1	1	0.983405	1.0002	0.0764503	1	1.0002	1.0002	1	0.984786	0.99208	0.355444	0.506599
Node 18
Node 19	1	1.0001	0.998215	1	1	1	1	1	1	1	1	1	1	1	0.195001	0.08659	1	1	1.0001	1.0001	1	0.968558	1	0.158203	1	0.834061	1	0.442968	1	1	0.590359	1.0001	1	1	1.0001	1	1	1	0.991668	1.0001	1	1	1.0001	1.0001	1	0.876612	0.996033	1	1
Node 2	1	1.00219	0.96141	1	0.365329	0.824325	0.121346	0.171267	1	0.00714806	1	1	1	0.0114934	0.0170665	0.0366337	1	1	1.00219	1.00219	1	0.848957	1	0.699542	0.194179	0.855489	0.68486	0.00658432	1	0.0113034	0.258824	1.00219	0.324145	1	1.00219	1	1	1	0.831722	1.00219	0.769859	0.49126	1.00219	1.00219	1	0.0549994	0.916174	0.760854	0.928953
Node 2_fuzzy0.06	1	1.00319	0.944338	1	0.138489	0.831525	0.21918	0.0161456	1	0.0160324	1	0.800236	1	0.0548235	0.0136154	0.0049185	1	1	1.00319	1.00319	1	0.733507	1	0.395531	0.030299	0.726351	0.813715	0.0121986	1	0.0217723	0.284096	1.00319	0.437489	1	1.00319	1	0.838217	1	0.764797	1.00319	0.91236	0.256559	1.00319	1.00319	1	0.0810517	0.880375	0.717885	0.779915
Node 20	0.070125	1.0001	0.998215	1	1	0.244892	1	1	1	1	1	1	1	1	0.195001	1	1	1	1.0001	1.0001	1	0.968558	1	1	1	1	1	0.442968	1	1	1	1.0001	1	1	1.0001	1	1	1	0.991668	1.0001	1	1	1.0001	1.0001	1	0.876612	0.996033	1	0.29756
Node 21	0.135339	1.0002	0.996432	1	1	0.42983	1	1	1	0.477762	1	1	1	1	0.351992	1	1	1	1.0002	1.0002	1	0.938101	1	1	1	0.972478	1	0.689739	1	1	1	1.0002	1	1	1.0002	1	1	1	0.983405	1.0002	1	1	1.0002	1.0002	1	0.768437	0.99208	1	0.506599
Node 22	1	1.0001	0.998215	1	1	1	1	0.0654632	1	1	1	1	1	1	1	1	1	1	1.0001	1.0001	1	0.968558	1	1	0.142234	1	1	1	1	1	0.590359	1.0001	1	1	1.0001	1	1	1	0.991668	1.0001	1	1	1.0001	1.0001	1	0.876612	0.996033	0.596211	1
Node 23
Node 24
Node 25	1	1.0001	0.998215	1	1	1	1	1	1	0.277326	1	1	1	0.183396	1	1	1	1	1.0001	1.0001	1	0.968558	1	1	1	0.834061	1	1	1	1	0.590359	1.0001	1	1	1.0001	1	1	1	0.991668	1.0001	1	1	1.0001	1.0001	1	0.876612	0.996033	0.596211	0.29756
Node 26	1	1.0001	0.998215	1	1	1	1	1	1	0.277326	1	1	1	1	1	1	1	1	1.0001	1.0001	1	0.968558	1	0.158203	1	0.834061	1	1	1	1	0.590359	1.0001	1	1	1.0001	1	1	1	0.991668	1.0001	1	1	1.0001	1.0001	1	0.876612	0.996033	0.596211	0.29756
Node 27	1	1.0001	0.998215	1	1	1	1	1	1	1	1	1	1	0.183396	1	1	1	1	1.0001	1.0001	1	0.968558	1	0.158203	1	0.834061	1	0.442968	1	1	1	1.0001	1	1	1.0001	1	1	1	0.991668	1.0001	1	1	1.0001	1.0001	1	0.876612	0.996033	0.596211	1
Node 28	1	1.0003	0.994653	1	1	0.569488	1	0.183831	1	1	1	1	1	0.455491	1	1	1	1	1.0003	1.0003	1	0.997105	1	1	0.368918	0.580186	1	0.827202	0.0156895	1	0.205712	1.0003	1	1	1.0003	1	1	1	0.97521	1.0003	0.621376	1	1.0003	1.0003	1	0.673603	0.988144	0.934193	0.653444
Node 29
Node 3	1	1.0005	0.991103	1	0.0980905	0.0981498	1	1	1	1	1	0.378277	1	0.229087	1	1	0.01773	1	1.0005	1.0005	1	0.852342	1	1	1	0.805189	1	0.733192	1	1	0.0716609	1.0005	0.379846	1	1.0005	1	1	1	0.959022	1.0005	0.801879	1	1.0005	1.0005	1	0.882004	0.980316	0.910072	0.159814
Node 30	0.252384	1.0004	0.992877	1	1	1	0.105467	1	1	0.00590593	0.0247654	0.316268	1	1	0.580126	0.303953	1	1	1.0004	1.0004	1	0.880023	1	1	1	0.483882	1	0.903769	1	0.00274341	0.458591	1.0004	1	1	1.0004	1	1	1	0.967083	1.0004	1	1	1.0004	1.0004	1	0.590463	0.984222	0.468645	0.0818262
Node 31	0.0699662	1.00139	0.975277	1	1	0.102734	1	0.0591621	1	0.572563	1	0.36672	1	0.757206	0.789468	0.718843	1	1	1.00139	1.00139	1	0.639191	1	0.385843	0.320209	0.932244	1	0.642979	1	0.365149	0.0339689	1.00139	0.0430655	1	1.00139	1	0.179173	1	0.8894	1.00139	0.569925	0.690386	1.00139	1.00139	1	0.469911	0.945831	0.269408	0.213225
Node 32	0.709748	1.00169	0.970055	1	1	0.40655	1	0.68397	1	0.0701067	0.101157	0.19551	0.0511488	0.627328	0.0330664	0.0534772	1	1	1.00169	1.00169	1	0.58069	1	0.276726	0.0820834	0.862476	0.214541	0.0737497	1	0.46269	0.237893	1.00169	0.449093	1	1.00169	1	1	1	0.867322	1.00169	0.888679	0.538791	1.00169	1.00169	1	0.648864	0.934602	0.902769	0.919703
Node 33	1	1.0001	0.998215	1	1	1	1	1	1	0.277326	1	1	1	1	1	1	1	1	1.0001	1.0001	1	0.968558	1	1	1	1	1	0.442968	1	0.0903591	1	1.0001	1	1	1.0001	1	0.055247	1	0.991668	1.0001	1	1	1.0001	1.0001	1	0.876612	0.996033	1	0.29756
Node 34	1	1.0002	0.996432	1	1	1	1	0.126647	1	0.0768898	1	1	1	1	0.351992	0.16569	1	1	1.0002	1.0002	1	0.938101	1	0.291391	0.264249	0.972478	1	0.689739	1	1	0.3485	1.0002	0.0655175	1	1.0002	1	1	1	0.983405	1.0002	0.476615	1	1.0002	1.0002	1	0.768437	0.99208	0.836978	0.506599
Node 35	0.700663	1.00671	0.886814	0.821313	0.750363	0.92326	1	0.823695	0.0542604	0.0911864	0.34385	0.406029	0.769955	0.460038	0.319712	0.700004	1	1	1.00671	1.00671	1	0.940863	1	0.254425	0.627001	0.787911	0.449218	0.900075	0.0482539	0.077152	0.162729	1.00671	0.345475	1	1.00671	1	0.311127	0.44901	0.569833	1.00671	0.0538002	0.53799	1.00671	1.00671	1	0.883082	0.7655	0.730929	0.332313
Node 36
Node 37	1	1.0002	0.996432	1	1	1	1	1	1	0.477762	1	1	1	0.333173	1	1	1	1	1.0002	1.0002	1	0.938101	1	1	1	0.695644	1	0.689739	1	1	1	1.0002	1	1	1.0002	1	1	1	0.983405	1.0002	1	0.298886	1.0002	1.0002	1	0.768437	0.99208	0.836978	1
Node 38	1	1.0001	0.998215	1	1	1	1	1	1	1	1	1	1	1	1	1	1	1	1.0001	1.0001	1	0.968558	1	0.158203	1	0.834061	1	0.442968	1	1	0.590359	1.0001	1	1	1.0001	1	1	1	0.991668	1.0001	1	1	1.0001	1.0001	1	0.876612	0.996033	0.596211	0.29756
Node 39	0.414162	1.00199	0.964859	1	1	0.564417	0.103376	0.742158	1	0.163528	1	0.552722	0.0685237	0.298948	0.00836399	0.0248899	1	1	1.00199	1.00199	1	0.870696	1	0.392238	0.556615	0.131903	0.272313	0.0182445	0.100139	0.268495	0.381561	1.00199	0.407165	1	1.00199	1	0.303815	1	0.845785	1.00199	0.84585	0.21574	1.00199	1.00199	1	0.0716131	0.923502	0.744317	0.108388
Node 4
Node 40	1	1.0001	0.998215	1	1	1	1	0.0654632	1	1	1	0.0906566	1	1	1	1	1	1	1.0001	1.0001	1	0.968558	1	1	0.142234	1	1	1	1	1	1	1.0001	1	1	1.0001	1	1	1	0.991668	1.0001	1	1	1.0001	1.0001	1	0.876612	0.996033	0.596211	1
Node 41	1	1.0002	0.996432	1	1	1	1	1	1	0.477762	1	1	0.0427799	1	0.351992	1	1	1	1.0002	1.0002	1	0.938101	1	0.291391	1	0.972478	1	0.196196	1	1	0.3485	1.0002	1	1	1.0002	1	0.107447	1	0.983405	1.0002	1	1	1.0002	1.0002	1	0.984786	0.99208	0.836978	0.506599
Node 42	1	1.0002	0.996432	1	1	0.0599537	1	1	1	0.477762	1	1	1	1	0.351992	1	1	1	1.0002	1.0002	1	0.938101	1	1	0.264249	0.695644	1	0.689739	1	1	0.832218	1.0002	1	1	1.0002	1	1	1	0.983405	1.0002	0.476615	0.298886	1.0002	1.0002	1	0.768437	0.99208	0.836978	1
Node 43	1	1.0003	0.994653	1	1	0.569488	1	1	1	0.622621	1	1	1	0.455491	0.0992177	0.237947	1	1	1.0003	1.0003	1	0.997105	1	0.403517	0.368918	0.926559	1	0.414814	1	1	0.634076	1.0003	1	1	1.0003	1	1	1	0.97521	1.0003	0.187091	0.412956	1.0003	1.0003	1	0.673603	0.988144	0.642549	1
Node 44	1	1.00359	0.93759	1	0.167093	0.686153	0.633846	0.207333	0.371492	2.79818e-05	0.202326	0.414375	0.182425	0.972418	0.73021	0.61388	1	1	1.00359	1.00359	1	0.999191	1	0.514479	0.595531	0.611412	0.849068	0.557073	1	0.000992221	0.0724916	1.00359	0.025523	1	1.00359	1	1	0.273679	0.739543	1.00359	0.55651	0.543728	1.00359	1.00359	1	0.052682	0.86644	0.246262	0.25258
Node 45
Node 46	1	1.0001	0.998215	1	1	1	1	1	1	0.277326	1	1	1	0.183396	1	1	1	1	1.0001	1.0001	0.0217219	0.968558	1	1	1	0.834061	1	1	1	1	1	1.0001	1	1	1.0001	1	1	1	0.991668	1.0001	1	1	1.0001	1.0001	1	0.876612	0.996033	0.596211	1
Node 47
Node 48	1	1.0001	0.998215	1	1	1	1	1	1	1	1	1	1	1	0.195001	1	1	1	1.0001	1.0001	1	0.968558	1	1	1	0.834061	1	0.442968	1	1	0.590359	1.0001	0.256001	1	1.0001	1	1	1	0.991668	1.0001	1	1	1.0001	1.0001	1	0.876612	0.996033	0.596211	1
Node 49	1	1.0002	0.996432	1	1	0.42983	1	1	1	0.477762	1	1	1	1	1	1	1	1	1.0002	1.0002	1	0.938101	1	1	1	0.695644	1	0.689739	1	1	1	1.0002	0.446484	1	1.0002	1	1	1	0.983405	1.0002	1	1	1.0002	1.0002	1	0.984786	0.99208	0.836978	1
Node 5	0.0140462	1.0003	0.994653	1	1	1	1	1	1	0.622621	1	1	1	1	1	1	1	1	1.0003	1.0003	1	0.908599	1	0.403517	0.368918	0.580186	1	0.414814	1	1	0.634076	1.0003	0.588213	1	1.0003	1	1	1	0.97521	1.0003	1	1	1.0003	1.0003	1	0.673603	0.988144	0.642549	0.212908
Node 50
Node 51	1	1.0001	0.998215	1	1	1	1	1	1	1	1	1	1	1	1	1	1	1	1.0001	1.0001	1	0.968558	1	1	1	0.834061	1	1	1	1	0.590359	1.0001	0.256001	1	1.0001	1	1	1	0.991668	1.0001	0.276532	1	1.0001	1.0001	1	0.876612	0.996033	0.596211	1
Node 52	1	1.0001	0.998215	1	1	0.244892	1	1	1	1	1	1	1	0.183396	1	1	1	1	1.0001	1.0001	1	0.968558	1	0.158203	1	0.834061	1	1	1	1	1	1.0001	0.256001	1	1.0001	1	1	1	0.991668	1.0001	1	1	1.0001	1.0001	1	0.876612	0.996033	0.596211	1
Node 53
Node 54
Node 55	1	1.0004	0.992877	1	0.0792703	1	1	1	1	0.727309	1	0.316268	0.0837378	0.155819	0.580126	1	1	1	1.0004	1.0004	1	0.99433	1	0.49791	1	0.483882	0.189221	0.903769	1	1	0.458591	1.0004	1	1	1.0004	1	1	1	0.967083	1.0004	0.726109	1	1.0004	1.0004	1	0.923021	0.984222	0.468645	0.756596
Node 56	1	1.0004	0.992877	1	0.0792703	1	1	1	1	0.727309	1	0.316268	0.0837378	0.155819	0.580126	1	1	1	1.0004	1.0004	1	0.99433	1	0.49791	1	0.483882	0.189221	0.903769	1	1	0.458591	1.0004	1	1	1.0004	1	1	1	0.967083	1.0004	0.726109	1	1.0004	1.0004	1	0.923021	0.984222	0.468645	0.756596
Node 57	1	1.0003	0.994653	1	1	0.150515	1	0.183831	1	1	1	1	1	1	1	1	1	1	1.0003	1.0003	1	0.908599	1	1	0.368918	0.926559	1	1	1	1	0.931289	1.0003	1	1	1.0003	1	1	1	0.97521	1.0003	1	0.412956	1.0003	1.0003	1	0.673603	0.988144	0.642549	0.653444
Node 58	1	1.0004	0.992877	1	1	0.253107	1	0.237276	1	0.308556	1	1	1	0.555381	1	1	1	1	1.0004	1.0004	1	0.880023	1	1	0.458706	0.483882	1	0.903769	1	0.315373	0.458591	1.0004	0.0541887	1	1.0004	1	1	1	0.967083	1.0004	1	0.508476	1.0004	1.0004	1	0.923021	0.984222	0.468645	0.756596
Node 59	0.252384	1.0004	0.992877	1	1	0.0479226	0.105467	0.237276	1	0.308556	1	1	1	1	0.580126	0.303953	1	1	1.0004	1.0004	1	0.880023	1	1	0.099555	0.869099	1	0.597502	1	0.315373	0.809561	1.0004	0.0541887	1	1.0004	1	1	1	0.967083	1.0004	0.726109	1	1.0004	1.0004	1	0.923021	0.984222	0.126306	0.343989
Node 6	1	1.00069	0.987566	1	1	0.542299	1	1	1	0.897139	1	1	0.141926	0.377189	0.781048	1	1	1	1.00069	1.00069	1	0.799557	1	0.306399	0.658467	0.671843	1	0.890812	1	1	0.691384	1.00069	1	1	1.00069	1	0.3283	1	0.943099	1.00069	0.896346	0.711521	1.00069	1.00069	1	0.397671	0.972548	0.0267416	0.91569
Node 60	1	1.0002	0.996432	1	1	1	1	1	1	0.477762	1	1	1	1	1	1	1	1	1.0002	1.0002	1	0.938101	1	1	1	0.695644	1	1	1	1	1	1.0002	0.446484	1	1.0002	1	1	1	0.983405	1.0002	0.476615	1	1.0002	1.0002	1	0.768437	0.99208	0.355444	1
Node 61	0.00491104	1.0002	0.996432	1	1	1	1	1	1	0.477762	1	1	1	0.333173	1	1	1	1	1.0002	1.0002	1	0.938101	1	1	1	0.695644	1	0.689739	1	0.172562	0.832218	1.0002	1	1	1.0002	1	1	1	0.983405	1.0002	1	0.298886	1.0002	1.0002	1	0.768437	0.99208	0.836978	1
Node 62	1	1.0003	0.994653	1	1	1	1	1	1	1	1	0.248081	1	1	0.478379	0.237947	1	1	1.0003	1.0003	1	0.908599	1	1	1	0.926559	1	0.827202	1	1	0.205712	1.0003	0.163027	1	1.0003	1	1	1	0.97521	1.0003	0.187091	1	1.0003	1.0003	1	0.673603	0.988144	0.211891	1
Node 63	1	1.0006	0.989333	1	1	1	1	1	1	0.857634	1	0.434669	1	0.703569	0.332353	1	1	1	1.0006	1.0006	1	0.825529	1	0.0543591	1	0.336556	1	0.243695	1	1	0.21851	1.0006	0.830483	1	1.0006	1	1	1	0.951028	1.0006	0.856693	0.655439	1.0006	1.0006	1	0.453683	0.976424	0.0448707	0.57459
Node 64
Node 65	1	1.0004	0.992877	1	1	1	1	1	1	0.308556	1	1	1	0.555381	0.580126	1	1	1	1.0004	1.0004	1	0.880023	1	0.120337	1	0.483882	1	0.597502	1	1	0.809561	1.0004	0.271865	1	1.0004	1	1	1	0.967083	1.0004	0.726109	0.508476	1.0004	1.0004	1	0.590463	0.984222	0.468645	0.756596
Node 66	1	1.0001	0.998215	1	1	1	1	1	1	1	1	1	1	1	0.195001	0.08659	1	1	1.0001	1.0001	1	0.968558	1	1	1	0.834061	1	0.442968	1	1	1	1.0001	1	1	1.0001	1	1	1	0.991668	1.0001	1	0.162666	1.0001	1.0001	1	0.876612	0.996033	1	1
Node 67	1	1.00269	0.952838	0.148286	1	0.925807	1	0.0965789	0.294006	0.484981	1	0.923415	1	0.56845	0.435092	0.418054	1	1	1.00269	1.00269	1	0.948385	1	0.942142	0.337034	0.322395	0.404551	0.567774	1	1	0.716031	1.00269	0.941964	1	1.00269	1	0.784866	1	0.797566	1.00269	0.481261	0.661174	1.00269	1.00269	1	0.335399	0.8981	0.442336	0.411629
Node 68	0.4389	1.00209	0.963133	0.416388	1	0.238349	1	0.75907	1	0.733046	1	1	0.368412	0.338284	0.0971938	0.851022	1	1	1.00209	1.00209	1	0.510908	1	0.867327	0.821549	0.530455	0.291603	0.166848	1	0.577904	0.995374	1.00209	0.458916	1	1.00209	1	1	1	0.838724	1.00209	0.355786	0.453091	1.00209	1.00209	1	0.744462	0.919831	0.909519	0.000509459
Node 69	1	1.0001	0.998215	1	1	1	1	1	1	0.277326	1	1	1	0.183396	1	1	1	1	1.0001	1.0001	1	0.968558	1	1	1	0.834061	1	0.442968	1	0.0903591	0.590359	1.0001	0.256001	1	1.0001	1	1	1	0.991668	1.0001	1	1	1.0001	1.0001	1	0.876612	0.996033	1	0.29756
Node 7	0.981101	1.01058	0.828113	0.274753	0.636383	0.602154	0.554448	0.692558	0.743139	0.633261	1	0.353633	0.192234	0.66408	0.10876	0.196188	1	0.246507	1.01058	1.01058	0.901534	0.765105	1	0.996085	0.53554	0.0533029	0.0878116	0.0091561	0.0176451	0.0897676	0.242788	1.01058	0.526896	1	1.01058	1	0.223594	0.23709	0.41351	1.01058	0.779027	0.828859	1.01058	1.01058	1	0.0439499	0.65732	0.510656	0.472444
Node 70	1	1.0001	0.998215	1	1	1	1	1	1	0.277326	1	1	1	1	1	1	1	1	1.0001	1.0001	1	0.968558	1	1	1	0.834061	1	1	1	1	0.590359	1.0001	1	1	1.0001	1	1	1	0.991668	1.0001	1	0.162666	1.0001	1.0001	1	0.876612	0.996033	0.596211	0.29756
Node 71	1	1.0003	0.994653	1	1	0.569488	1	1	1	0.622621	1	1	1	1	1	1	1	1	1.0003	1.0003	1	0.908599	1	1	1	0.926559	1	0.414814	1	1	0.634076	1.0003	0.588213	1	1.0003	1	1	1	0.97521	1.0003	0.187091	1	1.0003	1.0003	1	0.673603	0.988144	0.642549	0.653444
Node 72	0.299389	1.01584	0.75508	0.908926	0.395404	0.996314	0.931405	7.29462e-05	1	0.220933	1	0.445354	0.248607	0.111411	0.841998	0.965892	1	0.343996	1.01584	1.01584	0.663098	0.453497	1	0.94867	0.00643019	0.786088	0.402834	0.919406	0.197736	0.33492	0.54082	1.01584	0.734459	0.312497	1.01584	0.00230719	0.937466	0.159143	0.268376	1.01584	0.126309	0.857807	1.01584	1.01584	1	5.56857e-05	0.535271	0.00487224	0.0784331
Node 73	0.568646	1.03805	0.516537	0.704525	0.464877	0.820671	0.786048	0.00020767	0.991444	0.457267	0.190998	0.732467	0.0950558	0.0111636	1.8867e-07	8.11579e-11	0.138675	0.62893	1.03805	1.03805	0.806047	0.74718	0.197537	0.806373	0.0679761	0.958556	0.893562	0.00208878	0.297924	0.838553	0.0486324	1.03805	0.937691	1	1.03805	0.0120275	0.8582	0.962301	0.188887	1.03805	0.138193	0.411092	1.03805	1.03805	1	2.96975e-06	0.826578	0.834606	0.0585723
Node 74	1	1.0001	0.998215	1	1	1	1	1	1	1	1	1	1	0.183396	1	1	1	1	1.0001	1.0001	1	0.968558	1	1	1	0.834061	1	0.442968	1	1	0.590359	1.0001	0.256001	1	1.0001	1	1	1	0.991668	1.0001	0.276532	1	1.0001	1.0001	1	0.876612	0.996033	0.596211	0.29756
Node 75	1	1.0002	0.996432	1	1	0.42983	0.0541972	1	1	0.0768898	1	1	1	1	0.351992	1	1	1	1.0002	1.0002	1	0.938101	1	1	0.264249	0.695644	1	0.689739	1	1	0.832218	1.0002	0.446484	1	1.0002	1	1	1	0.983405	1.0002	1	1	1.0002	1.0002	1	0.768437	0.99208	0.836978	1
Node 76	1	1.0004	0.992877	1	1	1	1	1	1	0.727309	1	1	1	1	0.580126	1	1	1	1.0004	1.0004	1	0.880023	1	1	1	0.483882	1	0.0384736	1	1	0.458591	1.0004	0.271865	1	1.0004	1	0.203367	1	0.967083	1.0004	0.0670043	1	1.0004	1.0004	1	0.590463	0.984222	0.468645	0.756596
Node 77	1	1.0001	0.998215	1	1	1	1	0.0654632	1	1	1	1	1	0.183396	0.195001	1	1	1	1.0001	1.0001	1	0.968558	1	1	0.142234	0.834061	1	0.442968	1	1	0.590359	1.0001	1	1	1.0001	1	1	1	0.991668	1.0001	1	1	1.0001	1.0001	1	0.876612	0.996033	0.596211	0.29756
Node 78
Node 79	1	1.0003	0.994653	0.073982	1	0.150515	1	0.183831	1	0.622621	1	1	1	0.455491	0.478379	0.237947	1	1	1.0003	1.0003	0.0637666	0.908599	1	1	0.368918	0.580186	1	0.414814	1	0.247343	0.205712	1.0003	0.588213	1	1.0003	1	1	1	0.97521	1.0003	1	0.412956	1.0003	1.0003	1	0.673603	0.988144	0.642549	1
Node 8	0.956417	1.00429	0.92589	0.668426	0.219109	0.0826267	0.698951	0.541047	1	0.412831	0.2367	0.911646	0.238057	0.826078	0.760407	0.732119	1	1	1.00429	1.00429	0.239641	0.252425	1	0.694966	0.148452	0.722864	0.652837	0.564524	0.203173	0.552642	0.88579	1.00429	0.293755	1	1.00429	1	0.695458	0.317555	0.697315	1.00429	0.675239	0.995533	1.00429	1.00429	1	0.373955	0.84257	0.520974	0.530275
Node 80	0.51683	1.00099	0.982281	1	1	0.744411	0.243247	0.000226301	1	0.812186	1	0.227915	0.196435	0.868272	0.609022	0.212471	1	1	1.00099	1.00099	1	0.962465	1	0.485595	0.00781566	0.486972	1	0.892522	1	1	0.358318	1.00099	0.492398	1	1.00099	1	0.43367	1	0.919704	1.00099	0.810709	0.50151	1.00099	1.00099	1	0.267793	0.961009	0.372745	0.146004
Node 81	0.398959	1.00069	0.987566	1	1	0.860115	1	0.0721274	1	0.620602	1	0.48595	1	0.757966	0.409506	0.117461	1	1	1.00069	1.00069	1	0.799557	1	0.306399	0.261764	0.671843	1	0.669808	1	1	0.146298	1.00069	1	1	1.00069	1	0.3283	1	0.943099	1.00069	0.896346	0.318948	1.00069	1.00069	1	0.789758	0.972548	0.702897	0.91569
Node 82	0.353604	1.0006	0.989333	1	1	0.453929	1	0.33391	1	0.214854	1	1	1	0.703569	0.727971	0.419325	1	1	1.0006	1.0006	0.123484	0.986406	1	1	0.601795	0.938469	1	0.827668	1	1	0.21851	1.0006	0.830483	1	1.0006	1	0.288996	1	0.951028	1.0006	0.053324	0.25358	1.0006	1.0006	1	0.453683	0.976424	0.815589	0.251137
Node 83	1	1.0001	0.998215	1	1	1	1	1	1	1	1	1	1	1	1	1	1	1	1.0001	1.0001	1	0.968558	1	1	1	0.834061	1	1	1	1	0.590359	1.0001	1	1	1.0001	1	1	1	0.991668	1.0001	1	0.162666	1.0001	1.0001	1	0.876612	0.996033	1	1
Node 84	1	1.0001	0.998215	1	1	0.244892	1	0.0654632	1	1	1	1	1	1	1	1	1	1	1.0001	1.0001	1	0.968558	1	0.158203	0.142234	0.834061	1	1	1	1	1	1.0001	1	1	1.0001	1	1	1	0.991668	1.0001	1	1	1.0001	1.0001	1	0.876612	0.996033	0.596211	1
Node 85	1	1.0001	0.998215	1	1	1	1	1	1	0.277326	1	1	1	1	1	1	1	1	1.0001	1.0001	1	0.968558	1	1	1	0.834061	1	1	1	0.0903591	1	1.0001	1	1	1.0001	1	1	1	0.991668	1.0001	1	1	1.0001	1.0001	1	0.876612	0.996033	0.596211	1
Node 86	0.638883	1.00139	0.975277	1	1	0.46064	1	0.232308	1	0.342351	1	1	1	0.757206	0.952117	1	1	1	1.00139	1.00139	0.264834	0.639191	1	1	0.320209	0.298255	0.520271	0.819344	1	1	0.456072	1.00139	0.499766	1	1.00139	1	0.179173	1	0.8894	1.00139	0.0192315	0.0630118	1.00139	1.00139	1	0.158034	0.945831	0.938255	0.0896567
Node 87	1	1.0003	0.994653	1	1	0.569488	1	1	1	0.188044	1	0.248081	1	1	1	1	1	1	1.0003	1.0003	1	0.908599	1	0.403517	1	0.926559	1	1	1	1	0.931289	1.0003	1	1	1.0003	1	1	1	0.97521	1.0003	1	1	1.0003	1.0003	1	0.673603	0.988144	0.211891	0.653444
Node 88	1	1.0002	0.996432	1	1	1	1	1	1	0.477762	1	1	1	1	0.351992	0.16569	1	1	1.0002	1.0002	1	0.938101	1	1	1	0.972478	1	0.689739	1	0.172562	0.832218	1.0002	1	1	1.0002	1	0.107447	1	0.983405	1.0002	1	1	1.0002	1.0002	1	0.768437	0.99208	0.836978	0.0885212
Node 89	1	1.0005	0.991103	1	1	0.0981498	1	1	1	0.802963	1	1	1	0.229087	0.252493	0.364248	1	1	1.0005	1.0005	1	0.852342	1	0.0307576	1	0.996721	1	0.124232	1	0.377259	0.665802	1.0005	0.772116	1	1.0005	1	0.247396	1	0.959022	1.0005	0.801879	1	1.0005	1.0005	1	0.517578	0.980316	0.676025	0.159814
Node 9	0.0370614	1.00109	0.980526	0.24568	1	0.528943	0.264059	0.159186	1	0.364131	1	0.648625	1	0.626448	0.663029	0.630938	1	1	1.00109	1.00109	1	0.99579	1	1	0.477777	0.90578	1	0.584353	1	0.647358	0.273826	1.00109	0.815151	1	1.00109	1	1	1	0.912034	1.00109	0.361831	1	1.00109	1.00109	1	0.598547	0.957193	0.287275	0.681083
Node 90	1	1.0001	0.998215	1	1	1	1	1	1	1	1	1	1	1	1	1	1	1	1.0001	1.0001	1	0.968558	1	1	1	1	1	1	1	1	0.590359	1.0001	0.256001	1	1.0001	1	1	1	0.991668	1.0001	1	1	1.0001	1.0001	1	0.876612	0.996033	1	1
[truncated: 41 more columns]
