# Supplementary material for: Conservation and Evolution of Cis-Regulatory Systems in Ascomycete Fungi
Source: PLoS Biol. 2004 Nov 9;2(12):e398. doi: 10.1371/journal.pbio.0020398 (PMC526180; doi:10.1371/journal.pbio.0020398)
Supplement: Dataset S37 — (381 KB XLS). [file pbio.0020398.sd037.xls]

## Sheet: Sheet1
UID	ABF1	ACE2	ADR1	AFT1	ARO80	ASH1	AZF1	BAS1	CAD1/YAP2	CAT8	CBF1	CHA4	CRZ1	CUP2	DAL80	ECM22	FKH1	FLO8	FZF1	GAL4	GAT1	GATGAG1	GATGAG2	GCN4	GCR1	GLN3	GZF3	HAC1	HAP1	HAP4	HCM1	HSF1	IME1	INO2/4	LEU3	LYS14	MAC1	MAL63	MATALPHA	MCB	MCM1	MCM1-2	MCM1-3	MET30/31	MIG1	MOT3	MSN2/4	MTsite1	MTsite2
Cluster_ABF1
Cluster_ACE2	0.513017	1.00041	0.916936	0.0848054	0.629398	0.840739	1	0.69381	1	0.94687	1	0.78957	0.371296	0.64556	0.994569	0.393884	0.45105	1	1	0.192684	0.688313	1	0.853725	0.783781	0.979153	0.934207	0.697184	1	0.765988	0.909347	1	0.873941	1	1	0.423345	1	0.759405	0.901301	1	0.0284364	0.477133	1.00041	1.00041	1	0.660904	0.87649	0.739458	0.9608	0.72265
Cluster_ADR1	0.666011	1.00072	0.857111	0.85808	0.726037	0.882989	0.610643	0.361007	0.360956	0.491926	1	0.317703	0.776856	0.89244	0.778648	0.0521937	1	1	1	0.420381	0.514723	1	0.64094	0.500667	0.107744	0.633399	0.790305	0.280905	0.831065	0.132885	1	0.423948	1	0.0256219	0.244839	0.527973	0.92059	0.831297	1	0.756325	0.20509	1.00072	1.00072	1	0.839823	0.791044	0.353493	0.565251	0.405305
Cluster_ARG80	0.642161	1.00059	0.882259	0.0295805	0.962232	0.439147	0.935571	0.975246	0.737762	0.717484	0.296589	0.85208	0.636458	0.45678	0.894227	1	1	1	1	0.707983	0.583001	0.388266	0.0720612	0.948805	0.481545	0.980378	0.922147	0.184348	0.643663	0.487816	1	0.949801	1	1	0.548534	0.117184	0.872293	0.86061	1	0.572778	0.685738	1.00059	1.00059	1	0.88645	0.826597	0.503345	0.771834	0.696285
Cluster_ARG81	0.508742	1.00063	0.873796	0.128479	0.970648	0.751909	1	0.470061	0.267069	0.925397	0.704861	0.892891	0.443229	0.187312	0.233727	1	1	1	1	0.986319	0.559292	0.0931433	0.122277	0.166027	0.902247	0.291025	0.744131	0.0169324	0.717688	0.43398	1	0.815603	1	1	0.575332	0.481518	0.890997	0.850726	1	0.497092	0.767089	1.00063	1.00063	1	0.871317	0.814572	0.69983	0.492716	0.129651
Cluster_Arginine	0.462406	1.0005	0.899431	0.913439	0.740274	0.986257	0.901747	0.00712179	1	0.427137	0.616627	0.895918	0.78148	0.424364	0.789592	0.457722	1	1	1	0.965672	0.633475	0.00670926	0.177746	0.0333958	0.216197	0.964068	0.75805	0.369942	0.243796	0.604901	1	0.400928	1	1	0.135631	0.403133	0.82471	0.880722	1	0.491777	0.474848	1.0005	1.0005	1	0.915112	0.851179	0.618957	0.48788	0.0410044
Cluster_ARO80	0.242611	1.0005	0	0.159756	0.214747	0.644073	0.00902265	0.797881	0	0	1	0.0351069	0.00088382	0.016435	0.0529379	1	0.155286	1	1	1	0	1	0.0627976	0.265373	0	0.317031	0	0.0303458	0.243796	0	3.39513e-05	0.000286125	1	1	1	0.087699	1	0	1	0	0	1.0005	1.0005	1	0	0	0	0	0.00155888
Cluster_ARO80	0.242611	1.0005	0	0.159756	0.214747	0.644073	0.00902265	0.797881	0	0	1	0.0351069	0.00088382	0.016435	0.0529379	1	0.155286	1	1	1	0	1	0.0627976	0.265373	0	0.317031	0	0.0303458	0.243796	0	3.39513e-05	0.000286125	1	1	1	0.087699	1	0	1	0	0	1.0005	1.0005	1	0	0	0	0	0.00155888
Cluster_ASH1	0.952612	1.00045	0.908142	0.891868	0.391422	0.902917	0.878668	0.467077	0.592548	0.515402	1	0.0149667	0.444195	0.53118	0.973067	1	0.486447	1	1	0.785999	0.660326	0.314782	0.902983	0.388152	0.619825	0.951378	0.824835	1	0.830816	0.666422	1	0.338907	1	1	0.457568	1	0.442325	0.890952	1	0.577539	0.00919854	1.00045	1.00045	1	0.928473	0.863742	0.879997	0.797728	0.7774
Cluster_Asparagine	1	1.00009	0.980917	1	1	0.801327	1	0.43384	1	0.423248	1	0.169459	0.422403	0.313916	0.686135	1	1	1	1	0.458227	0.920361	1	0.699999	0.650051	0.75699	0.453712	0.470657	1	1	0.633986	1	1	1	1	1	1	0.271329	0.977176	1	0.893315	0.24078	1.00009	1.00009	1	0.912089	0.971134	0.960194	0.451585	1
Cluster_Autophagy	0.452058	1.00027	0.943832	1	0.779501	0.751765	1	1	1	0.883239	0.407196	1	1	0.761518	0.537678	1	0.00461048	1	1	1	0.779587	1	0.258997	0.95716	0.433745	0.837002	0.718083	1	0.453178	0.89647	1	0.358201	1	1	1	1	1	0.933073	1	0.906369	0.881699	1.00027	1.00027	0.106245	0.758753	0.91587	0.263021	0.361772	0.185212
Cluster_AZF1	0.829936	1.00045	0.908142	0.891868	0.688892	0.10432	0.292572	0.750493	0.592548	0.262814	0.581704	0.646575	0.732748	0.909518	0.468937	1	0.486447	1	1	0.785999	0.660326	1	0.501491	0.845975	0.248504	0.951378	0.612084	1	0.164176	0.666422	1	0.338907	1	1	1	1	0.794636	0.890952	1	0.31499	0.812506	1.00045	1.00045	1	0.631174	0.863742	0.377171	0.110399	0.503654
Cluster_BAS1	0.829936	1.00045	0.908142	0.891868	0.688892	0.747473	0.0266744	0.750493	0.592548	0.905802	0.581704	0.850853	1	0.75994	0.240152	0.42669	0.132477	1	1	0.785999	0.660326	1	0.501491	0.388152	0.968772	0.506847	0.128739	0.021223	0.614723	0.872452	1	0.64068	0.304461	1	1	1	0.794636	0.890952	1	0.31499	0.599995	1.00045	1.00045	1	0.631174	0.863742	0.377171	0.573853	0.0237988
Cluster_Biotin	0.982823	1.00036	0.925816	0.201726	0.561362	0.486909	0.814981	0.110424	1	0.97492	0.502033	0.708549	0.607539	0.501044	0.929383	1	1	1	1	0.913881	0.960744	1	0.52834	0.186948	0.92586	0.910973	0.779874	0.235138	0.982946	0.788603	1	0.215328	0.252066	1	1	0.31291	1	0.91177	1	0.982331	0.842973	1.00036	1.00036	1	0.692032	0.994432	0.797977	0.752235	0.909927
Cluster_CAD1	0.26289	1.00041	0.916936	0.864923	0.323236	0.155553	0.85017	0.922728	0.532338	0.33859	1	0.546506	0.147496	0.385431	0.835592	1	1	1	1	0.438358	0.950865	1	0.169302	0.783781	0.669741	0.725103	0.994303	0.280497	0.0979689	0.728231	1	0.873941	1	1	0.423345	1	0.387947	0.901301	1	0.152651	0.727502	1.00041	1.00041	1	0.660904	0.87649	0.980633	0.150668	0.184471
Cluster_CBF1	0.878803	1.0005	0.899431	0.676159	0.214747	0.83364	0.647882	0.279963	0.646752	0.669864	1	0.73068	0.25951	0.210495	0.925771	1	0.519563	1	1	0.830184	0.633475	0.0605288	0.936704	0.723343	0.216197	0.578028	0.528674	0.369942	0.243796	0.311075	1	0.693959	0.329267	1	1	1	0.493901	0.880722	1	0.248695	0.704284	1.0005	1.0005	1	0.60278	0.851179	0.32344	0.885834	0.822426
Cluster_CHA4	0.467051	1.00072	0.857111	0.19988	0.726037	0.755292	0.837191	0.796827	0.836331	0.290801	0.390687	0.856046	0.776856	0.595876	0.404267	0.589447	0.655751	1	1	0.83554	0.863881	1	0.261826	0.500667	0.654153	0.219349	0.209707	0.280905	0.831065	0.583073	0.0128889	0.870609	0.440655	1	0.624255	1	0.92059	0.831297	1	0.569877	0.20509	1.00072	1.00072	1	0.839823	0.791044	0.600008	0.565251	0.0337851
Cluster_CIN5	0.757539	1.00104	0.801171	0.496401	0.237385	0.379214	0.450925	0.707775	0.261527	0.972198	0.583134	0.489602	0.165502	0.567609	0.0329611	1	0.44176	1	1	0.592247	0.935233	0.580923	0.786264	0.787504	0.829714	0.579186	0.223441	0.76379	0.994688	0.281287	1	0.0815867	1	1	0.755201	0.660178	0.87035	0.76671	1	0.5082	0.0895039	1.00104	1.00104	1	0.917706	0.713904	0.841722	0.183245	0.751795
Cluster_CRZ1	0.928077	1.00041	0.916936	0.562009	0.896478	0.371252	0.85017	0.69381	0.532338	0.829308	0.543603	0.546506	0.371296	0.164476	0.835592	1	0.45105	1	1	0.731972	0.950865	1	0.169302	0.538457	0.285636	0.934207	0.883236	0.669927	0.765988	0.728231	1	0.276459	0.278739	1	1	1	0.387947	0.901301	1	0.393755	0.477133	1.00041	1.00041	0.155066	0.941063	0.87649	0.134872	0.0279271	0.184471
Cluster_CUP9	0.16328	1.00045	0.908142	1	1	0.275097	0.878668	0.218409	0.592548	0.262814	1	0.850853	0.732748	0.976571	0.973067	1	1	1	1	0.51586	0.660326	1	0.26636	0.638661	0.619825	0.951378	0.824835	1	0.952944	0.666422	1	0.64068	1	1	0.457568	1	1	0.890952	1	0.577539	0.156996	1.00045	1.00045	1	0.631174	0.863742	0.377171	0.797728	0.950663
Cluster_DAL81	0.839118	1.00032	0.93478	0.789225	0.189186	0.617322	0.771529	0.548977	1	0.234752	0.456678	1	0.529828	0.968496	0.139903	1	1	1	1	0.882986	0.747893	1	0.687986	0.852149	0.377367	0.581795	0.615246	1	0.287435	0.566371	1	1	1	1	0.348289	1	0.273289	0.92236	1	0.586065	0.0565955	1.00032	1.00032	1	0.724626	0.902551	0.852803	0.582954	0.264177
Cluster_DAL82	0.0110601	1.00086	0.832676	0.324208	0.946342	0.918824	0.729297	0.524705	0.135002	0.816069	0.809161	0.861237	0.0628094	0.703588	0.650185	1	1	1	1	0.589868	0.820544	1	0.925201	0.717949	0.27243	0.373833	0.779762	0.170557	0.688209	0.974172	1	0.568801	0.49841	1	0.687283	1	0.789608	0.802979	1	0.375154	0.467267	1.00086	1.00086	1	0.417065	0.757016	0.457075	0.085828	0.36966
Cluster_DIG1	0.452058	1.00027	0.943832	1	0.40032	0.751765	1	0.0363042	1	0.320142	1	0.784459	0.442187	0.937541	0.537678	0.283779	0.329548	1	1	0.192064	0.779587	1	0.56307	0.191021	0.433745	1	0.917929	1	0.453178	0.254788	1	0.105749	1	1	1	1	1	0.933073	1	0.983775	1	1.00027	1.00027	1	0.973148	0.91587	0.263021	0.905083	1
Cluster_DOT6	0.925587	1.00099	0.808934	0.454276	0.755434	0.00221971	0.940506	0.472507	0.623282	0.475836	0.853098	0.590197	0.262435	0.309892	0.915691	0.335737	1	1	1	0.356214	0.775508	1	0.40461	0.407001	0.441406	0.530484	0.947081	0.933488	0.118232	0.856829	1	0.859784	0.184053	1	0.739746	0.643842	0.644476	0.775622	1	0.730184	0.708924	1.00099	1.00099	1	0.36325	0.724447	0.333905	0.221366	0.339437
Cluster_DrugResistance
Cluster_Endocytosis	0.829936	1.00045	0.908142	0.891868	0.688892	0.00273168	0.593689	0.941865	6.00334e-08	0.752815	0.200688	0.396403	0.444195	0.111423	0.711834	1	1	1	1	0.51586	0.940201	1	0.26636	0.845975	0.869404	0.779667	0.824835	1	0.614723	0.872452	1	0.64068	1	1	1	1	0.170438	0.890952	1	0.93013	0.998828	1.00045	1.00045	1	0.991423	0.863742	0.879997	0.110399	0.0900525
Cluster_FattyAcid	0.976258	1.00086	0.832676	0.761248	0.829336	0.918824	0.501122	0.0269884	0.499498	0.0596701	0.478737	0.371599	0.703338	0.703588	0.908556	0.652588	0.348914	1	1	0.101142	0.454433	0.51246	0.514051	0.041554	0.543415	0.907174	0.956	0.170557	0.0112047	0.438722	1	0.568801	0.49841	1	1	0.589977	0.299317	0.802979	1	0.979434	0.0716268	1.00086	1.00086	1	0.417065	0.757016	0.457075	0.201275	0.36966
Cluster_FHL1	0.722261	1.00258	0.577061	0.60097	0.997992	0.61624	0.935549	0.149043	0.971624	0.897589	6.63908e-13	0.947878	0.95189	0.170684	0.0238982	0.602199	0.977688	1	1	0.092513	0.320402	0.629718	0.0200192	0.0476588	0.53417	0.0258341	0.166183	0.49566	0.956418	0.367771	1	0.178684	1	1	0.665222	1	0.747763	0.517447	1	0.992848	0.976864	1.00258	1.00258	0.656412	0.0723791	0.433513	0.274168	0.698884	0.90727
Cluster_FKH1	0.34948	1.00014	0.971512	1	0.5304	0.911454	1	1	1	0.719055	1	0.368873	1	1	0.82417	1	1	1	1	1	0.88295	1	0.428614	1	0.997808	1	0.766207	0.30887	0.782714	0.504792	1	0.109339	1	1	1	1	0.377997	0.965959	1	0.749628	0.486059	1.00014	1.00014	1	0.871073	0.957014	0.99206	0.303455	1
Cluster_FKH2	0.353852	1.00077	0.848887	0.880716	0.322748	0.82608	0.653726	0.416763	0.0859361	0.962167	0.772796	0.228025	0.610785	0.993213	0.977504	1	0.09242	1	1	0.865774	0.849695	1	0.188437	0.219708	0.616632	0.959009	0.734692	1	0.732816	0.533137	1	0.70987	1	1	0.0760325	0.549617	0.734478	0.821749	1	0.69543	0.287405	1.00077	1.00077	0.272637	0.457297	0.779535	0.98925	0.297287	0.265401
Cluster_Flavin	0.521788	1.00018	0.962196	1	0.634999	0.397949	1	0.0494032	0.00129527	0.874095	0.294309	0.192879	0.244945	1	0.592174	0.199485	1	1	1	0.706501	0.847058	0.140313	0.612728	0.0278153	0.573018	1	0.221499	1	0.522722	0.40192	1	1	1	0.00646622	0.217016	1	1	0.954871	1	0.205555	0.673446	1.00018	1.00018	1	0.831899	0.943099	0.819932	0.203911	0.278353
Cluster_Flocculation	1	1.00005	0.990413	1	1	1	1	1	1	0.650583	1	0.411667	0.239996	1	1	1	1	1	1	0.263942	0.959355	1	0.452266	1	1	1	1	1	0.398794	1	1	1	1	1	1	1	1	0.988522	1	1	0.490705	1.00005	1.00005	1	0.955034	0.985462	1	0.672008	1
Cluster_FZF1	0.170936	1.00036	0.925816	0.201726	1	0.486909	0.814981	1	1	0.894621	1	0.905333	0.296696	0.920866	0.761953	1	1	1	1	0.133965	0.717486	1	0.0905598	0.902197	0.987106	0.348736	0.930522	0.0555882	0.682116	0.940235	1	0.841317	1	1	1	1	1	0.91177	1	0.918776	0.96061	1.00036	1.00036	1	0.692032	0.889425	0.989714	0.203937	0.346012
Cluster_GAL4	0	1.00027	0	6.26804e-05	0.40032	0.0289765	0.32038	1	1	0	1	0.195687	0.000190677	0.0309211	0.823481	1	1	1	1	0.0454139	0	1	0.258997	0.191021	0	0.491704	0.718083	0.146737	0	0	1	1	0.0173042	1	0.000167913	1	0.215016	0	1	0	0	1.00027	1.00027	1	0	0	0	0	0.000306909
Cluster_GAL4	0	1.00027	0	6.26804e-05	0.40032	0.0289765	0.32038	1	1	0	1	0.195687	0.000190677	0.0309211	0.823481	1	1	1	1	0.0454139	0	1	0.258997	0.191021	0	0.491704	0.718083	0.146737	0	0	1	1	0.0173042	1	0.000167913	1	0.215016	0	1	0	0	1.00027	1.00027	1	0	0	0	0	0.000306909
Cluster_Galactose	0.177173	1.00018	0.962196	0.589191	0.2166	0.397949	0.569825	0.679481	1	0.564014	1	0.880212	0.0453257	0.4079	0.901503	1	0.233962	1	1	0.706501	0.990626	1	1	0.189022	0.573018	0.701589	0.905388	1	0.522722	0.813407	1	1	0.135157	1	0.217016	1	0.469055	0.954871	1	0.205555	0.673446	1.00018	1.00018	1	0.831899	0.943099	0.410532	0.602088	0.69984
Cluster_GAT1	0.91474	1.00054	0.890804	0.203782	0.268844	0.96676	0.0601077	0.343652	0.695062	0.152196	1	0.366085	0.822219	0.556031	0.237414	1	1	1	1	0.0689289	0.607715	1	0.999273	0.173444	0.525383	0.06553	0.44999	0.413054	0.331565	0.784523	1	0.220248	0.353189	1	0.520046	0.430495	0.850381	0.870608	1	0.940071	0.362258	1.00054	1.00054	1	0.575662	0.838798	0.79586	0.646764	0.639129
Cluster_GAT3	0.521788	1.00018	0.962196	0.17986	1	0.397949	0.569825	0.257595	1	0.564014	0.294309	0.192879	1	0.0985291	0.592174	1	0.233962	1	1	0.058974	0.847058	1	0.2445	0.539316	0.999715	0.701589	0.627027	1	0.522722	0.40192	1	0.601613	1	1	1	0.171077	1	0.954871	1	0.604488	0.932739	1.00018	1.00018	1	0.831899	0.943099	0.410532	0.602088	0.69984
Cluster_GCN4	0.436914	1.00104	0.801171	0.496401	0.976949	0.96249	0.66154	0.00424295	0.659942	0.255165	0.583134	0.796548	0.838173	0.00715355	0.976524	1	1	1	1	0.592247	0.384875	0.0518577	0.321273	0.00134736	0.650316	1	0.723285	0.0427648	0.282914	0.0364024	1	0.72559	0.197102	1	0.153099	0.0193446	0.675064	0.76671	1	0.085565	0.177908	1.00104	1.00104	1	0.917706	0.713904	0.502943	0.0834919	0.00647031
Cluster_GCR1	0.971449	1.00032	0.93478	1	0.828622	0.324749	0.13144	0.863487	0.0277863	0.991085	0.456678	0.312666	0.853587	0.968496	0.887525	1	0.372774	1	1	0.882986	0.747893	1	0.396515	0.59833	0.772016	1	0.855198	0.577718	0.839829	0.566371	1	0.438432	1	1	1	1	0.0693339	0.92236	1	0.958498	0.757943	1.00032	1.00032	0.122824	0.963515	0.902551	0.210526	0.582954	0.57918
Cluster_GCR2	0.839118	1.00032	0.93478	0.421635	0.828622	0.106493	1	0.548977	0.394954	0.801147	0.1103	0.312666	0.853587	0.630004	0.37009	1	1	1	1	0.882986	0.747893	1	0.687986	0.306243	0.772016	0.266478	0.615246	0.577718	0.287435	0.202858	1	1	1	1	1	0.279905	0.0110692	0.92236	1	0.062737	0.479672	1.00032	1.00032	1	0.724626	0.902551	0.577993	0.834845	0.878299
Cluster_GeneralTFs	0.994611	1.00104	0.801171	0.701127	0.605339	0.123233	1	0.00424295	0.261527	0.858983	0.583134	0.489602	0.678378	0.401762	0.278731	1	0.182194	1	1	0.765657	0.760297	0.580923	0.481002	0.0418569	0.977043	0.119551	0.560767	0.941201	0.439028	0.828427	1	0.0815867	0.566258	1	0.755201	0.660178	0.239481	0.76671	1	0.00801344	0.993211	1.00104	1.00104	1	0.722949	0.956388	0.841722	0.809315	0.387862
Cluster_GLN3	0.731313	1.00077	0.848887	0.688305	0.765001	0.992194	0.9723	0.638374	0.0859361	0.0330281	1	0.893052	0.812443	0.838873	0.679787	0.611675	0.677956	1	1	0.479364	0.493787	1	0.716297	0.38678	0.829252	0.684378	0.546842	0.0390258	0.195956	0.111109	0.0136892	0.11723	0.0211281	1	0.267347	0.181666	0.734478	0.821749	1	0.301404	0.287405	1.00077	1.00077	1	0.823596	0.779535	0.311209	0.140276	0.463599
Cluster_Glutamate	0.868908	1.00018	0.962196	0.589191	1	0.960538	0.16581	0.679481	1	0.564014	1	0.544866	0.6664	0.772106	0.901503	1	1	1	1	0.285443	0.847058	1	0.910013	0.539316	0.573018	1	0.627027	1	0.177792	0.813407	1	1	0.135157	1	0.217016	0.171077	1	0.954871	1	0.604488	0.298672	1.00018	1.00018	0.0721442	0.988593	0.943099	0.410532	0.203911	0.0564589
Cluster_Glutathione	0.314411	1.00023	0.95297	1	0.716304	0.982414	1	1	1	0.116522	1	0.929534	0.346092	0.878866	0.728213	1	1	1	1	0.0191306	0.812624	1	0.950718	0.927571	0.870916	0.390133	0.818006	0.45976	0.0860927	0.992792	1	0.274051	0.165993	1	0.263474	1	1	0.943909	1	0.799959	0.176069	1.00023	1.00023	1	0.794485	0.929385	0.328603	0.471484	1
Cluster_Glycerol	0.314411	1.00023	0.95297	0.261476	0.716304	0.600951	1	0.758843	1	0.429519	1	0.682927	0.746477	0.271857	0.388116	1	1	1	1	0.396579	0.812624	1	0.411034	0.677469	0.498543	1	0.818006	0.45976	0.315342	0.320009	1	0.274051	1	1	0.263474	1	0.546786	0.943909	1	0.799959	0.176069	1.00023	1.00023	1	0.794485	0.929385	0.328603	0.471484	0.777836
Cluster_Glycogen	0.34948	1.00014	0.971512	1	1	0.911454	1	0.153499	0.0943518	0.275345	1	0.796376	1	0.915	0.82417	0.153692	1	1	1	0.601237	0.88295	1	0.428614	0.364169	0.658613	0.596241	0.969065	1	0.350257	0.504792	1	0.49854	1	1	1	0.131266	0.377997	0.965959	1	0.749628	0.486059	1.00014	1.00014	1	0.871073	0.957014	0.512882	0.747844	0.594468
Cluster_GTS1	0.716282	1.00063	0.873796	0.299706	0.970648	0.349215	0.776235	0.711857	0.775242	0.99406	0.328417	0.172425	0.978578	0.366412	0.422865	1	1	1	1	0.0502838	0.559292	1	0.0441636	0.331027	0.440224	0.291025	0.744131	0.494466	0.717688	0.685217	1	0.320887	1	1	1	0.481518	0.890997	0.850726	1	0.114979	0.57727	1.00063	1.00063	1	0.525028	0.814572	0.871232	0.275073	0.129651
Cluster_HAL9	0.829936	1.00045	0.908142	0.891868	0.391422	0.275097	0.292572	0.467077	0.103496	0.0864924	0.200688	0.396403	0.444195	0.75994	0.711834	0.42669	1	1	1	0.953355	0.660326	1	0.902983	0.638661	0.869404	0.506847	0.824835	1	0.614723	0.96469	1	0.338907	0.304461	1	0.457568	0.374457	0.794636	0.890952	1	0.800418	0.812506	1.00045	1.00045	0.170741	0.631174	0.863742	0.10795	0.797728	0.7774
Cluster_HAP2	0.972084	1.00068	0.865413	0.831571	0.43763	0.827121	0.049109	0.529925	0.807944	0.887789	0.729506	0.808865	0.127158	0.484553	0.160956	0.565948	0.251473	1	1	0.989932	0.536545	1	0.989838	0.416444	0.991593	0.349896	0.467955	0.842396	0.593081	0.634026	1	0.622464	0.419963	1	1	1	0.667482	0.840956	1	0.425741	0.278487	1.00068	1.00068	1	0.855751	0.802722	0.649935	0.809704	0.789457
Cluster_HAP3	0.871057	1.00077	0.848887	0.239666	0.544204	0.82608	0.0291494	0.830781	0.860863	0.901618	0.420852	0.893052	0.0892746	0.838873	0.16122	0.611675	0.677956	1	1	0.865774	0.493787	0.474147	0.942663	0.888014	0.829252	0.268879	0.169126	1	0.872002	0.745362	1	0.260743	0.460609	1	1	1	0.463083	0.821749	1	0.501394	0.468987	1.00077	1.00077	1	0.823596	0.779535	0.759876	0.297287	0.680778
Cluster_HAP4	0.925587	1.00099	0.808934	0.844028	0.971457	0.450999	0.410078	0.472507	0.623282	0.304056	0.0002551	0.866951	0.63668	0.64117	0.526302	0.706026	0.769267	1	1	0.998824	0.401198	0.564765	0.730865	0.578032	0.851837	0.193199	0.617295	0.477265	0.54136	0.856829	1	0.993681	0.550208	1	0.739746	1	0.969302	0.775622	1	0.225358	0.968073	1.00099	1.00099	1	0.926069	0.724447	0.545083	0.850167	0.713261
Cluster_HAP5	0.666011	1.00072	0.857111	0.85808	0.492097	0.379111	0.0663152	0.933934	0.836331	0.841905	0.390687	0.705068	0.334027	0.221461	0.404267	0.589447	1	1	1	0.992591	0.514723	1	0.917559	0.943024	0.855395	0.0965041	0.790305	1	0.93369	0.583073	1	0.668275	0.109594	1	1	1	0.92059	0.831297	1	0.569877	0.955041	1.00072	1.00072	1	0.967249	0.791044	0.799716	0.355904	0.629677
Cluster_Heme	0.40185	1.00036	0.925816	0.494938	0.255011	0.982956	1	0.626847	0.466285	0.707674	0.139198	0.905333	0.607539	0.984373	0.241119	0.359203	0.413215	1	1	0.133965	0.717486	1	0.783774	0.186948	0.987106	0.0326284	0.0490458	0.626657	0.403103	0.492293	1	0.5128	1	1	0.386964	1	0.718132	0.91177	1	0.982331	0.132627	1.00036	1.00036	1	0.692032	0.889425	0.797977	0.203937	0.656902
Cluster_HIR1	0.613363	1.00045	0.908142	0.0323642	0.688892	0.747473	0.878668	0.0752618	0.592548	0.752815	0.0446036	0.646575	0.732748	0.75994	0.240152	1	0.486447	1	1	0.51586	0.660326	1	0.902983	0.0141759	0.619825	0.506847	0.612084	1	0.614723	0.102376	0.00807406	0.899859	1	1	1	0.374457	0.794636	0.890952	1	0.31499	0.354271	1.00045	1.00045	1	0.631174	0.863742	0.879997	0.797728	0.503654
Cluster_HIR2	0.513017	1.00041	0.916936	0.864923	0.896478	0.371252	0.85017	0.392477	0.532338	0.988945	0.543603	0.00469997	1	0.956455	0.614675	1	1	1	1	0.731972	0.688313	1	0.643871	0.538457	0.669741	0.429805	0.426112	0.669927	0.765988	0.728231	1	0.276459	1	1	0.423345	0.344405	0.759405	0.901301	1	0.393755	0.477133	1.00041	1.00041	1	0.660904	0.87649	0.915017	0.663403	0.933336
Cluster_Histidine	0.176763	1.00027	0.943832	0.736712	0.779501	0.751765	0.717876	0.165563	0.319497	0.883239	1	0.784459	0.442187	0.462414	0.823481	1	1	1	1	0.0454139	0.977804	0.202912	0.258997	0.47315	0.967681	0.491704	0.917929	0.522365	1	0.254788	1	0.748564	1	1	0.307177	1	1	0.933073	1	0.364487	0.638684	1.00027	1.00027	1	0.758753	0.91587	0.901722	0.690907	0.489179
Cluster_HMS1	0.839118	1.00032	0.93478	0.421635	0.189186	0.324749	1	0.863487	0.394954	0.801147	1	0.605262	0.529828	0.112521	0.37009	1	0.372774	1	1	0.58916	0.747893	0.232483	0.155859	0.974662	0.377367	0.879537	0.855198	0.577718	0.577486	0.566371	1	1	1	1	1	1	0.669781	0.92236	1	0.275856	0.931201	1.00032	1.00032	1	0.724626	0.902551	0.852803	0.834845	1
Cluster_HSF1	0.000702449	1.0005	0	1	0.740274	0	0.139909	0.032749	0.139164	0	1	0.272816	0.00088382	0.210495	0	0.00207027	1	1	1	0.325703	0	1	0	0.265373	0	0.00160556	0	0.0303458	0.243796	0	1	1.19357e-06	1	1	1	1	2.27598e-05	0	1	0	0	1.0005	1.0005	1	0	0	0	0	0.313983
Cluster_HSF1	0.000702449	1.0005	0	1	0.740274	0	0.139909	0.032749	0.139164	0	1	0.272816	0.00088382	0.210495	0	0.00207027	1	1	1	0.325703	0	1	0	0.265373	0	0.00160556	0	0.0303458	0.243796	0	1	1.19357e-06	1	1	1	1	2.27598e-05	0	1	0	0	1.0005	1.0005	1	0	0	0	0	0.313983
Cluster_IME4	0.16328	1.00045	0.908142	0.62242	0.688892	0.747473	0.104082	0.941865	0.103496	0.515402	1	0.396403	0.732748	0.53118	0.468937	0.42669	0.486447	1	1	0.257521	0.660326	1	0.977524	0.845975	0.869404	0.506847	0.612084	0.708184	0.614723	0.102376	1	0.338907	1	0.0160894	1	0.374457	0.794636	0.890952	1	0.112067	0.938509	1.00045	1.00045	0.170741	0.631174	0.863742	0.879997	0.311744	0.7774
Cluster_INO2	0.986994	1.00059	0.882259	0.250784	0.142687	0.655482	0.2229	0.199876	0.737762	0.871568	0.677972	0.460161	0.181496	0.0317321	0.543352	1	1	1	1	0.707983	0.583001	1	0.579765	0.109087	0.922512	0.699364	0.611937	0.798353	0.643663	0.223642	1	0.108862	0.376259	1	1	0.456604	0.587433	0.86061	1	0.572778	0.119291	1.00059	1.00059	1	0.549763	0.826597	0.748802	0.568596	0.888686
Cluster_INO4	0.947474	1.0009	0.824686	0.0854515	0.681603	0.87743	0.761907	0.0385271	0.0239103	0.603205	0.825101	0.446651	0.743179	0.0662641	0.549071	1	0.736345	1	1	0.814547	0.435947	1	0.135102	0.00206108	0.508196	0.249576	0.857326	0.914894	0.400036	0.395101	1	0.0372405	1	1	0.705851	0.60878	0.81319	0.793755	1	0.685046	0.0485734	1.0009	1.0009	1	0.398296	0.746001	0.914293	0.916617	0.803357
Cluster_InvasiveGrowth	0.398254	1.00005	0.990413	1	0.222712	1	1	1	1	0.650583	1	0.411667	1	0.560292	1	0.0541027	1	1	1	1	0.959355	1	1	1	0.870054	1	0.686051	1	1	0.796237	1	1	1	1	1	1	1	0.988522	1	1	0.490705	1.00005	1.00005	1	0.955034	0.985462	0.800468	1	1
Cluster_Isoleucine	0.452058	1.00027	0.943832	0.736712	0.40032	0.450137	0.32038	0.0363042	1	0.648273	1	0.195687	0.807336	0.462414	0.823481	0.283779	1	1	1	0.841011	0.779587	1	0.0707168	0.0449592	0.822534	0.491704	0.39052	1	0.453178	0.254788	1	0.748564	1	1	0.307177	0.245315	0.61314	0.933073	1	0.364487	0.638684	1.00027	1.00027	1	0.758753	0.91587	0.656511	0.361772	1
Cluster_IXR1	0.764029	1.00027	0.943832	0.736712	0.779501	0.450137	1	0.460273	0.319497	0.648273	0.083276	1	0.807336	0.462414	1	1	0.329548	1	1	1	0.779587	1	1	0.191021	0.433745	1	0.718083	0.522365	0.453178	0.254788	1	1	1	1	1	1	0.215016	0.933073	1	0.364487	0.326466	1.00027	1.00027	1	0.758753	0.91587	0.656511	0.905083	0.835567
Cluster_LEU3	0.829936	1.00045	0.908142	0.62242	0.688892	0.275097	0.878668	0.467077	1	0.752815	0.0446036	0.186355	0.732748	0.111423	0.468937	1	1	1	1	0.953355	0.660326	1	0.028299	0.638661	0.619825	0.506847	0.824835	0.325616	0.830816	0.364498	1	0.64068	1	1	1	0.374457	0.442325	0.890952	1	0.31499	0.599995	1.00045	1.00045	1	0.631174	0.863742	0.879997	0.573853	0.247417
Cluster_Leucine	1	1.00014	0.971512	0.486858	0.126696	0.911454	0.468821	1	1	0.719055	1	1	0.561036	0.590003	0.410063	1	1	1	1	1	0.88295	1	0.428614	0.792992	0.658613	0.596241	0.766207	1	0.782714	0.892375	1	0.49854	1	1	1	0.131266	1	0.965959	1	0.749628	0.486059	1.00014	1.00014	1	0.871073	0.957014	0.896462	0.303455	0.0175289
Cluster_Lysine	0.314411	1.00023	0.95297	1	1	0.873033	0.651627	0.362036	1	0.765756	1	0.682927	0.746477	0.271857	0.728213	1	0.283346	1	1	0.118739	0.984796	0.172203	0.411034	0.677469	0.498543	0.390133	0.818006	1	0.315342	0.729565	1	0.683503	0.165993	1	1	1	1	0.943909	1	0.474174	0.800694	1.00023	1.00023	1	0.794485	0.929385	0.738248	0.471484	0.387856
Cluster_MAC1	0.952612	1.00045	0.908142	0.891868	0.919543	0.902917	0.878668	0.750493	0.592548	0.0864924	0.0067352	0.850853	0.935749	0.53118	0.468937	0.42669	1	1	1	0.785999	0.660326	1	0.977524	0.638661	0.968772	0.951378	0.34641	0.708184	0.164176	0.666422	1	0.338907	0.304461	1	1	1	1	0.890952	1	0.577539	0.599995	1.00045	1.00045	1	0.631174	0.863742	0.679227	0.797728	0.503654
Cluster_MAL13	0.716282	1.00063	0.873796	0.549734	0.852819	0.751909	0.947828	0.470061	0.775242	0.0845437	0.328417	0.550106	0.443229	0.00359358	0.422865	1	0.606647	1	1	0.527258	0.559292	1	0.460758	0.742111	0.440224	0.291025	0.31382	0.215657	0.0571617	0.952456	1	0.815603	1	1	0.575332	1	0.629141	0.850726	1	0.278671	0.767089	1.00063	1.00063	0.230594	0.525028	0.814572	0.956649	0.492716	0.746283
Cluster_MAL33	0.430489	1.00081	0.840743	0.496413	0.0302399	0.405624	0.69327	0.471627	0.881981	0.551197	1	0.29775	0.95223	0.775083	0.875365	0.6327	1	1	1	0.536138	0.835234	1	0.258959	0.287936	0.925928	0.995677	0.827359	0.634029	0.259604	0.944053	1	0.984124	0.479852	1	0.289843	0.57027	0.111166	0.81231	1	0.249612	0.561472	1.00081	1.00081	1	0.807129	0.768193	0.503005	0.431211	0.520026
Cluster_Maltose	1	1.00009	0.980917	1	0.395832	0.801327	1	0.43384	0.0360037	0.423248	1	1	1	0.806668	0.686135	1	1	1	1	1	0.99835	1	0.204534	0.166801	0.983119	1	0.901446	1	0.638562	0.958488	1	1	1	1	1	1	1	0.977176	1	0.893315	0.24078	1.00009	1.00009	1	0.912089	0.971134	0.960194	0.892431	0.452114
Cluster_ManualAFT1targets	0	1.00009	0	1	1	0.307193	1	1	0	0.423248	1	1	0	0.313916	0.193372	1	1	1	1	1	0	1	0	1	0	0.0680504	0.470657	1	1	0.633986	1	1	1	1	1	1	1	0	1	1	1	1.00009	1.00009	1	0	0	0	0	0.0674879
Cluster_ManualAFT1targets	0	1.00009	0	1	1	0.307193	1	1	0	0.423248	1	1	0	0.313916	0.193372	1	1	1	1	1	0	1	0	1	0	0.0680504	0.470657	1	1	0.633986	1	1	1	1	1	1	1	0	1	1	1	1.00009	1.00009	1	0	0	0	0	0.0674879
Cluster_ManualG1genes	0.95479	1.00135	0.748866	0.569331	0.926669	0.521355	0.848951	0.04722	0.516177	0.935813	0.238194	0.925892	0.760549	0.402564	0.112098	0.219701	0.584609	1	1	0.842226	0.287757	0.678441	0.141015	0.026551	0.233035	0.237944	0.0560294	0.877533	0.820386	0.239193	1	0.263991	1	1	0.840535	1	0.00239633	0.707124	1	0.00407202	0.38785	1.00135	1.00135	0.429889	0.251287	0.644266	0.42994	0.456392	0.131034
Cluster_ManualHAP1targets	0.0618144	1.00149	0	0.104944	0.000806613	0	0.00166697	0.0195519	1.54777e-07	0	0.0528159	3.17144e-09	0.000153558	0.000440889	4.80918e-05	1	0.160628	1	1	0.000550038	0	0.00120067	0	2.54026e-09	0	0.000471745	0	0.17648	1.29811e-09	0	1	0.0262993	0.000978487	1	0.590707	0.0625589	0.732212	0	1	0	0.000451579	1.00149	1.00149	0.124529	0	0	0	0	0.000446576
Cluster_ManualHAP1targets	0.0618144	1.00149	0	0.104944	0.000806613	0	0.00166697	0.0195519	1.54777e-07	0	0.0528159	3.17144e-09	0.000153558	0.000440889	4.80918e-05	1	0.160628	1	1	0.000550038	0	0.00120067	0	2.54026e-09	0	0.000471745	0	0.17648	1.29811e-09	0	1	0.0262993	0.000978487	1	0.590707	0.0625589	0.732212	0	1	0	0.000451579	1.00149	1.00149	0.124529	0	0	0	0	0.000446576
Cluster_ManualMethionine	0.181759	1.00086	0.832676	0.324208	0.0422795	0.990137	1	0.323007	1	0.298518	0.478737	0.0151472	0.29497	0.703588	0.965913	1	0.348914	1	1	0.385694	0.820544	0.51246	0.189419	0.542404	0.543415	0.770708	0.956	0.0171637	0.328492	0.224686	1	0.925347	0.49841	1	0.312251	1	0.950625	0.802979	1	0.568036	0.962061	1.00086	1.00086	1	0.417065	0.757016	0.67524	0.563006	0.09365
Cluster_ManualM-G1genes	0.34948	1.00014	0.971512	1	1	0.581074	1	1	0.0943518	0.719055	1	0.796376	1	0.915	1	1	1	1	1	1	0.88295	1	0.835692	1	0.658613	1	0.322881	1	0.782714	0.892375	1	0.49854	1	1	1	1	1	0.965959	1	0.749628	0.867916	1.00014	1.00014	1	0.871073	0.957014	0.896462	0.303455	0.167406
Cluster_ManualYap1Targets	0	1.0014	0	0.0123638	0.132384	0	0.000790246	0.514696	1.40954e-17	0	0.743649	4.95949e-11	0.190326	0	0	0.0841796	0.000605412	1	1	2.72101e-07	0	1	0.0239941	3.9315e-11	0	7.79192e-06	0	0.4908	1.9487e-11	0	1	0.0866131	0.303524	1	0.108948	0.418668	1	0	1	0	1.42653e-06	1.0014	1.0014	0.11229	0	0	0	0	0.0161717
Cluster_ManualYap1Targets	0	1.0014	0	0.0123638	0.132384	0	0.000790246	0.514696	1.40954e-17	0	0.743649	4.95949e-11	0.190326	0	0	0.0841796	0.000605412	1	1	2.72101e-07	0	1	0.0239941	3.9315e-11	0	7.79192e-06	0	0.4908	1.9487e-11	0	1	0.0866131	0.303524	1	0.108948	0.418668	1	0	1	0	1.42653e-06	1.0014	1.0014	0.11229	0	0	0	0	0.0161717
Cluster_ManualZAP1targets	0.979869	1.00054	0.890804	0.723485	0.951403	0.0447893	0.696161	0.343652	0.695062	0.974789	0.264536	0.366085	0.577785	0.969809	0.237414	1	0.178761	1	1	0.394714	0.607715	1	0.7012	0.173444	0.802498	0.180855	0.0705167	0.771913	0.915323	0.0648901	1	0.740519	1	1	0.520046	0.430495	0.850381	0.870608	1	0.41237	0.362258	1.00054	1.00054	0.201226	0.575662	0.838798	0.559989	0.983102	1
Cluster_ManualZAP1targets-2	0.0193529	1.00153	0	0.363929	0.209106	0	0.00234337	0.0258334	0.0185358	0	2.12423e-07	1.02735e-06	0.286852	0.00115879	0	1	0.00117257	1	1	6.59144e-05	0	1	2.09681e-07	0.000430024	0	0.000759299	0	0.00406772	1.57004e-05	0	1	0.0332466	1	1	0.607128	0.465786	0.113746	0	1	0	0	1.00153	1.00153	0.130764	0	0	0	0	0.0381945
Cluster_ManualZAP1targets-2	0.0193529	1.00153	0	0.363929	0.209106	0	0.00234337	0.0258334	0.0185358	0	2.12423e-07	1.02735e-06	0.286852	0.00115879	0	1	0.00117257	1	1	6.59144e-05	0	1	2.09681e-07	0.000430024	0	0.000759299	0	0.00406772	1.57004e-05	0	1	0.0332466	1	1	0.607128	0.465786	0.113746	0	1	0	0	1.00153	1.00153	0.130764	0	0	0	0	0.0381945
Cluster_MATa1	0.000631612	1.00036	0	2.48626e-06	0.00223511	0	0.467368	1	1	0	1	0.000823349	0.00337449	0	0.0791731	0.0658906	0.0896893	1	1	0	0	0.0331564	0	1	0	0.129382	0.0490458	0.00855668	0	0	1	0.00143027	1	1	0.000711546	1	0.331326	0	1	0	0.96061	1.00036	1.00036	1	0	0	0	0	2.06808e-05
Cluster_MATa1	0.000631612	1.00036	0	2.48626e-06	0.00223511	0	0.467368	1	1	0	1	0.000823349	0.00337449	0	0.0791731	0.0658906	0.0896893	1	1	0	0	0.0331564	0	1	0	0.129382	0.0490458	0.00855668	0	0	1	0.00143027	1	1	0.000711546	1	0.331326	0	1	0	0.96061	1.00036	1.00036	1	0	0	0	0	2.06808e-05
Cluster_Mating	0.40185	1.00036	0.925816	0.494938	0.561362	0.747735	0.814981	0.897292	1	0.429182	1	0.708549	0.296696	0.238128	0.499061	1	1	1	1	0.666724	0.717486	0.260958	0.0905598	0.902197	0.328314	0.659481	0.51647	1	0.682116	0.788603	1	0.5128	0.252066	1	0.386964	0.31291	1	0.91177	1	0.982331	0.132627	1.00036	1.00036	1	0.692032	0.889425	0.797977	0.752235	0.346012
Cluster_MBP1	0.903395	1.00081	0.840743	0.281324	0.989294	0.23685	0.69327	0.274117	1	0.862218	0.791771	0.663617	0.95223	0.612468	0.875365	1	0.32481	1	1	0.970066	0.473702	1	0.780083	0.465854	0.801631	0.524244	0.92274	0.891104	0.259604	0.258481	1	0.910131	1	1	1	1	0.502814	0.81231	1	0.112384	0.943519	1.00081	1.00081	0.286136	0.807129	0.768193	0.949371	0.791411	0.726707
Cluster_MCM1	0.89183	1.00036	0.925816	1	1	0.982956	0.467368	0.626847	1	0.429182	1	0.905333	0.607539	0.238128	0.499061	1	1	1	1	0.666724	0.717486	1	0.264691	0.186948	0.92586	0.129382	0.51647	1	0.682116	0.492293	1	0.215328	0.252066	1	1	0.31291	0.0991787	0.91177	1	0.484733	0.616227	1.00036	1.00036	0.139095	0.692032	0.889425	0.504665	0.203937	0.346012
Cluster_MET31	0.462406	1.0005	0.899431	0.0114604	0.457675	0.198963	0.901747	0.797881	0.646752	0.669864	0.616627	0.499392	0.25951	0.210495	0.340755	1	1	1	1	0.587169	0.928833	1	0.372697	0.723343	0.571569	0.0417969	0.904977	1	0.700909	0.83048	1	1	1	1	1	0.403133	1	0.880722	1	0.248695	0.874347	1.0005	1.0005	1	0.60278	0.851179	0.950086	0.724306	0.574781
Cluster_MET4	0.591401	1.00068	0.991152	0.0602131	0.879072	0.927899	0.957754	0.75734	0.807944	0.566194	0.124207	0.426629	0.127158	0.484553	0.862934	1	0.632017	1	1	0.180672	0.877742	1	0.883178	0.416444	0.879805	0.577358	0.935882	0.842396	0.21019	0.634026	1	0.622464	0.419963	1	0.600541	0.50529	0.906962	0.840956	1	0.0874258	0.931828	1.00068	1.00068	1	0.855751	0.980473	0.939614	0.809704	0.346243
Cluster_MIG1	0.731313	1.00077	0.848887	0.880716	0.544204	0.302484	0.9723	0.227194	0.00788494	0.103584	0.0106303	0.767231	0.812443	0.508854	0.0246312	0.611675	0.300478	1	1	0.479364	0.493787	1	0.533287	0.00313707	0.616632	0.050736	0.169126	0.876822	0.195956	0.0207511	1	0.474165	0.460609	1	0.646562	0.549617	0.734478	0.821749	1	0.501394	0.992174	1.00077	1.00077	1	0.961526	0.779535	0.311209	0.297287	0.0496082
Cluster_Mitochondria	0.842359	1.00113	0.785866	0.576453	0.174318	0.911325	0.879992	0.778267	0.333561	0.308109	0.629235	0.872831	0.751723	0.729581	0.270571	1	0.811109	1	1	0.680587	0.729764	1	0.0183144	0.754422	0.0307457	0.317775	0.451017	0.0615197	0.263499	0.881375	1	0.241705	0.223499	1	0.783413	0.690638	0.73029	0.749193	1	0.720673	0.759788	1.00113	1.00113	1	0.899841	0.693276	0.619006	0.560368	0.663662
Cluster_MitochondrialRPs	0.447333	1.00171	0.693239	0.656431	0.879602	0.799004	0.9479	0.758327	0.170007	0.276438	3.81698e-05	0.758449	0.580559	0.940934	0.277997	0.33881	0.447059	1	1	0.98504	0.53918	0.414165	0.809075	0.745602	0.25429	0.403366	0.448833	0.454031	0.324741	0.477058	1	0.822073	1	1	0.902309	1	0.489324	0.644653	1	0.0844038	0.977941	1.00171	1.00171	0.15636	0.485325	0.572935	0.658119	0.852892	0.686031
Cluster_MOT3	0.286393	1.00032	0.93478	0.421635	0.484774	0.852597	0.771529	0.238514	1	0.234752	0.0157168	0.605262	0.0616626	0.968496	0.982689	1	1	1	1	0.58916	0.747893	1	0.396515	0.0211011	0.992818	1	0.9997	0.577718	0.287435	0.566371	1	0.800253	1	1	0.348289	1	0.273289	0.92236	1	0.586065	0.211561	1.00032	1.00032	1	0.963515	0.902551	0.852803	0.273299	0.264177
Cluster_mRNAprocessing	0.822208	1.00285	0.544567	0.175384	0.670518	0.121979	0.548008	0.617032	0.0420891	0.348734	0.0768833	0.341968	0.158747	0.929253	0.0708456	1	0.920004	1	1	0.723861	0.746723	0.41542	0.304569	0.322814	0.564859	0.012536	0.187332	0.605541	0.884147	0.236647	1	0.209461	0.390809	1	0.51851	0.790777	0.203763	0.836841	1	0.0833876	0.805438	1.00285	1.00285	1	0.456865	0.766938	0.935798	0.778885	0.793149
Cluster_MSN2	0.22479	1.00059	0.882259	1	0.821454	0.237406	0.2229	0.660043	0.737762	0.871568	0.677972	0.85208	0.181496	0.251276	0.328296	1	1	1	1	0.894679	0.904279	0.388266	0.579765	0.66999	0.766493	0.890276	0.051779	0.798353	0.643663	0.89431	1	0.518575	1	1	1	1	0.587433	0.86061	1	0.341077	0.851501	1.00059	1.00059	0.216047	0.981516	0.826597	0.234819	0.568596	0.888686
Cluster_MSN4	0.00827239	1.00036	0.925816	0.494938	1	0.227453	0.467368	0.626847	0.0473368	0.429182	1	0.433116	0.607539	0.758964	0.0156375	1	0.413215	1	1	1	0.717486	1	0.938418	0.425537	0.720735	0.348736	0.0490458	1	0.982946	0.788603	1	0.841317	1	1	0.386964	1	1	0.91177	1	0.484733	0.616227	1.00036	1.00036	1	0.95278	0.889425	0.94418	0.752235	0.909927
Cluster_MSS11	0.969014	1.0005	0.899431	0.676159	0.457675	0.198963	0.647882	0.537245	0.646752	0.669864	0.616627	0.499392	0.513452	0.947095	0.789592	0.457722	0.519563	1	1	0.587169	0.633475	1	0.60882	0.265373	0.571569	0.824476	0.75805	0.369942	0.700909	0.945903	1	0.400928	0.329267	1	0.489762	0.087699	0.82471	0.880722	1	0.727624	0.704284	1.0005	1.0005	0.186126	0.988597	0.989373	0.618957	0.48788	0.822426
Cluster_MTH1	0.979869	1.00054	0.890804	0.0717031	0.268844	0.893989	0.920436	0.601776	0.178904	0.7886	1	0.92832	0.577785	0.762686	0.849489	0.487075	0.550545	1	1	0.651321	0.607715	1	0.479487	0.357302	0.525383	0.973447	0.686044	0.771913	0.55842	0.784523	1	0.220248	0.353189	1	0.156634	0.430495	0.850381	0.870608	1	0.940071	0.362258	1.00054	1.00054	1	0.575662	0.838798	0.0691523	0.408438	0.639129
Cluster_NDD1	0.0565618	1.00072	0.857111	0.971549	0.900935	0.576614	0.965791	0.58623	0.360956	0.933673	0.752094	0.856046	0.925085	0.0988172	0.991776	0.213458	0.276001	1	1	0.101674	0.863881	1	0.64094	0.158659	0.953036	0.947327	0.613142	0.860668	0.468837	0.0260662	1	0.0306033	0.440655	1	0.624255	0.0343689	0.0724386	0.831297	1	0.180179	0.74949	1.00072	1.00072	0.258884	0.478844	0.791044	0.919157	0.355904	0.0337851
Cluster_NRG1	0.176763	1.00027	0.943832	0.0981126	0.40032	0.168852	1	0.165563	1	0.0757981	0.407196	0.0465803	0.153902	0.176578	1	1	1	1	1	0.192064	0.779587	1	0.839251	0.191021	0.433745	1	0.917929	0.522365	0.177505	0.646112	1	0.748564	1	1	0.307177	1	0.215016	0.933073	1	0.364487	0.100871	1.00027	1.00027	1	0.758753	0.91587	0.263021	0.905083	0.835567
Cluster_NuclearProteinTargetting	0.503893	1.00108	0.793482	0.341259	0.451537	0.771175	0.490972	0.0513832	0.694101	0.818419	0.876615	0.7132	0.348452	0.33539	0.505495	0.375588	1	1	1	0.911588	0.745039	0.0576882	0.138954	0.0264558	0.80641	0.149001	0.0861263	1	0.902118	0.106215	1	0.369926	1	1	0.769738	0.675765	0.703661	0.757901	1	0.0676153	0.910417	1.00108	1.00108	1	0.706039	0.703515	0.658113	0.150515	0.96829
Cluster_PDR1	0.452058	1.00027	0.943832	0.343158	1	0.450137	0.717876	0.818557	4.65627e-05	0.648273	0.407196	0.784459	1	0.937541	0.537678	1	1	1	1	1	0.977804	1	0.973012	0.191021	0.967681	0.491704	0.917929	0.146737	0.764874	0.646112	1	1	1	1	0.307177	1	1	0.933073	1	0.364487	0.638684	1.00027	1.00027	1	0.758753	0.91587	0.983197	0.690907	0.0429834
Cluster_PentosePhosphate	0.452058	1.00027	0.943832	0.343158	0.779501	0.933667	1	1	1	0.883239	1	0.958549	1	0.462414	0.969094	0.283779	1	1	1	0.0059889	0.977804	1	0.839251	0.95716	0.822534	0.837002	0.986499	0.146737	0.9528	0.89647	1	0.748564	0.19573	1	0.307177	0.245315	1	0.998091	1	0.983775	0.982561	1.00027	1.00027	1	0.758753	0.996959	0.656511	0.690907	0.489179
Cluster_Peroxisome	0.556883	1.00054	0.890804	0.723485	0.520619	0.893989	0.920436	0.601776	1	0.152196	0.264536	0.0677007	0.0112875	0.762686	0.849489	0.134836	0.178761	1	1	0.394714	0.607715	1	0.7012	0.792223	0.940426	0.642332	0.85886	0.154387	0.0562534	0.0648901	1	0.740519	0.353189	1	0.520046	0.430495	0.850381	0.870608	1	0.194137	0.587437	1.00054	1.00054	1	0.575662	0.838798	0.276131	0.646764	0.859085
Cluster_PHD1	0.362499	1.00045	0.908142	0.891868	1	0.974324	0.878668	0.750493	0.592548	0.752815	0.581704	0.646575	0.935749	0.288266	0.711834	1	0.132477	1	1	0.785999	0.940201	0.0507434	0.26636	0.638661	0.248504	0.779667	0.941637	1	0.952944	0.666422	1	0.899859	1	1	0.115334	1	0.442325	0.890952	1	0.31499	0.156996	1.00045	1.00045	1	0.928473	0.863742	0.377171	0.797728	0.247417
Cluster_PHO4	0.921125	1.00023	0.95297	0.261476	0.716304	0.600951	1	0.758843	1	0.765756	0.353209	0.682927	0.346092	0.611966	0.944825	1	1	1	1	0.0191306	0.812624	0.172203	0.747191	0.677469	0.498543	0.779453	0.963642	1	0.660976	0.729565	1	0.274051	1	1	0.263474	1	0.158132	0.943909	1	0.474174	0.800694	1.00023	1.00023	1	0.794485	0.929385	0.94246	0.957336	0.777836
Cluster_Phospholipid	0.546291	1.00077	0.848887	0.239666	0.544204	0.922825	0.0865875	0.416763	0.0859361	0.620776	0.772796	0.0432279	0.610785	0.320348	0.832572	1	1	1	1	0.694449	0.493787	0.474147	0.533287	0.38678	0.829252	0.467717	0.946975	0.314202	0.35558	0.29621	1	0.11723	0.460609	1	1	0.549617	0.734478	0.821749	1	0.0495517	0.14747	1.00077	1.00077	1	0.457297	0.779535	0.759876	0.297287	0.85752
Cluster_Polyamine	0.34948	1.00014	0.971512	0.486858	1	0.911454	1	0.57401	1	0.275345	1	0.368873	1	0.175872	0.82417	1	1	1	0.00431499	1	0.88295	1	0.428614	0.792992	0.658613	0.596241	0.969065	0.30887	0.350257	0.504792	1	0.49854	1	1	1	1	0.377997	0.965959	1	0.749628	0.486059	1.00014	1.00014	1	0.871073	0.957014	0.896462	0.964725	1
Cluster_Proline	0.34948	1.00014	0.971512	1	0.5304	0.581074	1	0.57401	1	0.275345	1	1	0.561036	0.915	0.410063	1	1	1	1	1	0.88295	1	0.835692	0.792992	0.953742	0.168654	0.766207	0.30887	0.350257	0.504792	1	1	0.103182	1	1	1	0.377997	0.965959	1	0.749628	0.118141	1.00014	1.00014	1	0.871073	0.957014	0.512882	0.303455	0.167406
Cluster_Proteasome	0.0126986	1.00122	0.770853	0.458202	0.750585	0.42082	0.975349	0.205152	0.781521	0.518753	0.39438	0.967745	0.480512	0.093923	0.262839	0.777467	0.834701	1	1	0.75543	0.325954	0.264712	0.605858	0.166192	0.117215	0.870269	0.208794	0.836874	0.902692	0.330227	1	0.0360616	0.0700442	1	0.48168	0.124487	0.572218	0.732074	1	0.17105	0.967551	1.00122	1.00122	1	0.880585	0.673241	0.999078	0.612395	0.0673554
Cluster_Purine	0.778723	1.00068	0.865413	0.831571	0.977189	0.127094	0.049109	0.529925	0.00299302	0.353653	0.729506	0.808865	0.127158	0.683234	0.316894	0.565948	0.0679615	1	1	0.989932	0.536545	0.432828	0.554951	0.107069	0.691886	0.792137	0.25777	0.842396	0.386423	0.634026	1	0.372595	0.419963	1	1	1	0.667482	0.840956	1	0.0874258	0.931828	1.00068	1.00068	0.244871	0.855751	0.802722	0.399714	0.809704	0.346243
Cluster_PUT3	0.0327314	1.00068	0	0.0602131	0.0949448	0.0454057	0.315041	0.000727754	5.51003e-07	0	8.73559e-06	0	7.78659e-06	0	8.90277e-05	1	0.251473	1	1	0.587975	0	1	0.0794822	0	0	0.932507	0	1	2.4096e-05	0	1	0.00504476	0.0981274	1	0.009933	0.00398696	0.667482	0	1	0	0	1.00068	1.00068	1	0	0	0	0	0.0010985
Cluster_PUT3	0.0327314	1.00068	0	0.0602131	0.0949448	0.0454057	0.315041	0.000727754	5.51003e-07	0	8.73559e-06	0	7.78659e-06	0	8.90277e-05	1	0.251473	1	1	0.587975	0	1	0.0794822	0	0	0.932507	0	1	2.4096e-05	0	1	0.00504476	0.0981274	1	0.009933	0.00398696	0.667482	0	1	0	0	1.00068	1.00068	1	0	0	0	0	0.0010985
Cluster_Pyrimidine	0.873041	1.00063	0.873796	0.955598	0.970648	0.175289	0.514285	0.470061	0.267069	0.975966	0.704861	0.750051	0.229658	0.99073	0.633718	0.541104	0.227005	1	1	0.757272	0.559292	1	0.264235	0.166027	0.440224	0.913791	0.31382	0.821729	0.959484	0.862007	1	0.57249	0.398508	1	1	1	1	0.850726	1	0.497092	0.767089	1.00063	1.00063	0.230594	0.525028	0.814572	0.69983	0.860705	0.287732
Cluster_RAP1	0.556883	1.00054	0.890804	0.723485	1	0.140946	0.696161	0.837102	1	0.34818	0.000199066	0.179547	0.962899	0.556031	0.669799	0.487075	1	1	1	0.187682	0.607715	1	0.265907	0.792223	0.525383	0.642332	0.44999	0.413054	0.156027	0.0648901	1	0.00457698	1	1	0.520046	1	1	0.870608	1	0.940071	0.587437	1.00054	1.00054	1	0.575662	0.838798	0.559989	0.646764	0.381737
Cluster_RCS1	0.314411	1.00023	0.95297	0.261476	0.716304	1	0.651627	0.758843	0.241891	0.946322	1	0.929534	1	0.611966	0.121177	0.242803	0.283346	1	1	0.396579	0.812624	1	0.950718	0.332085	0.870916	0.779453	0.151947	1	0.660976	0.320009	0.00404476	0.683503	1	1	1	0.209066	0.546786	0.943909	1	0.1384	0.482575	1.00023	1.00023	1	0.794485	0.929385	0.738248	0.797995	0.114098
Cluster_REB1	0.0336118	1.00077	0.848887	0.239666	0.765001	0.488578	0.40959	0.227194	0.40807	0.788828	0.420852	0.767231	0.610785	0.508854	0.16122	1	0.300478	1	1	0.96128	0.849695	1	0.0854531	0.38678	0.331919	0.268879	0.169126	0.314202	0.872002	0.958761	1	0.0430161	0.460609	1	0.646562	1	0.932222	0.821749	1	0.69543	0.657454	1.00077	1.00077	0.272637	0.823596	0.779535	0.550819	0.69114	0.463599
Cluster_RFX1	0.829936	1.00045	0.908142	0.320366	0.688892	0.515486	0.104082	0.750493	1	0.515402	1	0.186355	0.016089	0.75994	0.240152	1	1	1	1	0.51586	0.660326	1	0.501491	0.958543	0.248504	0.250039	0.612084	0.708184	0.614723	0.96469	1	0.130747	1	1	1	1	1	0.890952	1	0.93013	0.156996	1.00045	1.00045	1	0.631174	0.863742	0.879997	0.982119	0.7774
Cluster_RGM1	0.839118	1.00032	0.93478	0.0329762	1	0.106493	1	0.863487	0.394954	0.234752	0.1103	0.312666	1	0.968496	0.37009	1	1	1	1	0.273029	0.969755	0.232483	0.396515	0.59833	0.948827	0.081005	0.855198	0.190251	0.287435	0.202858	1	0.438432	1	1	0.348289	1	1	0.92236	1	0.586065	0.931201	1.00032	1.00032	1	0.724626	0.902551	0.852803	0.273299	0.264177
Cluster_RGT1	0.871221	1.0009	0.824686	0.585993	0.855407	0.138092	0.916175	0.206505	0.0239103	0.764202	0.50632	0.446651	0.342647	0.627467	0.372689	1	0.372718	1	0.028428	0.25995	0.805667	0.168603	0.255806	0.14456	0.963163	0.628254	0.728053	0.413556	0.400036	0.194613	1	0.394492	0.158382	1	0.705851	1	0.957858	0.793755	1	0.826925	0.974873	1.0009	1.0009	1	0.94157	0.746001	0.413416	0.163398	0.121931
Cluster_RIM101	0.0558067	1.00054	0.890804	0.439532	0.784204	0.0447893	0.696161	0.967096	0.178904	0.585053	0.264536	0.594611	0.137628	0.00995552	0.849489	1	1	1	1	0.865957	0.607715	0.36469	0.114775	0.792223	0.802498	0.642332	0.85886	0.0414379	0.772153	0.545027	1	0.461155	0.353189	1	0.520046	0.430495	0.542332	0.870608	1	0.65059	0.787746	1.00054	1.00054	1	0.901075	0.838798	0.928119	0.191445	0.381737
Cluster_RLM1	0.0631525	1.00014	0.971512	1	0.5304	0.581074	1	0.153499	1	0.719055	1	0.368873	1	0.590003	1	1	1	1	1	0.172209	0.88295	1	0.428614	0.364169	0.658613	1	0.766207	1	0.782714	0.504792	1	1	1	1	1	1	0.377997	0.965959	1	0.305288	0.118141	1.00014	1.00014	1	0.871073	0.957014	0.512882	0.964725	0.594468
Cluster_RME1	0.921125	1.00023	0.95297	1	0.716304	0.873033	1	0.362036	1	0.116522	1	0.929534	0.746477	0.611966	0.944825	0.242803	1	1	1	0.783982	0.812624	1	0.411034	0.677469	0.982125	0.779453	0.499707	0.45976	0.315342	0.999649	1	1	1	1	0.0311836	1	1	0.943909	1	0.1384	1	1.00023	1.00023	1	0.794485	0.929385	0.738248	0.471484	0.777836
Cluster_RNAPol	0.717451	1.00149	0.727504	0.331005	0.304764	0.338095	0.441944	0.433765	0.280477	0.92441	0.52754	0.507771	0.0763274	0.63788	0.636101	0.263719	0.637001	1	1	0.234972	0.850921	0.712956	0.0256164	0.492544	0.36285	0.660096	0.97021	0.752855	0.827642	0.784027	1	0.531327	0.698431	1	0.8673	0.450327	0.732212	0.68302	1	0.0201365	0.825883	1.00149	1.00149	0.124529	0.218847	0.616535	0.978866	0.317884	0.218177
Cluster_ROX1	1	1.00005	0.990413	1	1	1	0.190125	0.247558	1	1	1	0.411667	1	1	1	1	1	1	1	0.263942	0.959355	1	1	0.408426	1	1	0.686051	1	1	0.796237	1	0.205518	1	1	1	1	1	0.988522	1	1	0.490705	1.00005	1.00005	1	0.955034	0.985462	0.800468	0.672008	1
Cluster_RPH1	0.991637	1.00063	0.873796	0.549734	0.633265	0.559055	0.514285	0.251281	1	0.975966	0.328417	0.550106	0.443229	0.766379	0.233727	0.541104	1	1	1	0.986319	0.559292	1	0.93891	0.331027	0.902247	0.516701	0.538496	0.821729	0.873889	0.685217	1	0.960124	1	1	1	1	0.0102104	0.850726	1	0.497092	0.898396	1.00063	1.00063	0.230594	0.525028	0.814572	0.198996	0.860705	0.287732
Cluster_RPs	0.886652	1.00348	0.475657	0.789777	0.997919	0.608009	0.938458	0.121553	0.387331	0.652378	3.20873e-16	0.972957	0.94979	0.379139	0.143102	0.404441	0.994138	1	1	0.203474	0.389346	0.945808	0.0631969	0.0103154	0.805021	0.126738	0.537932	0.803081	0.771523	0.273331	1	0.149751	1	1	0.484177	1	0.70723	0.410481	1	0.961128	0.924705	1.00348	1.00348	0.0548916	0.0287585	0.323155	0.636706	0.181202	0.645623
Cluster_rRNAprocessing	0.874913	1.00117	0.778324	0.791182	0.205532	0.205693	0.372287	0.808225	0.370466	0.412929	0.89637	0.901106	0.272683	0.0577326	0.206474	0.764723	0.233348	1	0.0368026	0.854899	0.339781	1	0.383196	0.953236	0.956409	0.362492	0.399564	0.820807	0.473631	0.85774	1	0.276372	0.611057	1	1	0.114345	0.17038	0.740584	1	0.0414923	0.539766	1.00117	1.00117	0.385506	0.672421	0.683185	0.870184	0.341559	0.11207
Cluster_RTG1	0.0194916	1.00081	0.840743	1	0.593386	0.759039	0.247124	0.958681	0.0118635	0.862218	0.0575033	0.477151	0.992859	0.124714	0.574191	1	0.698729	1	1	0.73968	0.473702	1	0.258959	0.917404	0.579632	0.885627	0.827359	0.891104	0.904182	0.484855	1	0.0190614	1	0.0287794	0.667545	1	0.264427	0.81231	1	0.112384	0.216126	1.00081	1.00081	1	0.807129	0.768193	0.949371	0.791411	0.995562
Cluster_RTG3	0.170936	1.00036	0.925816	1	0.561362	0.0661737	1	0.315368	1	0.707674	0.502033	0.433116	0.888737	0.0706518	0.499061	0.359203	0.413215	1	1	0.356467	0.717486	1	0.264691	0.702006	0.328314	0.659481	0.930522	0.626657	0.8924	0.788603	1	0.5128	0.252066	1	1	0.0488646	0.0991787	0.91177	1	0.20623	0.616227	1.00036	1.00036	1	0.692032	0.889425	0.797977	0.752235	0.656902
Cluster_RTS2	0.521788	1.00018	0	0.17986	0.2166	0	1	0.257595	1	0	0.0372653	0.544866	0.244945	0.0985291	0.592174	1	1	1	1	0.00484961	0	1	0.612728	0.539316	0	1	0.221499	1	1	0.40192	1	1	1	1	1	1	1	0	1	0.205555	0.0579644	1.00018	1.00018	1	0	0	0	0	0.278353
Cluster_RTS2	0.521788	1.00018	0	0.17986	0.2166	0	1	0.257595	1	0	0.0372653	0.544866	0.244945	0.0985291	0.592174	1	1	1	1	0.00484961	0	1	0.612728	0.539316	0	1	0.221499	1	1	0.40192	1	1	1	1	1	1	1	0	1	0.205555	0.0579644	1.00018	1.00018	1	0	0	0	0	0.278353
Cluster_SFL1	0.982823	1.00036	0.925816	0.831266	1	0.747735	0.181723	0.626847	1	0.97492	0.139198	0.905333	0.607539	0.0706518	0.241119	1	0.413215	1	1	0.913881	0.717486	1	0.52834	0.902197	0.92586	0.659481	0.51647	0.626657	0.682116	0.492293	1	0.841317	0.252066	1	0.386964	0.0488646	1	0.91177	1	0.75495	0.343118	1.00036	1.00036	1	0.95278	0.994432	0.989714	0.917455	0.346012
Cluster_SFP1	0.770994	1.00054	0.890804	0.723485	0.784204	0.538994	0.920436	0.837102	0.695062	0.916112	0.0722042	0.594611	0.822219	0.150585	0.669799	0.134836	1	1	1	0.651321	0.607715	1	0.479487	0.585585	0.525383	0.973447	0.44999	0.413054	0.772153	0.0648901	1	0.220248	1	1	1	0.430495	0.251746	0.870608	1	0.65059	0.587437	1.00054	1.00054	0.201226	0.575662	0.838798	0.0691523	0.832864	0.859085
Cluster_SIG1	0.420438	1.00059	0.882259	0.496156	0.821454	0.00532625	0.461568	0.407552	0.22184	0.954294	1	0.989801	0.06744	0.105833	0.543352	0.514841	1	1	1	0.894679	0.583001	1	0.183116	0.109087	0.163635	0.980378	0.378013	1	0.643663	0.735728	1	0.518575	0.376259	1	0.178188	0.456604	0.587433	0.86061	1	0.150056	0.947047	1.00059	1.00059	1	0.88645	0.826597	0.748802	0.147701	0.448609
Cluster_SIP4	0.181759	1.00086	0.832676	0.985409	0.63926	0.968598	0.729297	0.168188	0.499498	0.151113	0.809161	0.106641	0.703338	0.196658	0.965913	0.274716	0.718164	1	1	0.77963	0.454433	1	0.189419	0.360597	0.0709386	0.770708	0.984899	0.380758	0.0343197	0.657856	1	0.00799232	1	1	0.687283	1	0.54097	0.802979	1	0.741798	0.798228	1.00086	1.00086	1	0.417065	0.757016	0.838366	0.563006	0.573728
Cluster_SKN7	0.420438	1.00059	0.882259	0.496156	0.324914	0.82944	0.738814	0.0230062	0.22184	0.871568	1	0.460161	1	0.671825	0.894227	1	1	1	1	0.462445	0.904279	1	0.777097	0.109087	0.766493	0.890276	0.611937	0.798353	0.643663	0.89431	1	0.0339786	1	1	0.548534	1	0.294278	0.86061	1	0.572778	0.267548	1.00059	1.00059	1	0.88645	0.826597	0.503345	0.568596	0.0939956
Cluster_SKO1	0.521788	1.00018	0.962196	0.17986	0.634999	0.960538	0.569825	1	1	0.564014	1	0.192879	0.244945	0.0985291	0.227952	1	1	1	1	0.706501	0.847058	1	0.2445	1	0.573018	0.701589	0.627027	0.388954	0.177792	0.813407	1	1	1	1	1	0.171077	1	0.954871	1	0.988623	0.932739	1.00018	1.00018	0.0721442	0.831899	0.943099	0.410532	0.602088	0.69984
Cluster_SMP1	0.170936	1.00036	0.925816	0.201726	0.866802	0.227453	1	0.897292	1	0.429182	0.502033	0.192216	0.607539	0.758964	0.761953	1	1	1	1	0.913881	0.717486	1	0.52834	0.902197	0.720735	0.659481	0.51647	0.626657	0.682116	0.788603	1	0.0614508	1	1	1	1	1	0.91177	1	0.20623	0.96061	1.00036	1.00036	1	0.692032	0.889425	0.797977	0.752235	0.346012
Cluster_SOK2	0.452058	1.00027	0.943832	1	1	0.0289765	0.32038	0.460273	0.319497	0.883239	1	0.784459	0.442187	0.462414	0.537678	1	1	1	1	0.498837	0.779587	1	0.0707168	0.779629	0.433745	0.491704	0.39052	1	0.9528	0.89647	1	0.748564	1	1	0.307177	1	1	0.933073	1	0.364487	0.0139515	1.00027	1.00027	1	0.973148	0.91587	0.656511	0.905083	0.489179
Cluster_sphingolipids	0.0100116	1.00023	0.95297	1	0.30978	0.600951	0.242619	0.362036	0.241891	0.765756	0.353209	0.337775	0.746477	0.611966	0.121177	1	1	1	1	0.396579	0.812624	1	0.747191	0.0936463	0.498543	0.779453	0.499707	1	0.660976	0.729565	1	0.0622246	1	1	1	1	1	0.943909	1	0.474174	0.800694	1.00023	1.00023	1	0.794485	0.929385	0.94246	0.797995	0.387856
Cluster_SRD1	0.619983	1.00081	0.840743	0.496413	0.989294	0.114464	0.247124	0.859733	0.454426	0.356868	1	0.993704	0.95223	0.253139	0.387682	0.6327	0.32481	1	1	0.890993	0.473702	1	0.00517405	0.811601	0.579632	0.0710251	0.482402	0.347568	0.259604	0.702124	1	0.146715	1	1	1	0.198522	0.763436	0.81231	1	0.632054	0.561472	1.00081	1.00081	1	0.436719	0.768193	0.983983	0.791411	0.520026
Cluster_STB1	0.637912	1.00009	0.980917	1	0.049593	0.801327	1	0.43384	1	0.423248	1	0.653875	1	1	0.686135	1	1	1	1	1	0.920361	1	0.699999	0.650051	0.75699	1	0.470657	1	0.638562	1	1	1	1	1	1	1	0.271329	0.977176	1	0.893315	1	1.00009	1.00009	1	0.912089	0.971134	0.960194	0.451585	0.452114
Cluster_STE12	0.576307	1.00032	0.93478	1	0.189186	0.852597	1	0.238514	1	0.0493058	1	0.605262	0.853587	0.630004	0.37009	0.322539	0.372774	1	1	0.0841117	0.747893	1	0.155859	0.59833	0.377367	0.879537	0.855198	1	0.287435	0.566371	1	0.157624	1	1	1	1	0.669781	0.92236	1	0.958498	0.931201	1.00032	1.00032	1	0.963515	0.902551	0.210526	0.834845	0.878299
Cluster_Sterols	0.757539	1.00104	0.801171	0.157862	0.407467	0.54432	0.66154	0.707775	0.659942	0.0556755	0.865369	0.193855	0.165502	0.0620169	0.864618	1	0.0570675	1	1	0.765657	0.384875	1	0.481002	0.643075	0.829714	0.579186	0.383193	0.941201	0.0339265	0.482505	1	0.177248	0.197102	1	1	0.660178	0.87035	0.76671	1	0.905708	0.464073	1.00104	1.00104	1	0.722949	0.713904	0.0402122	0.502627	0.574538
Cluster_STP1	0.642161	1.00059	0.882259	0.250784	0.324914	0.655482	1	0.660043	0.737762	0.954294	0.0882456	0.25633	0.855994	0.45678	0.748829	1	1	1	1	0.462445	0.904279	0.0817834	0.183116	0.846548	0.481545	0.980378	0.804614	0.798353	0.941142	0.487816	1	0.949801	1	1	0.178188	1	0.294278	0.86061	1	0.150056	0.472754	1.00059	1.00059	1	0.549763	0.826597	0.234819	0.771834	0.980002
Cluster_STP2	0.26289	1.00041	0.916936	0.864923	0.629398	0.840739	0.85017	0.922728	1	0.610367	0.543603	0.546506	0.675037	0.164476	0.354544	0.393884	1	1	1	0.731972	0.688313	1	0.383926	0.93603	0.669741	0.186598	0.426112	1	0.928518	0.128588	1	0.276459	1	1	1	1	0.759405	0.901301	1	0.393755	0.727502	1.00041	1.00041	1	0.660904	0.87649	0.437582	0.663403	0.184471
Cluster_SUM1	0.513017	1.00041	0.916936	0.0848054	1	0.371252	0.533466	0.16115	0.0726851	0.829308	0.543603	0.938409	0.675037	0.956455	0.614675	1	0.45105	1	1	0.731972	0.688313	0.288378	0.853725	0.284386	0.899214	0.429805	0.426112	0.280497	0.514374	0.424883	0.00726943	0.873941	0.278739	1	1	1	0.759405	0.901301	1	0.393755	0.0809876	1.00041	1.00041	1	0.941063	0.87649	0.739458	0.863274	0.184471
Cluster_SWI4	0.46969	1.00095	0.816772	0.819686	0.517045	0.208068	0.791249	0.124119	0.584205	0.839199	1	0.0447297	0.778801	0.712775	0.984118	1	0.753354	1	1	0.492475	0.790643	1	0.328542	0.337231	0.87264	0.985313	0.67347	1	0.796704	0.0531703	1	0.121486	1	1	0.723317	1	0.183717	0.784636	1	0.444422	0.636435	1.00095	1.00095	0.0571321	0.38037	0.735145	0.771092	0.886083	0.475003
Cluster_SWI5	0.556883	1.00054	0.890804	0.930708	0.951403	0.893989	0.40649	0.837102	0.695062	0.585053	1	0.366085	0.822219	0.556031	0.669799	0.134836	0.178761	1	1	0.394714	0.607715	1	0.479487	0.585585	0.525383	0.180855	0.44999	0.413054	0.331565	0.264284	1	0.936806	1	1	1	0.430495	0.542332	0.870608	1	0.41237	0.362258	1.00054	1.00054	1	0.575662	0.838798	0.559989	0.191445	0.0176514
Cluster_SWI6	0.829936	1.00045	0.908142	0.119766	0.688892	0.10432	0.878668	0.0752618	0.592548	0.905802	1	0.396403	0.732748	0.75994	0.888632	1	1	1	1	0.51586	0.660326	1	0.738791	0.0612495	0.248504	0.779667	0.824835	1	0.363851	0.364498	1	0.338907	1	1	0.457568	1	0.442325	0.890952	1	0.577539	0.599995	1.00045	1.00045	0.170741	0.631174	0.863742	0.679227	0.573853	0.7774
Cluster_TFs	0.921125	1.00023	0.95297	1	1	0.262614	0.651627	1	1	0.765756	1	0.337775	0.0932242	0.878866	0.121177	1	1	1	1	0.783982	0.812624	1	1	0.332085	0.498543	0.115299	0.151947	1	0.660976	0.729565	1	0.683503	1	1	1	1	0.546786	0.943909	1	0.957973	0.482575	1.00023	1.00023	1	0.794485	0.929385	0.738248	0.137018	0.114098
Cluster_THI2	0.170936	1.00036	0.925816	0.831266	0.866802	0.982956	0.814981	0.626847	0.466285	0.169942	1	0.192216	0.296696	0.501044	0.929383	1	0.413215	1	1	0.913881	0.717486	1	0.264691	0.902197	0.720735	0.910973	0.779874	0.626657	0.403103	0.492293	1	0.841317	0.0308081	1	1	1	0.331326	0.91177	1	0.20623	0.616227	1.00036	1.00036	1	0.95278	0.889425	0.504665	0.481385	0.346012
Cluster_Thiamine	1	1.00014	0.971512	1	1	0.581074	1	0.57401	1	0.275345	0.0197206	0.796376	0.145135	0.590003	0.410063	1	1	1	1	0.601237	0.88295	1	0.428614	0.364169	0.953742	0.168654	0.766207	0.30887	0.350257	0.892375	1	0.49854	1	1	1	0.131266	1	0.965959	1	0.749628	0.486059	1.00014	1.00014	1	0.871073	0.957014	0.896462	0.747844	0.594468
Cluster_tRNAprocessing	0.353852	1.00077	0.848887	0.448615	0.544204	0.488578	0.40959	0.102487	0.0859361	0.421644	0.164452	0.990386	0.0892746	0.0701902	0.306358	0.611675	0.09242	1	1	0.694449	0.493787	1	0.344389	0.0407301	0.331919	0.128542	0.341594	0.125519	0.548117	0.29621	1	0.260743	1	1	0.646562	0.549617	0.734478	0.821749	1	0.301404	0.813915	1.00077	1.00077	1	0.457297	0.779535	0.550819	0.297287	0.0496082
Cluster_tRNAsynth	0.983455	1.0009	0.824686	0.930081	0.469889	0.87743	0.761907	0.0970261	0.915589	0.879462	1	0.279868	0.0833914	0.0234008	0.849683	1	0.372718	1	1	0.439584	0.805667	0.168603	0.593745	0.0659592	0.0617126	0.806321	0.936169	0.691633	0.983649	0.395101	0.0160865	0.394492	1	1	1	0.60878	0.0608431	0.793755	1	0.0680476	0.379433	1.0009	1.0009	0.312388	0.398296	0.746001	0.413416	0.680342	0.803357
Cluster_Tryptophan	0.286393	1.00032	0.93478	0.789225	1	0.852597	1	0.0682943	1	0.801147	1	0.605262	0.223082	0.336721	0.982689	1	0.372774	1	1	0.58916	0.747893	1	0.687986	0.306243	0.772016	0.879537	0.855198	0.190251	0.971628	0.202858	1	0.438432	1	1	1	1	0.273289	0.92236	1	0.836863	0.757943	1.00032	1.00032	1	0.724626	0.902551	0.966947	0.834845	0.878299
Cluster_UGA3	0.362499	1.00045	0.908142	0.891868	0.391422	0.275097	0.292572	0.467077	0.592548	0.974249	1	0.850853	0.935749	0.53118	0.711834	1	1	1	1	0.51586	0.99352	1	0.738791	0.638661	0.619825	0.506847	0.824835	1	0.993839	0.872452	1	1	0.304461	1	1	0.0739362	0.170438	0.890952	1	0.112067	0.812506	1.00045	1.00045	1	0.928473	0.991221	0.879997	0.311744	0.503654
Cluster_USV1	0.513017	1.00041	0.916936	0.562009	0.896478	0.840739	0.533466	1	0.0726851	0.33859	1	0.291379	0.371296	0.164476	0.835592	1	1	1	1	0.438358	0.950865	0.0415981	0.0511885	0.991137	0.899214	0.934207	0.96835	0.0140012	0.514374	0.728231	1	0.873941	1	1	0.0133549	1	0.13315	0.901301	1	0.666691	0.727502	1.00041	1.00041	1	0.660904	0.87649	0.739458	0.150668	0.184471
Cluster_Vacuole	0.190188	1.0019	0.666988	0.465173	0.209142	0.0249681	0.710916	0.337463	0.970285	0.93885	0.692401	0.470095	0.708436	0.627886	0.616162	0.67126	0.514035	1	1	0.431686	0.486309	0.795838	0.021918	0.14669	0.828516	0.552781	0.864292	0.207935	0.953707	0.506442	1	0.231963	0.187985	1	0.720628	0.860797	0.592267	0.615511	1	0.608181	0.986712	1.0019	1.0019	1	0.430935	0.54028	0.939051	0.343428	0.0569605
Cluster_YAP1	0.242611	1.0005	0.899431	0.159756	0.457675	0.644073	0.901747	0.797881	0.139164	0.201192	0.232481	0.73068	0.78148	0.210495	0.789592	0.457722	0.519563	1	1	0.830184	0.633475	1	0.60882	0.265373	0.571569	1	0.972187	0.369942	0.463897	0.311075	1	0.920449	1	1	0.135631	1	1	0.880722	1	0.491777	0.101685	1.0005	1.0005	0.0168911	0.915112	0.851179	0.950086	0.245693	0.0410044
Cluster_YAP5	0.660039	1.00023	0.95297	0.00663683	1	0.600951	1	1	0.241891	0.429519	1	0.0962824	1	0.983572	0.388116	1	1	1	1	0.396579	0.984796	0.172203	0.133477	0.927571	0.982125	0.390133	0.818006	0.45976	0.315342	0.320009	1	0.683503	1	1	0.263474	1	1	0.943909	1	0.474174	0.482575	1.00023	1.00023	1	0.794485	0.929385	0.738248	0.797995	0.387856
Cluster_YAP6	0.140866	1.00162	0.706748	0.0872075	0.84418	0.303769	0.0658117	0.550359	0.0292688	0.632076	0.177724	0.28254	0.795316	0.714009	0.109174	0.587181	1	1	1	0.0689492	0.224255	0.147922	0.601149	0.523293	0.67665	0.758884	0.15673	0.612878	0.610447	0.978975	1	0.00895701	0.36915	0.056753	0.889575	1	0.913973	0.659736	1	0.471583	0.521538	1.00162	1.00162	1	0.78095	0.589994	0.834434	0.208257	0.754321
Cluster_YFL044C
Cluster_YJL206C
Cluster_ZAP1	0.764964	1.00041	0.916936	0.562009	0.323236	0.631479	0.85017	1	0.532338	0.610367	0.543603	0.546506	0.915449	0.64556	0.354544	1	1	1	1	0.936619	0.688313	1	0.383926	0.783781	0.669741	0.0578612	0.883236	0.00175098	0.514374	0.728231	1	0.580326	1	1	1	0.344405	0.387947	0.901301	1	0.666691	0.727502	1.00041	1.00041	0.155066	0.660904	0.87649	0.739458	0.863274	0.72265
Cluster_ZMS1	0.829936	1.00045	0.908142	0.119766	0.688892	0.515486	0.593689	0.750493	0.592548	0.0864924	1	0.186355	0.935749	0.53118	0.468937	0.0986321	0.486447	1	1	0.785999	0.660326	1	0.26636	0.638661	0.619825	0.506847	0.128739	1	0.614723	0.102376	1	0.64068	1	1	1	0.374457	0.442325	0.890952	1	0.112067	0.812506	1.00045	1.00045	1	0.631174	0.863742	0.679227	0.573853	0.247417
Node 1	0.314411	1.00023	0.95297	0.261476	1	0.600951	0.0505963	0.758843	0.241891	0.765756	0.353209	1	1	0.611966	0.388116	1	0.283346	1	1	0.783982	0.812624	1	0.747191	0.332085	0.870916	0.115299	0.151947	0.45976	0.315342	0.320009	1	0.683503	0.165993	1	1	1	0.546786	0.943909	1	0.474174	0.96575	1.00023	1.00023	1	0.794485	0.929385	0.738248	0.957336	0.387856
Node 10	0.170936	1.00036	0.925816	0.201726	0.866802	0.747735	0.814981	0.897292	1	0.707674	1	0.057394	0.296696	0.238128	0.499061	0.359203	0.413215	1	1	0.356467	0.960744	0.0331564	0.0905598	0.0551979	0.328314	0.910973	0.779874	0.0555882	0.8924	0.492293	1	0.0614508	1	1	1	1	0.718132	0.91177	1	0.20623	0.616227	1.00036	1.00036	1	0.95278	0.889425	0.94418	0.752235	0.346012
Node 11	0.398254	1.00005	0.990413	1	1	1	1	1	1	0.650583	1	0.411667	1	0.560292	1	1	1	1	1	0.263942	0.959355	1	0.452266	1	0.870054	1	1	1	0.398794	1	1	1	1	1	1	0.0458208	1	0.988522	1	1	0.490705	1.00005	1.00005	1	0.955034	0.985462	0.800468	0.672008	1
Node 12	0.34948	1.00014	0.971512	0.486858	1	0.581074	0.0946843	1	0.0943518	0.275345	1	0.368873	0.561036	0.915	0.410063	1	1	1	1	1	0.88295	1	0.428614	0.792992	0.658613	0.596241	0.322881	1	0.782714	0.504792	1	0.109339	1	1	1	1	0.377997	0.965959	1	0.305288	0.118141	1.00014	1.00014	1	0.994121	0.957014	0.896462	0.747844	1
Node 13	0.952544	1.00027	0.943832	0.343158	1	0.751765	0.0870954	0.818557	0.319497	0.320142	1	0.958549	0.032546	0.937541	0.823481	1	1	1	1	0.498837	0.779587	1	0.56307	0.47315	0.433745	0.837002	0.917929	1	0.9528	0.254788	1	0.748564	1	1	1	0.245315	0.215016	0.933073	1	0.69355	0.326466	1.00027	1.00027	0.106245	0.973148	0.91587	0.263021	0.905083	0.835567
Node 14	0.952232	1.00077	0.848887	0.448615	0.544204	0.675655	0.9723	0.947687	0.0859361	0.788828	0.772796	0.591102	0.610785	0.975391	0.306358	0.233798	1	1	1	0.694449	0.493787	1	0.344389	0.758825	0.0937329	0.268879	0.0614903	0.876822	0.872002	0.533137	1	0.474165	0.460609	1	1	0.181666	0.463083	0.821749	1	0.843318	0.813915	1.00077	1.00077	1	0.823596	0.779535	0.962831	0.496584	0.85752
Node 15	0.699623	1.0005	0.899431	0.676159	0.457675	0.644073	0.901747	1	0.139164	0.427137	0.232481	0.499392	0.25951	0.947095	0.575756	0.116374	0.519563	1	1	0.830184	0.633475	1	0.986595	0.723343	0.216197	0.578028	0.904977	1	0.700909	0.604901	1	0.693959	1	1	1	1	0.210229	0.880722	1	0.491777	0.474848	1.0005	1.0005	1	0.988597	0.851179	0.618957	0.0803341	0.822426
Node 16	0.637912	1.00009	0.980917	1	0.395832	0.801327	1	1	1	0.423248	0.159939	1	1	0.806668	0.193372	0.105281	1	1	1	1	0.920361	1	0.204534	1	0.75699	0.0680504	0.470657	1	0.159026	0.633986	1	1	0.0700275	1	1	1	1	0.977176	1	0.893315	0.74063	1.00009	1.00009	1	0.912089	0.971134	0.640742	0.451585	0.452114
Node 17	0.637912	1.00009	0.980917	0.0397519	1	0.307193	0.344109	1	1	0.423248	1	0.653875	0.422403	0.313916	0.686135	1	1	1	1	0.0696566	0.920361	1	0.699999	0.650051	0.75699	1	0.901446	1	0.159026	0.633986	1	1	1	1	1	0.089544	1	0.977176	1	0.453401	0.74063	1.00009	1.00009	1	0.912089	0.971134	0.640742	0.451585	0.452114
Node 18
Node 19	0.398254	1.00005	0.990413	1	1	0.55426	1	1	1	0.650583	1	0.411667	1	0.560292	1	1	1	1	1	1	0.959355	1	0.452266	1	0.870054	1	1	1	0.398794	1	1	0.205518	1	1	1	1	1	0.988522	1	1	1	1.00005	1.00005	1	0.955034	0.985462	0.800468	0.672008	0.259801
Node 2	0.436914	1.00104	0.801171	0.496401	0.0513034	0.986245	0.992194	0.336002	0.949577	0.132047	0.583134	0.0171583	0.304843	0.567609	0.864618	1	0.182194	1	1	0.126689	0.760297	0.580923	0.189409	0.643075	0.650316	0.579186	0.926568	0.507889	0.0339265	0.678205	1	0.879914	0.566258	1	0.755201	0.28446	0.9738	0.76671	1	0.5082	0.306415	1.00104	1.00104	0.349972	0.722949	0.713904	0.298319	0.671756	0.0518078
Node 2_fuzzy0.06	0.500874	1.00153	0.720519	0.530418	0.0258395	0.998062	0.909889	0.200702	0.993028	0.31493	0.788569	0.111542	0.591459	0.44102	0.689939	1	0.376675	1	1	0.162109	0.841125	0.723617	0.140869	0.549349	0.338939	0.391604	0.918854	0.358242	0.0429621	0.862469	1	0.856502	0.709197	1	0.327979	0.202986	0.995416	0.675169	1	0.565443	0.166866	1.00153	1.00153	0.471073	0.54407	0.607558	0.0707207	0.558753	0.0165835
Node 20
Node 21
Node 22	1	1.00005	0.990413	1	1	0.55426	1	0.247558	1	1	1	1	1	0.560292	1	1	1	1	1	1	0.959355	1	0.452266	0.408426	0.870054	1	1	1	1	0.796237	1	0.205518	1	1	1	1	1	0.988522	1	0.673358	0.490705	1.00005	1.00005	1	0.955034	0.985462	0.800468	0.672008	1
Node 23
Node 24
Node 25	0.398254	1.00005	0.990413	1	0.222712	1	1	1	1	1	1	0.411667	1	0.560292	0.439753	1	1	1	1	1	0.959355	1	1	0.408426	0.870054	1	0.686051	0.115857	1	0.796237	1	1	1	1	1	1	1	0.988522	1	0.673358	0.490705	1.00005	1.00005	1	0.955034	0.985462	0.800468	0.672008	1
Node 26
Node 27	0.637912	1.00009	0.980917	1	1	1	0.0361405	0.43384	1	0.877918	1	0.653875	1	1	0.686135	1	1	1	1	0.458227	0.920361	1	1	0.650051	0.983119	1	0.470657	1	1	0.633986	1	0.368806	1	1	1	1	1	0.977176	1	0.893315	0.24078	1.00009	1.00009	1	0.99798	0.971134	0.640742	0.451585	1
Node 28	1	1.00009	0.980917	1	1	0.307193	0.344109	1	1	1	1	0.169459	1	1	0.686135	0.105281	0.124759	1	1	1	0.920361	1	0.699999	1	0.75699	0.453712	0.470657	0.218296	1	0.633986	1	0.368806	1	1	1	1	0.0214198	0.977176	1	0.453401	0.74063	1.00009	1.00009	1	0.912089	0.971134	0.960194	0.451585	0.452114
Node 29
Node 3	0.314411	1.00023	0.95297	0.261476	0.716304	0.0522891	1	0.362036	0.241891	0.429519	1	0.0962824	0.346092	0.611966	0.388116	1	1	1	1	0.783982	0.812624	1	0.411034	0.677469	0.870916	0.390133	0.499707	1	0.315342	0.93917	1	1	1	1	0.263474	1	1	0.943909	1	0.1384	1	1.00023	1.00023	1	0.794485	0.929385	0.328603	0.471484	0.114098
Node 30	0.637912	1.00009	0.980917	1	1	0.801327	1	1	1	0.423248	0.159939	1	1	0.806668	1	1	1	1	1	1	0.920361	1	1	1	0.75699	1	1	1	0.638562	0.633986	1	1	1	1	1	1	1	0.977176	1	0.893315	1	1.00009	1.00009	1	0.99798	0.971134	0.960194	0.451585	0.452114
Node 31	0.981073	1.00072	0.857111	0.646007	0.492097	0.207221	0.965791	0.58623	0.360956	0.689974	0.752094	0.317703	0.925085	0.89244	0.0406839	0.589447	0.276001	1	1	0.420381	0.974775	0.453878	0.64094	0.158659	0.365414	0.219349	0.613142	0.568318	0.93369	0.912029	1	0.668275	1	1	0.624255	1	0.422016	0.831297	1	0.569877	0.372855	1.00072	1.00072	1	0.478844	0.791044	0.141633	0.883157	0.82633
Node 32	0.430489	1.00081	0.840743	0.899971	0.372067	0.23685	0.8827	0.686017	0.881981	0.730116	0.0137257	0.819039	0.843093	0.775083	0.110168	1	0.32481	1	1	0.890993	0.473702	1	0.258959	0.653274	0.0815434	0.165143	0.0467239	1	0.991569	0.484855	1	0.05826	1	1	1	1	0.94215	0.81231	1	0.112384	0.376503	1.00081	1.00081	1	0.436719	0.768193	0.868316	0.996646	0.967492
Node 33	0.398254	1.00005	0.990413	1	1	1	0.190125	1	1	1	1	0.411667	1	0.560292	1	1	1	1	1	1	0.959355	1	1	1	0.870054	1	0.686051	1	1	0.796237	1	0.205518	1	1	1	1	0.146374	0.988522	1	0.673358	1	1.00005	1.00005	1	0.955034	0.985462	0.800468	0.672008	1
Node 34	0.782128	1.00014	0.971512	0.103409	1	0.170253	1	0.153499	0.0943518	0.275345	1	0.796376	0.561036	0.915	0.410063	1	1	1	1	0.601237	0.88295	1	0.428614	0.0681169	0.658613	0.596241	0.322881	0.30887	0.782714	0.892375	1	1	1	1	1	1	1	0.965959	1	0.305288	0.867916	1.00014	1.00014	1	0.871073	0.957014	0.896462	0.747844	1
Node 35	0.398254	1.00005	0.990413	1	1	0.55426	0.190125	1	1	1	1	0.411667	1	0.560292	1	1	1	1	1	1	0.959355	1	0.452266	1	0.870054	1	1	1	1	0.796237	1	1	1	1	1	1	1	0.988522	1	0.673358	1	1.00005	1.00005	1	0.955034	0.985462	0.800468	1	1
Node 36	0.454546	1.00285	0.544567	0.736337	0.859148	0.868805	0.30357	0.967925	0.300969	0.556339	0.78198	0.810204	0.676504	0.677489	0.167256	0.669799	0.109774	1	1	0.93322	0.268269	0.205296	0.22256	0.714565	0.272999	0.483463	0.271436	0.304281	0.358775	0.706411	1	0.305855	1	1	1	0.790777	0.963512	0.482729	1	0.49781	0.541289	1.00285	1.00285	0.693006	0.685603	0.766938	0.2628	0.964744	0.0728894
Node 37	1	1.00009	0.980917	1	1	0.307193	0.344109	1	1	1	1	0.653875	0.422403	0.313916	0.193372	1	1	1	1	1	0.920361	1	0.699999	1	0.75699	0.0680504	0.470657	1	1	0.958488	1	1	1	1	1	1	1	0.977176	1	0.453401	0.24078	1.00009	1.00009	1	0.912089	0.971134	0.960194	0.892431	1
Node 38	1	1.00005	0.990413	1	0.222712	1	1	1	1	0.650583	1	1	1	1	1	1	1	1	1	0.263942	0.959355	1	1	1	0.870054	1	1	1	0.398794	0.796237	1	0.205518	1	1	0.0593239	1	1	0.988522	1	0.673358	0.490705	1.00005	1.00005	1	0.955034	0.985462	0.800468	1	1
Node 39	0.170002	1.00095	0.816772	0.627114	0.720323	0.915678	0.988093	0.801489	1	0.202317	0.532932	0.0447297	0.390963	0.712775	0.623185	1	0.39616	1	1	0.00277664	0.790643	0.547984	0.666497	0.508065	0.474148	0.15697	0.312058	0.445777	0.171314	0.755422	1	0.948775	0.533564	1	0.723317	1	0.834378	0.784636	1	0.888704	0.168968	1.00095	1.00095	1	0.75681	0.735145	0.957558	0.131584	0.291861
Node 4
Node 40	1	1.00009	0.999909	1	1	1	1	1	0.0360037	1	1	1	1	1	1	1	1	1	1	1	0.920361	1	0.699999	0.650051	0.983119	1	0.901446	1	1	0.958488	1	1	1	1	1	1	1	0.977176	1	1	0.74063	1.00009	1.00009	1	0.99798	0.971134	0.960194	0.892431	0.452114
Node 41
Node 42	0.398254	1.00005	0.990413	1	0.222712	1	1	0.247558	1	1	1	0.411667	0.239996	1	0.439753	1	1	1	1	1	0.959355	1	1	0.408426	0.870054	1	0.686051	1	1	0.796237	1	1	1	1	1	1	0.146374	0.988522	1	0.673358	1	1.00005	1.00005	1	1	0.985462	0.800468	0.672008	1
Node 43	0.637912	1.00009	0.980917	1	0.395832	0.801327	1	0.43384	1	1	1	0.653875	0.0575901	1	0.686135	1	1	1	1	1	0.920361	1	0.699999	0.650051	0.75699	1	0.901446	1	1	0.633986	1	0.368806	1	1	1	1	0.271329	0.977176	1	0.893315	0.74063	1.00009	1.00009	1	0.99798	0.971134	0.640742	0.892431	1
Node 44	0.866957	1.00181	0.679988	0.836642	0.96128	0.93107	0.659191	0.546379	0.215363	0.0652197	0.015976	0.829688	0.647765	0.940797	0.508867	0.644888	0.738881	1	1	0.93302	0.512318	0.779777	0.446348	0.602464	0.988989	0.22461	0.749693	0.992774	0.018104	0.266174	1	0.298328	0.419852	0.0628621	0.913575	1	0.368112	0.629915	1	0.565707	0.51576	1.00181	1.00181	1	0.732358	0.556369	0.596078	0.424768	0.852622
Node 45
Node 46	0.398254	1.00005	0.990413	1	1	1	1	1	1	0.650583	1	1	0.239996	0.560292	1	1	1	1	1	1	0.959355	1	0.452266	1	0.870054	1	1	1	1	0.796237	1	1	1	1	1	1	1	0.988522	1	1	1	1.00005	1.00005	1	0.955034	0.985462	0.800468	0.672008	1
Node 47	1	1.00005	0.990413	0.199397	1	1	1	1	1	0.650583	1	0.411667	1	0.560292	1	1	1	1	1	0.263942	0.959355	1	1	1	1	1	1	0.115857	0.398794	0.796237	1	1	0.0356484	1	1	1	1	0.988522	1	0.673358	1	1.00005	1.00005	1	0.955034	0.985462	0.800468	0.672008	1
Node 48	0.398254	1.00005	0.990413	1	1	1	0.190125	1	1	1	1	1	0.239996	0.560292	0.439753	1	1	1	1	0.263942	0.959355	1	1	0.408426	0.870054	1	0.686051	1	1	0.796237	1	1	1	1	1	1	1	0.988522	1	0.673358	0.490705	1.00005	1.00005	1	0.955034	0.985462	0.800468	0.672008	0.259801
Node 49	0.398254	1.00005	0.990413	0.199397	1	0.55426	0.190125	1	1	1	1	1	0.239996	1	0.439753	1	1	1	1	1	0.959355	1	1	1	0.870054	0.260881	0.686051	1	1	0.796237	1	1	1	1	1	1	0.146374	0.988522	1	0.673358	1	1.00005	1.00005	1	0.955034	0.985462	0.800468	1	1
Node 5	0.782128	1.00014	0.971512	0.486858	0.5304	0.911454	1	1	0	0.719055	1	0.368873	1	0.915	0.410063	1	0.181177	1	1	1	0.88295	0.107195	0.428614	0.364169	0.953742	0.596241	0.766207	1	0.782714	0.892375	1	1	1	1	1	1	1	0.965959	1	0.749628	0.867916	1.00014	1.00014	1	0.871073	0.957014	0.896462	0.303455	0.167406
Node 50
Node 51	1	1.00005	0.990413	1	1	0.55426	1	0.247558	1	1	1	1	1	0.560292	1	1	1	1	1	1	0.959355	1	1	0.408426	0.870054	1	0.686051	1	1	0.796237	1	0.205518	1	0.00162038	0.0593239	1	1	0.988522	1	1	0.490705	1.00005	1.00005	1	1	0.985462	0.800468	1	1
Node 52	0.398254	1.00005	0.990413	1	0.222712	1	1	1	1	0.650583	1	0.411667	0.239996	0.560292	1	1	1	1	1	1	0.959355	1	0.452266	1	0.870054	1	0.686051	1	1	1	1	1	1	1	1	1	1	0.988522	1	0.673358	0.490705	1.00005	1.00005	1	0.955034	0.985462	0.800468	0.672008	0.259801
Node 53
Node 54	1	1.00005	0.990413	1	0.222712	0.55426	1	1	1	0.650583	0.0834496	1	1	0.560292	1	1	1	1	1	0.263942	0.959355	1	0.452266	1	0.870054	1	1	1	0.398794	0.796237	1	1	1	1	1	1	0.146374	0.988522	1	0.673358	0.490705	1.00005	1.00005	1	0.955034	0.985462	0.800468	0.672008	0.259801
Node 55	0.34948	1.00014	0.971512	1	1	0.581074	0.0946843	1	0.0943518	0.95735	1	0.796376	0.561036	0.590003	0.82417	1	1	1	1	0.601237	0.88295	1	0.835692	0.792992	0.953742	0.596241	0.766207	0.30887	0.782714	0.991544	1	0.109339	1	1	1	1	1	0.965959	1	0.965159	0.486059	1.00014	1.00014	1	0.871073	0.957014	0.99206	0.747844	0.594468
Node 56	0.34948	1.00014	0.971512	1	1	0.581074	0.0946843	1	0.0943518	0.95735	1	0.796376	0.561036	0.590003	0.82417	1	1	1	1	0.601237	0.88295	1	0.835692	0.792992	0.953742	0.596241	0.766207	0.30887	0.782714	0.991544	1	0.109339	1	1	1	1	1	0.965959	1	0.965159	0.486059	1.00014	1.00014	1	0.871073	0.957014	0.99206	0.747844	0.594468
Node 57	0.521788	1.00018	0.962196	1	0.634999	0.0943541	1	0.679481	0.00129527	0.874095	1	0.544866	1	0.772106	0.592174	1	0.233962	1	1	1	0.847058	0.140313	0.0418249	0.189022	0.573018	0.701589	0.221499	1	0.869378	0.40192	1	0.18932	1	1	1	0.171077	0.469055	0.954871	1	0.894767	0.298672	1.00018	1.00018	1	0.831899	0.943099	0.410532	0.988433	1
Node 58	0.782128	1.00014	0.971512	0.486858	0.5304	1	1	0.57401	1	0.95735	1	0.368873	0.0138175	0.915	0.82417	1	1	1	1	1	0.88295	1	0.0924936	0.364169	0.658613	0.596241	0.766207	1	0.782714	0.991544	1	0.49854	1	1	1	1	0.377997	0.965959	1	0.965159	0.486059	1.00014	1.00014	1	0.871073	0.957014	0.896462	0.747844	0.594468
Node 59	0.782128	1.00014	0.971512	0.486858	1	0.911454	1	0.153499	0.0943518	1	1	0.796376	0.561036	0.915	0.82417	1	1	1	1	1	0.88295	1	0.428614	0.364169	0.658613	1	0.766207	1	1	0.892375	1	1	1	1	1	1	0.377997	0.965959	1	0.749628	0.118141	1.00014	1.00014	1	0.871073	0.957014	0.512882	0.747844	1
Node 6	0.764029	1.00027	0.943832	0.736712	0.40032	0.751765	0.717876	0.0363042	1	0.648273	0.407196	0.784459	0.807336	0.761518	0.537678	1	1	1	1	0.498837	0.779587	1	0.258997	0.0449592	0.433745	0.491704	0.718083	1	0.453178	0.646112	1	1	1	1	1	1	1	0.933073	1	0.69355	0.982561	1.00027	1.00027	1	0.758753	0.91587	0.656511	0.905083	0.835567
Node 60	0.637912	1.00009	0.980917	1	0.395832	0.801327	0.344109	0.43384	1	0.877918	1	0.169459	0.422403	0.313916	1	1	1	1	1	1	0.920361	1	0.699999	0.166801	0.75699	1	0.470657	1	0.638562	0.633986	1	1	1	1	1	1	1	0.977176	1	0.893315	0.74063	1.00009	1.00009	1	0.99798	0.971134	0.640742	0.892431	1
Node 61	0.782128	1.00014	0.971512	0.486858	1	0.170253	0.468821	1	1	0.275345	0.230048	0.368873	0.0138175	0.590003	0.410063	0.153692	0.181177	1	1	1	0.88295	1	1	0.792992	0.658613	0.596241	0.322881	1	0.350257	0.504792	1	0.109339	1	1	1	1	1	0.965959	1	0.749628	0.867916	1.00014	1.00014	1	0.871073	0.957014	0.896462	0.964725	0.594468
Node 62
Node 63	1	1.00005	0.990413	1	0.222712	1	0.190125	1	1	0.650583	1	0.411667	1	0.560292	1	1	1	1	1	1	0.959355	1	0.452266	1	0.870054	1	1	1	0.398794	1	1	1	1	1	1	1	1	0.988522	1	1	1	1.00005	1.00005	1	0.955034	0.985462	0.800468	0.672008	0.259801
Node 64	0.660039	1.00023	0.95297	1	1	0.600951	0.651627	0.100933	1	0.765756	1	1	0.746477	0.611966	0.388116	1	1	1	1	0.783982	0.812624	1	0.133477	0.0936463	0.870916	0.115299	0.499707	0.45976	0.315342	0.729565	1	1	1	1	0.263474	0.209066	1	0.943909	1	0.799959	0.482575	1.00023	1.00023	1	0.794485	0.929385	0.738248	0.471484	1
Node 65	0.782128	1.00014	0.971512	1	0.5304	0.170253	1	1	1	0.275345	1	0.796376	0.561036	0.175872	0.410063	1	0.181177	1	1	0.172209	0.88295	1	0.428614	0.792992	0.658613	0.596241	0.766207	0.30887	0.782714	0.504792	1	1	0.103182	1	1	1	1	0.965959	1	0.749628	0.486059	1.00014	1.00014	1	0.871073	0.957014	0.512882	1	1
Node 66	1	1.00005	0.990413	1	1	0.55426	1	1	1	0.650583	1	1	1	1	1	1	1	1	1	0.263942	0.959355	1	0.452266	1	0.870054	1	1	0.115857	1	0.796237	1	0.205518	1	1	1	1	1	0.988522	1	0.673358	0.490705	1.00005	1.00005	1	0.955034	0.985462	0.800468	0.672008	1
Node 67	0.842359	1.00113	0.785866	0.576453	0.683565	0.255886	0.727227	0.611033	0.0852755	0.174811	0.629235	0.764678	0.392646	0.0776126	0.416345	0.0435239	0.485388	1	1	0.927336	0.729764	1	0.0460532	0.448353	0.588053	0.994887	0.451017	0.327784	0.570568	0.881375	1	0.410417	1	1	1	1	0.508379	0.966902	1	0.840599	0.99063	1.00113	1.00113	1	0.899841	0.949252	0.781954	0.560368	0.974747
Node 68	0.505957	1.00086	0.832676	0.0665852	0.234053	0.330387	0.501122	0.524705	0.499498	0.816069	0.478737	0.727609	0.493642	0.530461	0.296552	1	1	1	1	0.976913	0.454433	1	0.514051	0.207202	0.0709386	0.373833	0.421187	1	0.999142	0.657856	1	0.568801	0.145818	1	0.687283	0.589977	0.299317	0.802979	1	0.568036	0.903345	1.00086	1.00086	0.299385	0.417065	0.757016	0.838366	0.865398	0.36966
Node 69	0.398254	1.00005	0.990413	1	1	0.55426	1	1	0	1	1	0.411667	1	0.560292	1	1	1	1	1	1	0.959355	1	0.452266	1	0.870054	1	1	1	1	0.796237	1	0.205518	1	1	1	1	0.146374	0.988522	1	1	1	1.00005	1.00005	1	0.955034	0.985462	0.800468	0.672008	1
Node 7	0.234592	1.00499	0.345658	0.138049	0.919321	0.612332	0.910044	0.468951	0.00178253	0.976861	0.206066	0.704108	0.658704	0.787252	0.00337316	0.38557	0.415113	1	1	0.624437	0.535574	0.387036	0.180689	0.139424	0.138544	0.104833	0.0714525	0.976817	0.967696	0.771281	1	0.0207439	0.756158	1	0.64198	0.747872	0.657815	0.279993	1	0.768154	0.385365	1.00499	1.00499	0.334224	0.12281	0.198899	0.0172959	0.691943	0.745712
Node 70
Node 71	1	1.00014	0.971512	0.486858	1	0.911454	1	1	1	0.719055	1	0.368873	0.561036	0.915	1	1	1	1	1	0.601237	0.88295	1	0.0924936	1	0.658613	1	0.766207	0.30887	0.782714	0.892375	1	1	1	1	1	1	1	0.965959	1	0.749628	0.867916	1.00014	1.00014	1	0.871073	0.957014	0.512882	0.747844	0.167406
Node 72	0.708287	1.00659	0.246245	0.942898	0.944232	0.931081	0.2625	0.102717	0.33025	0.628618	0.435937	0.958851	0.668188	0.0593687	0.26471	0.674603	0.985991	1	1	0.863104	0.154483	0.995906	0.311772	0.143748	0.380148	0.141317	0.764022	0.415205	0.894364	0.268456	0.111222	0.220279	0.893977	1	0.634392	0.991287	0.289189	0.186491	1	0.77019	0.925555	1.00659	1.00659	0.934329	0.104276	0.118777	0.178451	0.570133	0.837008
Node 73	0.565519	1.01561	0.0372174	0.709443	0.994926	0.0534793	0.705878	0.00175666	0.158403	0.980083	6.23921e-07	0.953608	0.0208329	0.761454	0.0448059	0.748154	0.518589	1	0.388833	0.544527	0.00172612	0.606657	1.08758e-06	0.00279402	0.407446	0.303882	0.145973	0.676499	0.976693	0.809522	1	0.0177458	0.919583	1	0.907949	0.488019	0.143804	0.096837	1	0.538299	0.580074	1.01561	1.01561	0.18039	0.161112	0.040836	0.9587	0.470549	0.669306
Node 74	0.398254	1.00005	0.990413	1	1	0.55426	1	1	1	1	0.0834496	1	0.239996	1	0.439753	1	1	1	1	1	0.959355	1	0.452266	1	0.870054	1	0.686051	1	1	0.796237	1	0.205518	1	1	1	1	0.146374	0.988522	1	0.673358	1	1.00005	1.00005	1	0.955034	0.985462	1	0.672008	1
Node 75	0.158595	1.00009	0.980917	1	0.395832	0.801327	1	1	1	0.423248	1	1	0.0575901	0.806668	0.686135	1	1	1	1	1	0.920361	1	1	1	1	0.453712	0.470657	0.218296	0.638562	0.958488	1	1	1	1	0.115131	1	0.271329	0.977176	1	0.893315	1	1.00009	1.00009	1	0.912089	0.971134	0.640742	0.892431	1
Node 76	0.637912	1.00009	0.980917	0.359042	1	0.307193	1	1	1	0.423248	1	0.169459	0.422403	0.806668	0.686135	0.105281	1	1	1	1	0.920361	1	0.699999	1	0.983119	0.453712	0.470657	0.218296	0.638562	0.633986	1	1	1	1	1	1	1	0.977176	1	0.453401	0.24078	1.00009	1.00009	1	0.912089	0.971134	0.640742	0.892431	1
Node 77	0.398254	1.00005	0.990413	0.199397	0.222712	0.55426	1	1	1	1	1	1	1	0.560292	0.439753	1	1	1	1	1	0.959355	1	1	1	0.870054	0.260881	0.686051	1	1	0.796237	1	1	1	1	1	1	1	0.988522	1	1	1	1.00005	1.00005	1	0.955034	0.985462	0.800468	0.672008	1
Node 78	1	1.00005	0.990413	1	1	0.55426	0.190125	1	1	0.650583	1	0.411667	0.239996	0.560292	0.439753	1	1	1	1	1	0.959355	1	1	1	0.870054	0.260881	0.686051	1	0.398794	0.796237	1	0.205518	1	1	1	1	1	0.988522	1	0.673358	1	1.00005	1.00005	1	0.955034	0.985462	0.800468	1	1
Node 79	0.782128	1.00014	0.971512	0.486858	1	0.581074	0.468821	0.57401	0.0943518	0.719055	1	0.796376	0.145135	0.590003	0.82417	1	1	1	1	0.601237	0.88295	1	1	0.0681169	0.953742	1	0.766207	1	0.782714	0.504792	1	1	1	1	1	1	0.377997	0.965959	1	1	0.486059	1.00014	1.00014	0.0546102	0.871073	0.957014	0.512882	0.964725	0.594468
Node 8	0.0457631	1.00203	0.647951	0.275881	0.815619	0.321742	0.881218	0.576432	0.344898	0.714346	0.524268	0.728281	0.785907	0.977848	0.648648	0.224984	0.950275	1	1	0.406735	0.448969	0.817763	0.598894	0.10615	0.287605	0.866212	0.305774	0.608952	0.666951	0.562986	1	0.595452	0.480143	1	0.936382	0.879102	0.999199	0.59452	1	0.245284	0.779242	1.00203	1.00203	0.203013	0.125876	0.517012	0.299915	0.350426	0.0276531
Node 80	0.26289	1.00041	0.916936	0.260186	0.896478	0.952902	0.0731188	0.00125747	0.532338	0.829308	1	0.546506	0.147496	0.385431	0.614675	1	1	1	1	0.0605667	0.950865	0.0415981	0.962615	0.0282979	0.899214	0.429805	0.426112	1	0.928518	0.424883	1	0.873941	0.278739	1	0.423345	0.344405	0.387947	0.901301	1	0.666691	0.727502	1.00041	1.00041	0.155066	0.660904	0.87649	0.739458	0.9608	0.184471
Node 81	0.286393	1.00032	0.93478	0.421635	1	0.852597	0.771529	0.548977	1	0.801147	0.456678	0.856137	0.529828	0.860153	0.887525	0.322539	0.372774	1	1	0.58916	0.969755	0.0254861	0.396515	0.59833	0.377367	0.581795	0.964978	0.577718	0.839829	0.202858	1	0.800253	0.224409	1	1	1	0.669781	0.92236	1	0.586065	0.931201	1.00032	1.00032	1	0.724626	0.902551	0.852803	0.957762	0.264177
Node 82	0.868908	1.00018	0.962196	1	1	0.7642	0.569825	0.257595	1	0.874095	1	0.544866	0.6664	0.4079	0.901503	1	0.233962	1	1	0.285443	0.847058	1	0.612728	0.539316	0.9154	0.701589	0.627027	1	0.522722	0.40192	1	0.601613	1	1	0.217016	1	0.469055	0.954871	1	0.604488	1	1.00018	1.00018	1	0.831899	0.943099	0.972991	0.602088	0.278353
Node 83	0.770994	1.00054	0.890804	0.439532	0.520619	0.538994	0.696161	0.343652	1	0.994473	0.648635	0.179547	0.137628	0.330316	0.990052	1	1	1	0.017152	0.865957	0.607715	1	0.868991	0.792223	0.802498	0.860905	0.686044	0.771913	0.915323	0.0648901	1	0.461155	1	1	1	0.430495	0.251746	0.870608	1	0.41237	0.977544	1.00054	1.00054	1	0.575662	0.838798	0.79586	0.408438	0.381737
Node 84
Node 85
Node 86
Node 87	0.782128	1.00014	0.971512	1	1	0.170253	1	1	1	0.95735	1	0.368873	1	0.175872	0.0850262	1	0.181177	1	1	1	0.88295	0.107195	0.835692	0.364169	0.658613	0.596241	0.322881	1	0.782714	0.892375	1	1	1	1	1	0.131266	1	0.965959	1	0.305288	1	1.00014	1.00014	1	0.871073	0.957014	0.896462	0.747844	1
Node 88	0.782128	1.00014	0.971512	0.486858	1	0.911454	1	1	1	0.719055	0.230048	1	0.561036	0.915	1	1	0.181177	1	1	1	0.88295	1	0.835692	1	0.658613	1	0.322881	1	0.782714	0.504792	1	0.49854	1	1	1	1	1	0.965959	1	0.749628	0.867916	1.00014	1.00014	1	0.871073	0.957014	0.896462	0.747844	0.167406
Node 89	0.398254	1.00005	0.990413	0.199397	1	0.55426	1	0.247558	1	0.650583	1	1	1	1	1	1	1	1	1	1	0.959355	1	0.452266	0.408426	0.870054	1	0.686051	1	1	0.796237	1	1	1	1	1	1	1	0.988522	1	0.673358	0.490705	1.00005	1.00005	1	0.955034	0.985462	1	0.672008	1
Node 9	0.0973735	1.00041	0.916936	0.562009	1	0.631479	0.85017	0.392477	0.532338	0.33859	0.543603	0.78957	0.147496	0.385431	0.354544	0.393884	0.45105	1	1	0.438358	0.688313	0.288378	0.643871	0.0282979	0.285636	0.429805	0.697184	0.280497	0.514374	0.728231	1	0.093066	1	1	1	0.344405	0.759405	0.901301	1	0.393755	0.727502	1.00041	1.00041	1	0.99379	0.87649	0.980633	0.663403	0.72265
Node 90	1	1.00005	0.990413	1	1	0.55426	1	0.247558	0	1	1	0.411667	1	1	0.439753	1	1	1	1	1	0.959355	1	1	0.408426	1	0.260881	0.686051	1	1	0.796237	1	1	1	1	1	1	0.146374	0.988522	1	0.673358	1	1.00005	1.00005	1	0.955034	0.985462	0.800468	1	1
Node 91
[truncated: 36 more columns]
