# Supplementary material for: Conservation and Evolution of Cis-Regulatory Systems in Ascomycete Fungi
Source: PLoS Biol. 2004 Nov 9;2(12):e398. doi: 10.1371/journal.pbio.0020398 (PMC526180; doi:10.1371/journal.pbio.0020398)
Supplement: Dataset S38 — (405 KB XLS). [file pbio.0020398.sd038.xls]

## Sheet: Mg_newYCHG_2X500bp-probs
UID	ABF1	ACE2	ADR1	AFT1	ARO80	ASH1	AZF1	BAS1	YAP1	CAT8	CBF1	CHA4	CRZ1	CUP2	DAL80	GATA	ECM22	FKH1	FLO8	FZF1	GAL4	GAT1	GATGAG1	GATGAG2	GCN4	GCR1	GLN3	GZF3	HAC1	HAP1	HAP4	HCM1	HSF1	IME1	INO2/4	LEU3	LYS14	MAC1	MAL63	MATALPHA	MCB	MCM1	MCM1-2	MCM1-3	MET30/31	MIG1	MOT3	MSN2/4	MTsite1
Cluster_ABF1
Cluster_ACE2	0.0523983	1.00081	0.78023	1	1	0.559968	1	1	1	0.392055	1	1	1	1	1	1	1	1	1.00081	1.00081	1	0.42803	1	1	1	0.970883	1	0.418187	1	1	0.91013	1	0.643068	1	1.00081	1	1	1	0.950203	1.00081	0.498835	1	1.00081	1.00081	1	0.878407	0.60969	0.0492083	1
Cluster_adata-aAlpha	1	1.00009	0.972812	1	1	1	1	1	1	1	1	1	1	1	1	1	1	1	1.00009	1.00009	1	0.686802	1	1	1	0.324811	1	1	1	1	1	1	1	1	1.00009	1	1	1	0.959039	1.00009	0.17924	1	1.00009	1.00009	1	0.581293	0.946525	1	1
Cluster_adata-ARG3	0.0154988	1.00117	0.698703	1	1	1	1	0.151081	1	0.592199	1	1	1	0.634449	1	1	1	1	1.00117	1.00117	1	0.174968	1	1	0.371795	0.99396	1	0.88836	1	1	0.846283	1	0.774258	1	1.00117	1	1	0.0569918	0.903049	1.00117	0.42024	0.579122	1.00117	1.00117	1	0.518912	0.489266	0.668892	0.373541
Cluster_adata-CalciumSpecific	0.252515	1.00208	0.530142	1	1	0.0446388	1	1	1	0.873588	1	1	1	0.242787	1	1	1	1	1.00208	1.00208	1	0.849221	1	0.29228	0.192532	0.911672	1	0.488158	1	1	0.823982	1	0.928246	1	1.00208	1	0.37306	1	0.381774	1.00208	0.807811	0.18161	1.00208	1.00208	1	0.948245	0.649545	0.348072	0.916454
Cluster_adata-Chaperones	0.260217	1.00063	0.824481	1	1	1	0.101211	1	1	0.673009	1	1	0.0726424	1	1	1	1	1	1.00063	1.00063	1	0.616974	1	0.284692	1	0.720694	1	1	1	1	1	1	0.551209	1	1.00063	1	1	1	0.746135	1.00063	1	1	1.00063	1.00063	1	0.884572	0.680579	0.24448	0.0963039
Cluster_adata-EGT2	0.0824921	1.00018	0.946362	1	1	1	1	1	1	1	1	1	1	1	0.0892062	1	1	1	1.00018	1.00018	1	0.901927	1	1	1	0.105482	1	0.286178	1	1	1	1	1	1	1.00018	1	1	1	0.919751	1.00018	0.326367	1	1.00018	1.00018	1	0.337879	0.895905	1	1
Cluster_adata-ENA1	1	1.00054	0.847536	1	1	0.421429	0.0874016	1	1	0.616374	1	1	0.0625946	1	1	1	1	1	1.00054	1.00054	1	0.986659	1	0.249612	1	0.631843	1	0.636351	1	0.299624	0.799313	1	1	1	1.00054	1	1	1	0.778021	1.00054	1	1	1.00054	1.00054	1	0.505567	0.719051	0.822741	0.666204
Cluster_adata-ERD2	1	1.00063	0.824481	1	1	1	1	0.0843959	1	0.276564	1	1	1	1	1	1	1	1	1.00063	1.00063	1	0.856282	1	1	0.221398	0.409716	1	1	1	1	0.516451	1	0.551209	1	1.00063	1	1	1	0.746135	1.00063	0.365546	1	1.00063	1.00063	1	0.673246	0.680579	0.86716	0.722007
Cluster_adata-G1DNAreplication	0.291405	1.00072	0.802051	1	1	1	1	1	1	0.721288	1	1	0.0825835	1	0.311926	1	1	1	1.00072	1.00072	1	0.51835	1	0.318134	1	0.95686	0.10178	0.113879	1	1	0.593951	1	1	1	1.00072	1	1	1	0.715553	1.00072	0.159222	0.412828	1.00072	1.00072	1	0.550383	0.644162	0.634124	0.39666
Cluster_adata-OAC1	1	1.00036	0.895591	1	1	1	1	1	1	0.106319	1	1	1	1	1	1	1	1	1.00036	1.00036	1	0.628361	1	1	1	1	1	0.490493	0.0136156	1	1	1	1	1	1.00036	1	1	1	0.84593	1.00036	0.546254	1	1.00036	1.00036	1	0.969287	0.80263	1	0.518771
Cluster_adata-Respiration	1	1.00226	0.501648	1	1	0.0610954	1	1	1	0.981606	0.0422558	1	1	0.28415	0.689392	1	1	1	1.00226	1.00226	0.426434	0.940069	1	0.698074	1	0.154424	1	0.917565	1	1	0.0188021	1	0.942953	1	1.00226	1	1	1	0.351075	1.00226	0.679704	0.810845	1.00226	1.00226	1	0.79603	0.25272	0.904882	0.81308
Cluster_adata-RET3	0.62881	1.00208	0.530142	1	1	0.877453	1	1	1	0.447047	1	0.563653	1	0.242787	0.282918	1	1	0.0205222	1.00208	1.00208	0.400324	0.849221	1	1	1	0.0394849	1	0.715395	1	0.385532	0.46283	1	0.928246	1	1.00208	1	1	1	0.381774	1.00208	0.936103	0.78386	1.00208	1.00208	1	0.646845	0.282149	0.348072	0.551153
Cluster_adata-Secretion	0.043593	1.00171	0.59206	1	1	1	1	1	1	0.546854	1	0.495891	1	0.770358	0.214268	0.0343015	1	1	1.00171	1.00171	1	0.782009	1	0.221911	1	0.618405	0.22513	0.583324	1	0.29999	0.684889	1	0.0123911	1	1.00171	1	0.31998	0.08221	0.451439	1.00171	0.688255	0.717814	1.00171	1.00171	1	0.421261	0.351667	0.889677	0.637688
Cluster_adata-TRP4	1	1.0009	0.971298	1	1	1	1	0.0065506	1	0.446717	1	1	0.10215	1	0.0733949	1	1	1	1.0009	1.0009	1	0.61413	1	1	0.0459166	0.980348	0.125574	0.474439	1	1	0.0615216	1	0.295461	1	1.0009	1	1	0.0441292	0.65809	1.0009	1	0.48604	1.0009	1.0009	1	0.33645	0.577061	0.475793	0.839437
Cluster_adata-TUB	1	1.00081	0.78023	1	1	0.559968	1	1	1	0.762442	1	1	1	0.50171	1	1	1	0.00807605	1.00081	1.00081	1	0.69899	1	1	1	0.131996	1	1	1	1	0.356731	1	0.643068	1	1.00081	1	1	1	0.686222	1.00081	0.831097	1	1.00081	1.00081	1	0.198143	0.919933	0.400585	0.458798
Cluster_ADR1	0.14425	1.00144	0.643183	1	0.16451	0.767734	1	1	1	0.201492	1	1	0.012381	0.710256	1	1	1	1	1.00144	1.00144	1	0.211457	1	0.53519	1	0.23856	1	0.932716	1	0.613314	0.538736	1	0.528958	1	1.00144	1	1	1	0.51189	1.00144	0.809615	0.275465	1.00144	1.00144	1	0.131364	0.790306	0.596756	0.774347
Cluster_ARG80	1	1.00117	0.698703	0.0875822	1	0.315037	1	1	1	0.87464	1	1	1	0.25174	1	1	1	1	1.00117	1.00117	1	0.923104	1	0.463341	1	0.421547	1	1	1	0.537858	0.619754	1	0.774258	1	1.00117	1	1	1	0.580415	1.00117	0.191636	1	1.00117	1.00117	1	0.726394	0.849017	0.668892	0.373541
Cluster_ARG81	1	1.00126	0.679685	1	1	0.348114	1	1	1	0.633897	1	1	1	0.661697	0.131842	0.196361	1	1	1.00126	1.00126	1	0.74621	1	1	1	0.285769	0.1713	0.052877	1	1	0.42466	1	0.798694	1	1.00126	1	1	1	0.556612	1.00126	0.744754	1	1.00126	1.00126	1	0.0975981	0.82979	0.480286	0.922788
Cluster_Arginine	0.377315	1.00099	0.738346	1	1	1	1	0.129406	1	0.827425	1	1	1	0.0432047	1	1	1	1	1.00099	1.00099	1	0.530861	1	1	0.325195	0.74726	1	0.843546	1	1	0.245667	1	0.337223	1	1.00099	1	1	1	0.631109	1.00099	0.612738	0.519152	1.00099	1.00099	1	0.876011	0.885922	0.546263	0.274522
Cluster_ARO80	1	1.00099	0.738346	1	1	0.633379	1	1	1	0.498494	1	1	1	1	0.401977	1	1	1	1.00099	1.00099	1	0.759851	1	1	1	0.502946	0.137235	0.527249	1	1	0.76968	1	0.337223	1	1.00099	1	1	1	0.631109	1.00099	0.612738	0.154916	1.00099	1.00099	1	0.481261	0.546175	0.80397	0.866289
Cluster_ASH1	1	1.0009	0.759	1	1	0.598345	1	1	1	0.797522	1	0.0465594	1	0.538838	1	1	1	1	1.0009	1.0009	1	0.348273	1	0.38041	0.300618	0.417461	1	0.474439	1	1	0.720074	1	0.295461	1	1.0009	1	1	1	0.65809	1.0009	0.861396	0.48604	1.0009	1.0009	1	0.585577	0.577061	0.757114	0.839437
Cluster_Asparagine	1	1.00018	0.946362	1	1	1	1	1	1	1	1	1	1	1	1	1	1	1	1.00018	1.00018	1	0.471678	1	1	1	1	1	0.286178	1	1	0.414463	1	1	1	1.00018	1	1	1	0.919751	1.00018	1	1	1.00018	1.00018	1	0.824706	0.895905	1	1
Cluster_Autophagy	1	1.00054	0.847536	1	1	0.421429	1	1	1	0.616374	1	1	1	1	1	1	1	1	1.00054	1.00054	1	0.719535	1	0.249612	1	0.631843	1	1	1	1	1	1	0.49677	1	1.00054	1	1	1	0.977495	1.00054	1	0.329205	1.00054	1.00054	1	0.505567	0.719051	0.170093	0.666204
Cluster_AZF1	0.3499	1.0009	0.759	1	1	0.598345	1	1	1	0.797522	0.123976	1	1	1	0.0733949	0.144542	1	1	1.0009	1.0009	1	0.61413	1	0.38041	1	0.680629	0.125574	0.193178	1	0.447705	0.189636	1	0.681691	1	1.0009	1	1	1	0.65809	1.0009	1	0.48604	1.0009	1.0009	1	0.585577	0.577061	1	0.225884
Cluster_BAS1	1	1.0009	0.759	1	1	0.214571	1	1	1	0.797522	1	1	1	1	1	1	1	1	1.0009	1.0009	1	0.826279	1	1	0.300618	0.195915	1	0.814792	1	1	0.428343	1	0.681691	1	1.0009	1	1	1	0.65809	1.0009	1	1	1.0009	1.0009	1	0.138869	0.577061	0.0785615	0.839437
Cluster_Biotin	1	1.00072	0.802051	1	1	1	1	0.0958605	1	0.721288	1	0.250433	1	1	1	1	1	1	1.00072	1.00072	1	0.51835	1	0.318134	0.248752	0.510733	1	0.740471	1	0.37805	0.593951	1	0.599763	1	1.00072	1	1	1	0.715553	1.00072	0.794179	1	1.00072	1.00072	1	0.277462	0.935497	0.634124	0.768485
Cluster_CAD1	0.321281	1.00081	0.78023	1	1	0.559968	0.128211	1	1	0.13558	1	1	1	1	1	1	1	1	1.00081	1.00081	1	0.42803	1	0.350016	1	0.601678	1	1	1	0.41391	0.661728	1	1	1	1.00081	1	1	1	0.686222	1.00081	0.0606329	1	1.00081	1.00081	1	0.00756031	0.60969	0.70085	0.458798
Cluster_CBF1	0.377315	1.00099	0.96554	1	1	0.633379	1	1	1	0.827425	1	1	1	0.19519	1	1	1	1	1.00099	1.00099	1	0.905992	1	1	1	0.26786	1	0.843546	1	1	0.245667	1	0.337223	1	1.00099	1	1	1	0.631109	1.00099	0.118187	0.519152	1.00099	1.00099	1	0.710755	0.546175	0.546263	0.570917
Cluster_CHA4	0.498021	1.00144	0.643183	1	1	0.412442	1	1	1	0.427448	0.190904	0.438269	0.1584	0.336801	1	1	1	1	1.00144	1.00144	1	0.404437	1	0.53519	1	0.633942	1	1	1	0.613314	0.315648	1	0.839922	1	1.00144	1	1	1	0.51189	1.00144	0.566833	0.655366	1.00144	1.00144	1	0.275322	0.790306	0.371397	0.946463
Cluster_CIN5	0.62881	1.00208	0.996848	1	0.227755	0.607797	0.295921	1	1	0.974669	0.262591	0.563653	1	0.242787	0.282918	0.301824	1	1	1.00208	1.00208	1	0.386091	1	0.667682	1	0.80825	0.265682	0.279506	1	0.744944	0.150485	1	0.232738	1	1.00208	1	1	1	0.381774	1.00208	0.102369	1	1.00208	1.00208	1	0.786505	0.282149	0.718704	0.336956
Cluster_CRZ1	1	1.00081	0.78023	1	1	0.559968	1	1	1	0.392055	1	1	1	0.50171	1	1	1	1	1.00081	1.00081	1	0.42803	1	1	1	0.844682	1	0.780756	1	1	0.91013	1	0.643068	1	1.00081	1	1	1	0.686222	1.00081	0.498835	1	1.00081	1.00081	1	0.4361	0.60969	0.70085	0.807196
Cluster_CUP9	0.3499	1.0009	0.759	1	1	0.598345	1	1	1	1	1	1	1	1	1	1	1	1	1.0009	1.0009	1	0.61413	1	0.38041	1	0.417461	1	0.814792	1	1	0.931247	1	0.681691	1	1.0009	1	1	1	0.65809	1.0009	0.861396	0.48604	1.0009	1.0009	1	0.930081	0.577061	0.757114	0.517027
Cluster_DAL81	1	1.00063	0.824481	1	1	1	0.101211	1	1	0.673009	1	1	1	0.418258	0.278996	0.10351	1	1	1.00063	1.00063	1	0.302097	1	0.284692	1	0.409716	1	0.692788	1	1	0.516451	1	1	1	1.00063	1	1	1	0.746135	1.00063	0.749197	0.372406	1.00063	1.00063	1	0.379808	0.680579	1	1
Cluster_DAL82	0.558922	1.00171	0.906969	1	1	1	0.251581	1	1	0.951967	1	1	1	0.770358	0.214268	1	1	1	1.00171	1.00171	1	0.61782	1	1	1	0.425137	0.22513	0.817752	0.0630848	1	0.858238	1	0.886497	1	1.00171	1	1	0.08221	0.818406	1.00171	0.451444	0.717814	1.00171	1.00171	1	0.421261	0.922059	0.175922	0.394972
Cluster_DIG1	1	1.00054	0.847536	1	1	1	1	1	1	0.21775	1	1	1	1	1	1	1	1	1.00054	1.00054	1	0.719535	1	0.249612	1	0.631843	1	0.636351	1	1	0.429644	1	1	1	1.00054	1	1	1	0.778021	1.00054	1	1	1.00054	1.00054	1	0.794004	0.719051	0.467159	1
Cluster_DOT6	0.236686	1.00199	0.544988	1	1	0.865729	1	1	1	0.215771	1	0.547616	0.0228598	1	1	1	1	1	1.00199	1.00199	0.386828	0.948022	1	0.651361	0.544819	0.889189	1	0.975571	1	0.130229	0.794992	1	0.919529	1	1.00199	1	0.36019	1	0.772936	1.00199	0.358238	0.768959	1.00199	1.00199	1	0.119152	0.298123	0.678471	0.736768
Cluster_DrugResistance
Cluster_Endocytosis	1	1.0009	0.759	1	1	1	1	1	1	1	1	0.302573	1	1	1	1	1	1	1.0009	1.0009	1	0.61413	1	0.076471	1	0.680629	1	1	1	1	0.720074	1	0.681691	1	1.0009	1	1	1	0.65809	1.0009	0.558408	1	1.0009	1.0009	1	0.585577	0.577061	0.757114	0.517027
Cluster_FattyAcid	1	1.00171	0.906969	1	1	0.502501	1	1	1	0.546854	1	0.495891	1	1	0.214268	0.0343015	1	1	1.00171	1.00171	0.344499	0.782009	1	0.597436	0.4932	0.127951	1	0.583324	0.0630848	0.676466	0.276034	1	0.624587	1	1.00171	1	0.31998	1	0.451439	1.00171	0.688255	0.119488	1.00171	1.00171	1	0.88127	0.729803	0.333862	0.394972
Cluster_FHL1	0.699208	1.00517	0.20697	1	1	0.377842	1	1	1	0.469075	4.80863e-08	0.872352	1	0.420519	0.485874	1	1	1	1.00517	1.00517	0.718962	0.104165	1.00001	0.0163213	0.870294	0.996412	0.175896	0.262865	1	0.645734	0.715993	1.00001	0.421227	1	1.00517	1	1	0.227252	0.091618	1.00517	0.983537	0.304363	1.00517	1.00517	1.00001	2.22102e-05	0.636222	0.994673	0.861265
Cluster_FKH1	0.121155	1.00027	0.920628	1	1	1	1	1	1	1	1	1	1	1	1	1	1	1	1.00027	1.00027	1	0.323923	1	1	1	0.692235	1	1	1	1	0.551964	1	0.290578	1	1.00027	1	1	1	0.88207	1.00027	0.0848387	1	1.00027	1.00027	1	0.620875	0.847988	0.578922	1
Cluster_FKH2	1	1.00153	0.923372	1	1	0.788004	1	0.192835	1	0.738926	1	1	1	0.364612	0.548319	0.233167	1	1	1.00153	1.00153	1	0.871311	1	1	0.455585	0.853633	1	0.943168	1	0.635626	0.989464	1	0.5626	1	1.00153	1	1	1	0.490892	1.00153	0.363669	0.677582	1.00153	1.00153	1	0.0965053	0.770232	0.99259	0.312952
Cluster_Flavin	0.158193	1.00036	0.895591	1	1	1	1	1	1	1	1	1	1	1	1	1	1	1	1.00036	1.00036	1	0.628361	1	1	1	0.792227	1	1	1	1	0.657185	1	1	1	1.00036	1	1	1	0.84593	1.00036	0.0199166	1	1.00036	1.00036	1	0.969287	0.80263	1	0.518771
Cluster_Flocculation	1	1.00009	0.972812	1	1	1	1	1	1	1	1	1	0.010713	1	1	1	1	1	1.00009	1.00009	1	1	1	1	1	1	1	1	1	1	1	1	1	1	1.00009	1	1	1	0.959039	1.00009	1	0.064368	1.00009	1.00009	1	0.581293	0.946525	1	1
Cluster_FZF1	0.0419011	1.00072	0.802051	1	1	0.0264691	1	1	1	0.101072	1	1	0.0825835	1	0.311926	1	1	1	1.00072	1.00072	1	0.51835	1	0.318134	0.248752	0.95686	0.10178	0.740471	1	1	0.88253	1	1	1	1.00072	1	1	1	0.715553	1.00072	1	1	1.00072	1.00072	1	0.0130128	0.644162	1	0.135565
Cluster_GAL4	1	1.00054	0.847536	1	1	1	1	1	1	0.21775	1	0.194406	1	1	1	1	1	1	1.00054	1.00054	1	0.986659	1	1	1	0.905317	1	1	1	0.299624	0.799313	1	1	1	1.00054	1	1	1	0.778021	1.00054	0.0113517	1	1.00054	1.00054	1	0.505567	0.997305	0.467159	0.0626408
Cluster_Galactose	1	1.00036	0.895591	1	1	1	1	1	1	0.472002	1	1	1	1	1	1	1	1	1.00036	1.00036	1	0.906015	1	1	1	0.392257	1	1	1	1	1	1	1	1	1.00036	1	1	1	0.84593	1.00036	0.0010296	1	1.00036	1.00036	1	0.798624	0.984063	0.68441	0.132497
Cluster_GAT1	1	1.00108	0.718252	1	1	0.66536	1	1	1	0.547047	1	1	0.121302	1	0.4293	0.170854	1	1	1.00108	1.00108	1	0.45222	1	1	1	0.05819	1	0.867838	1	1	0.811432	1	0.13235	1	1.00108	1	1	1	0.605233	1.00108	0.906668	1	1.00108	1.00108	1	0.385967	0.867767	0.842599	0.620292
Cluster_GAT3	1	1.00036	0.895591	1	1	1	1	1	1	0.011412	1	1	1	1	1	1	1	1	1.00036	1.00036	1	0.906015	1	1	1	0.792227	1	1	1	1	0.657185	1	1	1	1.00036	1	0.0779267	1	0.84593	1.00036	0.0199166	0.233691	1.00036	1.00036	1	0.798624	0.80263	0.68441	0.518771
Cluster_GCN4	0.0704808	1.00208	0.530142	1	1	0.134933	1	0.0331293	1	0.873588	0.262591	0.563653	1	0.00562637	1	1	1	1	1.00208	1.00208	1	0.386091	1	0.667682	0.0452047	0.968173	1	0.488158	1	0.744944	0.150485	1	0.727735	1	1.00208	1	0.0770482	0.00472951	0.757586	1.00208	0.936103	1	1.00208	1.00208	1	0.482735	0.282149	0.718704	0.551153
Cluster_GCR1	0.260217	1.00063	0.824481	1	1	0.471876	1	1	1	1	0.0884793	1	1	1	1	1	1	1	1.00063	1.00063	1	0.856282	1	1	1	0.409716	1	0.297726	1	1	0.516451	1	1	1	1.00063	1	1	1	0.746135	1.00063	0.749197	0.372406	1.00063	1.00063	1	0.884572	0.680579	0.86716	0.331386
Cluster_GCR2	0.260217	1.00063	0.824481	1	1	1	1	1	1	0.276564	0.0884793	1	1	0.418258	1	1	1	1	1.00063	1.00063	1	0.856282	1	1	1	0.720694	1	0.297726	1	0.339999	0.516451	1	1	1	1.00063	1	1	1	0.969338	1.00063	0.365546	1	1.00063	1.00063	1	0.673246	0.680579	0.556231	0.0963039
Cluster_GeneralTFs	1	1.00208	0.871608	0.14976	1	0.607797	1	1	1	0.447047	1	0.563653	1	0.831581	0.658903	1	1	1	1.00208	1.00208	1	0.927795	1	0.0898729	1	0.968173	1	0.488158	1	0.744944	0.932519	1	0.460009	1	1.00208	1	0.37306	1	0.757586	1.00208	0.0406322	0.78386	1.00208	1.00208	1	0.948245	0.649545	0.951434	0.551153
Cluster_GLN3	0.159144	1.00153	0.625671	1	1	0.443417	1	0.192835	1	0.0295105	1	1	1	0.731859	0.548319	0.233167	1	1	1.00153	1.00153	1	0.549538	1	1	0.455585	0.298729	1	0.943168	1	1	0.591264	1	0.5626	1	1.00153	1	0.291786	1	0.490892	1.00153	0.610368	0.29992	1.00153	1.00153	1	0.753444	0.392595	0.837522	0.140608
Cluster_Glutamate	1	1.00036	0.895591	1	1	1	1	1	1	1	1	1	1	1	0.170469	0.0605215	1	1	1.00036	1.00036	1	0.222444	1	1	1	0.792227	1	0.490493	1	1	0.657185	1	1	1	1.00036	1	0.0779267	1	0.84593	1.00036	1	1	1.00036	1.00036	1	1	0.80263	1	1
Cluster_Glutathione	1	1.00045	0.871233	1	1	0.36617	1	1	1	0.160262	1	1	1	1	1	1	1	1	1.00045	1.00045	1	0.501219	1	1	1	0.859738	1	1	1	0.256784	0.737702	1	0.435734	1	1.00045	1	1	1	0.811267	1.00045	0.627613	0.283034	1.00045	1.00045	1	0.305355	0.759694	0.763478	0.599207
Cluster_Glycerol	1	1.00045	0.871233	1	1	0.36617	1	1	1	0.549937	1	1	1	1	0.208345	0.075074	1	1	1.00045	1.00045	1	0.963977	1	0.212816	1	0.859738	1	0.569552	1	1	0.737702	1	0.435734	1	1.00045	1	1	1	0.811267	1.00045	1	0.283034	1.00045	1.00045	1	0.649785	0.759694	0.103943	0.599207
Cluster_Glycogen	1	1.00027	0.920628	1	1	1	1	1	1	0.380581	1	1	1	0.207154	1	1	1	1	1.00027	1.00027	1	0.767188	1	1	1	0.692235	1	0.396922	1	0.163095	1	1	0.290578	1	1.00027	1	1	1	0.88207	1.00027	0.44713	1	1.00027	1.00027	1	0.926622	0.847988	1	1
Cluster_GTS1	1	1.00126	0.679685	1	1	1	1	1	1	0.893159	1	1	1	1	0.131842	0.196361	1	1	1.00126	1.00126	1	0.74621	1	0.136992	1	0.88232	0.1713	0.373128	1	1	0.672961	1	0.456592	1	1.00126	1	1	1	0.556612	1.00126	0.471416	1	1.00126	1.00126	1	0.813258	0.463072	0.899824	0.42227
Cluster_HAL9	1	1.0009	0.759	1	1	0.598345	0.141407	1	1	0.797522	0.123976	1	1	0.538838	0.373349	1	1	1	1.0009	1.0009	1	0.826279	1	0.076471	1	0.680629	1	0.474439	1	1	0.720074	1	0.0847697	1	1.0009	1	0.183625	1	0.65809	1.0009	0.861396	1	1.0009	1.0009	1	0.33645	0.577061	0.944099	0.517027
Cluster_HAP2	1	1.00135	0.661183	1	1	0.745529	0.204466	1	1	1	1	1	1	0.308634	0.504016	0.208821	1	1	1.00135	1.00135	1	0.0279019	1	1	0.415185	0.182876	0.182355	0.700652	1	1	0.72046	1	0.493596	1	1.00135	1	1	1	0.533784	1.00135	0.948436	1	1.00135	1.00135	1	0.740535	0.438278	0.314928	0.469626
Cluster_HAP3	0.519201	1.00153	0.625671	1	1	0.788004	0.228381	1	1	0.468726	1	1	1	0.364612	0.548319	0.233167	1	1	1.00153	1.00153	1	0.170681	1	1	1	0.492091	1	0.50426	1	0.635626	0.799068	1	0.5626	1	1.00153	1	1	1	0.490892	1.00153	0.836181	0.677582	1.00153	1.00153	1	0.878818	0.392595	0.837522	0.558465
Cluster_HAP4	1	1.00199	0.544988	1	1	0.00952792	1	1	1	0.970274	0.25275	1	1	0.0762847	0.642555	1	1	1	1.00199	1.00199	1	0.620287	1	0.651361	1	0.889189	1	0.876681	1	1	0.243238	1	1	1	1.00199	1	1	1	0.398114	1.00199	0.7822	1	1.00199	1.00199	1	0.967388	0.298123	0.839026	0.903251
Cluster_HAP5	1	1.00144	0.643183	1	1	0.0446972	0.216514	0.182592	1	1	1	1	1	1	1	1	1	1	1.00144	1.00144	1	0.211457	1	0.53519	0.435745	0.633942	1	1	1	1	0.762397	1	0.839922	1	1.00144	1	1	1	0.862196	1.00144	0.957691	1	1.00144	1.00144	1	0.92128	0.790306	0.990109	0.2724
Cluster_Heme	0.291405	1.00072	0.802051	1	1	1	1	1	1	1	1	1	1	1	1	1	1	1	1.00072	1.00072	0.162844	0.230012	1	1	1	0.790681	1	0.113879	1	1	0.593951	1	0.599763	1	1.00072	1	1	1	0.715553	1.00072	1	0.412828	1.00072	1.00072	1	0.550383	0.644162	0.322551	0.39666
Cluster_HIR1	0.3499	1.0009	0.759	1	1	0.214571	0.141407	0.118364	1	1	1	1	1	0.538838	1	1	1	1	1.0009	1.0009	1	0.61413	1	1	0.300618	0.417461	1	0.474439	1	1	0.189636	1	0.681691	1	1.0009	1	0.183625	1	0.65809	1.0009	0.558408	0.48604	1.0009	1.0009	1	0.33645	0.577061	0.475793	0.517027
Cluster_HIR2	1	1.00081	0.78023	1	1	0.037177	1	1	1	1	1	1	1	1	1	1	1	1	1.00081	1.00081	0.181246	0.994396	1	0.350016	1	0.131996	1	0.780756	1	1	0.13839	1	0.253323	1	1.00081	1	0.166886	1	0.686222	1.00081	0.208517	0.450651	1.00081	1.00081	1	0.4361	0.60969	0.925401	0.807196
Cluster_Histidine	1	1.00054	0.989721	1	1	1	1	1	1	0.616374	1	1	0.0625946	1	0.244494	1	1	1	1.00054	1.00054	1	0.918612	1	0.249612	1	0.905317	1	0.636351	1	1	0.799313	1	1	1	1.00054	1	1	1	0.977495	1.00054	0.694389	1	1.00054	1.00054	1	0.949773	0.719051	0.822741	0.666204
Cluster_HMS1	1	1.00063	0.824481	1	1	0.118751	1	1	1	1	1	1	1	0.090501	1	1	1	1	1.00063	1.00063	1	0.856282	1	0.284692	1	0.409716	1	1	1	1	0.846457	1	1	1	1.00063	1	1	1	0.746135	1.00063	0.749197	1	1.00063	1.00063	1	0.975853	0.680579	0.86716	1
Cluster_HSF1	0.0757544	1.00099	0.738346	1	1	1	0.154404	1	1	1	1	1	0.111777	1	1	1	0.00789729	1	1.00099	1.00099	1	0.759851	1	0.409385	1	0.26786	1	0.843546	1	1	0.947404	1	0.107532	1	1.00099	1	1	1	0.631109	1.00099	1	0.0296919	1.00099	1.00099	1	0.0958076	0.546175	0.546263	0.0961842
Cluster_IME4	0.0637117	1.0009	0.759	1	1	0.214571	1	0.118364	1	0.446717	1	0.302573	0.10215	1	1	1	1	1	1.0009	1.0009	1	0.826279	1	1	0.300618	0.980348	1	1	1	1	0.0615216	1	0.681691	1	1.0009	1	1	1	0.65809	1.0009	1	1	1.0009	1.0009	1	0.800895	0.577061	0.757114	0.839437
Cluster_INO2	1	1.00117	0.698703	1	0.135856	0.694553	0.179815	0.151081	1	0.87464	0.1581	1	1	0.0670562	1	1	1	1	1.00117	1.00117	1	0.80636	1	0.463341	0.0742983	0.421547	1	0.621571	1	0.537858	0.364799	1	0.158915	1	1.00117	1	0.231859	1	0.580415	1.00117	1	1	1.00117	1.00117	1	0.0438925	0.489266	0.874182	0.907278
Cluster_INO4	1	1.00181	0.575936	1	0.201253	1	1	1	1	0.959067	1	0.156439	1	0.444957	0.231352	1	1	1	1.00181	1.00181	1	0.937199	1	0.616278	0.154542	0.031053	0.235472	0.619707	1	0.695139	0.881643	1	0.0572114	1	1.00181	1	0.333655	1	0.432916	1.00181	0.493899	1	1.00181	1.00181	1	0.52763	0.709582	0.909659	0.974266
Cluster_InvasiveGrowth	1	1.00009	0.972812	1	1	1	1	1	1	1	1	1	1	0.0744508	1	1	1	1	1.00009	1.00009	1	0.686802	1	1	1	1	1	1	1	1	0.234786	1	1	1	1.00009	1	1	1	0.959039	1.00009	1	1	1.00009	1.00009	1	0.581293	0.946525	1	1
Cluster_Isoleucine	0.0237356	1.00054	0.847536	1	1	0.0898713	1	0.00225646	1	1	1	1	1	0.371436	1	1	1	1	1.00054	1.00054	1	0.104887	1	0.028835	0.0167925	1	1	0.0516363	1	1	0.799313	1	1	1	1.00054	1	0.114592	1	0.778021	1.00054	1	1	1.00054	1.00054	1	0.505567	0.719051	1	1
Cluster_IXR1	1	1.00054	0.847536	1	1	0.421429	1	1	1	1	1	1	1	1	1	1	1	1	1.00054	1.00054	1	0.918612	1	1	0.193051	0.905317	1	1	1	1	0.146061	1	1	1	1.00054	1	1	1	0.778021	1.00054	0.293728	1	1.00054	1.00054	1	0.505567	0.719051	0.822741	1
Cluster_LEU3	1	1.0009	0.759	1	1	0.0497474	1	1	1	1	0.00720521	1	1	1	1	1	1	1	1.0009	1.0009	1	0.61413	1	0.076471	1	0.885695	1	0.0555363	1	1	0.720074	1	0.681691	1	1.0009	1	1	1	0.65809	1.0009	0.558408	0.48604	1.0009	1.0009	1	0.800895	0.577061	1	0.225884
Cluster_Leucine	1	1.00027	0.920628	1	1	0.239332	1	1	1	1	1	1	1	1	1	1	1	1	1.00027	1.00027	1	0.323923	1	1	1	0.692235	1	1	1	1	0.551964	1	0.290578	1	1.00027	1	1	1	0.88207	1.00027	1	1	1.00027	1.00027	1	0.620875	0.847988	1	0.422202
Cluster_Lysine	0.193672	1.00045	0.871233	1	1	1	0.0733809	1	1	0.549937	1	1	1	0.32085	1	1	1	1	1.00045	1.00045	0.105129	0.963977	1	1	1	1	1	1	1	1	1	1	0.435734	1	1.00045	1	1	1	0.811267	1.00045	1	1	1.00045	1.00045	1	0.89785	0.759694	0.763478	1
Cluster_MAC1	0.3499	1.0009	0.759	1	1	0.214571	1	1	1	0.446717	0.123976	1	1	0.538838	1	1	1	1	1.0009	1.0009	1	0.61413	1	1	1	0.417461	1	1	1	1	0.720074	1	1	1	1.0009	1	1	1	0.939404	1.0009	0.861396	0.48604	1.0009	1.0009	1	0.138869	0.577061	0.757114	0.839437
Cluster_MAL13	1	1.00126	0.679685	1	1	0.348114	1	1	1	0.342011	1	1	1	0.280232	1	1	1	1	1.00126	1.00126	0.267387	0.988774	1	1	1	0.496979	1	1	1	0.191304	0.672961	1	1	1	1.00126	1	1	0.0612415	0.889847	1.00126	0.232597	1	1.00126	1.00126	1	0.0292455	0.82979	0.720331	0.0192361
Cluster_MAL33	0.0059431	1.00162	0.608634	1	1	0.473461	1	1	1	0.508606	1	1	1	0.391962	1	1	1	1	1.00162	1.00162	1	0.923862	1	0.20448	1	0.557373	1	0.951997	1	0.278183	0.991941	1	1	1	1.00162	1	0.306026	1	0.470753	1.00162	0.0872955	1	1.00162	1.00162	1	0.920798	0.750041	0.960991	0.35397
Cluster_Maltose	1	1.00018	0.946362	1	1	1	1	1	1	0.273343	1	1	1	0.143365	1	1	1	1	1.00018	1.00018	1	0.901927	1	1	1	0.544139	1	0.286178	1	1	1	1	1	1	1.00018	1	1	1	0.919751	1.00018	1	1	1.00018	1.00018	1	0.337879	0.895905	0.438192	1
Cluster_ManualAFT1targets	1	1.00018	0.946362	1	1	1	1	1	1	1	1	1	1	1	0.0892062	1	1	1	1.00018	1.00018	1	0.471678	1	0.0912671	1	0.544139	0.0264711	0.286178	1	1	0.414463	1	1	1	1.00018	1	1	1	0.919751	1.00018	1	1	1.00018	1.00018	1	0.824706	0.895905	0.438192	1
Cluster_ManualG1genes	0.362469	1.00271	0.436915	1	1	0.262879	0.367323	1	1	0.840437	1	1	1	0.66531	1	1	1	1	1.00271	1.00271	1	0.798659	1	0.412223	0.284163	0.528779	1	0.705585	1	1	0.407779	1	0.967854	1	1.00271	1	1	0.00797031	0.284678	1.00271	0.00377245	0.584022	1.00271	1.00271	1	0.639045	0.517959	0.799323	0.898553
Cluster_ManualHAP1targets	1	1.00298	0.77413	1	0.309951	0.795631	1	1	1	0.205046	1	1	1	0.922461	0.448429	1	1	1	1.00298	1.00298	0.52003	0.881475	1	0.460609	1	0.150387	0.358074	0.596649	1	0.859313	0.0300732	1	0.708019	1	1.00298	1	0.4884	1	0.251019	1.00298	0.729827	0.636455	1.00298	1.00298	1	0.828638	0.466748	0.449144	0.666622
Cluster_ManualMethionine	0.558922	1.00171	0.59206	1	1	0.502501	1	1	1	0.793699	1	0.495891	1	0.770358	0.588672	0.256767	1	0.0169806	1.00171	1.00171	0.344499	0.894256	1	1	1	0.790523	1	0.817752	1	0.676466	0.472007	1	0.886497	1	1.00171	1	1	1	0.451439	1.00171	0.451444	0.717814	1.00171	1.00171	1	0.88127	0.729803	0.738581	0.969093
Cluster_ManualM-G1genes	0.121155	1.00027	0.920628	1	1	1	1	1	1	1	1	1	1	1	1	1	1	1	1.00027	1.00027	1	0.969296	1	1	1	0.692235	1	1	1	1	0.551964	1	1	1	1.00027	1	1	1	0.88207	1.00027	0.44713	1	1.00027	1.00027	1	0.196381	0.847988	0.578922	0.422202
Cluster_ManualYap1Targets	0.377776	1.0028	0.79424	1	1	0.765947	0.376918	0.323551	1	0.490609	1	1	0.284196	0.909444	0.166483	0.0827618	1	0.027571	1.0028	1.0028	0.498164	0.477446	1	1	0.670275	0.577802	1	0.347014	1	0.263745	0.769464	1	0.239427	1	1.0028	1	1	1	0.272986	1.0028	0.490138	0.873234	1.0028	1.0028	1	0.100779	0.918721	0.825407	0.418076
Cluster_ManualZAP1targets	1	1.00108	0.718252	1	1	0.0801042	1	1	1	1	1	1	1	0.223327	1	1	1	1	1.00108	1.00108	1	0.0711853	1	1	0.348911	0.582315	1	0.576331	1	1	0.560918	1	0.378198	1	1.00108	1	1	1	0.605233	1.00108	0.906668	1	1.00108	1.00108	1	0.99949	0.516939	1	1
Cluster_ManualZAP1targets-2	1	1.00307	0.76402	1	1	0.170119	1	0.3487	1	0.760032	1	1	1	0.469607	0.463873	0.412208	1	1	1.00307	1.00307	1	0.119622	1	0.803948	0.336427	0.291624	1	0.0696528	1	0.591023	0.563541	1	0.30413	1	1.00307	1	1	1	0.591339	1.00307	0.989872	0.896233	1.00307	1.00307	1	0.871718	0.153904	0.784103	0.843229
Cluster_MATa1	0.0419011	1.00072	0.802051	1	1	0.517928	1	1	1	0.335061	1	0.250433	0.0825835	0.114889	0.311926	1	1	1	1.00072	1.00072	1	0.931215	1	1	1	0.00217675	1	0.359009	1	1	0.593951	1	0.599763	1	1.00072	1	1	1	0.715553	1.00072	0.794179	1	1.00072	1.00072	1	0.796108	0.644162	0.900451	0.030868
Cluster_Mating	1	1.00072	0.802051	1	1	1	1	1	1	1	1	0.250433	1	1	1	1	1	1	1.00072	1.00072	0.162844	0.0494487	1	0.318134	1	0.241355	1	0.740471	1	1	1	1	0.21133	1	1.00072	1	0.149806	1	0.715553	1.00072	0.43432	1	1.00072	1.00072	1	0.0880794	0.644162	0.900451	0.768485
Cluster_MBP1	0.539489	1.00162	0.608634	1	1	0.0654788	1	1	1	0.114059	1	1	1	1	0.568967	1	1	0.0160934	1.00162	1.00162	1	0.829271	1	0.20448	1	0.961785	0.21465	0.951997	1	0.656652	0.420435	1	0.872712	1	1.00162	1	1	1	0.470753	1.00162	0.00834919	1	1.00162	1.00162	1	0.498308	0.371569	0.13984	0.828602
Cluster_MCM1	1	1.00072	0.802051	1	1	1	1	1	1	0.721288	1	1	1	0.461597	1	1	1	1	1.00072	1.00072	1	0.781349	1	0.318134	1	0.241355	1	1	1	0.37805	0.593951	1	0.21133	1	1.00072	1	1	1	0.715553	1.00072	0.794179	1	1.00072	1.00072	1	0.93765	0.935497	1	0.030868
Cluster_MET31	1	1.00099	0.96554	1	1	0.0640941	1	1	1	0.498494	1	1	1	0.573203	0.401977	1	1	1	1.00099	1.00099	0.216851	0.530861	1	1	1	0.916459	0.137235	0.0768684	1	0.479555	0.947404	1	1	1	1.00099	1	1	1	0.631109	1.00099	0.313927	0.519152	1.00099	1.00099	1	0.710755	0.885922	0.80397	0.570917
Cluster_MET4	1	1.00135	0.992898	1	1	0.380634	1	1	1	0.908943	1	1	1	0.0956204	1	1	1	1	1.00135	1.00135	0.2835	0.842623	1	0.512376	1	0.568287	1	0.418092	1	1	0.264324	1	1	1	1.00135	1	0.262428	1	0.87621	1.00135	0.11491	0.631622	1.00135	1.00135	1	0.740535	0.810188	0.920519	0.741946
Cluster_MIG1	0.519201	1.00153	0.625671	1	1	0.788004	1	1	1	0.0931789	1	0.458171	0.167429	0.128223	0.548319	1	1	1	1.00153	1.00153	1	0.343979	1	0.187212	1	0.492091	1	0.50426	1	0.635626	0.799068	1	0.276643	1	1.00153	1	1	1	0.490892	1.00153	1	1	1.00153	1.00153	1	0.878818	0.392595	0.107757	0.803131
Cluster_Mitochondria	0.659492	1.00226	0.501648	1	1	0.897922	1	1	1	0.305074	1	1	1	0.28415	0.317174	0.0566715	1	1	1.00226	1.00226	1	0.768272	1	0.698074	0.591192	0.154424	0.285161	0.557464	1	0.17194	0.732403	1	0.125843	1	1.00226	1	0.398032	1	0.351075	1.00226	0.283886	0.810845	1.00226	1.00226	1	0.509658	0.25272	0.788034	0.408514
Cluster_MitochondrialRPs	0.805729	1.00344	0.350216	1	1	0.655275	1	1	1	0.497662	0.0134096	0.746178	0.0623121	0.545376	0.522994	1	1	1	1.00344	1.00344	1	0.114387	1.00001	0.838201	0.743459	0.224539	1	0.123443	1	0.375967	0.160904	1.00001	0.987168	1	1.00344	1	1	1	0.534971	1.00344	0.02941	0.712103	1.00344	1.00344	1.00001	0.449782	0.123442	0.638118	0.627768
Cluster_MOT3	0.260217	1.00063	0.824481	1	1	1	1	1	1	0.673009	0.0884793	1	1	0.418258	1	1	1	1	1.00063	1.00063	1	0.995179	1	1	1	0.936088	1	1	1	0.339999	0.212627	1	1	1	1.00063	1	1	1	0.746135	1.00063	0.365546	0.372406	1.00063	1.00063	1	0.379808	0.680579	0.556231	0.722007
Cluster_mRNAprocessing	0.750414	1.00572	0.75515	1	0.507974	0.0944571	0.618184	1	1	0.919018	0.566513	0.071559	0.493622	0.0942977	0.0667435	0.0162839	1	1	1.00572	1.00572	1	0.589096	1.00002	0.339707	0.65439	0.384441	0.571481	0.26496	1	0.71173	0.207092	1.00002	0.689269	1	1.00572	1	0.361848	0.247999	0.263856	1.00572	0.0482483	0.91992	1.00572	1.00572	1.00002	0.70804	0.337674	0.896928	0.623109
Cluster_MSS11	1	1.00099	0.96554	1	1	0.633379	1	1	1	0.498494	1	0.327271	1	1	1	1	1	1	1.00099	1.00099	0.216851	0.530861	1	1	0.325195	0.502946	1	0.236794	1	0.479555	0.245667	1	0.716137	1	1.00099	1	1	1	0.631109	1.00099	1	0.154916	1.00099	1.00099	1	0.876011	0.981814	0.546263	0.274522
Cluster_MTH1	1	1.00108	0.718252	1	0.12609	0.66536	1	1	1	0.547047	1	1	0.121302	1	1	1	1	1	1.00108	1.00108	1	0.45222	1	1	1	0.582315	1	1	1	1	0.959765	1	0.13235	1	1.00108	1	1	1	0.605233	1.00108	0.661788	1	1.00108	1.00108	1	0.385967	0.516939	0.352582	0.888653
Cluster_NDD1	0.14425	1.00144	0.643183	1	1	0.767734	1	1	1	0.427448	1	0.438269	1	0.111462	1	1	1	1	1.00144	1.00144	1	0.615707	1	0.53519	1	0.932106	1	0.932716	1	0.234508	0.762397	1	0.528958	1	1.00144	1	1	1	0.51189	1.00144	0.957691	1	1.00144	1.00144	1	0.465518	0.949356	0.937135	0.114193
Cluster_NRG1	0.22766	1.00054	0.847536	1	1	1	1	1	1	0.21775	1	1	0.0625946	0.371436	1	1	1	1	1.00054	1.00054	0.124794	0.918612	1	1	1	0.631843	1	0.235561	1	1	0.429644	1	1	1	1.00054	1	1	1	0.778021	1.00054	0.694389	0.329205	1.00054	1.00054	1	0.505567	0.719051	0.467159	0.26422
Cluster_NuclearProteinTargetting	1	1.00217	0.515699	1	1	0.888155	1	0.261057	1	0.888525	1	1	1	0.844146	0.300081	1	1	1	1.00217	1.00217	1	0.508198	1	0.683242	0.205456	0.707404	0.275487	0.156551	1	1	0.508494	1	0.749442	1	1.00217	1	0.385672	1	0.366103	1.00217	0.000339364	0.797802	1.00217	1.00217	1	0.966538	0.26703	0.755206	0.586835
Cluster_PDR1	1	1.00054	0.847536	1	1	0.421429	1	1	1	0.21775	1	0.194406	1	1	1	1	1	1	1.00054	1.00054	1	0.999059	1	1	1	0.905317	1	1	1	0.299624	0.429644	1	1	1	1.00054	1	1	1	0.778021	1.00054	0.694389	1	1.00054	1.00054	1	0.505567	0.719051	0.467159	0.26422
Cluster_PentosePhosphate	0.22766	1.00054	0.989721	1	1	0.421429	1	1	1	0.616374	1	0.194406	1	0.371436	0.244494	1	1	1	1.00054	1.00054	0.124794	0.918612	1	0.249612	1	0.302861	0.0773432	0.636351	1	0.299624	0.429644	1	0.49677	1	1.00054	1	1	1	0.977495	1.00054	1	0.329205	1.00054	1.00054	1	0.505567	0.997305	0.822741	0.666204
Cluster_Peroxisome	0.403575	1.00108	0.718252	1	1	1	1	1	1	0.547047	1	0.351095	0.121302	1	1	1	1	1	1.00108	1.00108	1	0.22233	1	1	1	0.802241	1	1	1	0.149382	0.811432	1	1	1	1.00108	0.0128932	1	0.0527232	0.605233	1.00108	0.0480536	0.550134	1.00108	1.00108	1	0.187567	0.516939	0.610823	0.888653
Cluster_PHD1	0.3499	1.0009	0.759	1	1	1	1	1	1	0.173408	1	0.302573	1	1	1	1	1	1	1.0009	1.0009	1	0.942315	1	1	0.300618	0.885695	1	0.193178	1	1	0.428343	1	0.681691	1	1.0009	1	1	1	0.65809	1.0009	0.558408	1	1.0009	1.0009	1	0.585577	0.577061	0.757114	0.517027
Cluster_PHO4	0.193672	1.00045	0.871233	1	1	0.0635118	1	1	1	0.549937	1	1	1	1	0.208345	1	1	1	1.00045	1.00045	1	0.819073	1	1	1	0.859738	0.0648783	0.569552	1	1	1	1	0.093573	1	1.00045	1	1	1	0.811267	1.00045	0.627613	1	1.00045	1.00045	1	0.649785	0.759694	0.368137	1
Cluster_Phospholipid	0.519201	1.00153	0.625671	0.112974	1	1	0.0266468	1	1	0.738926	1	1	1	0.731859	1	1	1	1	1.00153	1.00153	1	0.998997	1	0.556939	1	0.064798	1	1	1	1	0.799068	1	0.5626	1	1.00153	1	0.291786	1	0.490892	1.00153	0.0681388	1	1.00153	1.00153	1	0.579301	0.392595	0.427838	0.558465
Cluster_Polyamine	1	1.00027	0.920628	1	1	1	1	1	1	0.380581	1	1	1	0.207154	1	1	1	1	1.00027	1.00027	1	0.969296	1	1	1	0.692235	1	1	1	1	0.012931	1	1	1	1.00027	1	1	1	0.88207	1.00027	0.44713	1	1.00027	1.00027	1	0.620875	0.847988	0.578922	1
Cluster_primig-EarlySpo	0.644481	1.00217	0.862336	1	1	0.151422	1	1	1	0.131272	1	0.579123	1	0.844146	1	1	1	1	1.00217	1.00217	1	0.903206	1	0.309823	0.576283	0.54097	1	0.311863	1	0.157629	0.508494	1	0.93602	1	1.00217	1	1	1	0.742195	1.00217	0.435391	0.797802	1.00217	1.00217	1	0.728046	0.96332	0.579996	0.586835
Cluster_primig-LateSpo	0.364406	1.00462	0.244392	1	1	0.833429	0.0417114	0.13356	1	0.642477	0.144529	1	1	0.0821279	0.908195	1	1	1	1.00462	1.00462	1	0.912581	1.00001	0.428403	0.539113	0.500814	0.496228	0.990262	1	0.80101	0.790827	1.00001	0.924733	1	1.00462	1	0.0824334	1	0.375919	1.00462	0.030264	0.849134	1.00462	1.00462	1.00001	0.301108	0.864658	0.765251	0.0363912
Cluster_primig-MidSpo	0.14425	1.00144	0.643183	1	1	0.412442	1	1	1	1	1	1	1	1	0.163985	1	1	1	1.00144	1.00144	1	0.404437	1	0.53519	0.435745	0.423846	1	0.228131	1	1	0.918482	1	0.0860786	1	1.00144	1	1	1	0.51189	1.00144	0.319304	0.655366	1.00144	1.00144	1	0.972387	0.414809	0.596756	1
Cluster_Proline	1	1.00027	0.920628	1	1	1	1	1	1	1	1	1	1	1	1	1	1	1	1.00027	1.00027	1	0.767188	1	1	1	1	1	1	1	1	1	1	1	1	1.00027	1	1	1	0.88207	1.00027	1	0.0118822	1.00027	1.00027	1	0.620875	0.847988	1	0.422202
Cluster_Proteasome	0.103104	1.00244	0.47468	1	1	0.69526	1	1	1	0.986644	0.0486091	0.622327	1	0.326029	1	1	1	1	1.00244	1.00244	1	0.211034	1	0.72569	1	0.131554	1	0.621373	1	1	0.162118	1	0.160564	1	1.00244	1	0.422014	1	0.322839	1.00244	0.546179	1	1.00244	1.00244	1	0.380636	0.826889	0.995858	0.954106
Cluster_Purine	1	1.00135	0.938718	1	1	0.136734	1	1	1	0.908943	1	1	1	0.686915	1	1	1	1	1.00135	1.00135	1	0.105738	1	1	0.415185	0.770371	1	0.019596	1	1	0.72046	1	0.493596	1	1.00135	1	1	1	0.533784	1.00135	0.779267	1	1.00135	1.00135	1	0.740535	0.438278	0.149212	0.741946
Cluster_PUT3	0.47591	1.00135	0.661183	1	0.155065	0.745529	1	1	1	0.385081	0.180113	1	1	0.686915	0.504016	0.208821	1	1	1.00135	1.00135	1	0.936774	1	1	1	0.568287	1	0.920343	1	0.589639	0.72046	1	0.493596	1	1.00135	1	1	1	0.533784	1.00135	0.520421	1	1.00135	1.00135	1	0.176351	0.810188	0.920519	0.741946
Cluster_Pyrimidine	0.452828	1.00126	0.679685	1	1	0.721202	0.192234	0.161716	1	1	1	0.396249	1	1	1	1	1	1	1.00126	1.00126	1	0.315904	1	0.488445	0.0847288	0.716482	1	0.373128	0.0468697	1	0.87517	1	0.456592	1	1.00126	1	1	1	0.556612	1.00126	0.744754	1	1.00126	1.00126	1	0.428448	0.82979	0.720331	0.922788
Cluster_RAP1	0.0884451	1.00108	0.718252	1	1	0.66536	1	1	1	0.0876954	0.0103873	1	1	0.223327	0.4293	1	1	1	1.00108	1.00108	1	0.45222	1	1	1	0.939302	0.148742	0.576331	1	0.509571	0.560918	1	0.378198	1	1.00108	1	1	1	0.605233	1.00108	0.906668	1	1.00108	1.00108	1	0.0014821	0.976699	0.842599	0.620292
Cluster_RCS1	0.193672	1.00045	0.871233	1	1	1	0.0733809	1	1	0.549937	1	1	1	1	1	1	1	1	1.00045	1.00045	1	0.501219	1	1	1	0.522182	1	0.569552	1	1	0.737702	1	0.435734	1	1.00045	1	0.0964446	1	0.811267	1.00045	0.627613	1	1.00045	1.00045	1	0.649785	0.759694	0.368137	0.599207
Cluster_REB1	1	1.00153	0.625671	1	1	1	1	1	1	0.738926	1	1	1	1	0.548319	1	1	1	1.00153	1.00153	1	0.343979	1	1	0.455585	0.064798	0.204028	0.943168	1	0.635626	0.591264	1	0.103358	1	1.00153	1	1	1	0.490892	1.00153	0.965285	1	1.00153	1.00153	1	0.753444	0.392595	0.837522	0.955421
Cluster_RFX1	0.3499	1.0009	0.759	1	1	0.598345	1	1	1	0.173408	1	0.302573	1	1	1	1	1	1	1.0009	1.0009	1	0.61413	1	1	1	0.195915	1	0.814792	1	0.447705	0.931247	1	0.0847697	1	1.0009	1	1	1	0.65809	1.0009	0.861396	1	1.0009	1.0009	1	0.33645	0.577061	0.475793	0.839437
Cluster_RGM1	1	1.00063	0.824481	1	1	1	1	1	1	0.0113803	1	0.222923	1	1	1	1	1	1	1.00063	1.00063	1	0.616974	1	1	1	1	1	0.692788	1	0.0573756	0.516451	1	0.551209	1	1.00063	1	1	1	0.746135	1.00063	0.365546	0.372406	1.00063	1.00063	1	0.379808	0.680579	0.556231	0.722007
Cluster_RGT1	1	1.00181	0.575936	1	1	0.838812	1	1	1	0.0627832	0.232675	0.513757	0.193943	0.444957	0.607478	0.268296	1	1	1.00181	1.00181	1	0.557091	1	1	1	0.674329	1	0.0258871	1	0.695139	0.0746703	1	0.89879	1	1.00181	1	1	1	0.432916	1.00181	0.896909	0.372111	1.00181	1.00181	1	0.69789	0.709582	0.909659	0.102629
Cluster_RIM101	1	1.00108	0.718252	1	1	0.281592	1	1	1	1	0.146875	1	1	1	0.4293	0.170854	1	1	1.00108	1.00108	1	0.22233	1	0.105535	1	0.939302	1	0.576331	1	1	0.560918	1	0.746859	1	1.00108	1	1	1	0.605233	1.00108	0.153253	0.550134	1.00108	1.00108	1	0.614673	0.516939	0.610823	0.888653
Cluster_RLM1	1	1.00027	0.920628	1	1	0.239332	1	1	1	1	1	1	1	1	1	1	1	1	1.00027	1.00027	1	0.767188	1	0.133734	1	1	1	0.396922	1	1	1	1	1	1	1.00027	1	1	1	0.88207	1.00027	0.0848387	0.180956	1.00027	1.00027	1	0.926622	0.847988	0.578922	0.422202
Cluster_RME1	1	1.00045	0.871233	1	1	1	1	1	1	0.549937	1	1	1	1	1	1	1	1	1.00045	1.00045	1	0.819073	1	0.0198314	1	0.859738	1	1	1	1	1	1	1	1	1.00045	1	1	1	0.811267	1.00045	0.627613	1	1.00045	1.00045	1	0.649785	0.759694	0.763478	0.599207
Cluster_RNAPol	0.160698	1.00298	0.402144	0.207751	0.0521275	0.795631	1	1	1	0.965599	1	1	1	0.715991	0.189515	0.402935	1	1	1.00298	1.00298	1	0.385216	1	0.794309	0.108168	0.249983	0.358074	0.243182	1	0.859313	0.366321	1	0.282208	1	1.00298	1	1	0.13851	0.251019	1.00298	0.0580863	0.636455	1.00298	1.00298	1	0.027525	0.466748	0.869411	0.825579
Cluster_ROX1	1	1.00009	0.972812	1	1	1	1	1	1	1	1	1	1	1	1	1	1	1	1.00009	1.00009	1	0.686802	1	1	1	1	1	1	1	1	1	1	0.10812	1	1.00009	1	1	1	0.959039	1.00009	1	1	1.00009	1.00009	1	1	0.946525	0.25045	1
Cluster_RPH1	1	1.00126	0.679685	1	1	1	1	0.161716	1	0.893159	0.169179	0.396249	1	1	0.480264	0.196361	1	1	1.00126	1.00126	1	0.13653	1	1	0.393877	0.716482	1	0.662978	1	0.564516	0.086641	1	1	1	1.00126	1	1	1	0.556612	1.00126	0.232597	0.606245	1.00126	1.00126	1	0.233116	0.82979	0.899824	0.194866
Cluster_RPs	0.964067	1.007	0.118858	1	1	0.969129	1	0.622042	1	0.155463	5.84064e-08	0.516069	0.564916	0.212903	0.469433	1	1	1	1.007	1.007	1	0.126385	1.00002	0.150183	0.758517	0.999777	0.0832465	0.41667	1	0.65507	0.252522	1.00002	0.929699	1	1.007	1	1	0.0469106	0.170288	1.007	0.976418	0.739028	1.007	1.007	1.00002	2.57805e-05	0.883218	0.997058	0.299507
Cluster_rRNAprocessing	1	1.00235	0.487979	1	1	0.398053	1	0.279475	1	0.913602	1	1	1	0.305061	0.334168	0.0607857	1	1	1.00235	1.00235	1	0.129669	1	0.712212	0.0614859	0.956874	1	0.0958591	1	0.786624	0.411896	1	0.30772	1	1.00235	1	0.0952285	0.00602343	0.336662	1.00235	0.170767	0.823048	1.00235	1.00235	1	0.965978	0.239175	0.817322	0.833967
Cluster_RTG1	1	1.00162	0.608634	1	1	0.203066	1	1	1	0.767716	1	1	1	0.751853	0.568967	1	1	1	1.00162	1.00162	1	0.829271	1	0.577672	1	0.361527	0.21465	0.793075	1	0.278183	0.830867	1	0.122075	1	1.00162	1	1	0.0780534	0.470753	1.00162	0.407888	0.698367	1.00162	1.00162	1	0.498308	0.371569	1	0.828602
Cluster_RTG3	1	1.00072	0.802051	1	1	0.517928	1	1	1	1	1	1	1	1	0.311926	0.1174	1	1	1.00072	1.00072	1	0.781349	1	0.318134	1	0.790681	1	0.740471	1	1	0.283951	1	0.599763	1	1.00072	1	0.149806	1	0.715553	1.00072	0.43432	0.412828	1.00072	1.00072	1	0.796108	0.644162	0.634124	0.39666
Cluster_RTS2	1	1.00036	0.895591	1	1	0.0404146	1	1	1	1	1	1	1	1	1	1	1	1	1.00036	1.00036	1	0.628361	1	1	1	0.392257	1	1	1	1	0.657185	1	1	1	1.00036	1	1	1	0.84593	1.00036	0.546254	1	1.00036	1.00036	1	0.443127	0.80263	1	0.518771
Cluster_SFL1	1	1.00072	0.98149	1	1	1	1	1	1	0.721288	1	1	0.0825835	1	0.311926	1	1	1	1.00072	1.00072	1	0.230012	1	1	1	0.790681	1	0.740471	1	0.37805	1	1	1	1	1.00072	1	0.149806	1	0.715553	1.00072	1	1	1.00072	1.00072	1	0.550383	0.935497	0.900451	0.768485
Cluster_SFP1	0.0884451	1.00108	0.718252	1	1	0.281592	1	1	1	0.852914	0.146875	1	0.121302	0.60501	1	1	1	1	1.00108	1.00108	1	0.22233	1	0.105535	1	0.939302	1	1	1	1	0.304631	1	0.378198	1	1.00108	1	1	1	0.605233	1.00108	0.906668	0.178351	1.00108	1.00108	1	0.385967	0.516939	0.352582	0.620292
Cluster_SIG1	1	1.00117	0.698703	1	1	0.694553	1	1	1	0.87464	1	1	0.130726	1	1	1	1	1	1.00117	1.00117	1	0.174968	1	0.463341	1	0.421547	1	0.129587	1	1	0.169252	1	1	1	1.00117	1	1	1	0.580415	1.00117	0.705706	0.579122	1.00117	1.00117	1	0.726394	0.849017	0.874182	0.159042
Cluster_SIP4	1	1.00171	0.59206	1	1	1	1	1	1	0.951967	1	0.0279528	0.1852	1	0.214268	0.256767	1	1	1.00171	1.00171	1	0.423919	1	0.221911	1	0.425137	0.22513	0.583324	1	0.676466	0.684889	1	0.886497	1	1.00171	0.0203437	1	1	0.451439	1.00171	0.688255	0.34832	1.00171	1.00171	1	0.251934	0.729803	0.969381	0.851063
Cluster_SKN7	1	1.00117	0.952836	1	1	0.694553	1	0.151081	1	0.298709	1	1	1	0.634449	1	1	1	1	1.00117	1.00117	1	0.380203	1	1	0.371795	0.220471	1	1	1	0.537858	0.969222	1	0.158915	1	1.00117	1	1	1	0.903049	1.00117	0.923415	0.579122	1.00117	1.00117	1	0.726394	0.970887	0.668892	0.373541
Cluster_SKO1	0.158193	1.00036	0.895591	1	1	1	0.0591461	1	1	1	1	1	1	1	1	1	1	1	1.00036	1.00036	1	0.906015	1	0.174219	1	0.792227	1	0.490493	1	1	0.657185	1	1	1	1.00036	1	1	1	0.84593	1.00036	1	1	1.00036	1.00036	1	0.798624	0.80263	0.26246	1
Cluster_SMP1	0.291405	1.00072	0.802051	1	1	0.517928	1	1	1	0.335061	1	1	0.0825835	1	1	1	1	1	1.00072	1.00072	1	0.51835	1	1	1	0.241355	1	0.359009	1	1	1	1	0.0465576	1	1.00072	1	1	1	0.715553	1.00072	1	0.412828	1.00072	1.00072	1	0.93765	0.644162	0.900451	0.39666
Cluster_SOK2	1	1.00054	0.847536	1	1	0.421429	1	1	1	1	1	1	1	1	1	1	1	1	1.00054	1.00054	1	0.392062	1	1	1	0.905317	1	0.235561	1	1	0.429644	1	1	1	1.00054	1	1	1	0.778021	1.00054	0.293728	1	1.00054	1.00054	1	0.794004	0.719051	1	0.666204
Cluster_sphingolipids	1	1.00045	0.871233	1	1	0.36617	1	1	1	0.549937	1	1	1	0.32085	1	1	1	1	1.00045	1.00045	1	0.501219	1	1	1	0.522182	1	0.569552	1	1	0.737702	1	0.0106584	1	1.00045	1	1	1	0.811267	1.00045	0.627613	1	1.00045	1.00045	1	0.987147	0.759694	0.763478	1
Cluster_SRD1	0.174305	1.00162	0.608634	1	1	0.473461	0.0296844	1	1	0.508606	1	1	1	1	0.19731	0.245059	1	1	1.00162	1.00162	1	0.289682	1	0.577672	0.474728	0.884605	0.21465	0.544795	1	0.278183	0.830867	1	0.307557	1	1.00162	1	1	1	0.470753	1.00162	0.407888	0.10542	1.00162	1.00162	1	0.314318	0.371569	0.483166	0.35397
Cluster_STB1	0.0824921	1.00018	0.946362	1	1	1	1	1	1	1	1	1	1	1	1	1	1	1	1.00018	1.00018	1	0.901927	1	1	1	0.544139	1	0.286178	1	1	1	1	1	1	1.00018	1	1	1	0.919751	1.00018	1	1	1.00018	1.00018	1	1	0.895905	1	1
Cluster_STE12	1	1.00063	0.824481	1	1	1	1	1	1	0.276564	1	1	1	1	1	1	1	1	1.00063	1.00063	1	0.856282	1	0.039136	1	0.720694	1	0.692788	1	1	0.846457	1	1	1	1.00063	1	1	1	0.746135	1.00063	0.749197	1	1.00063	1.00063	1	0.884572	0.680579	0.556231	1
Cluster_Sterols	1	1.00208	0.871608	1	1	1	1	1	1	0.0426726	1	1	1	0.831581	1	1	1	0.0205222	1.00208	1.00208	0.400324	0.970087	1	0.667682	1	0.181572	1	0.715395	1	0.744944	0.823982	1	0.460009	1	1.00208	1	1	1	0.381774	1.00208	0.102369	0.78386	1.00208	1.00208	1	0.646845	0.649545	0.348072	0.0755464
Cluster_STP1	0.428731	1.00117	0.952836	1	1	0.315037	1	1	1	0.87464	1	1	1	0.0670562	1	1	1	1	1.00117	1.00117	1	0.976291	1	0.463341	1	0.220471	1	1	1	1	0.846283	1	0.774258	1	1.00117	1	1	0.0569918	0.580415	1.00117	0.191636	0.202275	1.00117	1.00117	1	0.726394	0.489266	0.976483	0.665156
Cluster_STP2	1	1.00081	0.78023	1	1	1	1	1	1	1	1	1	1	1	0.343354	0.131077	1	1	1.00081	1.00081	1	0.69899	1	1	1	0.601678	1	0.780756	1	1	0.661728	1	0.253323	1	1.00081	1	1	1	0.686222	1.00081	0.498835	1	1.00081	1.00081	1	0.4361	0.919933	0.400585	1
Cluster_SUM1	0.321281	1.00081	0.78023	1	1	0.559968	1	1	1	1	1	1	1	1	1	1	1	1	1.00081	1.00081	1	0.884297	1	1	1	0.328842	1	0.780756	1	1	0.91013	1	1	1	1.00081	1	1	1	0.995233	1.00081	0.208517	0.11025	1.00081	1.00081	1	0.0566326	0.919933	0.925401	0.807196
Cluster_SWI4	0.595369	1.0019	0.560249	1	1	0.275031	1	0.23255	1	0.18802	1	0.530991	1	0.803335	1	1	1	1	1.0019	1.0019	1	0.818889	1	0.634239	0.528223	0.997113	1	0.971076	1	0.343207	0.569816	1	0.400151	1	1.0019	1	1	0.0904683	0.788213	1.0019	0.319665	1	1.0019	1.0019	1	0.286935	0.689433	0.257808	0.706377
Cluster_SWI5	0.403575	1.00108	0.718252	1	1	0.281592	1	1	1	0.547047	1	1	1	1	1	1	1	1	1.00108	1.00108	1	0.951743	1	0.437008	0.348911	0.582315	1	1	0.0403074	0.509571	0.560918	1	1	1	1.00108	1	1	0.0527232	0.605233	1.00108	0.661788	0.550134	1.00108	1.00108	1	0.978758	0.516939	0.0143507	0.125963
Cluster_SWI6	0.3499	1.0009	0.759	1	1	0.214571	1	1	1	0.446717	1	1	1	1	1	1	1	1	1.0009	1.0009	1	0.986371	1	0.38041	1	0.885695	1	0.814792	1	0.447705	0.720074	1	0.295461	1	1.0009	1	1	0.0441292	0.65809	1.0009	0.260543	1	1.0009	1.0009	1	0.585577	0.577061	0.225099	0.839437
Cluster_TFs	1	1.00045	0.871233	1	1	1	1	1	1	1	1	1	1	1	1	1	1	1	1.00045	1.00045	1	0.501219	1	1	1	1	1	0.569552	1	1	0.335116	1	0.435734	1	1.00045	1	1	1	0.811267	1.00045	1	1	1.00045	1.00045	1	0.89785	0.759694	1	1
Cluster_THI2	1	1.00072	0.802051	1	1	0.517928	1	1	1	0.335061	1	1	1	1	1	1	1	1	1.00072	1.00072	1	0.931215	1	0.0505943	1	0.790681	1	0.740471	0.0270506	0.37805	0.88253	1	0.599763	1	1.00072	1	1	0.0354588	0.960209	1.00072	0.43432	1	1.00072	1.00072	1	0.796108	0.644162	0.634124	0.768485
Cluster_Thiamine	1	1.00027	0.920628	1	1	1	1	1	1	1	1	1	1	1	0.130785	1	1	1	1.00027	1.00027	1	0.969296	1	0.00633423	1	1	1	0.396922	1	1	0.551964	1	1	1	1.00027	1	0.0590311	1	0.88207	1.00027	0.44713	0.180956	1.00027	1.00027	1	0.926622	0.991739	1	1
Cluster_tRNAprocessing	0.519201	1.00153	0.625671	1	0.17385	1	1	1	1	0.933864	0.201553	1	1	1	1	1	1	1	1.00153	1.00153	0.314675	0.737017	1	0.556939	0.020249	0.948922	1	0.264385	1	0.635626	0.799068	1	1	1	1.00153	1	1	1	0.847858	1.00153	0.363669	0.677582	1.00153	1.00153	1	0.878818	0.770232	0.427838	0.140608
Cluster_tRNAsynth	1	1.00181	0.898421	1	1	0.530484	1	0.222807	1	0.817078	1	0.513757	1	0.183064	1	1	1	0.017867	1.00181	1.00181	0.0704521	0.0858228	1	0.616278	0.154542	0.487916	1	0.619707	1	0.695139	0.168695	0.00180205	0.163337	1	1.00181	1	0.333655	1	0.432916	1.00181	0.0524563	1	1.00181	1.00181	1	0.350348	0.709582	0.21546	0.673362
Cluster_Tryptophan	1	1.00063	0.985866	1	1	1	1	1	1	1	1	1	1	0.090501	0.278996	1	1	1	1.00063	1.00063	1	0.302097	1	1	0.221398	0.936088	0.0896431	0.297726	1	1	0.0096877	1	0.170137	1	1.00063	1	1	1	0.746135	1.00063	0.749197	1	1.00063	1.00063	1	0.673246	0.680579	1	1
Cluster_UGA3	1	1.0009	0.971298	1	1	0.598345	1	1	1	0.797522	1	1	1	1	0.373349	0.144542	1	1	1.0009	1.0009	1	0.986371	1	1	1	0.680629	1	0.814792	1	1	0.720074	1	1	1	1.0009	1	0.183625	1	0.65809	1.0009	0.0209006	0.48604	1.0009	1.0009	1	0.930081	0.903357	1	1
Cluster_USV1	0.321281	1.00081	0.78023	1	1	1	1	1	1	0.0320555	1	0.276972	1	0.50171	1	1	1	1	1.00081	1.00081	1	0.69899	1	0.350016	1	0.328842	1	1	1	0.0911679	0.13839	1	1	1	1.00081	1	1	1	0.686222	1.00081	1	1	1.00081	1.00081	1	0.4361	0.60969	0.0492083	0.179175
Cluster_Vacuole	0.0992637	1.0038	0.31353	1	1	0.301725	1	0.411317	1	0.958546	1	1	1	0.200069	0.0411479	0.0269394	1	1	1.0038	1.0038	0.60726	0.296003	1.00001	0.13131	0.436786	0.917541	0.431303	0.801758	1	0.91768	0.539561	1.00001	0.679757	1	1.0038	1	1	1	0.481896	1.0038	0.788948	1	1.0038	1.0038	1.00001	0.937328	0.334835	0.759638	0.725527
Node 1	1	1.00045	0.871233	1	1	0.36617	1	1	1	1	1	1	1	1	1	1	1	1	1.00045	1.00045	1	0.819073	1	1	0.163675	0.859738	1	0.569552	1	1	0.335116	1	0.435734	1	1.00045	1	1	1	0.811267	1.00045	1	1	1.00045	1.00045	1	0.649785	0.759694	0.103943	1
Node 10	1	1.00072	0.802051	1	1	1	1	1	1	0.721288	1	0.250433	1	0.461597	1	1	1	1	1.00072	1.00072	1	0.985847	1	1	1	0.790681	1	1	1	0.37805	0.283951	1	0.21133	1	1.00072	1	1	1	0.715553	1.00072	0.794179	1	1.00072	1.00072	1	0.988588	0.644162	1	1
Node 11	0.0421318	1.00009	0.972812	1	1	1	1	1	1	0.147551	1	1	1	1	1	1	1	1	1.00009	1.00009	1	0.686802	1	1	1	1	1	1	1	1	1	1	1	1	1.00009	1	1	1	0.959039	1.00009	1	1	1.00009	1.00009	1	1	0.946525	1	1
Node 12	1	1.00027	0.920628	1	1	0.239332	1	1	1	1	1	1	1	1	1	1	1	1	1.00027	1.00027	1	0.323923	1	1	1	0.247949	1	1	1	1	1	1	0.290578	1	1.00027	1	1	1	0.88207	1.00027	0.44713	0.180956	1.00027	1.00027	1	0.620875	0.847988	0.156731	0.422202
Node 13	0.22766	1.00054	0.989721	1	1	0.421429	0.0874016	1	1	0.616374	1	1	1	1	1	1	1	1	1.00054	1.00054	1	0.719535	1	1	1	0.631843	1	1	1	1	0.0300955	1	1	1	1.00054	1	0.114592	0.0267114	0.778021	1.00054	1	0.329205	1.00054	1.00054	1	0.994622	0.719051	1	1
Node 14	1	1.00153	0.625671	1	1	1	1	1	1	0.933864	0.201553	1	1	1	1	1	1	1	1.00153	1.00153	1	0.0146773	1	0.187212	1	0.492091	1	0.50426	1	1	0.799068	1	0.857255	1	1.00153	1	0.0447679	1	0.490892	1.00153	0.363669	1	1.00153	1.00153	1	0.579301	0.392595	0.648731	0.803131
Node 15	1	1.00099	0.738346	1	1	0.633379	1	1	1	0.498494	0.135501	1	1	0.573203	0.401977	1	1	1	1.00099	1.00099	1	0.096376	1	1	1	0.502946	1	0.527249	1	0.479555	0.496846	1	0.337223	1	1.00099	1	1	1	0.631109	1.00099	0.612738	0.519152	1.00099	1.00099	1	0.710755	0.546175	0.80397	0.274522
Node 16	1	1.00018	0.946362	1	1	0.166702	1	1	1	1	1	1	1	1	1	1	1	1	1.00018	1.00018	1	0.901927	1	0.0912671	1	1	1	1	1	1	1	1	1	1	1.00018	1	1	1	0.998326	1.00018	1	1	1.00018	1.00018	1	0.337879	0.895905	0.0627084	1
Node 17	1	1.00018	0.946362	1	1	1	1	1	1	0.273343	1	1	1	1	1	1	1	1	1.00018	1.00018	1	0.901927	1	1	1	0.544139	1	1	1	0.111918	1	1	1	1	1.00018	1	1	1	0.919751	1.00018	0.0321138	0.124598	1.00018	1.00018	1	0.824706	0.895905	0.0627084	0.306268
Node 18
Node 19	1	1.00009	0.972812	1	1	1	1	1	1	0.147551	1	1	1	1	1	1	1	1	1.00009	1.00009	1	0.686802	1	1	1	0.324811	1	1	1	0.0576161	1	1	1	1	1.00009	1	1	1	0.959039	1.00009	1	1	1.00009	1.00009	1	1	0.946525	1	0.167087
Node 2	0.252515	1.00208	0.530142	1	1	0.877453	1	1	1	0.24469	1	0.563653	1	1	0.658903	1	1	0.0205222	1.00208	1.00208	0.400324	0.726037	1	1	1	0.658861	0.265682	0.488158	1	0.385532	0.823982	1	0.727735	1	1.00208	1	1	1	0.381774	1.00208	0.61146	0.441133	1.00208	1.00208	1	0.786505	0.649545	0.348072	0.985147
Node 2_fuzzy0.06	0.422711	1.00307	0.391178	1	1	0.95517	0.404843	0.0672402	1	0.117638	1	0.706703	1	0.928251	0.796239	1	1	0.0302025	1.00307	1.00307	0.530605	0.854177	1	1	0.336427	0.906395	0.366652	0.624379	1	0.311756	0.843282	1	0.895688	1	1.00307	1	1	1	0.591339	1.00307	0.882243	0.375877	1.00307	1.00307	1	0.785558	0.450464	0.645504	0.984491
Node 20
Node 21
Node 22	1	1.00009	0.972812	1	1	1	1	1	1	1	1	1	1	1	1	1	1	1	1.00009	1.00009	1	0.686802	1	1	1	1	1	1	1	1	1	1	1	1	1.00009	1	1	1	0.959039	1.00009	1	0.064368	1.00009	1.00009	1	1	0.946525	1	1
Node 23
Node 24
Node 25	1	1.00009	0.972812	1	1	1	1	1	1	1	1	0.0353799	1	1	1	1	1	1	1.00009	1.00009	1	0.686802	1	1	0.0351098	1	1	1	1	1	1	1	1	1	1.00009	1	1	1	0.959039	1.00009	1	1	1.00009	1.00009	1	0.581293	0.946525	0.25045	0.167087
Node 26
Node 27	1	1.00018	0.946362	1	1	1	1	1	1	1	1	1	1	1	1	1	1	1	1.00018	1.00018	1	0.471678	1	1	1	1	1	1	1	1	1	1	0.204559	1	1.00018	1	1	1	0.998326	1.00018	1	0.124598	1.00018	1.00018	1	1	0.895905	0.438192	1
Node 28	1	1.00018	0.946362	1	1	1	1	1	1	1	1	1	1	1	1	1	1	1	1.00018	1.00018	1	0.471678	1	1	1	0.544139	1	0.0240484	1	1	1	1	0.204559	1	1.00018	1	1	1	0.919751	1.00018	1	1	1.00018	1.00018	1	0.337879	0.895905	1	0.306268
Node 29
Node 3	0.0162741	1.00045	0.871233	1	1	0.36617	1	1	1	0.549937	1	1	1	1	1	1	1	1	1.00045	1.00045	1	0.501219	1	1	1	0.522182	1	1	1	1	1	1	1	1	1.00045	1	1	1	0.811267	1.00045	0.220818	1	1.00045	1.00045	1	0.305355	0.759694	1	0.599207
Node 30	1	1.00018	0.946362	1	1	1	1	1	1	1	1	1	1	1	1	1	1	1	1.00018	1.00018	1	0.471678	1	1	1	0.544139	1	1	1	1	1	1	1	1	1.00018	1	1	1	0.919751	1.00018	1	1	1.00018	1.00018	1	0.824706	0.895905	1	1
Node 31	1	1.00144	0.643183	0.106692	1	0.0446972	1	0.182592	1	0.201492	1	1	1	0.710256	0.526684	0.221088	1	1	1.00144	1.00144	1	0.615707	1	1	0.106777	0.815848	1	0.734756	1	0.613314	0.538736	1	0.839922	1	1.00144	1	1	1	0.51189	1.00144	0.809615	1	1.00144	1.00144	1	0.661251	0.949356	0.596756	0.946463
Node 32	1	1.00162	0.915292	1	1	0.0654788	1	1	1	0.943637	0.212064	0.477371	1	0.391962	1	1	1	1	1.00162	1.00162	1	0.485151	1	1	1	0.961785	1	0.793075	1	1	0.640072	1	0.872712	1	1.00162	1	1	1	0.833245	1.00162	0.407888	1	1.00162	1.00162	1	0.990963	0.371569	0.994449	0.828602
Node 33	1	1.00009	0.972812	1	1	1	1	1	1	1	1	0.0353799	1	1	1	1	1	1	1.00009	1.00009	1	1	1	1	1	0.324811	1	1	1	1	1	1	0.10812	1	1.00009	1	1	1	0.959039	1.00009	0.17924	1	1.00009	1.00009	1	0.581293	0.946525	1	1
Node 34	1	1.00027	0.920628	1	1	1	1	1	1	0.380581	1	1	1	1	1	1	1	1	1.00027	1.00027	1	0.323923	1	1	1	0.247949	1	1	1	0.163095	1	1	1	1	1.00027	1	1	1	0.88207	1.00027	0.44713	0.180956	1.00027	1.00027	1	0.620875	0.847988	0.156731	0.0743995
Node 35	1	1.00009	0.972812	1	1	1	1	1	1	1	1	1	1	1	1	1	1	1	1.00009	1.00009	1	1	1	1	1	1	1	1	1	1	1	1	1	1	1.00009	1	1	1	0.959039	1.00009	1	1	1.00009	1.00009	1	0.581293	0.946525	1	1
Node 36	0.934099	1.00572	0.175263	1	0.507974	0.921151	0.618184	1	1	0.128534	0.200713	0.897285	0.493622	0.954057	1	1	1	1	1.00572	1.00572	0.404421	0.77673	1.00002	1	0.381615	0.13852	1	0.992201	1	0.296831	0.903202	1.00002	0.0732505	1	1.00572	1	1	1	0.263856	1.00572	0.0867737	0.382231	1.00572	1.00572	1.00002	0.413661	0.753609	0.830051	0.84829
Node 37	1	1.00018	0.946362	1	1	1	1	1	1	1	1	1	1	1	1	1	1	1	1.00018	1.00018	1	1	1	1	1	1	1	1	1	1	1	1	1	1	1.00018	1	1	1	0.919751	1.00018	1	1	1.00018	1.00018	1	0.337879	0.895905	0.438192	1
Node 38	1	1.00009	0.972812	1	1	1	1	1	1	1	1	1	1	1	1	1	1	1	1.00009	1.00009	1	0.686802	1	1	1	1	1	1	1	1	1	1	0.10812	1	1.00009	1	1	1	0.959039	1.00009	0.17924	1	1.00009	1.00009	1	0.581293	0.946525	0.25045	1
Node 39	0.0562675	1.0019	0.560249	1	1	0.557374	1	1	1	0.617809	1	0.530991	1	0.803335	0.0682893	1	1	1	1.0019	1.0019	0.0767741	0.964077	1	0.634239	0.528223	0.724671	0.245677	0.0337723	1	0.343207	0.569816	1	0.909752	1	1.0019	1	1	1	0.788213	1.0019	0.319665	0.0424099	1.0019	1.0019	1	0.286935	0.976574	0.926296	0.475277
Node 4
Node 40	1	1.00018	0.999263	1	1	1	1	1	1	1	1	1	1	1	1	1	1	1	1.00018	1.00018	1	0.901927	1	1	1	0.544139	1	1	1	1	1	1	1	1	1.00018	1	1	1	0.919751	1.00018	1	1	1.00018	1.00018	1	1	0.997145	1	1
Node 41
Node 42	1	1.00009	0.972812	1	1	1	1	1	1	1	1	1	1	1	1	1	1	1	1.00009	1.00009	1	1	1	1	1	0.324811	1	1	1	1	1	1	1	1	1.00009	1	1	1	0.959039	1.00009	1	1	1.00009	1.00009	1	1	0.946525	1	1
Node 43	1	1.00018	0.946362	1	1	0.166702	1	1	1	1	1	1	1	1	1	1	1	1	1.00018	1.00018	1	0.901927	1	1	1	0.544139	1	1	1	1	0.414463	1	1	1	1.00018	1	1	1	0.919751	1.00018	1	1	1.00018	1.00018	1	0.824706	0.895905	1	1
Node 44	1	1.00362	0.331367	1	1	0.13084	1	1	1	0.723088	0.411495	1	1	0.809522	0.846193	1	1	1	1.00362	1.00362	0.589353	0.753183	1.00001	0.853018	1	0.300213	1	0.959381	0.128304	0.679628	0.12433	1.00001	0.822428	1	1.00362	1	1	1	0.187127	1.00362	0.944813	1	1.00362	1.00362	1.00001	0.471754	0.11055	0.820206	0.512004
Node 45
Node 46	1	1.00009	0.972812	1	1	1	1	1	1	1	1	1	1	1	1	1	1	1	1.00009	1.00009	1	0.686802	1	1	1	1	1	1	1	1	0.234786	1	1	1	1.00009	1	1	1	0.959039	1.00009	1	1	1.00009	1.00009	1	0.581293	0.946525	1	1
Node 47	1	1.00009	0.972812	1	1	1	1	1	1	0.147551	1	1	1	1	1	1	1	1	1.00009	1.00009	1	1	1	1	1	1	1	1	1	1	1	1	1	1	1.00009	1	1	1	0.959039	1.00009	0.17924	1	1.00009	1.00009	1	0.581293	1	1	0.167087
Node 48	1	1.00009	0.972812	1	1	1	1	1	1	1	1	1	1	1	1	1	1	1	1.00009	1.00009	1	0.686802	1	1	1	0.324811	1	1	1	1	0.234786	1	1	1	1.00009	1	1	1	0.959039	1.00009	0.17924	1	1.00009	1.00009	1	0.581293	0.946525	1	0.167087
Node 49	1	1.00009	0.972812	1	1	1	1	1	1	1	1	1	1	1	1	1	1	1	1.00009	1.00009	1	0.686802	1	1	1	1	1	1	1	1	0.234786	1	1	1	1.00009	1	1	0.00450126	0.959039	1.00009	1	1	1.00009	1.00009	1	0.581293	0.946525	1	1
Node 5	1	1.00027	0.920628	1	1	1	1	1	1	0.380581	1	1	1	1	1	1	1	1	1.00027	1.00027	1	0.969296	1	1	1	0.247949	1	1	1	1	0.551964	1	1	1	1.00027	1	1	1	0.88207	1.00027	0.44713	1	1.00027	1.00027	1	0.620875	0.847988	0.578922	0.422202
Node 50
Node 51	1	1.00009	0.972812	1	1	1	1	1	1	1	1	1	1	1	1	1	1	1	1.00009	1.00009	1	0.686802	1	1	1	0.324811	1	1	1	1	1	1	0.10812	1	1.00009	1	1	1	0.959039	1.00009	1	1	1.00009	1.00009	1	1	0.946525	1	1
Node 52	1	1.00009	0.972812	1	1	1	1	1	1	0.147551	1	1	1	1	1	1	1	1	1.00009	1.00009	1	1	1	1	1	0.324811	1	1	1	1	1	1	1	1	1.00009	1	1	1	0.959039	1.00009	0.17924	1	1.00009	1.00009	1	0.581293	0.946525	1	1
Node 53
Node 54	1	1.00009	0.972812	1	1	1	1	1	1	0.147551	1	1	1	0.0744508	1	1	1	1	1.00009	1.00009	1	1	1	0.0467231	1	1	1	1	1	1	1	1	1	1	1.00009	1	1	1	0.959039	1.00009	1	1	1.00009	1.00009	1	1	0.946525	1	1
Node 55	0.121155	1.00027	0.920628	1	1	1	1	1	1	0.380581	1	1	1	1	1	1	1	1	1.00027	1.00027	1	0.767188	1	1	1	0.692235	1	1	1	1	1	1	0.0325217	1	1.00027	1	1	1	0.88207	1.00027	0.44713	1	1.00027	1.00027	1	0.196381	0.847988	1	0.0743995
Node 56	0.121155	1.00027	0.920628	1	1	1	1	1	1	0.380581	1	1	1	1	1	1	1	1	1.00027	1.00027	1	0.767188	1	1	1	0.692235	1	1	1	1	1	1	0.0325217	1	1.00027	1	1	1	0.88207	1.00027	0.44713	1	1.00027	1.00027	1	0.196381	0.847988	1	0.0743995
Node 57	1	1.00036	0.895591	1	1	0.0404146	1	1	1	0.472002	1	1	1	1	1	1	1	1	1.00036	1.00036	1	0.628361	1	1	1	1	1	0.116209	1	0.211327	0.657185	1	0.0604071	1	1.00036	1	1	1	0.84593	1.00036	1	1	1.00036	1.00036	1	0.969287	0.999416	1	1
Node 58	1	1.00027	0.920628	1	1	1	1	1	1	1	1	1	1	1	1	1	1	1	1.00027	1.00027	1	0.969296	1	0.133734	1	0.247949	1	1	1	1	1	1	1	1	1.00027	1	1	1	0.88207	1.00027	1	1	1.00027	1.00027	1	0.926622	0.847988	1	0.422202
Node 59	1	1.00027	0.920628	1	1	1	1	1	1	1	1	1	1	0.207154	1	1	1	1	1.00027	1.00027	1	0.767188	1	0.133734	0.101684	0.692235	1	0.396922	1	1	1	1	1	1	1.00027	1	1	1	0.88207	1.00027	1	1	1.00027	1.00027	1	0.926622	0.847988	0.578922	0.422202
Node 6	1	1.00054	0.847536	1	1	1	1	1	1	1	1	1	1	0.371436	0.244494	1	1	1	1.00054	1.00054	1	0.104887	1	1	1	0.631843	1	0.636351	1	1	1	1	1	1	1.00054	1	1	1	0.778021	1.00054	1	1	1.00054	1.00054	1	0.505567	0.719051	0.822741	0.666204
Node 60	1	1.00018	0.946362	1	1	1	1	1	1	1	1	0.0695111	1	1	1	1	1	1	1.00018	1.00018	1	0.901927	1	1	1	0.544139	1	1	1	1	0.414463	1	1	1	1.00018	1	1	1	0.919751	1.00018	1	1	1.00018	1.00018	1	1	0.895905	1	1
Node 61	1	1.00027	0.920628	1	1	0.239332	1	1	1	0.380581	1	1	0.0317988	1	1	1	1	1	1.00027	1.00027	1	0.767188	1	1	1	1	1	0.396922	1	1	0.551964	1	1	1	1.00027	1	1	1	0.88207	1.00027	0.44713	1	1.00027	1.00027	1	0.620875	0.847988	0.578922	0.422202
Node 62
Node 63	1	1.00009	0.972812	1	1	1	0.0151242	1	1	1	1	1	1	1	1	1	1	1	1.00009	1.00009	1	1	1	0.0467231	1	1	1	1	1	1	1	1	1	1	1.00009	1	1	1	0.959039	1.00009	1	1	1.00009	1.00009	1	0.581293	0.946525	0.25045	1
Node 64	0.193672	1.00045	0.871233	1	1	0.36617	1	1	1	0.549937	1	1	1	1	1	1	1	1	1.00045	1.00045	1	0.501219	1	0.212816	0.163675	0.859738	1	0.569552	0.0169912	0.256784	0.335116	1	1	1	1.00045	1	1	1	0.811267	1.00045	0.627613	0.283034	1.00045	1.00045	1	0.305355	0.974374	0.763478	1
Node 65	1	1.00027	0.920628	1	1	1	1	1	1	1	1	1	1	1	1	1	1	1	1.00027	1.00027	1	0.323923	1	0.133734	1	0.247949	1	0.396922	1	1	1	1	1	1	1.00027	1	1	1	0.88207	1.00027	0.44713	1	1.00027	1.00027	1	0.620875	0.847988	0.578922	1
Node 66	1	1.00009	0.972812	1	1	1	1	1	1	1	1	1	1	1	1	1	1	1	1.00009	1.00009	1	1	1	0.0467231	1	1	1	1	1	1	1	1	1	1	1.00009	1	1	1	0.959039	1.00009	0.17924	1	1.00009	1.00009	1	1	0.946525	1	1
Node 67	0.659492	1.00226	0.970589	1	1	0.897922	0.317102	1	1	0.901809	0.281889	1	1	0.565059	1	1	1	1	1.00226	1.00226	1	0.157016	1	0.327274	1	0.7511	1	0.557464	1	1	0.732403	1	0.769641	1	1.00226	1	1	1	0.72679	1.00226	0.473267	0.484762	1.00226	1.00226	1	0.992539	0.958117	0.150453	0.81308
Node 68	0.558922	1.00171	0.59206	1	1	1	0.251581	1	1	0.951967	0.222437	1	1	0.418768	1	1	1	1	1.00171	1.00171	1	0.24174	1	1	1	0.425137	1	0.583324	1	1	0.95783	1	0.886497	1	1.00171	1	1	1	0.451439	1.00171	0.879474	1	1.00171	1.00171	1	0.125427	0.922059	0.889677	0.637688
Node 69	1	1.00009	0.972812	1	1	1	1	1	1	1	1	1	1	1	1	1	1	1	1.00009	1.00009	1	0.686802	1	1	1	1	1	1	1	1	1	1	1	1	1.00009	1	1	1	0.959039	1.00009	1	1	1.00009	1.00009	1	0.581293	0.946525	1	1
Node 7	0.181629	1.01005	0.421127	1	1	0.249212	1	0.751436	1	0.566278	0.425617	0.752303	0.114031	0.837253	0.994286	1	1	1	1.01005	1.01005	0.436256	0.925644	1.00005	0.589247	0.543092	0.0843831	0.772998	0.889697	1	0.76721	0.521578	1.00005	0.00665151	1	1.01005	1	0.380329	0.392688	0.0564042	1.01005	0.117783	0.719376	1.01005	1.01005	1.00005	0.61206	0.153275	0.944053	0.286346
Node 70
Node 71	1	1.00027	0.920628	1	1	1	1	1	1	0.0588654	1	1	1	1	1	1	1	1	1.00027	1.00027	1	0.969296	1	1	1	0.692235	1	1	1	1	0.551964	1	1	1	1.00027	1	1	1	0.88207	1.00027	0.44713	1	1.00027	1.00027	1	0.620875	0.847988	1	0.422202
Node 72	0.411644	1.01331	0.0913871	0.642451	1	0.94416	0.89186	0.272579	1	0.819733	0.123797	0.891794	1	0.0727837	0.494851	0.390299	1	0.00710993	1.01331	1.01331	0.831899	0.105103	1.00009	0.237241	0.247836	0.33108	0.304631	0.125133	1	0.991346	0.613623	0.0131398	0.399783	1	1.01331	1	0.948181	0.138472	0.0162423	1.01331	0.836009	0.594111	1.01331	1.01331	1.00009	0.48743	0.106501	0.984216	0.555328
Node 73	0.356048	1.03198	0.00440172	0.427041	0.979038	0.275836	0.406795	0.0626525	1	0.998793	0.000519947	0.76583	0.882616	0.385554	0.0218917	0.0380316	1	1	1.03198	1.03198	0.981148	0.00204011	1.00048	0.721601	0.212847	0.814659	0.298024	0.00110667	1	0.958814	0.18377	1.00048	0.431814	1	1.03198	1	0.524077	0.000748107	0.0292478	1.03198	0.133526	0.267061	1.03198	1.03198	1.00048	0.032426	0.0780168	0.998333	0.280721
Node 74	1	1.00009	0.972812	1	1	1	1	1	1	1	1	1	1	1	1	1	1	1	1.00009	1.00009	1	0.686802	1	1	1	1	1	1	1	1	1	1	1	1	1.00009	1	1	1	0.959039	1.00009	1	1	1.00009	1.00009	1	1	0.946525	1	1
Node 75	1	1.00018	0.946362	1	1	1	1	1	1	1	1	1	1	1	0.0892062	0.0307303	1	1	1.00018	1.00018	1	0.901927	1	1	1	1	0.0264711	0.286178	1	1	1	1	1	1	1.00018	1	1	1	0.919751	1.00018	0.326367	1	1.00018	1.00018	1	0.337879	0.895905	1	1
Node 76	1	1.00018	0.946362	1	1	1	1	1	1	1	1	1	1	1	1	1	1	1	1.00018	1.00018	1	0.471678	1	1	1	1	1	1	1	1	0.414463	1	1	1	1.00018	1	1	1	0.919751	1.00018	0.326367	1	1.00018	1.00018	1	0.337879	0.895905	0.438192	1
Node 77	1	1.00009	0.972812	1	1	1	1	1	1	1	1	1	1	1	1	1	1	1	1.00009	1.00009	1	0.686802	1	1	1	1	1	0.155113	1	1	1	1	1	1	1.00009	1	1	1	0.959039	1.00009	1	1	1.00009	1.00009	1	0.581293	0.946525	0.25045	1
Node 78	1	1.00009	0.972812	1	1	1	1	1	1	1	1	0.0353799	1	1	1	1	1	1	1.00009	1.00009	1	0.686802	1	1	1	1	1	1	1	1	0.234786	1	1	1	1.00009	1	1	1	0.959039	1.00009	0.17924	1	1.00009	1.00009	1	0.581293	0.946525	1	1
Node 79	1	1.00027	0.920628	1	1	1	1	1	1	0.380581	1	1	1	0.207154	1	1	1	1	1.00027	1.00027	1	0.323923	1	1	1	0.692235	1	0.396922	1	1	0.551964	1	1	1	1.00027	1	1	1	0.88207	1.00027	1	1	1.00027	1.00027	1	0.196381	0.991739	0.0156969	1
Node 8	0.0397712	1.00408	0.652929	1	1	0.983617	1	0.433225	1	0.210876	0.449307	0.802935	1	1	0.338217	0.153631	1	1	1.00408	1.00408	1	0.978057	1.00001	1	0.800431	0.10916	0.453819	0.718761	1	0.259467	0.861627	1.00001	0.208419	1	1.00408	1	1	0.184063	0.444454	1.00408	0.417105	0.95022	1.00408	1.00408	1.00001	0.345049	0.781195	0.907448	0.786003
Node 80	1	1.00081	0.976624	1	1	0.559968	1	0.00528364	1	0.762442	1	1	0.0924188	0.50171	0.343354	1	1	1	1.00081	1.00081	0.181246	0.69899	1	1	0.0375907	0.970883	1	0.151885	1	1	0.661728	1	0.643068	1	1.00081	1	1	0.0398036	0.686222	1.00081	1	1	1.00081	1.00081	1	0.967272	0.60969	0.400585	1
Node 81	1	1.00063	0.824481	1	1	1	1	1	1	0.673009	1	1	1	0.418258	1	1	1	1	1.00063	1.00063	0.14403	0.96536	1	1	1	0.936088	1	0.297726	0.0237087	1	0.516451	1	0.551209	1	1.00063	1	1	1	0.746135	1.00063	0.749197	1	1.00063	1.00063	1	0.975853	0.680579	1	1
Node 82	1	1.00036	0.895591	1	1	1	1	1	1	1	1	1	1	0.266198	1	1	1	0.00359663	1.00036	1.00036	1	0.222444	1	1	1	0.792227	1	1	1	1	0.236301	1	1	1	1.00036	1	1	1	0.84593	1.00036	1	1	1.00036	1.00036	1	0.798624	0.80263	0.68441	1
Node 83	1	1.00108	0.718252	1	1	0.281592	1	1	1	1	1	1	1	0.054504	1	1	1	1	1.00108	1.00108	1	0.45222	1	0.437008	1	0.582315	1	0.576331	1	1	0.00993646	1	0.378198	1	1.00108	1	0.216105	1	0.605233	1.00108	0.0480536	1	1.00108	1.00108	1	0.385967	0.516939	0.610823	1
Node 84
Node 85
Node 86
Node 87	1	1.00027	0.920628	1	1	0.239332	1	1	1	1	1	1	1	1	1	1	1	1	1.00027	1.00027	1	0.969296	1	0.133734	1	1	1	1	1	1	0.551964	1	1	1	1.00027	1	0.0590311	1	0.88207	1.00027	1	1	1.00027	1.00027	1	0.926622	0.847988	0.578922	1
Node 88	1	1.00027	0.920628	1	1	1	1	1	1	1	1	1	1	1	1	1	1	1	1.00027	1.00027	1	0.969296	1	1	1	0.247949	1	1	1	1	1	1	0.290578	1	1.00027	1	1	1	0.88207	1.00027	0.44713	1	1.00027	1.00027	1	0.926622	0.847988	0.578922	0.422202
Node 89	1	1.00009	0.972812	1	1	1	1	1	1	1	1	1	1	1	1	1	1	1	1.00009	1.00009	1	0.686802	1	1	1	1	1	0.155113	1	1	1	1	1	1	1.00009	1	1	1	0.959039	1.00009	0.17924	0.064368	1.00009	1.00009	1	0.581293	0.946525	1	1
Node 9	1	1.00081	0.78023	1	1	1	1	1	1	0.762442	1	1	1	1	1	1	1	1	1.00081	1.00081	0.181246	0.884297	1	1	1	0.601678	1	1	1	1	0.0379588	1	0.253323	1	1.00081	1	1	1	0.686222	1.00081	0.831097	1	1.00081	1.00081	1	0.994678	0.60969	0.925401	0.807196
Node 90	1	1.00009	0.972812	1	1	1	1	1	1	1	1	1	1	1	0.0456428	1	1	1	1.00009	1.00009	1	0.686802	1	1	1	1	1	0.155113	1	1	1	1	1	1	1.00009	1	1	1	0.959039	1.00009	0.17924	1	1.00009	1.00009	1	0.581293	0.946525	1	1
[truncated: 41 more columns]
