# Supplementary material for: Conservation and Evolution of Cis-Regulatory Systems in Ascomycete Fungi
Source: PLoS Biol. 2004 Nov 9;2(12):e398. doi: 10.1371/journal.pbio.0020398 (PMC526180; doi:10.1371/journal.pbio.0020398)
Supplement: Dataset S39 — (378 KB XLS). [file pbio.0020398.sd039.xls]

## Sheet: Sheet1
UID	ABF1	ACE2	ADR1	AFT1	ARO80	ASH1	AZF1	BAS1	CAD1/YAP2	CAT8	CBF1	CHA4	CRZ1	CUP2	DAL80	ECM22	FKH1	FLO8	FZF1	GAL4	GAT1	GATGAG1	GATGAG2	GCN4	GCR1	GLN3	GZF3	HAC1	HAP1	HAP4	HCM1	HSF1	IME1	INO2/4	LEU3	LYS14	MAC1	MAL63	MATALPHA	MCB	MCM1	MCM1-2	MCM1-3	MET30/31	MIG1	MOT3	MSN2/4	MTsite1	MTsite2
Cluster_ABF1
Cluster_ACE2	0.340424	1.00041	0.902041	0.234207	1	0.399691	1	0.340586	1	0.951281	1	1	0.339951	0.644721	0.925027	1	0.256624	1.00041	1	0.130529	0.275942	1	0.447399	0.36098	0.963349	0.738051	0.40694	1	0.672525	0.865284	1	0.64298	1	1	1	1	1	0.857221	1	0.0436734	0.234248	1.00041	1.00041	1	0.825333	0.819809	0.451375	0.858923	0.76971
Cluster_ADR1	0.295357	1.00072	0.83251	0.823265	0.874099	0.872204	1	0.359446	0.0700416	0.37729	1	0.304991	0.646644	0.688476	0.936674	0.378275	1	1.00072	1	0.193224	0.350822	1	0.654725	0.321011	0.3704	0.907627	0.92865	0.632232	0.923854	0.43328	1	0.528859	1	1	1	1	1	0.760388	1	0.40484	0.707738	1.00072	1.00072	1	0.493404	0.702386	0.142392	0.456622	0.441001
Cluster_ARG80	0.345354	1.00059	0.86163	0.391488	1	0.73041	1	1	0.382707	0.882466	0.123376	0.840187	0.530413	0.117048	0.976303	1	1	1.00059	1	0.869819	0.46706	1	0.034514	0.849113	0.582529	1	0.977948	0.18416	0.854173	0.121242	1	0.774146	1	1	0.334917	1	0.636174	0.800475	1	0.15984	0.986982	1.00059	1.00059	1	0.34175	0.750502	0.319092	0.590625	0.603809
Cluster_ARG81	0.653979	1.00063	0.851812	0.780498	1	0.369822	1	0.572682	1	0.794852	1	1	0.863805	0.0209123	0.111738	1	1	1.00063	1	1	0.894834	1	0.765642	0.430078	0.717888	0.116803	0.490102	0.0488938	0.686104	0.0854472	1	0.798579	1	1	0.355465	1	0.663407	0.786883	1	0.423407	0.938918	1.00063	1.00063	1	0.585685	0.734108	0.657322	0.472268	0.354204
Cluster_Arginine	0.477911	1.0005	0.881605	1	0.759373	0.991754	0.714137	0.00950928	1	0.552759	1	0.944992	0.791192	0.553083	0.545078	0.278701	1	1.0005	1	1	0.558025	0.0211311	0.334939	0.00540034	0.0849784	0.80551	0.829943	0.497233	0.77926	0.454192	1	0.337195	1	1	0.291838	1	1	0.828363	1	0.789942	0.17609	1.0005	1.0005	1	0.731661	0.784392	0.725205	0.18455	0.0701348
Cluster_ARO80	0.0225699	1.0005	0	0.0202105	0.035427	0.94214	1	0.440334	0.0190308	0.00148287	1	0.762391	0.439605	0.0105436	0.803135	1	1	1.0005	1	1	0	1	0.836069	0.77312	0	0.462045	0.397827	1	0.0277375	0	1	0.0240981	1	1	1	1	1	0	1	0	0.00291136	1.0005	1.0005	1	0	0	0	0.0660312	0.509825
Cluster_ARO80	0.0225699	1.0005	0	0.0202105	0.035427	0.94214	1	0.440334	0.0190308	0.00148287	1	0.762391	0.439605	0.0105436	0.803135	1	1	1.0005	1	1	0	1	0.836069	0.77312	0	0.462045	0.397827	1	0.0277375	0	1	0.0240981	1	1	1	1	1	0	1	0	0.00291136	1.0005	1.0005	1	0	0	0	0.0660312	0.509825
Cluster_ASH1	0.705184	1.00045	0.891764	0.661434	0.726095	0.495471	0.679661	0.759729	0.267086	0.692631	1	0.0585294	0.75923	0.231923	0.943784	1	1	1.00045	1	0.791583	0.607065	1	0.525345	0.432967	0.116035	1	0.75858	1	0.934907	0.980282	1	0.295445	1	1	0.269265	1	0.540538	0.842669	1	0.712231	0.0364549	1.00045	1.00045	1	0.489805	0.801905	0.812115	0.274532	0.804386
Cluster_Asparagine	1	1.00009	0.977354	1	1	0.581949	1	1	1	0.676479	1	0.0536836	0.247781	0.117194	0.437627	1	1	1.00009	1	1	0.751205	1	1	1	0.457655	0.257431	0.213339	1	1	0.816282	1	1	1	1	1	1	1	0.966349	1	1	1	1.00009	1.00009	1	0.696979	0.956815	1	0.207968	1
Cluster_Autophagy	0.789866	1.00027	0.933583	1	1	0.359826	1	1	1	0.966152	1	1	1	0.666433	0.822174	1	0.179375	1.00027	1	1	0.815055	1	0.197497	0.801652	0.0958299	0.590577	0.582394	1	0.805824	0.993804	1	0.496712	1	1	1	1	1	0.902398	1	0.823714	0.865117	1.00027	1.00027	0.0595096	0.740454	0.87595	0.518366	0.843824	0.224714
Cluster_AZF1	0.925747	1.00045	0.891764	0.661434	0.726095	0.495471	0.0837869	1	1	0.223012	0.383837	0.712309	0.75923	0.721591	0.474661	1	1	1.00045	1	0.791583	0.861669	1	0.792556	1	0.806627	0.774286	0.526482	1	0.198987	0.559934	1	0.681595	1	1	1	1	0.540538	0.842669	1	0.469406	0.823909	1.00045	1.00045	1	0.489805	0.801905	0.601414	0.274532	0.457624
Cluster_BAS1	0.410432	1.00045	0.891764	1	0.347317	0.495471	0.0164591	0.391387	0.267086	0.877964	1	0.712309	1	0.906136	0.756216	0.256952	0.280725	1.00045	1	1	0.861669	1	0.792556	0.19301	0.586134	0.774286	0.287399	1	0.934907	0.782003	1	0.681595	1	1	1	1	0.540538	0.842669	1	0.712231	0.573013	1.00045	1.00045	1	0.164415	0.801905	0.0392499	0.907035	0.457624
Cluster_Biotin	0.875085	1.00036	0.912435	0.194719	0.645104	0.30094	1	0.288512	1	0.746331	0.321165	0.878657	1	0.277335	0.633158	1	1	1.00036	1	1	0.710206	1	0.916868	0.0956911	0.492568	0.696001	0.799722	0.0804899	0.887571	0.527054	1	0.599684	0.140358	1	1	1	1	0.872024	1	0.990329	0.930836	1.00036	1.00036	1	0.60943	0.987795	0.806381	0.790122	1
Cluster_CAD1	0.128586	1.00041	0.902041	1	0.300195	0.177503	0.641029	1	1	0.138235	1	0.133228	0.722377	0.371983	0.699905	1	1	1.00041	1	0.383556	0.657986	1	0.0635205	1	0.869873	0.738051	0.967022	0.430262	0.368526	0.411922	1	1	1	1	1	1	0.141831	0.857221	1	0.00767978	0.493454	1.00041	1.00041	1	0.196954	0.819809	0.995227	0.392923	0.40232
Cluster_CBF1	0.477911	1.0005	0.881605	1	0.140309	0.806476	0.3349	0.0474008	0.306154	0.917492	1	0.944992	0.791192	0.553083	0.957848	1	1	1.0005	1	0.821841	0.558025	0.207228	0.836069	0.249706	0.735307	0.80551	0.633694	1	0.950472	0.0851261	1	0.337195	1	1	1	1	0.574925	0.828363	1	0.576237	0.383086	1.0005	1.0005	1	0.43606	0.784392	0.267402	0.618649	0.509825
Cluster_CHA4	0.745136	1.00072	0.83251	0.0738488	0.595443	0.7206	1	1	1	0.37729	0.539249	0.526972	0.646644	0.688476	0.189788	0.378275	1	1.00072	1	0.918692	0.63867	1	0.107333	1	0.187219	0.170576	0.475602	0.252473	0.987371	0.115173	1	0.839803	1	1	1	1	1	0.760388	1	0.40484	0.139402	1.00072	1.00072	1	0.73489	0.702386	0.292523	0.456622	0.441001
Cluster_CIN5	0.435957	1.00104	0.768319	0.424977	0.303071	0.427591	0.456517	0.605973	0.689559	0.845842	0.671788	0.814963	0.829136	0.234144	0.0407788	1	0.170129	1.00104	1	0.86695	0.63189	1	0.77614	0.828118	0.521229	0.634605	0.114479	0.762638	0.83552	0.444085	1	0.232785	1	1	1	1	0.521855	0.674467	1	0.864995	0.491605	1.00104	1.00104	1	0.973877	0.601753	0.507035	0.199576	0.694559
Cluster_CRZ1	1	1.00041	0.902041	0.622698	1	0.670691	0.641029	0.722895	1	0.594266	1	1	0.722377	0.159026	0.399543	1	1	1.00041	1	1	0.657986	1	0.199221	0.665609	0.674331	0.738051	0.40694	0.430262	0.672525	0.670968	1	0.64298	1	1	1	1	0.503371	0.857221	1	0.354962	0.950474	1.00041	1.00041	0.0879286	0.825333	0.819809	0.451375	0.17529	1
Cluster_CUP9	0.410432	1.00045	0.891764	1	1	0.917474	0.679661	0.759729	1	0.96961	1	0.928392	1	0.984882	0.943784	1	1	1.00045	1	0.437635	0.861669	1	0.265523	0.932559	0.586134	0.774286	0.75858	1	1	0.782003	1	0.681595	1	1	0.269265	1	1	0.842669	1	0.469406	0.307815	1.00045	1.00045	1	0.164415	0.801905	0.812115	0.746661	1
Cluster_DAL81	0.837984	1.00032	0.922948	1	0.596031	0.772034	0.549233	0.235968	1	0.646073	0.28748	1	0.630892	0.752954	0.555278	1	1	1.00032	1	1	0.367368	1	0.280011	0.520352	0.0648214	0.647204	0.417124	1	0.852246	0.873379	1	1	1	1	0.197143	1	0.419782	0.887081	1	0.663729	0.106018	1.00032	1.00032	1	0.67408	0.856822	0.685631	0.40458	0.680835
Cluster_DAL82	0.0490103	1.00086	0.80437	0.594633	0.914649	0.857165	0.335615	0.739559	0.117555	0.7819	0.601583	0.955089	0.03167	0.833449	0.3325	1	1	1.00086	1	0.949221	0.258814	1	0.916633	0.861461	0.213102	0.111068	0.852804	0.104274	0.48954	0.939464	1	0.886379	1	1	0.449078	1	0.421152	0.722303	1	0.908814	0.278437	1.00086	1.00086	1	0.370933	0.65735	0.443056	0.0125292	0.318178
Cluster_DIG1	0.415438	1.00027	0.933583	1	0.540175	0.359826	1	0.184032	1	0.0572793	1	0.794388	0.574404	0.919125	0.466265	1	1	1.00027	1	0.0433622	0.423876	1	0.845166	0.433302	0.699692	1	0.850727	1	0.152403	0.191361	1	1	1	1	1	1	1	0.902398	1	0.969153	1	1.00027	1.00027	1	0.740454	0.87595	0.518366	0.974111	1
Cluster_DOT6	0.776325	1.00099	0.777178	0.675446	1	0.0195173	0.918336	0.333874	0.665544	0.493666	0.65549	0.601826	0.0616757	0.671133	0.939536	1	1	1.00099	1	0.398884	0.839887	1	0.877603	0.248841	0.93533	0.828646	0.979168	1	0.434785	0.516146	1	0.919417	0.063159	1	0.498594	0.36004	0.819391	0.686121	1	0.359637	0.970337	1.00099	1.00099	1	0.496067	0.615196	0.40661	0.418652	0.664384
Cluster_DrugResistance
Cluster_Endocytosis	0.925747	1.00045	0.891764	0.661434	0.347317	0.256021	0.679661	0.759729	0.000153052	0.877964	0.383837	0.418961	0.390699	0.231923	0.756216	1	1	1.00045	1	0.437635	0.607065	1	0.265523	0.932559	0.933119	0.774286	0.913055	1	0.441186	0.782003	1	0.681595	1	1	1	1	0.540538	0.842669	1	0.712231	0.964537	1.00045	1.00045	1	0.932283	0.801905	0.93538	0.274532	0.804386
Cluster_FattyAcid	0.952525	1.00086	0.980557	0.872318	0.690288	0.944402	0.621585	0.239652	0.58452	0.0633493	0.225753	0.265164	0.933198	0.980108	0.737271	0.431302	0.465381	1.00086	1	0.0466393	0.967711	0.33047	0.107262	0.28156	0.213102	0.760603	0.936339	0.104274	0.0216194	0.387026	1	0.624448	0.301824	1	1	0.319861	0.421152	0.722303	1	0.908814	0.142278	1.00086	1.00086	1	0.806473	0.936317	0.625483	0.198667	0.318178
Cluster_FHL1	0.679447	1.00258	0.520143	0.537632	1	0.766395	0.98809	0.890844	0.519652	0.611317	2.94381e-16	0.969718	0.890134	0.495676	0.0991885	0.816344	1	1.00258	1	0.114921	0.349337	1	0.10237	0.485194	0.808358	0.0446128	0.0148861	0.45643	0.834085	0.216847	1	0.421168	1	1	1	1	0.809592	0.376523	1	0.979881	0.861453	1.00258	1.00258	0.442077	0.254271	0.283737	0.945663	0.550801	0.774346
Cluster_FKH1	0.541568	1.00014	0.966223	1	0.321877	0.729711	1	1	1	0.397449	1	0.546528	1	1	1	1	1	1.00014	1	1	0.651078	1	0.606481	1	0.966157	1	0.844209	0.170971	0.559318	0.606324	1	0.290555	1	1	1	1	1	0.94995	1	0.41033	0.195944	1.00014	1.00014	1	0.927203	0.935926	0.929813	1	1
Cluster_FKH2	0.782955	1.00077	0.823022	0.53286	0.629294	0.902362	1	0.397712	0.0845701	0.919893	1	0.0761024	0.39683	0.962446	0.836579	1	0.0164181	1.00077	1	0.729774	0.317558	1	0.871967	0.373809	0.70536	0.920409	0.951194	1	0.809935	0.860794	1	0.562487	1	1	0.0144278	1	0.366848	0.747475	1	0.491903	0.553703	1.00077	1.00077	1	0.0464379	0.687042	0.986016	0.35619	0.0997816
Cluster_Flavin	0.646529	1.00018	0.955219	1	0.404239	0.443093	1	0.434651	0.000103087	1	1	0.0411016	0.0878652	1	0.683755	0.111998	1	1.00018	1	0.465912	0.564293	1	0.711637	0.659872	0.897464	1	0.916178	1	1	0.42637	1	1	1	1	0.117913	1	1	0.933828	1	0.228187	1	1.00018	1.00018	1	0.870181	0.915492	0.806096	0.618867	0.479284
Cluster_Flocculation	1	1.00005	0.988612	1	1	1	1	1	1	1	1	1	0.132691	1	1	1	1	1.00005	1	1	0.866724	1	0.267183	1	1	1	1	1	1	1	1	1	1	1	1	1	1	0.983031	1	1	0.283837	1.00005	1.00005	1	0.834856	0.97817	1	0.456047	1
Cluster_FZF1	0.0866703	1.00036	0.912435	0.579532	1	0.30094	0.59774	1	1	0.478976	1	0.58576	0.287942	0.553808	0.633158	1	1	1.00036	1	0.0971328	0.710206	1	0.364673	0.884339	0.983205	0.305622	0.944731	0.393505	0.604969	0.527054	1	1	1	1	1	1	1	0.872024	1	0.499484	0.930836	1.00036	1.00036	1	0.235931	0.838112	0.989618	0.272016	0.344453
Cluster_GAL4	0.000143601	1.00027	0	0.00139933	1	0.687332	0.129457	1	1	0.00642235	1	0.422205	0.183626	0.109254	1	1	1	1.00027	1	1	0.423876	1	0.506349	1	0.0958299	1	0.850727	0.0467266	0.0320741	0.485101	1	1	0.0049913	1	0.0131482	1	0.0685279	0	1	0	0.0583471	1.00027	1.00027	1	0	0	0	0	0.224714
Cluster_GAL4	0.000143601	1.00027	0	0.00139933	1	0.687332	0.129457	1	1	0.00642235	1	0.422205	0.183626	0.109254	1	1	1	1.00027	1	1	0.423876	1	0.506349	1	0.0958299	1	0.850727	0.0467266	0.0320741	0.485101	1	1	0.0049913	1	0.0131482	1	0.0685279	0	1	0	0.0583471	1.00027	1.00027	1	0	0	0	0	0.224714
Cluster_Galactose	0.226688	1.00018	0.955219	0.351539	0.404239	1	0.365733	0.434651	1	0.577932	1	1	0.434182	0.423436	1	1	1	1.00018	1	1	0.911433	1	1	0.659872	0.610087	1	0.916178	1	0.664658	0.786278	1	1	0.0728249	1	0.117913	1	0.267313	0.933828	1	0.0374454	0.319911	1.00018	1.00018	1	0.485762	0.915492	0.453672	0.618867	1
Cluster_GAT1	0.955865	1.00054	0.87156	0.35307	0.788609	0.959681	0.744904	0.206887	1	0.218874	1	0.550772	0.818913	0.394422	0.157748	1	1	1.00054	1	0.537314	0.511269	1	1	0.130625	0.421599	0.0721378	0.724351	0.527708	0.317437	0.587112	1	0.132387	1	1	1	1	1	0.8143	1	0.951324	0.457211	1.00054	1.00054	1	0.682847	0.76726	0.931483	0.710397	0.265929
Cluster_GAT3	0.226688	1.00018	0.955219	0.351539	1	0.443093	0.365733	0.434651	1	0.216966	1	0.0411016	1	0.812968	0.261842	1	1	1.00018	1	0.103216	0.911433	1	0.291014	0.659872	0.989055	1	0.628301	1	0.243299	0.786278	1	1	1	1	1	0.0779182	1	0.933828	1	0.228187	0.736972	1.00018	1.00018	1	0.870181	0.915492	0.453672	0.618867	0.479284
Cluster_GCN4	0.63247	1.00104	0.768319	0.424977	0.949175	0.948561	0.724874	0.00738814	0.196602	0.565812	0.671788	0.928044	0.604996	0.00805262	0.950962	1	1	1.00104	1	0.86695	0.63189	0.0825634	0.419649	2.64201e-05	0.821974	1	0.355627	0.762638	0.83552	0.00949297	1	0.727558	1	1	0.157652	0.0771259	0.245077	0.674467	1	0.749862	0.317287	1.00104	1.00104	1	0.672474	0.601753	0.898266	0.103818	0.0469692
Cluster_GCR1	0.837984	1.00032	0.922948	1	1	0.475576	0.0311958	1	1	0.980751	0.28748	1	1	0.752954	0.555278	1	1	1.00032	1	0.666353	0.367368	1	0.280011	1	0.96018	1	0.706345	0.354378	0.852246	0.359186	1	1	1	1	1	1	0.0912863	0.887081	1	0.887709	0.903412	1.00032	1.00032	0.0690792	0.67408	0.856822	0.685631	0.40458	0.680835
Cluster_GCR2	0.837984	1.00032	0.922948	0.531431	1	0.0578901	1	0.631428	0.151719	0.352301	0.28748	0.842044	0.630892	0.450131	0.243732	1	1	1.00032	1	0.666353	0.367368	1	0.886546	0.848536	0.841521	0.0600108	0.417124	0.354378	0.221087	0.124232	1	1	1	1	1	1	0.0116321	0.887081	1	0.370467	0.903412	1.00032	1.00032	1	0.282618	0.856822	0.891153	0.40458	0.680835
Cluster_GeneralTFs	0.997478	1.00104	0.768319	0.424977	0.541285	0.427591	1	0.181912	1	0.92739	0.296933	0.142177	0.364869	0.383653	0.0963683	1	0.531445	1.00104	1	0.86695	0.391835	0.384723	0.0615049	0.469756	0.821974	0.031256	0.355627	1	0.674408	0.991146	1	0.459925	0.35271	1	0.514092	0.3729	0.245077	0.674467	1	0.00356189	0.926026	1.00104	1.00104	1	0.832974	0.910944	0.954361	0.495693	0.694559
Cluster_GLN3	0.782955	1.00077	0.823022	0.53286	0.629294	0.969322	0.855657	0.68072	0.522892	0.0207443	1	0.356425	0.911173	0.885245	0.64734	0.396478	1	1.00077	1	0.9305	0.817707	1	0.871967	0.596958	0.51264	0.424061	0.874547	0.27548	0.201981	0.354315	1	0.562487	0.0395166	1	0.413383	0.291686	0.73348	0.747475	1	0.306893	0.755133	1.00077	1.00077	1	0.864486	0.687042	0.769754	0.35619	0.74949
Cluster_Glutamate	1	1.00018	0.955219	0.351539	1	1	0.365733	1	1	0.895349	1	0.231258	1	0.812968	0.683755	1	1	1.00018	1	0.465912	0.564293	1	1	0.659872	0.20943	1	0.628301	1	0.664658	0.786278	1	1	1	1	0.117913	0.0779182	1	0.933828	1	0.901629	0.736972	1.00018	1.00018	0.0400756	0.870181	0.915492	0.453672	0.249608	0.479284
Cluster_Glutathione	0.727461	1.00023	0.944339	1	0.4766	0.887022	1	1	1	0.714813	1	0.732358	0.509274	0.556799	0.367354	1	1	1.00023	1	0.155842	0.865175	1	0.788696	1	0.996461	0.143583	0.428829	1	0.344005	0.98554	1	0.435688	1	1	0.145154	1	1	0.917979	1	0.388444	0.438291	1.00023	1.00023	1	0.405527	0.895503	0.903014	0.752776	1
Cluster_Glycerol	1	1.00023	0.944339	0.0852995	1	0.887022	1	1	1	0.940483	1	0.732358	0.509274	0.556799	0.367354	1	1	1.00023	1	0.54343	0.865175	1	0.403399	1	0.141669	1	0.761282	0.268395	0.744821	0.632013	1	0.435688	1	1	1	1	1	0.917979	1	0.944914	0.811643	1.00023	1.00023	1	0.806702	0.895503	0.0699554	0.418005	0.557673
Cluster_Glycogen	0.541568	1.00014	0.966223	1	1	1	1	1	0.0284366	0.080161	1	1	1	0.715585	0.578277	0.0852315	1	1.00014	1	1	0.651078	1	0.176001	0.55461	0.309594	0.360117	0.844209	1	0.144053	0.606324	1	0.290555	1	1	1	1	0.208062	0.94995	1	0.41033	0.195944	1.00014	1.00014	1	0.581867	0.935926	0.629884	1	1
Cluster_GTS1	0.864653	1.00063	0.851812	0.780498	1	0.787404	0.453826	1	0.419635	0.97632	0.139618	0.082144	1	0.336577	0.719181	1	1	1.00063	1	0.624091	0.716125	1	0.765642	0.430078	0.868889	0.595885	0.854389	1	0.882185	0.398752	1	0.456522	1	1	1	1	0.663407	0.786883	1	0.104106	0.805495	1.00063	1.00063	1	0.585685	0.734108	0.657322	0.679394	0.354204
Cluster_HAL9	0.410432	1.00045	0.891764	0.661434	0.726095	0.495471	0.0837869	0.759729	1	0.692631	0.383837	0.712309	0.75923	0.984882	0.474661	1	1	1.00045	1	0.791583	0.861669	1	0.525345	0.932559	0.806627	0.15027	0.75858	1	0.730359	0.782003	1	0.0848042	0.172261	1	0.269265	0.183584	0.540538	0.842669	1	0.712231	0.964537	1.00045	1.00045	1	0.489805	0.801905	0.351349	0.746661	0.804386
Cluster_HAP2	0.979777	1.00068	0.842106	0.803039	0.559321	0.446903	0.21391	0.611428	0.455395	0.847754	0.516377	0.471477	0.61064	0.624566	0.764216	0.359524	0.390017	1.00068	1	1	0.386803	1	0.990577	0.488592	0.820052	0.344428	0.768718	0.608497	0.498599	0.519656	1	0.493512	0.246947	1	1	1	0.688603	0.773522	1	0.516159	0.843377	1.00068	1.00068	1	0.913128	0.718073	0.98781	0.194622	0.683467
Cluster_HAP3	0.987981	1.00077	0.823022	0.53286	0.142701	0.221646	0.274055	1	0.522892	0.814116	0.561041	0.579449	0.180243	0.553984	0.426415	0.396478	1	1.00077	1	0.729774	0.317558	1	0.963563	0.802967	0.51264	0.200155	0.374702	1	0.607097	0.860794	1	0.562487	0.274903	1	1	1	0.129661	0.747475	1	0.930058	0.553703	1.00077	1.00077	1	0.864486	0.687042	0.986016	0.0336723	0.74949
Cluster_HAP4	0.975331	1.00099	0.777178	0.39633	0.942142	0.218385	0.426976	0.333874	0.175472	0.902571	0.000426642	0.913294	0.956436	0.0931789	0.939536	0.479814	0.515736	1.00099	1	1	0.663988	1	0.73913	0.248841	0.740793	0.603457	0.979168	0.747314	0.434785	0.516146	1	1	1	1	1	1	1	0.686121	1	0.690863	0.993739	1.00099	1.00099	1	0.857809	0.615196	0.971475	0.936903	0.864784
Cluster_HAP5	0.51624	1.00072	0.83251	0.823265	0.306465	0.02449	0.0848857	0.897911	0.489847	0.960909	0.173298	0.985289	0.897571	0.0586922	0.936674	0.378275	1	1.00072	1	1	0.63867	1	0.952787	0.766612	0.89086	0.670289	0.999274	1	0.923854	0.43328	1	0.839803	0.261057	1	1	1	0.711913	0.760388	1	0.901496	0.874678	1.00072	1.00072	1	0.73489	0.702386	0.928503	0.271999	0.441001
Cluster_Heme	0.269811	1.00036	0.912435	0.579532	0.645104	0.969475	1	1	0.18933	0.746331	0.321165	1	0.287942	0.819337	0.113885	1	0.231717	1.00036	1	0.019011	0.318391	1	0.674288	0.597914	0.921804	0.0863846	0.0213636	1	0.887571	0.0794868	1	0.599684	1	1	0.22194	1	0.4632	0.872024	1	0.762276	0.165771	1.00036	1.00036	1	0.235931	0.838112	0.806381	0.790122	0.344453
Cluster_HIR1	0.705184	1.00045	0.891764	0.0747383	1	0.495471	0.679661	0.033622	1	0.223012	0.383837	0.712309	0.390699	0.465356	0.22427	1	1	1.00045	1	0.791583	0.861669	1	0.955369	0.0631028	0.322638	0.411936	0.75858	1	0.441186	0.0314965	1	0.681595	1	1	1	0.183584	1	0.842669	1	0.712231	0.573013	1.00045	1.00045	1	0.779497	0.801905	0.351349	0.978741	0.804386
Cluster_HIR2	0.646233	1.00041	0.902041	0.622698	1	0.177503	1	0.106253	1	0.951281	0.353259	0.653639	1	0.869227	0.699905	1	1	1.00041	1	0.383556	0.89298	1	0.447399	0.36098	0.157356	0.738051	0.967022	0.430262	1	0.411922	1	0.253317	1	1	1	0.166852	1	0.857221	1	0.150641	0.493454	1.00041	1.00041	1	0.196954	0.819809	0.706765	0.9644	1
Cluster_Histidine	0.415438	1.00027	0.933583	1	0.540175	0.359826	0.49488	0.574934	0.115868	0.520171	1	1	0.183626	0.666433	0.466265	1	1	1.00027	1	1	0.965414	1	0.197497	0.801652	0.909326	0.196298	0.582394	1	1	0.778926	1	1	1	1	1	1	1	0.995882	1	0.823714	0.544269	1.00027	1.00027	1	0.939199	0.87595	0.952985	0.843824	0.624265
Cluster_HMS1	0.837984	1.00032	0.922948	0.156218	1	0.475576	1	1	1	0.980751	1	0.206589	1	0.0506488	1	1	0.205977	1.00032	1	1	0.367368	0.137364	0.0874776	0.848536	0.281881	1	0.986947	0.354378	0.852246	0.652988	1	1	1	1	1	1	0.419782	0.887081	1	0.887709	0.903412	1.00032	1.00032	1	0.67408	0.856822	0.891153	0.985921	1
Cluster_HSF1	0.000628359	1.0005	0	1	1	0.000226247	0.0236961	0.00138914	0.0190308	0.00148287	1	0.762391	0.00137906	0.553083	0.803135	0.000203316	1	1.0005	1	0.489005	0	1	0.00190178	0.026277	0	0.462045	0.397827	1	1	0	1	0.000452695	1	1	1	1	5.77692e-05	0	1	0.0530708	2.75685e-05	1.0005	1.0005	1	0	0	0.0250708	0.00250073	1
Cluster_HSF1	0.000628359	1.0005	0	1	1	0.000226247	0.0236961	0.00138914	0.0190308	0.00148287	1	0.762391	0.00137906	0.553083	0.803135	0.000203316	1	1.0005	1	0.489005	0	1	0.00190178	0.026277	0	0.462045	0.397827	1	1	0	1	0.000452695	1	1	1	1	5.77692e-05	0	1	0.0530708	2.75685e-05	1.0005	1.0005	1	0	0	0.0250708	0.00250073	1
Cluster_IME4	0.0558573	1.00045	0.891764	0.661434	1	0.745785	0.29334	0.759729	0.013145	0.692631	1	0.418961	0.75923	0.465356	0.474661	1	1	1.00045	1	0.167239	0.966038	1	0.792556	0.932559	0.997261	0.774286	0.75858	0.464793	0.730359	0.125376	1	0.681595	1	0.00717985	1	1	1	0.842669	1	0.469406	0.823909	1.00045	1.00045	1	0.489805	0.801905	0.812115	0.746661	0.804386
Cluster_INO2	1	1.00059	0.86163	0.75538	0.0630685	0.891642	0.415422	0.531191	0.382707	0.882466	0.467175	0.3546	0.243449	0.264058	0.873498	1	1	1.00059	1	0.289523	0.75442	1	0.47324	0.369879	0.782603	0.855601	0.38952	1	0.633304	0.121242	1	0.15895	0.217915	1	1	0.231795	0.253522	0.800475	1	0.968381	0.527995	1.00059	1.00059	1	0.0956423	0.750502	0.885018	0.190633	0.880119
Cluster_INO4	0.961764	1.0009	0.795202	0.885432	0.444955	0.958501	1	0.11618	0.0116596	0.690776	0.620429	0.160294	0.764637	0.554917	0.383123	1	1	1.0009	1	0.571081	0.727596	1	0.27111	0.173081	0.330321	0.132083	0.627262	1	0.739878	0.317496	1	0.0572856	1	1	0.466103	0.333526	0.788972	0.710036	1	0.549721	0.520254	1.0009	1.0009	1	0.33511	0.930234	0.550229	0.9505	0.826139
Cluster_InvasiveGrowth	0.228924	1.00005	0.988612	1	1	1	1	1	1	1	1	0.231714	1	0.34235	1	1	1	1.00005	1	1	0.866724	1	1	1	0.676509	1	0.461899	1	1	0.571364	1	1	1	1	1	1	1	0.983031	1	1	1	1.00005	1.00005	1	0.834856	0.97817	0.587478	1	1
Cluster_Isoleucine	0.415438	1.00027	0.933583	1	1	0.359826	0.129457	0.00373087	1	0.966152	1	0.794388	1	0.109254	1	0.163209	1	1.00027	1	0.609699	0.423876	1	0.197497	0.0308104	0.984487	1	0.0775644	1	0.805824	0.485101	1	1	1	1	0.171556	0.114575	1	0.902398	1	0.969153	0.226334	1.00027	1.00027	1	0.740454	0.87595	0.803072	0.0733504	1
Cluster_IXR1	0.789866	1.00027	0.933583	0.477829	0.540175	0.359826	1	0.574934	1	0.966152	0.0294805	1	0.574404	0.666433	1	1	1	1.00027	1	1	0.815055	1	1	0.433302	0.370863	1	0.850727	1	0.805824	0.0347743	1	1	1	1	1	1	0.372854	0.902398	1	0.0626007	0.226334	1.00027	1.00027	1	0.740454	0.87595	0.214278	0.57068	1
Cluster_LEU3	0.705184	1.00045	0.891764	0.274074	0.726095	0.256021	1	0.137381	1	0.96961	0.0098382	0.712309	0.390699	0.465356	0.756216	1	1	1.00045	1	1	0.239151	1	0.00526072	0.19301	0.586134	0.774286	0.287399	1	1	0.125376	1	0.681595	1	1	1	1	0.168872	0.842669	1	0.240519	0.123897	1.00045	1.00045	1	0.164415	0.801905	0.93538	0.907035	0.457624
Cluster_Leucine	1	1.00014	0.966223	0.277369	0.321877	0.729711	1	1	1	0.397449	1	1	0.347602	0.715585	0.578277	1	1	1.00014	1	1	0.651078	1	0.606481	0.55461	0.309594	0.360117	0.442956	1	0.559318	0.606324	1	0.290555	1	1	1	1	1	0.94995	1	0.82434	0.195944	1.00014	1.00014	1	0.581867	0.935926	0.629884	0.434238	0.387006
Cluster_Lysine	0.322798	1.00023	0.944339	1	1	0.578163	0.433977	0.509783	1	0.940483	1	1	0.509274	0.223392	1	1	0.151883	1.00023	1	0.024278	0.998593	0.100162	0.788696	0.740261	0.804509	1	0.954902	1	0.744821	0.889122	1	0.435688	1	1	1	1	1	0.917979	1	0.728491	1	1.00023	1.00023	1	0.405527	0.895503	0.315641	0.952396	1
Cluster_MAC1	0.705184	1.00045	0.891764	1	0.726095	0.745785	0.679661	1	0.267086	0.446717	0.0098382	0.712309	0.75923	0.721591	0.474661	0.256952	1	1.00045	1	1	0.607065	1	0.955369	0.932559	0.586134	0.774286	0.526482	0.464793	0.198987	0.920804	1	1	0.172261	1	1	1	1	0.842669	1	0.712231	0.823909	1.00045	1.00045	1	0.489805	0.801905	0.93538	0.907035	0.804386
Cluster_MAL13	0.199416	1.00063	0.851812	0.780498	0.520947	0.587923	0.796864	0.10425	1	0.00776876	0.492371	0.869708	0.281523	0.066729	0.719181	1	1	1.00063	1	0.332017	0.993576	1	0.538357	0.430078	0.717888	0.30408	0.854389	1	0.0302955	0.791768	1	1	1	1	0.355465	1	0.663407	0.786883	1	0.234153	0.593897	1.00063	1.00063	0.133406	0.301094	0.734108	0.929385	0.0469237	0.354204
Cluster_MAL33	0.0953161	1.00081	0.813643	0.279456	0.376501	0.656386	0.871196	0.711395	1	0.544958	1	0.100527	0.922968	0.423513	0.994386	0.414148	1	1.00081	1	0.758915	0.919093	1	0.548633	0.645648	0.643021	1	0.99079	0.675475	0.437386	0.802991	1	1	0.28849	1	0.105224	0.305916	0.0409833	0.734782	1	0.225506	0.228274	1.00081	1.00081	1	0.176909	0.672033	0.839871	0.442703	0.121831
Cluster_Maltose	1	1.00009	0.977354	1	1	0.581949	1	0.248093	1	0.185924	1	1	1	0.567507	0.437627	1	1	1.00009	1	1	0.982243	1	0.0713778	0.416779	0.895363	1	0.710458	1	0.420897	1	1	1	1	1	1	1	1	0.966349	1	0.686336	1	1.00009	1.00009	1	0.696979	0.956815	0.829837	1	1
Cluster_ManualAFT1targets	0.0523982	1.00009	0	1	1	1	1	1	0	1	1	1	1	0.117194	0.0625309	1	1	1.00009	1	1	0	1	0	1	0	0.0191139	0.213339	1	1	0.326446	1	1	1	1	1	1	1	0	1	1	1	1.00009	1.00009	1	0	0	0	0.207968	1
Cluster_ManualAFT1targets	0.0523982	1.00009	0	1	1	1	1	1	0	1	1	1	1	0.117194	0.0625309	1	1	1.00009	1	1	0	1	0	1	0	0.0191139	0.213339	1	1	0.326446	1	1	1	1	1	1	1	0	1	1	1	1.00009	1.00009	1	0	0	0	0.207968	1
Cluster_ManualG1genes	0.714668	1.00135	0.709059	0.828118	0.723404	0.359908	0.406294	0.577806	0.820217	0.898865	0.167188	0.857535	0.779854	0.312698	0.902448	0.218635	0.628047	1.00135	1	0.831384	0.629548	1	0.152462	0.415578	0.477464	0.933206	0.89146	0.846826	0.599107	0.106217	1	0.967772	1	1	1	1	0.0695097	0.598232	1	0.00108399	0.490605	1.00135	1.00135	0.264302	0.433052	0.515512	0.37666	0.787355	0.29217
Cluster_ManualHAP1targets	0.206082	1.00149	0	0.443269	0.0045127	0.000243847	0.137399	0.062919	5.01832e-05	3.80963e-11	0.466492	0.0109568	0.654319	0.462748	0.0213118	1	0.290173	1.00149	1	0.0952447	0	0.150815	6.46759e-10	0.0130481	0	0.687658	7.835e-08	0.0132229	0.000145101	0	1	0.139803	0.126508	1	1	0.141585	0.718308	0	1	0	0.000111424	1.00149	1.00149	0.0442479	0	0	5.67293e-07	5.50722e-08	0.0198404
Cluster_ManualHAP1targets	0.206082	1.00149	0	0.443269	0.0045127	0.000243847	0.137399	0.062919	5.01832e-05	3.80963e-11	0.466492	0.0109568	0.654319	0.462748	0.0213118	1	0.290173	1.00149	1	0.0952447	0	0.150815	6.46759e-10	0.0130481	0	0.687658	7.835e-08	0.0132229	0.000145101	0	1	0.139803	0.126508	1	1	0.141585	0.718308	0	1	0	0.000111424	1.00149	1.00149	0.0442479	0	0	5.67293e-07	5.50722e-08	0.0198404
Cluster_ManualMethionine	0.447456	1.00086	0.80437	0.872318	0.192294	0.944402	1	0.239652	1	0.895664	1	0.0522663	0.238881	0.308654	0.888901	1	0.465381	1.00086	1	0.29362	0.901729	0.33047	0.398303	0.690269	0.87461	0.940913	0.852804	0.321288	0.961216	0.224834	1	0.886379	1	1	1	1	1	0.722303	1	0.470337	0.985027	1.00086	1.00086	1	0.614084	0.65735	0.625483	0.70193	0.145916
Cluster_ManualM-G1genes	0.133211	1.00014	0.966223	1	1	0.729711	1	1	0.0284366	0.397449	1	0.546528	1	0.715585	1	1	1	1.00014	1	1	0.651078	1	0.606481	1	0.966157	1	0.442956	1	0.559318	0.606324	1	1	1	1	1	1	1	0.94995	1	0.82434	1	1.00014	1.00014	1	0.581867	0.935926	0.629884	0.094833	0.0611327
Cluster_ManualYap1Targets	2.57211e-05	1.0014	0	0.0110881	0.529578	2.07076e-06	1.19959e-06	0.0453396	1	0.000107466	1	3.06427e-05	0.93055	3.26971e-05	9.69481e-08	0.229495	0.0171825	1.0014	1	2.39388e-08	0	1	0.613303	0.000669232	0	0.000521985	0	0.56805	4.78e-05	0	1	0.00111718	1	1	0.248199	1	1	0	1	5.74459e-06	0.141376	1.0014	1.0014	1	0	0	0	0.000309946	0.320254
Cluster_ManualYap1Targets	2.57211e-05	1.0014	0	0.0110881	0.529578	2.07076e-06	1.19959e-06	0.0453396	1	0.000107466	1	3.06427e-05	0.93055	3.26971e-05	9.69481e-08	0.229495	0.0171825	1.0014	1	2.39388e-08	0	1	0.613303	0.000669232	0	0.000521985	0	0.56805	4.78e-05	0	1	0.00111718	1	1	0.248199	1	1	0	1	5.74459e-06	0.141376	1.0014	1.0014	1	0	0	0	0.000309946	0.320254
Cluster_ManualZAP1targets	0.955865	1.00054	0.87156	0.727388	1	0.0886874	0.744904	0.206887	0.344798	0.944967	0.440728	0.550772	0.818913	0.632413	0.351448	1	0.0558261	1.00054	1	1	0.179626	1	0.871143	0.0103304	0.200524	0.224546	0.042623	1	0.820193	0.169438	1	0.378157	1	1	0.313715	1	1	0.8143	1	0.444603	0.457211	1.00054	1.00054	0.115493	0.998783	0.76726	0.818822	0.874517	1
Cluster_ManualZAP1targets-2	0.235839	1.00153	0	0.46679	1	0.000460679	0.504921	0.000952251	0.452711	7.9585e-05	0.0047415	0.0747693	0.951094	0.247461	1.17127e-06	1	0.0234762	1.00153	1	0.371098	0	1	0.00103082	4.12116e-07	0	0.0013603	0	0.14809	0.00266234	0	1	0.00244244	1	1	0.28283	1	0.733656	0	1	0.00155508	4.02666e-07	1.00153	1.00153	0.0467055	0	0	0	2.47304e-12	0.0244168
Cluster_ManualZAP1targets-2	0.235839	1.00153	0	0.46679	1	0.000460679	0.504921	0.000952251	0.452711	7.9585e-05	0.0047415	0.0747693	0.951094	0.247461	1.17127e-06	1	0.0234762	1.00153	1	0.371098	0	1	0.00103082	4.12116e-07	0	0.0013603	0	0.14809	0.00266234	0	1	0.00244244	1	1	0.28283	1	0.733656	0	1	0.00155508	4.02666e-07	1.00153	1.00153	0.0467055	0	0	0	2.47304e-12	0.0244168
Cluster_MATa1	0.00260205	1.00036	0	2.7064e-05	0.252521	0.0265963	1	1	1	0.00119321	1	8.27578e-06	0.287942	0.000188241	0.0042272	1	1	1.00036	1	1.95186e-07	0	0.011212	0.00605731	1	0	0.0160545	0.00206888	0.0804899	0.604969	0	1	0.211332	1	1	0.0235577	1	0.115853	0	1	0.0793293	0.711446	1.00036	1.00036	1	0	0	0.289738	0.00186821	0.344453
Cluster_MATa1	0.00260205	1.00036	0	2.7064e-05	0.252521	0.0265963	1	1	1	0.00119321	1	8.27578e-06	0.287942	0.000188241	0.0042272	1	1	1.00036	1	1.95186e-07	0	0.011212	0.00605731	1	0	0.0160545	0.00206888	0.0804899	0.604969	0	1	0.211332	1	1	0.0235577	1	0.115853	0	1	0.0793293	0.711446	1.00036	1.00036	1	0	0	0.289738	0.00186821	0.344453
Cluster_Mating	0.269811	1.00036	0.912435	1	0.252521	0.835926	0.59774	0.680416	1	0.478976	1	0.878657	0.679885	0.819337	0.321639	1	1	1.00036	1	0.714785	0.318391	0.155386	0.13891	0.597914	0.0438457	0.696001	0.28353	1	0.604969	0.778921	1	0.211332	1	1	1	0.149778	1	0.872024	1	0.929519	0.711446	1.00036	1.00036	1	0.235931	0.838112	0.806381	0.272016	0.344453
Cluster_MBP1	0.816003	1.00081	0.813643	0.564536	1	0.463167	1	0.923256	1	0.722872	0.581802	0.222064	0.922968	0.911685	0.864959	1	0.114084	1.00081	1	0.940593	0.919093	1	0.89645	0.645648	0.908684	0.462651	0.90996	0.675475	0.245497	0.284589	1	0.872593	1	1	1	1	1	0.734782	1	0.0447727	0.921084	1.00081	1.00081	0.168157	0.409325	0.672033	0.839871	0.789555	0.522875
Cluster_MCM1	0.578276	1.00036	0.912435	1	1	0.835926	0.59774	0.680416	1	0.746331	1	1	1	0.553808	0.321639	1	1	1.00036	1	0.714785	0.318391	1	0.674288	0.287669	0.761239	0.305622	0.28353	1	0.604969	0.986723	1	0.211332	0.140358	1	1	1	0.115853	0.872024	1	0.241451	0.930836	1.00036	1.00036	1	0.868031	0.838112	0.564881	0.272016	0.344453
Cluster_MET31	0.755689	1.0005	0.881605	0.313827	0.393319	0.154474	0.714137	0.440334	0.306154	0.917492	1	0.944992	0.17062	0.136032	0.545078	1	1	1.0005	1	0.20647	0.827744	1	0.596747	0.50169	0.96721	0.186444	0.633694	1	0.950472	0.686823	1	1	1	1	1	1	1	0.828363	1	0.156612	0.644236	1.0005	1.0005	1	0.137251	0.784392	0.992464	0.939745	0.509825
Cluster_MET4	0.46102	1.00068	0.9877	0.0600936	0.856683	0.658433	0.81873	0.320835	0.455395	0.847754	0.516377	0.471477	0.320051	0.410771	0.764216	1	1	1.00068	1	0.374402	0.871025	1	0.599091	0.269164	0.820052	0.892794	0.897224	1	0.73298	0.157017	1	1	1	1	0.375379	0.262347	1	0.773522	1	0.317405	0.843377	1.00068	1.00068	1	0.538683	0.958609	0.957848	0.754502	0.398036
Cluster_MIG1	0.782955	1.00077	0.823022	0.841416	0.629294	0.392757	0.855657	0.180873	0.0845701	0.281394	0.190589	0.790688	0.39683	0.553984	0.0402468	1	0.428939	1.00077	1	0.729774	0.317558	1	0.142091	0.00840906	0.149092	0.200155	0.0375047	1	0.0312213	0.354315	1	0.276649	1	1	0.413383	1	0.73348	0.747475	1	0.680327	0.900295	1.00077	1.00077	1	0.864486	0.687042	0.00943971	0.946143	0.482715
Cluster_Mitochondria	0.709239	1.00113	0.750901	0.480698	0.82509	0.922683	0.766918	0.971739	0.034511	0.136121	0.332265	0.720348	0.8628	0.80562	0.786666	1	0.561354	1.00113	1	0.501152	0.568203	1	0.103873	0.738037	0.253496	0.878742	0.793626	0.452484	0.231121	0.627351	1	0.125942	0.376749	1	0.543666	0.397851	0.56761	0.651747	1	0.576259	0.952341	1.00113	1.00113	1	0.60188	0.57574	0.954533	0.638981	0.320536
Cluster_MitochondrialRPs	0.140266	1.00171	0.64689	0.350259	0.497035	0.617934	1	0.969818	0.542041	0.827658	7.50525e-06	0.959105	0.580044	0.887043	0.344553	0.305888	0.714338	1.00171	1	0.997429	0.604112	0.551886	0.962657	0.913764	0.0908439	0.266653	0.377587	0.407067	0.574951	0.105878	1	0.987116	1	1	1	1	0.548549	0.521575	1	0.00204475	0.670497	1.00171	1.00171	0.322168	0.71559	0.431952	0.238224	0.350177	0.518242
Cluster_MOT3	0.201133	1.00032	0.922948	1	1	0.772034	0.549233	1	1	0.878558	0.28748	0.842044	0.054003	0.94682	1	1	1	1.00032	1	0.666353	0.762923	1	0.596884	1	0.841521	1	1	1	0.852246	0.124232	1	1	1	1	0.197143	1	0.0912863	0.887081	1	0.370467	0.316572	1.00032	1.00032	1	0.67408	0.856822	0.977718	0.903251	0.284851
Cluster_mRNAprocessing	0.479841	1.00285	0.838837	0.19392	0.656703	0.0850116	0.684073	0.748872	0.0221442	0.565007	0.0286397	0.619336	0.747561	0.501626	0.00719584	1	1	1.00285	1	0.302147	0.385564	0.380067	0.640698	0.53542	0.220654	0.00169429	0.360623	0.0856967	0.771896	0.0471436	1	0.688884	0.696539	1	1	0.361702	0.18986	0.710141	1	0.00315062	0.534518	1.00285	1.00285	1	0.952792	0.598778	0.875803	0.521821	0.855415
Cluster_MSN2	0.600354	1.00059	0.86163	1	1	0.0488382	0.415422	0.244104	1	0.882466	0.467175	0.967541	0.243449	0.4759	0.976303	1	1	1.00059	1	0.869819	0.75442	0.240013	0.47324	0.624626	0.910134	0.855601	0.0823206	0.556337	0.854173	0.489441	1	0.418012	1	1	1	1	0.636174	0.800475	1	0.894464	0.760152	1.00059	1.00059	0.124495	0.950636	0.750502	0.319092	0.975677	1
Cluster_MSN4	0.00260205	1.00036	0.912435	0.579532	1	0.30094	0.59774	0.288512	0.00516758	0.478976	1	0.58576	0.287942	0.553808	0.113885	1	1	1.00036	1	1	0.921074	1	0.674288	0.0956911	0.211652	1	0.28353	1	0.887571	0.527054	1	0.599684	1	1	0.22194	1	1	0.872024	1	0.0793293	0.711446	1.00036	1.00036	1	0.970311	0.838112	0.806381	0.94096	1
Cluster_MSS11	0.755689	1.0005	0.881605	0.696195	0.759373	0.583944	0.3349	0.171123	1	0.319467	0.412971	0.486938	0.791192	0.933103	0.286881	1	0.304046	1.0005	1	0.20647	0.558025	1	0.596747	0.0937909	0.0849784	0.462045	0.195376	0.497233	0.510305	0.454192	1	0.716035	0.187767	1	1	1	1	0.828363	1	0.925938	0.383086	1.0005	1.0005	0.106398	0.907061	0.977041	0.267402	0.18455	0.833842
Cluster_MTH1	0.798525	1.00054	0.87156	0.0278985	0.437778	0.854434	1	0.819364	1	0.647544	1	0.550772	0.206306	0.835572	0.609621	0.299815	0.326611	1.00054	1	0.247465	0.511269	1	0.6607	0.565838	0.659481	0.832416	0.964717	0.527708	0.574595	0.587112	1	0.132387	1	1	1	1	0.606739	0.8143	1	0.951324	0.234835	1.00054	1.00054	1	0.386702	0.76726	0.0708764	0.490201	0.558604
Cluster_NDD1	0.295357	1.00072	0.83251	0.823265	1	0.7206	0.838243	0.153519	0.0700416	0.574973	1	0.753411	1	0.28878	0.936674	1	0.409798	1.00072	1	0.0201755	0.63867	1	0.842485	0.0610145	0.89086	0.670289	0.669771	1	0.330524	0.249072	1	0.528859	0.261057	1	1	1	0.112748	0.760388	1	0.40484	0.492648	1.00072	1.00072	1	0.890111	0.953366	0.832931	0.271999	0.0799351
Cluster_NRG1	0.137519	1.00027	0.933583	0.0170077	0.540175	0.359826	1	0.184032	1	0.520171	0.252125	0.422205	0.183626	0.666433	1	1	1	1.00027	1	0.0433622	0.996226	1	0.845166	0.148349	0.370863	1	0.850727	0.312729	0.805824	0.485101	1	1	1	1	0.171556	1	0.372854	0.902398	1	0.538045	0.226334	1.00027	1.00027	1	0.740454	0.87595	0.803072	0.843824	1
Cluster_NuclearProteinTargetting	0.936773	1.00108	0.75956	0.721679	0.80707	0.655632	0.485391	0.39777	1	0.881016	1	0.494078	0.396733	0.612663	0.392913	0.154909	1	1.00108	1	0.882335	0.151332	0.397586	0.469412	0.702366	0.464611	0.428825	0.0810191	1	0.860039	0.232199	1	0.749257	1	1	0.529111	0.385502	0.265778	0.66301	1	0.00722051	0.366761	1.00108	1.00108	1	0.988958	0.588603	0.748297	0.408066	0.895392
Cluster_PDR1	0.415438	1.00027	0.933583	0.477829	1	0.121149	0.49488	1	0.115868	0.812134	0.252125	0.794388	1	1	0.466265	1	1	1.00027	1	1	0.965414	1	0.845166	0.801652	0.909326	0.590577	0.850727	0.0467266	0.439806	0.778926	1	1	1	1	1	1	1	0.902398	1	0.823714	0.226334	1.00027	1.00027	1	0.338542	0.87595	0.803072	0.265329	0.00595344
Cluster_PentosePhosphate	0.415438	1.00027	0.933583	0.477829	1	0.92696	1	1	1	0.520171	1	0.794388	1	0.666433	0.822174	1	1	1.00027	1	0.00519378	0.996226	1	0.506349	0.801652	0.909326	0.590577	0.850727	0.0467266	0.805824	0.944219	1	0.496712	0.107228	1	1	1	1	0.995882	1	0.823714	0.865117	1.00027	1.00027	1	0.740454	0.99327	0.803072	0.974111	0.624265
Cluster_Peroxisome	0.287122	1.00054	0.87156	0.727388	0.437778	0.99467	1	0.487024	1	0.0881744	0.440728	0.804715	0.00244929	0.835572	0.609621	0.299815	0.326611	1.00054	1	0.247465	0.511269	1	0.871143	0.565838	0.942957	0.224546	0.506774	0.527708	0.0444508	0.0120901	1	1	1	1	0.313715	1	0.606739	0.8143	1	0.237812	0.234835	1.00054	1.00054	1	0.682847	0.76726	0.631588	0.710397	0.558604
Cluster_PHD1	0.177072	1.00045	0.891764	1	1	0.917474	0.679661	0.759729	0.267086	0.877964	1	0.712309	1	0.231923	0.756216	1	0.280725	1.00045	1	0.791583	0.994103	1	0.265523	0.432967	0.116035	1	0.526482	1	0.934907	0.559934	1	0.681595	1	1	0.0363481	1	0.168872	0.842669	1	0.240519	0.307815	1.00045	1.00045	1	0.932283	0.801905	0.351349	0.746661	0.457624
Cluster_PHO4	0.727461	1.00023	0.944339	1	1	0.240487	1	0.509783	1	0.940483	0.215018	0.732358	0.509274	0.223392	0.762856	1	1	1.00023	1	0.54343	0.489073	1	0.403399	0.338318	0.804509	0.524863	0.761282	1	1	0.98554	1	0.0935851	1	1	0.145154	1	0.322133	0.917979	1	0.388444	0.811643	1.00023	1.00023	1	0.806702	0.895503	0.660719	0.752776	0.557673
Cluster_Phospholipid	0.345919	1.00077	0.823022	0.53286	0.629294	0.902362	0.101959	0.68072	0.522892	0.281394	0.561041	0.790688	0.679953	0.355597	0.836579	1	1	1.00077	1	0.9305	0.317558	0.30158	0.871967	0.596958	0.51264	0.424061	0.874547	0.654529	0.201981	0.725916	1	0.562487	0.274903	1	1	0.291686	0.73348	0.747475	1	0.0247189	0.755133	1.00077	1.00077	1	0.450202	0.687042	0.889088	0.0905336	0.74949
Cluster_Polyamine	0.541568	1.00014	0.966223	0.277369	1	0.729711	1	1	1	0.815994	1	0.546528	1	0.271352	1	1	1	1.00014	1	1	0.651078	1	0.606481	1	0.753775	1	1	0.170971	0.559318	0.186507	1	1	1	1	1	1	0.208062	0.94995	1	0.82434	0.632707	1.00014	1.00014	1	0.581867	0.935926	0.929813	1	1
Cluster_Proline	0.541568	1.00014	0.966223	1	1	0.729711	1	1	1	0.397449	1	1	1	0.715585	1	1	1	1.00014	1	1	0.651078	1	1	1	0.966157	1	1	1	0.559318	0.606324	1	1	1	1	1	1	1	0.94995	1	0.82434	0.022859	1.00014	1.00014	1	0.927203	0.935926	0.629884	0.839071	0.387006
Cluster_Proteasome	0.0692314	1.00122	0.733877	0.780501	0.856647	0.498822	0.953804	0.715281	0.771703	0.796534	0.133211	0.992609	0.714369	0.29988	0.214214	0.551658	0.589356	1.00122	1	0.919142	0.282675	0.108567	0.437303	0.641694	0.0107873	0.524219	0.216364	0.815193	0.972414	0.872279	1	0.160662	0.090351	1	0.571443	0.421812	0.610112	0.629791	1	0.080506	0.917129	1.00122	1.00122	1	0.326517	0.550849	0.993236	0.621078	0.794773
Cluster_Purine	0.46102	1.00068	0.842106	0.803039	1	0.1188	0.0171	0.127891	0.455395	0.689048	0.516377	0.471477	0.127411	0.983627	0.539038	0.359524	0.0833642	1.00068	1	1	0.386803	0.271445	0.938999	0.269164	0.924704	0.634571	0.0913634	0.608497	0.73298	0.714017	1	0.493512	1	1	1	1	0.310669	0.773522	1	0.516159	0.428709	1.00068	1.00068	0.142227	0.264542	0.718073	0.570677	0.961653	0.913509
Cluster_PUT3	0.46102	1.00068	0	0.00256104	0.00601468	0.834303	0.490736	0.00937405	3.65325e-10	0	0.00445519	5.25793e-06	0.00025655	0.811218	0.148467	1	1	1.00068	1	0.162479	0	1	0.938999	0.000487418	0	0.634571	0.00816435	1	0.000537747	0.0594219	1	0.0703969	0.031265	1	0.000937161	1	0.310669	0	1	0.0659716	4.98125e-05	1.00068	1.00068	1	0	0	0	0.000144387	0.683467
Cluster_PUT3	0.46102	1.00068	0	0.00256104	0.00601468	0.834303	0.490736	0.00937405	3.65325e-10	0	0.00445519	5.25793e-06	0.00025655	0.811218	0.148467	1	1	1.00068	1	0.162479	0	1	0.938999	0.000487418	0	0.634571	0.00816435	1	0.000537747	0.0594219	1	0.0703969	0.031265	1	0.000937161	1	0.310669	0	1	0.0659716	4.98125e-05	1.00068	1.00068	1	0	0	0	0.000144387	0.683467
Cluster_Pyrimidine	0.653979	1.00063	0.851812	1	0.836859	0.369822	0.453826	0.10425	0.419635	0.794852	1	0.413693	0.281523	0.997175	0.719181	1	0.369573	1.00063	1	0.888721	0.425549	1	0.310447	0.219381	0.951379	0.595885	0.490102	0.583231	0.978184	0.791768	1	0.456522	1	1	1	1	1	0.786883	1	0.634236	0.593897	1.00063	1.00063	1	0.585685	0.734108	0.825862	0.942238	0.898173
Cluster_RAP1	0.287122	1.00054	0.87156	0.727388	1	0.854434	0.744904	0.487024	1	0.0881744	0.000140003	0.804715	1	0.835572	0.609621	1	1	1.00054	1	0.247465	0.179626	1	0.976041	0.565838	0.942957	0.509545	0.724351	0.527708	0.13573	0.0570222	1	0.378157	1	1	1	1	1	0.8143	1	0.849783	0.457211	1.00054	1.00054	1	0.114574	0.76726	0.818822	0.710397	0.558604
Cluster_RCS1	0.727461	1.00023	0.944339	0.418098	1	1	0.433977	0.509783	1	0.714813	1	1	1	0.556799	0.367354	1	1	1.00023	1	0.54343	0.865175	1	1	0.338318	0.804509	0.524863	0.428829	1	0.344005	0.632013	1	0.435688	1	1	1	0.0964321	1	0.917979	1	0.388444	0.811643	1.00023	1.00023	1	0.965398	0.895503	0.315641	0.952396	0.557673
Cluster_REB1	0.174008	1.00077	0.823022	0.53286	0.629294	0.392757	0.274055	0.911486	0.0845701	0.653683	0.190589	1	0.911173	0.553984	0.426415	1	1	1.00077	1	1	0.317558	1	0.49165	0.802967	0.51264	0.424061	0.565292	0.0799211	0.809935	0.725916	1	0.103422	1	1	1	1	0.73348	0.747475	1	0.930058	0.346114	1.00077	1.00077	1	0.864486	0.687042	0.23058	0.86426	0.74949
Cluster_RFX1	0.410432	1.00045	0.891764	0.661434	1	0.745785	0.0837869	1	1	0.692631	1	0.0585294	0.136959	0.721591	0.22427	1	1	1.00045	1	0.791583	0.607065	1	0.792556	1	0.806627	0.411936	0.287399	0.464793	0.730359	0.782003	1	0.0848042	1	1	1	1	1	0.842669	1	0.973136	0.823909	1.00045	1.00045	1	0.779497	0.801905	0.601414	0.746661	0.457624
Cluster_RGM1	0.837984	1.00032	0.922948	0.156218	1	0.205493	1	1	1	0.0283464	0.0399957	0.206589	1	1	0.243732	1	1	1.00032	1	0.269779	0.762923	0.137364	0.280011	0.520352	0.994209	0.0600108	0.417124	0.0628345	0.060825	0.359186	1	0.55114	1	1	1	1	1	0.887081	1	0.663729	0.635347	1.00032	1.00032	1	0.906386	0.856822	0.685631	0.160891	0.0743716
Cluster_RGT1	0.496829	1.0009	0.795202	0.338052	0.925023	0.411605	0.649941	0.11618	0.135838	0.197847	0.620429	0.875281	0.115668	0.21527	0.383123	1	1	1.0009	1	0.153689	0.490271	0.344465	0.27111	0.173081	0.923283	0.536096	0.627262	0.343941	0.338717	0.49132	1	0.898674	0.0532252	1	1	1	1	0.710036	1	0.933994	0.711295	1.0009	1.0009	1	0.774709	0.642988	0.215092	0.142737	0.0222692
Cluster_RIM101	0.117213	1.00054	0.87156	1	1	0.0886874	1	1	0.344798	0.42006	0.10764	0.804715	0.486265	0.0758557	0.841838	1	1	1.00054	1	1	0.179626	0.223793	0.195039	0.814577	0.841464	0.832416	0.506774	0.527708	0.574595	0.169438	1	0.746751	0.202983	1	1	1	0.606739	0.8143	1	0.237812	0.457211	1.00054	1.00054	1	0.386702	0.76726	0.631588	0.874517	0.558604
Cluster_RLM1	0.133211	1.00014	0.966223	1	1	0.729711	1	0.348009	1	1	1	0.13618	1	0.715585	1	1	1	1.00014	1	0.375238	0.651078	1	0.606481	0.55461	0.753775	1	0.844209	1	1	0.606324	1	1	1	1	1	1	0.208062	0.94995	1	0.41033	0.195944	1.00014	1.00014	1	0.581867	0.935926	0.629884	0.839071	1
Cluster_RME1	0.727461	1.00023	0.944339	1	1	1	1	0.509783	1	0.37261	1	1	0.509274	0.556799	0.762856	1	1	1.00023	1	1	0.865175	1	0.403399	0.740261	0.804509	0.524863	0.761282	1	1	0.98554	1	1	1	1	0.00894771	1	1	0.917979	1	0.728491	1	1.00023	1.00023	1	0.806702	0.895503	0.660719	0.752776	1
Cluster_RNAPol	0.336105	1.00149	0.685077	0.672424	0.205295	0.248719	0.137399	0.26945	0.109161	0.906662	0.797872	0.217521	0.0625061	0.741432	0.299394	0.624914	0.663097	1.00149	1	0.343597	0.342087	1	0.145784	0.374313	0.211392	0.301636	0.830891	0.873047	0.923354	0.413549	1	0.282257	0.464319	1	0.645047	1	0.923295	0.568251	1	4.85059e-05	0.867838	1.00149	1.00149	0.0442479	0.0728408	0.838262	0.992173	0.195487	0.37734
Cluster_ROX1	1	1.00005	0.988612	1	1	1	0.107575	1	1	1	1	1	1	1	1	1	1	1.00005	1	1	0.866724	1	1	1	1	1	0.461899	1	1	1	1	0.108115	1	1	1	1	1	0.983031	1	1	0.283837	1.00005	1.00005	1	0.834856	0.97817	0.587478	0.456047	1
Cluster_RPH1	0.864653	1.00063	0.851812	0.428837	0.520947	0.369822	0.796864	0.10425	1	0.794852	0.139618	0.869708	0.281523	0.336577	0.478957	1	1	1.00063	1	0.888721	0.134914	1	0.538357	0.219381	0.868889	0.595885	0.854389	1	0.686104	0.791768	1	1	1	1	1	1	0.0170108	0.786883	1	0.813145	0.805495	1.00063	1.00063	0.133406	0.585685	0.734108	0.929385	0.27381	0.0472933
Cluster_RPs	0.397427	1.00348	0.413374	0.687875	0.999954	0.870631	0.971911	0.447792	0.0208286	0.650843	4.58934e-18	0.930245	0.708616	0.669007	0.0859868	0.663021	0.921223	1.00348	1	0.442925	0.414213	1	0.30441	0.0281504	0.944066	0.0598689	0.0873061	0.853034	0.68852	0.0403656	1	0.929343	1	1	1	1	0.837187	0.267108	1	0.929677	0.866007	1.00348	1.00348	0.0438789	0.0470993	0.49648	0.993226	0.0719636	0.4965
Cluster_rRNAprocessing	0.998845	1.00117	0.742341	0.762221	0.841581	0.60374	0.304439	0.460545	0.753152	0.607344	0.716204	0.884284	0.459447	0.14169	0.180579	1	0.205566	1.00117	0.0162645	0.749422	0.536987	1	0.732077	0.770465	0.981103	0.493195	0.421768	1	0.966107	0.559562	1	0.307732	1	1	1	0.0953115	0.125562	0.640675	1	0.0546596	0.176658	1.00117	1.00117	0.233551	0.566765	0.563157	0.624915	0.553507	0.564491
Cluster_RTG1	0.0953161	1.00081	0.813643	1	0.902841	0.656386	0.304773	1	0.00665425	0.859738	0.0505516	0.944153	1	0.248872	0.994386	1	0.44746	1.00081	1	1	0.562618	1	0.343496	0.948768	0.44745	0.931423	0.99079	1	0.655586	0.284589	1	0.122142	1	0.0128889	1	1	0.394279	0.734782	1	0.225506	0.0428128	1.00081	1.00081	1	0.176909	0.672033	0.699638	0.901613	0.947001
Cluster_RTG3	0.0866703	1.00036	0.912435	1	0.645104	0.30094	1	0.680416	1	0.922633	0.321165	0.27653	0.679885	0.277335	0.633158	1	1	1.00036	1	0.327328	0.710206	1	0.364673	0.597914	0.211652	0.696001	0.799722	1	0.887571	0.258466	1	0.599684	0.140358	1	1	0.149778	0.0175855	0.872024	1	0.0793293	0.407052	1.00036	1.00036	1	0.235931	0.838112	0.289738	0.94096	0.728889
Cluster_RTS2	0.226688	1.00018	0	1	0.0747931	0	1	1	1	0.577932	0.0125622	1	0.0878652	1	1	1	1	1.00018	1	1	0	1	0.291014	1	0.20943	1	0.628301	1	1	0.106553	1	1	1	1	1	1	1	0	1	0.0374454	1	1.00018	1.00018	1	0	0	0.806096	0.618867	1
Cluster_RTS2	0.226688	1.00018	0	1	0.0747931	0	1	1	1	0.577932	0.0125622	1	0.0878652	1	1	1	1	1.00018	1	1	0	1	0.291014	1	0.20943	1	0.628301	1	1	0.106553	1	1	1	1	1	1	1	0	1	0.0374454	1	1.00018	1.00018	1	0	0	0.806096	0.618867	1
Cluster_SFL1	0.875085	1.00036	0.912435	0.579532	1	0.580357	0.209687	0.288512	1	0.746331	0.321165	0.878657	0.679885	0.965032	0.321639	1	0.231717	1.00036	1	0.714785	0.318391	1	0.674288	0.597914	0.983205	0.305622	0.550718	0.393505	0.604969	0.258466	1	1	1	1	1	0.149778	1	0.872024	1	0.499484	0.407052	1.00036	1.00036	1	0.60943	0.987795	0.989618	0.537144	0.344453
Cluster_SFP1	0.287122	1.00054	0.87156	0.35307	1	0.220261	0.744904	0.487024	1	0.835065	0.0168069	0.295438	0.818913	0.394422	0.609621	1	1	1.00054	1	0.247465	0.791803	1	0.6607	0.565838	0.200524	1	0.288879	1	0.820193	0.0570222	1	0.378157	1	1	1	1	0.606739	0.8143	1	0.444603	0.457211	1.00054	1.00054	0.115493	0.878104	0.76726	0.199594	0.961487	0.858864
Cluster_SIG1	0.1561	1.00059	0.86163	0.75538	0.814294	0.0488382	0.415422	0.244104	0.382707	0.728413	1	1	0.0209686	0.4759	0.416012	1	1	1.00059	1	0.869819	0.46706	1	0.105342	0.172825	0.350074	1	0.202616	1	0.854173	0.277879	1	1	1	1	0.334917	1	0.636174	0.800475	1	0.32878	0.919857	1.00059	1.00059	1	0.34175	0.968361	0.319092	0.373039	0.603809
Cluster_SIP4	0.447456	1.00086	0.80437	0.872318	0.690288	0.857165	0.885064	0.739559	0.58452	0.895664	1	0.0522663	0.471062	0.490515	0.888901	1	1	1.00086	1	0.949221	0.52587	1	0.398303	0.861461	0.386385	0.760603	0.936339	0.104274	0.48954	0.224834	1	0.886379	1	1	0.449078	1	0.421152	0.722303	1	0.650775	0.278437	1.00086	1.00086	1	0.614084	0.65735	0.782031	0.348579	0.561256
Cluster_SKN7	0.600354	1.00059	0.86163	0.391488	0.814294	0.73041	0.415422	0.0210837	0.382707	0.728413	1	0.3546	1	0.701975	0.976303	1	1	1.00059	1	1	0.916415	1	0.47324	0.0631047	0.782603	0.855601	0.797521	0.556337	0.633304	0.859796	1	0.15895	1	1	0.334917	1	0.636174	0.800475	1	0.968381	0.0471722	1.00059	1.00059	1	0.34175	0.968361	0.146484	0.190633	0.119097
Cluster_SKO1	0.226688	1.00018	0.955219	0.0548611	0.404239	0.82525	0.365733	1	1	0.895349	1	0.0411016	0.434182	0.119269	0.0508097	1	1	1.00018	1	1	0.564293	1	0.060988	1	0.20943	0.448607	0.257611	0.221204	1	0.42637	1	1	1	1	1	1	1	0.933828	1	0.901629	1	1.00018	1.00018	0.0400756	0.485762	0.915492	0.119092	0.618867	1
Cluster_SMP1	0.269811	1.00036	0.912435	0.579532	0.645104	0.580357	1	0.680416	1	0.922633	1	0.58576	0.679885	0.965032	0.633158	1	1	1.00036	1	0.714785	0.921074	1	0.916868	0.884339	0.761239	0.696001	0.28353	0.393505	0.887571	0.778921	1	0.0465832	1	1	1	1	1	0.872024	1	0.762276	0.930836	1.00036	1.00036	1	0.868031	0.838112	0.989618	0.537144	0.728889
Cluster_SOK2	0.415438	1.00027	0.933583	1	1	0.121149	0.49488	0.574934	1	1	1	0.794388	0.574404	0.919125	0.822174	1	1	1.00027	1	0.609699	0.815055	1	0.197497	0.801652	0.370863	1	0.582394	1	1	0.778926	1	1	1	1	0.171556	1	1	0.902398	1	0.538045	0.226334	1.00027	1.00027	1	0.740454	0.87595	0.803072	0.843824	0.624265
Cluster_sphingolipids	0.0825235	1.00023	0.944339	1	0.4766	0.578163	0.433977	1	1	0.37261	1	0.732358	1	0.87701	0.367354	1	1	1.00023	1	0.54343	0.489073	1	0.403399	0.740261	0.141669	1	0.428829	1	0.744821	0.289275	1	0.0106669	1	1	1	1	1	0.917979	1	0.944914	1	1.00023	1.00023	1	0.996776	0.895503	0.988061	0.418005	0.557673
Cluster_SRD1	0.213354	1.00081	0.813643	1	0.902841	0.0634659	0.120464	0.923256	0.554462	0.359495	1	0.944153	0.922968	0.619219	0.282763	1	0.44746	1.00081	1	0.940593	0.0761012	1	0.00896439	0.834431	0.803321	0.0292748	0.647339	1	0.437386	0.463884	1	0.30755	1	1	1	1	0.753433	0.734782	1	0.574801	0.610884	1.00081	1.00081	1	0.409325	0.672033	0.928461	0.269678	0.281912
Cluster_STB1	0.405449	1.00009	0.977354	1	1	0.581949	1	0.248093	1	0.185924	1	0.409745	1	1	0.437627	1	1	1.00009	1	1	0.751205	1	1	0.416779	0.457655	1	0.213339	1	0.420897	1	1	1	1	1	1	1	1	0.966349	1	1	1	1.00009	1.00009	1	0.696979	0.956815	0.829837	1	1
Cluster_STE12	0.50116	1.00032	0.922948	1	0.596031	0.475576	1	0.631428	1	0.129611	1	0.508452	1	0.450131	0.555278	1	1	1.00032	1	0.0678371	0.367368	1	0.596884	0.848536	0.59332	1	0.706345	1	0.221087	0.359186	1	1	1	1	1	1	0.419782	0.887081	1	0.887709	0.903412	1.00032	1.00032	1	0.67408	0.856822	0.142823	0.903251	1
Cluster_Sterols	0.63247	1.00104	0.768319	0.205348	0.303071	0.427591	0.92713	0.829743	0.689559	0.00947678	1	0.142177	0.962222	0.93615	0.531931	1	0.170129	1.00104	1	0.668971	0.924252	1	0.134522	0.828118	0.195547	0.847126	0.355627	0.762638	0.0304367	0.974307	1	0.459925	0.35271	1	1	1	0.832915	0.674467	1	0.433257	0.179136	1.00104	1.00104	1	0.672474	0.601753	0.669228	0.334606	0.258242
Cluster_STP1	0.1561	1.00059	0.86163	0.391488	0.203414	0.135178	1	1	0.382707	0.992932	0.123376	0.609623	0.842954	0.117048	1	1	1	1.00059	1	0.582366	0.916415	0.0291561	0.105342	0.969975	0.582529	1	0.920614	0.556337	0.971327	0.489441	1	0.774146	1	1	0.334917	1	0.253522	0.800475	1	0.15984	0.297948	1.00059	1.00059	1	0.34175	0.750502	0.537298	0.590625	1
Cluster_STP2	0.903691	1.00041	0.902041	0.622698	0.300195	0.883136	1	0.722895	1	0.822364	1	0.348181	0.339951	0.644721	0.165831	1	1	1.00041	1	1	0.657986	1	0.939088	0.91168	0.869873	0.11669	0.66574	1	0.914452	0.670968	1	0.253317	1	1	1	1	1	0.857221	1	0.354962	0.773729	1.00041	1.00041	1	0.547744	0.984533	0.208919	0.652522	0.40232
Cluster_SUM1	0.646233	1.00041	0.902041	0.056511	1	0.177503	0.641029	0.106253	1	0.822364	0.353259	0.906784	0.339951	0.977008	0.925027	1	1	1.00041	1	1	0.89298	0.173032	0.739114	0.36098	0.869873	0.738051	0.996223	1	0.672525	0.411922	1	1	1	1	1	1	1	0.990445	1	0.354962	0.0191363	1.00041	1.00041	1	0.547744	0.984533	0.886074	0.652522	0.40232
Cluster_SWI4	0.742402	1.00095	0.786139	0.8972	0.742756	0.305707	0.676578	0.015439	0.15518	0.418719	1	0.356152	1	0.615424	0.981048	1	1	1.00095	1	0.830511	0.695969	1	0.697808	0.0998588	0.983479	0.956136	0.832073	1	0.218564	0.134217	1	0.4001	1	1	1	1	0.472957	0.697976	1	0.623822	0.223492	1.00095	1.00095	0.193306	0.534485	0.923971	0.648479	0.965552	0.632091
Cluster_SWI5	0.287122	1.00054	0.87156	1	1	0.854434	0.3757	0.487024	1	0.42006	1	0.295438	0.818913	0.632413	0.609621	1	1	1.00054	1	0.0834862	0.791803	1	0.195039	0.814577	0.659481	0.224546	0.724351	0.527708	0.317437	0.587112	1	1	1	1	1	1	0.224964	0.8143	1	0.444603	0.0938474	1.00054	1.00054	1	0.386702	0.76726	0.0708764	0.00882351	0.0242205
Cluster_SWI6	0.705184	1.00045	0.891764	0.661434	1	0.495471	0.679661	0.391387	0.267086	0.446717	1	0.712309	1	0.465356	0.756216	1	1	1.00045	1	1	0.861669	1	0.955369	0.19301	0.586134	0.411936	0.526482	1	0.198987	0.559934	1	0.295445	1	1	0.269265	1	0.540538	0.842669	1	0.469406	0.573013	1.00045	1.00045	0.0972103	0.932283	0.801905	0.601414	0.746661	0.457624
Cluster_TFs	1	1.00023	0.944339	1	1	0.240487	0.433977	1	1	0.37261	1	0.732358	0.509274	0.556799	0.367354	1	1	1.00023	1	1	0.865175	1	1	0.0895794	0.480473	0.143583	0.143465	1	0.344005	0.889122	1	0.435688	1	1	1	1	0.322133	0.917979	1	0.944914	1	1.00023	1.00023	1	0.806702	0.895503	0.660719	0.418005	0.165724
Cluster_THI2	0.0866703	1.00036	0.912435	1	1	0.969475	0.59774	1	0.18933	0.225626	1	0.27653	0.287942	0.553808	1	1	1	1.00036	1	1	0.710206	1	0.364673	1	0.492568	1	0.799722	0.393505	0.604969	0.527054	1	0.599684	1	1	1	1	0.115853	0.872024	1	0.499484	0.711446	1.00036	1.00036	1	0.60943	0.838112	0.0938518	0.94096	0.728889
Cluster_Thiamine	1	1.00014	0.966223	1	1	0.729711	1	0.348009	1	0.815994	0.135194	0.546528	0.347602	0.715585	0.156326	1	1	1.00014	1	0.375238	0.951458	1	0.176001	0.141117	1	0.360117	0.442956	1	1	0.606324	1	1	1	1	1	0.0590259	1	0.94995	1	0.82434	0.632707	1.00014	1.00014	1	0.927203	0.935926	0.629884	1	1
Cluster_tRNAprocessing	0.0719659	1.00077	0.823022	0.25048	0.629294	0.774192	0.101959	0.0183381	0.00484411	0.46253	0.0436133	1	0.180243	0.355597	0.426415	1	0.428939	1.00077	1	0.729774	0.317558	1	0.49165	0.00196188	0.70536	0.424061	0.742906	0.27548	0.607097	0.191667	1	1	1	1	0.413383	1	0.73348	0.747475	1	0.832947	0.755133	1.00077	1.00077	1	0.864486	0.687042	0.406084	0.197163	0.00841344
Cluster_tRNAsynth	1	1.0009	0.795202	1	0.717547	0.764638	0.897439	0.0115972	0.613048	0.830966	1	0.508832	0.269684	0.37091	0.383123	1	0.482722	1.0009	1	0.571081	0.490271	0.0645647	0.452814	0.0290421	0.0719347	0.785548	0.627262	0.713637	0.995769	0.0799626	0.00896754	0.163402	1	1	1	0.333526	0.0576742	0.710036	1	0.220904	0.861882	1.0009	1.0009	0.185009	0.133969	0.930234	0.103682	0.765212	0.354763
Cluster_Tryptophan	0.50116	1.00032	0.922948	1	1	0.475576	1	0.0541915	1	0.878558	1	1	0.054003	0.187395	0.866656	1	0.205977	1.00032	1	0.666353	0.762923	1	0.886546	0.215677	0.59332	0.647204	0.417124	1	1	0.124232	1	0.170145	1	1	1	1	0.419782	0.887081	1	0.887709	0.635347	1.00032	1.00032	1	0.282618	0.856822	0.891153	0.695256	0.680835
Cluster_UGA3	0.0558573	1.00045	0.891764	0.661434	0.347317	0.917474	0.29334	0.391387	1	0.96961	1	0.928392	0.75923	0.465356	0.756216	1	1	1.00045	1	0.167239	0.966038	1	0.792556	0.723769	0.806627	0.774286	0.75858	1	0.934907	0.313248	1	1	0.172261	1	1	0.183584	0.168872	0.842669	1	0.0907222	0.823909	1.00045	1.00045	1	0.932283	0.980943	0.601414	0.907035	0.804386
Cluster_USV1	0.646233	1.00041	0.902041	0.234207	1	0.980267	0.25143	1	0.00856372	0.138235	1	0.348181	0.339951	0.159026	0.699905	1	1	1.00041	1	0.756189	0.89298	0.173032	0.199221	1	0.674331	0.738051	0.866713	0.0994464	0.672525	0.411922	1	1	1	1	0.245973	1	0.0249305	0.857221	1	0.354962	0.493454	1.00041	1.00041	1	0.196954	0.819809	0.451375	0.17529	0.141919
Cluster_Vacuole	0.777426	1.0019	0.617872	0.81955	0.243312	0.00772793	0.47697	0.491933	0.934397	0.926328	0.59666	0.155272	0.826404	0.352259	0.488495	1	0.749667	1.0019	1	0.748915	0.324875	0.588227	0.210373	0.405393	0.944977	0.533026	0.815183	0.731601	0.904545	0.862264	1	0.679485	0.0437069	1	0.73247	1	0.385692	0.487004	1	0.263556	0.940182	1.0019	1.0019	1	0.856395	0.395388	0.904066	0.149775	0.0900012
Cluster_YAP1	0.230486	1.0005	0.881605	0.0951862	0.759373	0.583944	0.714137	0.440334	0.306154	0.552759	0.412971	0.762391	1	0.311833	0.957848	1	0.304046	1.0005	1	0.489005	0.207263	1	0.836069	0.50169	0.255792	1	0.944222	1	0.950472	0.0851261	1	1	1	1	0.291838	1	1	0.828363	1	0.789942	0.383086	1.0005	1.0005	0.106398	0.43606	0.784392	0.992464	0.618649	0.509825
Cluster_YAP5	0.727461	1.00023	0.944339	0.00920352	1	0.240487	1	1	1	0.37261	1	0.0851543	1	1	0.367354	1	1	1.00023	1	0.54343	0.865175	0.100162	0.122437	1	1	0.143583	0.428829	0.268395	0.0922387	0.0608722	1	0.435688	1	1	1	1	1	0.917979	1	0.388444	0.142341	1.00023	1.00023	1	0.965398	0.895503	0.315641	0.418005	0.165724
Cluster_YAP6	0.101007	1.00162	0.661904	0.158514	0.829859	0.659739	0.344601	0.531051	0.149339	0.251666	0.51263	0.313774	0.529776	0.73544	0.564226	0.656929	1	1.00162	1	0.141222	0.466085	0.0388559	0.0752731	0.487135	0.626695	0.752797	0.917452	0.65009	0.224629	0.849461	1	0.555595	0.493895	0.0256219	1	1	0.939276	0.539768	1	0.929142	0.114146	1.00162	1.00162	1	0.616411	0.45148	0.994916	0.04455	0.293041
Cluster_YFL044C
Cluster_YJL206C
Cluster_ZAP1	0.646233	1.00041	0.902041	0.234207	0.688217	0.399691	0.641029	1	0.227983	0.334864	1	0.133228	0.722377	0.644721	0.925027	1	1	1.00041	1	1	0.99669	1	0.199221	0.91168	0.157356	0.738051	0.996223	0.0994464	0.368526	0.670968	1	0.64298	1	1	1	1	0.141831	0.857221	1	0.835863	0.493454	1.00041	1.00041	1	0.196954	0.819809	0.706765	0.392923	0.40232
Cluster_ZMS1	0.705184	1.00045	0.891764	0.274074	0.347317	0.745785	1	0.759729	0.267086	0.0205318	1	0.183027	0.75923	1	0.0781729	0.0329143	0.280725	1.00045	1	0.791583	0.861669	1	0.265523	0.723769	0.806627	0.15027	0.0325587	1	0.441186	0.559934	1	1	1	1	1	0.183584	0.540538	0.842669	1	0.00372231	0.573013	1.00045	1.00045	1	0.779497	0.801905	0.601414	0.511313	0.457624
Node 1	0.0825235	1.00023	0.944339	0.418098	1	0.240487	0.0927578	0.509783	0.0826445	0.37261	1	1	1	0.87701	0.367354	1	1	1.00023	1	1	0.489073	1	0.788696	0.0895794	0.480473	0.143583	0.0210138	1	0.344005	0.889122	1	0.435688	1	1	1	1	0.322133	0.917979	1	0.388444	1	1.00023	1.00023	1	0.405527	0.895503	0.315641	1	1
Node 10	1	1.00036	0.912435	0.0407146	1	0.30094	0.59774	1	1	0.225626	1	0.019731	0.287942	0.097454	1	0.21147	0.231717	1.00036	1	1	0.921074	0.155386	0.364673	0.287669	0.211652	1	1	0.0804899	0.604969	0.778921	1	0.211332	1	1	1	1	1	0.872024	1	0.241451	0.711446	1.00036	1.00036	1	0.60943	0.838112	0.806381	0.537144	0.344453
Node 11	0.228924	1.00005	0.988612	1	1	1	1	1	1	0.431201	1	0.231714	1	1	1	1	1	1.00005	1	0.145114	0.866724	1	1	1	0.676509	1	1	1	0.239006	1	1	1	1	1	1	1	1	0.983031	1	1	0.283837	1.00005	1.00005	1	1	0.97817	0.587478	0.456047	1
Node 12	0.133211	1.00014	0.966223	1	1	0.729711	0.0322173	1	0.0284366	0.397449	1	0.546528	1	0.715585	0.156326	1	1	1.00014	1	1	0.651078	1	0.606481	0.55461	0.309594	1	0.0985307	1	1	0.606324	1	0.290555	1	1	1	1	0.208062	0.94995	1	0.82434	0.632707	1.00014	1.00014	1	0.927203	0.935926	0.629884	0.839071	1
Node 13	0.789866	1.00027	0.933583	0.477829	1	0.92696	0.129457	0.574934	0.115868	0.966152	1	1	0.0341811	0.919125	1	1	1	1.00027	1	1	0.423876	1	0.845166	0.148349	0.699692	1	1	1	1	0.0347743	1	1	1	1	1	0.114575	0.0685279	0.902398	1	0.823714	0.544269	1.00027	1.00027	1	0.991598	0.87595	0.518366	0.843824	0.624265
Node 14	0.927264	1.00077	0.823022	0.0890427	0.142701	0.392757	0.855657	0.911486	0.522892	0.993731	0.561041	0.930708	0.679953	0.885245	0.426415	0.0870293	1	1.00077	1	0.9305	0.0878137	1	0.704902	0.596958	0.149092	0.424061	0.565292	0.654529	0.990392	0.191667	1	0.857135	1	1	1	0.044826	0.73348	0.747475	1	0.491903	0.755133	1.00077	1.00077	1	0.695014	0.687042	0.986016	0.35619	0.74949
Node 15	0.942753	1.0005	0.881605	0.313827	0.140309	0.154474	1	1	0.306154	0.772558	0.0925011	0.944992	1	0.933103	0.803135	0.0394618	0.304046	1.0005	1	1	0.207263	1	1	0.50169	0.500893	0.80551	0.988579	1	0.950472	0.454192	1	0.337195	1	1	1	1	0.574925	0.828363	1	0.156612	0.0612657	1.0005	1.0005	1	0.976422	0.784392	0.725205	0.18455	0.509825
Node 16	0.405449	1.00009	0.977354	1	1	0.581949	1	1	1	0.676479	1	1	1	1	0.0625309	0.0576591	1	1.00009	1	1	0.751205	1	0.0713778	1	0.895363	0.0191139	0.213339	1	1	1	1	1	1	1	1	1	1	0.966349	1	0.686336	0.487119	1.00009	1.00009	1	0.696979	0.956815	0.34512	0.704126	0.278382
Node 17	1	1.00009	0.977354	0.194721	1	0.581949	1	1	1	0.676479	1	0.409745	1	0.117194	1	1	1	1.00009	1	0.269176	0.751205	1	0.462988	1	0.457655	1	1	1	0.420897	0.816282	1	1	1	1	1	1	1	0.966349	1	0.19353	0.487119	1.00009	1.00009	1	0.696979	0.956815	0.34512	0.207968	0.278382
Node 18
Node 19	0.228924	1.00005	0.988612	1	1	0.353423	1	1	1	0.431201	1	0.231714	1	0.34235	1	1	1	1.00005	1	1	0.866724	1	0.267183	1	0.676509	1	1	1	0.239006	1	1	1	1	1	1	1	1	0.983031	1	1	1	1.00005	1.00005	1	0.834856	0.97817	0.587478	0.456047	0.150515
Node 2	0.80661	1.00104	0.768319	1	0.13846	0.999405	0.92713	0.365866	0.689559	0.251225	1	0.0247938	0.604996	0.383653	0.346557	1	0.170129	1.00104	1	0.105049	0.63189	0.384723	0.605897	0.663442	0.521229	0.204211	0.812358	0.410187	0.162612	0.609826	1	0.727558	1	1	1	1	1	0.674467	1	0.864995	0.317287	1.00104	1.00104	0.209651	0.243064	0.601753	0.507035	0.895825	0.694559
Node 2_fuzzy0.06	0.968613	1.00153	0.677264	0.877087	0.0470982	0.998081	0.504921	0.0730997	0.870454	0.51898	1	0.0747693	0.847377	0.512478	0.336344	1	0.30226	1.00153	1	0.109491	0.841357	0.512344	0.424478	0.269412	0.435931	0.181572	0.775227	0.618855	0.282134	0.74914	1	0.895493	1	1	0.28283	1	1	0.558594	1	0.884906	0.364147	1.00153	1.00153	0.293825	0.164073	0.47189	0.569425	0.849942	0.595768
Node 20
Node 21
Node 22	1	1.00005	0.988612	1	1	1	1	0.132871	1	1	1	1	1	0.34235	1	1	1	1.00005	1	1	0.866724	1	0.267183	0.236306	0.676509	1	1	1	1	1	1	1	1	1	1	1	1	0.983031	1	1	0.283837	1.00005	1.00005	1	1	0.97817	0.587478	0.456047	1
Node 23
Node 24
Node 25	0.228924	1.00005	0.988612	1	0.121439	1	1	1	1	1	1	0.231714	1	1	0.250079	1	1	1.00005	1	1	0.866724	1	1	0.236306	1	1	0.461899	0.0605842	1	1	1	1	1	1	1	1	1	0.983031	1	1	0.283837	1.00005	1.00005	1	0.834856	0.97817	0.587478	0.456047	1
Node 26
Node 27	0.405449	1.00009	0.977354	1	1	1	0.0115681	1	1	0.676479	1	1	1	1	1	1	1	1.00009	1	1	0.751205	1	1	1	0.895363	1	0.710458	1	1	0.816282	1	0.204546	1	1	1	1	1	0.966349	1	0.686336	0.0805541	1.00009	1.00009	1	0.972734	0.956815	0.34512	0.704126	1
Node 28	1	1.00009	0.977354	1	1	0.124898	1	1	1	1	1	0.409745	1	1	0.437627	1	0.0637664	1.00009	1	1	0.751205	1	1	1	0.895363	1	0.213339	0.117501	1	0.326446	1	0.204546	1	1	1	1	1	0.966349	1	0.686336	0.487119	1.00009	1.00009	1	0.696979	0.956815	1	0.704126	0.278382
Node 29
Node 3	0.322798	1.00023	0.944339	1	1	0.0559331	1	0.134123	1	0.113203	1	0.32866	1	0.556799	0.367354	1	1	1.00023	1	0.54343	0.489073	1	0.403399	0.338318	0.804509	0.143583	0.761282	1	0.744821	0.98554	1	1	1	1	1	1	1	0.917979	1	0.121348	1	1.00023	1.00023	1	0.806702	0.895503	0.903014	0.752776	1
Node 30	1	1.00009	0.977354	1	1	1	1	1	1	0.185924	0.0922906	1	1	1	1	1	1	1.00009	1	1	0.751205	1	1	1	0.457655	1	1	1	0.420897	0.816282	1	1	1	1	1	1	1	0.966349	1	1	1	1.00009	1.00009	1	0.972734	0.956815	0.829837	0.207968	1
Node 31	1	1.00072	0.83251	0.823265	0.306465	0.0709566	1	0.359446	0.489847	0.208711	1	0.526972	0.646644	0.688476	0.370077	1	0.409798	1.00072	1	0.416212	0.63867	0.286671	0.654725	0.155099	0.069393	0.670289	0.669771	0.632232	0.77414	0.797322	1	0.839803	1	1	1	1	0.711913	0.760388	1	0.602741	0.964893	1.00072	1.00072	1	0.963765	0.953366	0.142392	0.65237	0.926536
Node 32	0.0953161	1.00081	0.813643	0.564536	0.376501	0.146062	0.871196	0.711395	0.554462	0.722872	0.208094	0.628405	0.922968	0.911685	0.481666	1	1	1.00081	1	0.940593	0.286925	1	0.343496	0.426541	0.258703	0.462651	0.462734	1	0.951323	0.145206	1	0.872593	1	1	1	1	1	0.734782	1	0.110463	0.796348	1.00081	1.00081	1	0.93723	0.672033	0.973678	0.989517	0.777817
Node 33	1	1.00005	0.988612	1	1	1	0.107575	1	1	1	1	0.231714	1	0.34235	1	1	1	1.00005	1	1	1	1	1	1	0.676509	1	1	1	1	0.571364	1	0.108115	1	1	1	1	0.0748076	0.983031	1	0.439933	1	1.00005	1.00005	1	0.834856	0.97817	1	1	1
Node 34	1	1.00014	0.966223	0.0294236	1	0.729711	1	0.348009	1	0.080161	1	0.546528	1	0.715585	0.578277	1	1	1.00014	1	0.375238	0.651078	1	0.606481	0.55461	0.309594	0.360117	0.844209	0.170971	0.559318	1	1	1	1	1	1	1	1	0.94995	1	0.41033	0.632707	1.00014	1.00014	1	0.927203	0.935926	0.629884	0.434238	1
Node 35	1	1.00005	0.988612	1	1	1	0.107575	1	1	1	1	0.231714	1	0.34235	1	1	1	1.00005	1	1	0.866724	1	0.267183	1	1	1	1	1	1	1	1	1	1	1	1	1	1	0.983031	1	0.439933	1	1.00005	1.00005	1	0.834856	0.97817	0.587478	1	1
Node 36	0.599173	1.00285	0.485511	0.898815	0.792711	0.965778	0.135107	0.992955	0.890773	0.662413	0.577392	0.941692	0.609225	0.606693	0.942007	1	0.610091	1.00285	1	0.711997	0.983315	0.144599	0.416291	0.756606	0.14722	0.981007	0.743939	0.0856967	0.231258	0.873866	1	0.0735186	1	1	1	1	0.8597	0.339684	1	0.238928	0.643883	1.00285	1.00285	0.475362	0.266329	0.841326	0.186087	0.908121	0.232002
Node 37	1	1.00009	0.977354	1	1	1	0.203582	1	1	1	1	0.409745	1	0.567507	0.437627	1	1	1.00009	1	1	0.751205	1	0.462988	1	0.895363	1	0.213339	1	1	1	1	1	1	1	1	1	1	0.966349	1	0.686336	0.0805541	1.00009	1.00009	1	0.696979	0.956815	0.829837	0.704126	1
Node 38	1	1.00005	0.988612	1	0.121439	1	1	1	1	1	1	1	1	1	1	1	1	1.00005	1	0.145114	0.866724	1	1	1	1	1	1	1	1	0.571364	1	0.108115	1	1	0.0308773	1	1	0.983031	1	0.439933	0.283837	1.00005	1.00005	1	0.834856	0.97817	0.587478	1	1
Node 39	0.186315	1.00095	0.786139	0.650072	0.742756	0.476773	1	0.788864	1	0.751236	0.261326	0.0359659	0.788194	0.433904	0.25657	1	0.4995	1.00095	1	0.0724922	0.455988	1	0.506078	0.375394	0.279751	0.0596375	0.53249	1	0.587638	0.747173	1	0.909638	0.327747	1	1	1	1	0.697976	1	0.450919	0.111729	1.00095	1.00095	1	0.534485	0.923971	0.99497	0.0151583	0.199361
Node 4
Node 40	1	1.00009	0.999871	1	1	1	1	1	0.0101613	1	1	1	1	1	1	1	1	1.00009	1	1	0.751205	1	0.462988	0.416779	0.895363	1	0.710458	1	1	0.816282	1	1	1	1	1	1	1	0.966349	1	1	0.487119	1.00009	1.00009	1	1	0.956815	0.829837	1	1
Node 41
Node 42	1	1.00005	0.988612	1	1	1	1	0.132871	1	1	1	0.231714	0.132691	1	1	1	1	1.00005	1	1	1	1	1	0.236306	0.676509	1	1	1	1	1	1	1	1	1	1	1	1	0.983031	1	0.439933	1	1.00005	1.00005	1	1	0.97817	0.587478	0.456047	1
Node 43	1	1.00009	0.977354	1	1	0.581949	1	0.248093	1	1	1	0.409745	0.0176018	1	1	1	1	1.00009	1	1	0.982243	1	1	0.416779	0.457655	1	1	1	1	0.816282	1	1	1	1	1	1	1	0.966349	1	0.686336	1	1.00009	1.00009	1	0.972734	0.956815	0.829837	0.704126	1
Node 44	0.921937	1.00181	0.632215	0.598372	0.879459	0.701745	0.433411	0.153484	0.0435167	0.465069	0.0390778	0.851516	0.976131	0.765073	0.904167	0.327552	1	1.00181	1	0.851751	0.554064	1	0.253382	0.338158	0.88447	0.483139	0.733657	0.918091	0.353259	0.0669249	1	0.822153	1	0.0284305	0.715118	1	0.350845	0.503994	1	0.97586	0.916168	1.00181	1.00181	1	0.888105	0.413267	0.832665	0.343483	0.739811
Node 45
Node 46	0.228924	1.00005	0.988612	1	1	1	1	1	1	1	1	1	1	0.34235	1	1	1	1.00005	1	1	0.866724	1	0.267183	1	0.676509	1	1	1	1	0.571364	1	1	1	1	1	1	1	0.983031	1	1	1	1.00005	1.00005	1	0.834856	0.97817	0.587478	0.456047	1
Node 47	1	1.00005	0.988612	0.102624	1	1	1	1	1	0.431201	1	1	1	1	1	1	1	1.00005	1	0.145114	1	1	1	1	1	1	1	0.0605842	0.239006	1	1	1	1	1	1	1	1	0.983031	1	0.439933	1	1.00005	1.00005	1	0.834856	1	0.587478	0.456047	1
Node 48	1	1.00005	0.988612	1	1	1	1	1	1	1	1	1	0.132691	0.34235	1	1	1	1.00005	1	0.145114	0.866724	1	1	0.236306	0.676509	1	0.461899	1	1	0.571364	1	1	1	1	1	1	1	0.983031	1	0.439933	0.283837	1.00005	1.00005	1	0.834856	0.97817	1	0.456047	0.150515
Node 49	1	1.00005	0.988612	1	1	1	0.107575	1	1	1	1	1	0.132691	1	0.250079	1	1	1.00005	1	1	0.866724	1	1	1	1	0.138272	0.461899	1	1	0.571364	1	1	1	1	1	1	0.0748076	0.983031	1	0.439933	1	1.00005	1.00005	1	0.834856	0.97817	0.587478	1	1
Node 5	0.541568	1.00014	0.966223	0.277369	0.321877	0.729711	1	1	0	0.815994	1	0.13618	1	1	0.578277	1	1	1.00014	1	1	0.951458	1	0.606481	0.55461	0.753775	1	0.844209	1	0.559318	0.921262	1	1	1	1	1	1	1	0.94995	1	0.41033	1	1.00014	1.00014	1	0.581867	0.935926	0.629884	0.094833	0.0611327
Node 50
Node 51	1	1.00005	0.988612	1	1	0.353423	1	0.132871	1	1	1	1	1	1	1	1	1	1.00005	1	1	0.866724	1	1	0.236306	0.676509	1	0.461899	1	1	1	1	0.108115	1	1	1	1	1	0.983031	1	1	1	1.00005	1.00005	1	1	0.97817	0.587478	1	1
Node 52	1	1.00005	0.988612	1	0.121439	1	1	1	1	0.431201	1	0.231714	1	0.34235	1	1	1	1.00005	1	1	1	1	1	1	0.676509	1	1	1	1	1	1	1	1	1	1	1	1	0.983031	1	0.439933	0.283837	1.00005	1.00005	1	0.834856	0.97817	1	0.456047	1
Node 53
Node 54	1	1.00005	0.988612	1	0.121439	0.353423	1	1	1	0.431201	0.0472611	1	1	0.34235	1	1	1	1.00005	1	1	0.866724	1	0.267183	1	0.676509	1	1	1	1	0.571364	1	1	1	1	1	1	1	0.983031	1	1	0.283837	1.00005	1.00005	1	1	0.97817	0.587478	0.456047	1
Node 55	0.133211	1.00014	0.966223	1	1	0.286424	1	1	0.0284366	0.815994	1	0.546528	1	0.715585	0.578277	1	1	1.00014	1	0.375238	0.951458	1	0.606481	1	0.753775	0.360117	0.844209	1	0.559318	1	1	0.0325291	1	1	1	1	1	0.94995	1	0.82434	1	1.00014	1.00014	1	0.581867	0.935926	0.929813	0.434238	0.387006
Node 56	0.133211	1.00014	0.966223	1	1	0.286424	1	1	0.0284366	0.815994	1	0.546528	1	0.715585	0.578277	1	1	1.00014	1	0.375238	0.951458	1	0.606481	1	0.753775	0.360117	0.844209	1	0.559318	1	1	0.0325291	1	1	1	1	1	0.94995	1	0.82434	1	1.00014	1.00014	1	0.581867	0.935926	0.929813	0.434238	0.387006
Node 57	1	1.00018	0.955219	1	0.404239	0.129755	1	0.434651	0.0530878	0.895349	1	0.231258	1	0.812968	0.683755	1	0.123472	1.00018	1	1	0.564293	1	0.060988	0.0434122	0.897464	0.448607	0.257611	1	0.664658	0.42637	1	0.0604178	1	1	1	1	0.267313	0.933828	1	0.901629	0.736972	1.00018	1.00018	1	0.870181	0.915492	0.971052	1	1
Node 58	1	1.00014	0.966223	0.277369	0.321877	1	1	0.348009	1	0.815994	1	0.13618	0.0481369	1	1	1	1	1.00014	1	1	0.651078	1	0.176001	0.141117	0.309594	1	0.844209	1	1	0.921262	1	1	1	1	1	1	0.208062	0.94995	1	1	1	1.00014	1.00014	1	0.995499	0.935926	0.929813	0.434238	0.387006
Node 59	1	1.00014	0.966223	1	1	1	1	0.0482612	0.0284366	1	1	0.546528	0.347602	0.715585	0.578277	1	1	1.00014	1	1	0.651078	1	0.176001	0.141117	0.753775	1	0.442956	1	1	1	1	1	1	1	1	1	0.208062	0.94995	1	0.82434	0.632707	1.00014	1.00014	1	0.995499	0.935926	0.629884	0.839071	1
Node 6	0.789866	1.00027	0.933583	1	0.158724	0.687332	1	0.0343053	1	0.812134	1	0.794388	0.574404	0.919125	0.466265	1	1	1.00027	1	0.609699	0.423876	1	0.197497	0.148349	0.699692	0.590577	0.582394	1	0.439806	0.944219	1	1	1	1	1	1	1	0.902398	1	0.823714	0.865117	1.00027	1.00027	1	0.939199	0.87595	0.952985	0.843824	0.624265
Node 60	1	1.00009	0.977354	1	1	1	1	0.248093	1	0.676479	1	0.409745	1	0.567507	1	1	1	1.00009	1	1	0.751205	1	0.462988	0.416779	0.457655	1	0.710458	1	0.420897	0.326446	1	1	1	1	1	1	1	0.966349	1	0.686336	0.487119	1.00009	1.00009	1	0.972734	0.956815	0.34512	1	1
Node 61	0.541568	1.00014	0.966223	0.277369	1	0.286424	1	1	1	0.397449	0.135194	0.546528	0.0481369	1	0.156326	0.0852315	0.0941102	1.00014	1	1	0.651078	1	1	1	0.753775	0.360117	0.442956	1	0.144053	0.186507	1	1	1	1	1	1	1	0.94995	1	0.82434	1	1.00014	1.00014	1	0.927203	0.935926	0.929813	0.839071	0.387006
Node 62
Node 63	1	1.00005	0.988612	1	0.121439	1	0.107575	1	1	0.431201	1	0.231714	1	1	1	1	1	1.00005	1	1	0.866724	1	0.267183	1	0.676509	1	1	1	1	1	1	1	1	1	1	1	1	0.983031	1	1	1	1.00005	1.00005	1	0.834856	0.97817	0.587478	0.456047	1
Node 64	0.727461	1.00023	0.944339	1	1	0.578163	1	0.0190181	1	0.940483	1	1	0.509274	0.87701	0.367354	1	1	1.00023	1	0.54343	0.489073	1	0.403399	0.0895794	0.480473	0.143583	0.428829	0.268395	0.744821	0.289275	1	1	1	1	0.145154	1	1	0.917979	1	0.728491	0.438291	1.00023	1.00023	1	0.405527	0.995448	0.315641	0.752776	1
Node 65	0.541568	1.00014	0.966223	1	1	0.286424	1	1	1	0.080161	1	0.546528	1	0.0401144	0.578277	1	1	1.00014	1	0.375238	0.651078	1	0.176001	1	0.753775	0.360117	0.844209	0.170971	0.559318	0.186507	1	1	0.0551304	1	1	1	1	0.94995	1	0.41033	0.632707	1.00014	1.00014	1	0.581867	0.935926	0.202737	1	1
Node 66	1	1.00005	0.988612	1	1	0.353423	1	1	1	0.431201	1	1	1	1	1	1	1	1.00005	1	1	1	1	0.267183	1	1	1	1	1	1	1	1	1	1	1	1	1	1	0.983031	1	0.439933	0.283837	1.00005	1.00005	1	0.834856	0.97817	0.587478	1	1
Node 67	0.709239	1.00113	0.750901	0.480698	1	0.83566	0.766918	0.663852	0.733314	0.136121	0.332265	0.354784	0.0394883	0.339178	0.622166	0.524193	1	1.00113	1	0.724516	0.334009	1	0.344376	0.559685	0.924971	1	0.505509	0.790556	0.748098	0.314606	1	0.769451	1	1	1	1	0.56761	0.933317	1	0.724869	0.878323	1.00113	1.00113	1	0.778532	0.897319	0.374995	0.638981	0.908152
Node 68	0.122328	1.00086	0.80437	0.30871	0.690288	0.531458	0.621585	0.472006	0.58452	0.7819	0.225753	0.459151	0.738833	0.490515	0.53494	1	1	1.00086	1	0.785292	0.258814	1	0.224746	0.478319	0.213102	0.263119	0.213483	1	0.994439	0.736925	1	0.886379	0.048489	1	1	1	0.421152	0.722303	1	0.470337	0.937832	1.00086	1.00086	0.176626	0.154083	0.65735	0.955032	0.70193	0.803295
Node 69	1	1.00005	0.988612	1	1	0.353423	1	1	1	1	1	0.231714	1	0.34235	1	1	1	1.00005	1	1	0.866724	1	0.267183	1	1	1	1	1	1	1	1	1	1	1	1	1	1	0.983031	1	1	1	1.00005	1.00005	1	0.834856	0.97817	1	0.456047	1
Node 7	0.0779509	1.00499	0.642958	0.0964058	0.873456	0.931676	0.758066	0.716691	0.0855734	0.874225	0.59904	0.402068	0.714832	0.218322	0.188023	0.220176	0.875661	1.00499	1	0.64405	0.859158	0.404267	0.24803	0.624851	0.0717749	0.179397	0.52263	0.906579	0.800715	0.889655	1	0.00677823	0.875615	1	0.664478	0.380176	0.724386	0.151483	1	0.12001	0.181476	1.00499	1.00499	0.308226	0.251189	0.304044	0.788802	0.861672	0.3894
Node 70
Node 71	1	1.00014	0.966223	0.277369	1	1	1	1	1	0.397449	1	0.13618	0.347602	1	1	1	1	1.00014	1	1	0.651078	1	0.606481	1	0.753775	1	1	0.170971	0.559318	0.921262	1	1	1	1	1	1	1	0.94995	1	0.41033	1	1.00014	1.00014	1	0.927203	0.935926	0.929813	0.839071	0.387006
Node 72	0.46878	1.00659	0.188978	0.82233	0.99769	0.548435	0.603691	0.563177	0.390605	0.500099	0.149111	0.948554	0.744213	0.369024	0.205881	0.616486	0.852923	1.00659	1	0.90907	0.710267	1	0.365501	0.629573	0.475293	0.0970901	0.277526	0.657872	0.843256	0.0158162	0.063394	0.399859	0.757965	1	0.6586	0.947666	0.765245	0.0829294	1	0.941272	0.543081	1.00659	1.00659	0.774041	0.644404	0.383658	0.832077	0.408316	0.519445
Node 73	0.785556	1.01561	0.0199888	0.777682	0.999217	0.133872	0.488781	0.0175159	0.023148	0.995795	2.89534e-07	0.905324	0.0170771	0.991855	0.00249644	0.778366	0.541299	1.01561	0.193725	0.81086	0.180892	0.71412	0.000576479	0.0138531	0.84931	0.0490077	0.0145051	0.751771	0.970867	0.19413	1	0.431951	0.88147	1	0.999734	0.52308	0.0726667	0.170212	1	0.613625	0.0548367	1.01561	1.01561	0.058969	0.103712	0.0597889	0.995542	0.138371	0.799772
Node 74	1	1.00005	0.988612	1	1	0.353423	1	1	1	1	1	1	1	1	0.250079	1	1	1.00005	1	1	0.866724	1	0.267183	1	1	1	0.461899	1	1	0.571364	1	1	1	1	1	1	0.0748076	0.983031	1	0.439933	1	1.00005	1.00005	1	0.834856	0.97817	1	1	1
Node 75	0.0523982	1.00009	0.977354	1	1	0.581949	1	1	1	0.676479	1	1	0.0176018	1	0.437627	1	1	1.00009	1	1	0.982243	1	1	1	1	0.257431	0.710458	0.117501	1	0.816282	1	1	1	1	0.0608025	1	0.144022	0.966349	1	0.686336	1	1.00009	1.00009	1	0.696979	0.956815	0.829837	0.704126	1
Node 76	1	1.00009	0.977354	0.194721	1	0.124898	1	1	1	0.676479	1	0.409745	1	0.567507	0.437627	0.0576591	1	1.00009	1	1	0.751205	1	0.462988	1	0.895363	0.257431	0.213339	0.117501	1	0.326446	1	1	1	1	1	1	1	0.966349	1	0.19353	1	1.00009	1.00009	1	0.696979	0.956815	0.829837	1	1
Node 77	1	1.00005	0.988612	0.102624	1	0.353423	1	1	1	1	1	1	1	1	0.250079	1	1	1.00005	1	1	0.866724	1	1	1	0.676509	0.138272	0.461899	1	1	1	1	1	1	1	1	1	1	0.983031	1	1	1	1.00005	1.00005	1	0.834856	0.97817	0.587478	1	1
Node 78	1	1.00005	0.988612	1	1	1	1	1	1	1	1	0.231714	0.132691	0.34235	1	1	1	1.00005	1	1	0.866724	1	1	1	1	1	0.461899	1	1	0.571364	1	1	1	1	1	1	1	0.983031	1	0.439933	1	1.00005	1.00005	1	0.834856	0.97817	0.587478	1	1
Node 79	1	1.00014	0.966223	1	1	0.286424	1	0.348009	1	0.397449	1	0.546528	0.347602	0.271352	0.578277	1	1	1.00014	1	1	0.651078	1	1	0.141117	0.753775	1	0.442956	1	0.559318	0.606324	1	1	1	1	1	1	0.208062	0.94995	1	1	1	1.00014	1.00014	0.0302091	0.581867	0.935926	0.202737	1	1
Node 8	0.0720603	1.00203	0.596963	0.173864	0.470204	0.957694	0.539989	0.562466	0.677809	0.604675	0.887056	0.617331	0.94888	0.818826	0.591704	0.380786	1	1.00203	1	0.107859	0.607043	1	0.559778	0.0904686	0.16492	0.886216	0.41405	0.289635	0.523352	0.897423	1	0.208571	1	1	0.75654	1	0.969879	0.462584	1	0.414208	0.770674	1.00203	1.00203	1	0.224331	0.742352	0.614683	0.500878	0.129355
Node 80	0.340424	1.00041	0.902041	0.622698	0.688217	0.670691	0.0107834	0.00326486	0.227983	0.822364	1	0.653639	0.339951	0.644721	0.925027	1	1	1.00041	1	0.383556	0.657986	0.173032	0.739114	0.0389963	0.869873	0.738051	0.184802	1	0.914452	0.181737	1	0.64298	1	1	1	1	0.141831	0.857221	1	1	0.493454	1.00041	1.00041	0.0879286	0.953428	0.819809	0.451375	0.858923	0.40232
Node 81	0.50116	1.00032	0.922948	0.531431	1	0.772034	0.549233	0.631428	1	0.980751	1	0.842044	0.630892	0.450131	1	0.187697	0.205977	1.00032	1	0.269779	0.999304	0.0085262	0.596884	0.848536	0.96018	1	0.908479	0.354378	0.852246	0.359186	1	0.55114	1	1	1	1	0.419782	0.887081	1	0.370467	1	1.00032	1.00032	1	0.67408	0.856822	0.891153	0.985921	1
Node 82	0.646529	1.00018	0.955219	1	1	0.82525	1	0.434651	1	0.895349	1	0.651618	1	0.119269	1	1	0.123472	1.00018	1	0.103216	0.564293	1	1	0.659872	0.610087	1	0.257611	1	0.664658	0.106553	1	1	1	1	1	1	1	0.933828	1	0.901629	1	1.00018	1.00018	1	0.870181	0.915492	0.806096	0.912472	1
Node 83	1	1.00054	0.87156	0.117616	0.437778	0.220261	1	0.0638313	1	0.944967	0.440728	0.957745	0.0635644	0.0221787	0.968395	1	1	1.00054	0.00753748	0.537314	0.791803	1	0.871143	0.309247	0.659481	0.832416	0.724351	0.527708	0.820193	0.00120778	1	0.378157	1	1	1	0.216049	1	0.8143	1	0.0303002	0.981818	1.00054	1.00054	1	0.386702	0.76726	0.818822	0.999331	0.858864
Node 84
Node 85
Node 86
Node 87	0.541568	1.00014	0.966223	1	1	0.729711	1	1	1	1	1	1	1	0.271352	0.578277	1	0.0941102	1.00014	1	1	0.951458	1	0.606481	0.55461	0.753775	1	0.844209	1	1	0.606324	1	1	1	1	1	0.0590259	1	0.94995	1	0.82434	1	1.00014	1.00014	1	0.927203	0.935926	0.629884	0.839071	1
Node 88	1	1.00014	0.966223	1	1	1	1	1	1	0.397449	1	1	0.347602	0.715585	1	1	1	1.00014	1	1	0.651078	1	0.606481	1	0.753775	1	0.442956	1	1	0.186507	1	0.290555	1	1	1	1	1	0.94995	1	0.41033	1	1.00014	1.00014	1	0.581867	0.935926	0.629884	0.839071	0.387006
Node 89	1	1.00005	0.988612	1	1	1	1	1	1	0.431201	1	1	1	1	1	1	1	1.00005	1	1	0.866724	1	1	1	1	1	0.461899	1	1	0.571364	1	1	1	1	1	1	1	0.983031	1	0.439933	0.283837	1.00005	1.00005	1	0.834856	0.97817	1	0.456047	1
Node 9	0.646233	1.00041	0.902041	0.234207	1	0.177503	0.641029	1	1	0.138235	0.353259	0.653639	0.339951	0.371983	0.399543	0.234548	0.256624	1.00041	1	0.756189	0.657986	0.173032	0.447399	0.36098	0.0296569	0.359603	0.866713	0.430262	0.368526	0.411922	1	0.253317	1	1	1	1	1	0.857221	1	0.150641	0.773729	1.00041	1.00041	1	0.825333	0.819809	0.706765	0.652522	0.76971
Node 90	1	1.00005	0.988612	1	1	1	1	1	0	1	1	1	1	1	0.250079	1	1	1.00005	1	1	0.866724	1	1	0.236306	1	0.138272	0.461899	1	1	0.571364	1	1	1	1	1	1	0.0748076	0.983031	1	0.439933	1	1.00005	1.00005	1	0.834856	0.97817	1	1	1
[truncated: 35 more columns]
