# Supplementary material for: Conservation and Evolution of Cis-Regulatory Systems in Ascomycete Fungi
Source: PLoS Biol. 2004 Nov 9;2(12):e398. doi: 10.1371/journal.pbio.0020398 (PMC526180; doi:10.1371/journal.pbio.0020398)
Supplement: Dataset S40 — (403 KB XLS). [file pbio.0020398.sd040.xls]

## Sheet: Sheet1
UID	ABF1	ACE2	ADR1	AFT1	ARO80	ASH1	AZF1	BAS1	YAP1	CAT8	CBF1	CHA4	CRZ1	CUP2	DAL80	GATA	ECM22	FKH1	FLO8	FZF1	GAL4	GAT1	GATGAG1	GATGAG2	GCN4	GCR1	GLN3	GZF3	HAC1	HAP1	HAP4	HCM1	HSF1	IME1	INO2/4	LEU3	LYS14	MAC1	MAL63	MATALPHA	MCB	MCM1	MCM1-2	MCM1-3	MET30/31	MIG1	MOT3	MSN2/4	MTsite1
Cluster_ABF1
Cluster_ACE2	0.957597	1.00084	0.989935	0.721421	0.807217	0.804968	1	0.439663	0.7181	0.740418	0.649403	0.095799	0.210761	0.909681	0.448713	0.71586	1	1	1	1	0.776085	0.974179	0.267893	0.143669	0.331938	0.540943	0.448059	0.702542	1	0.44939	0.739756	1	0.715071	1	1	1	1	0.245422	0.969249	1.00084	0.120547	0.947457	1.00084	1.00084	1	0.934132	0.9891	0.924961	0.83662
Cluster_adata-aAlpha	0.326245	1.00011	0.998737	1	1	0.699442	1	0.414465	1	0.550374	1	1	0.203495	0.66428	0.658701	0.415307	1	1	1	1	0.170544	0.996736	1	0.499421	0.607853	0.926097	1	0.864302	1	0.300453	0.876092	1	0.285504	1	1	1	1	1	0.996105	1.00011	0.613012	0.46626	1.00011	1.00011	0.0227392	0.945889	0.998631	0.78124	0.606695
Cluster_adata-ARG3	0.849349	1.00137	0.983691	0.298866	0.726433	0.418769	0.0520766	0.00185254	0.587351	0.0932188	0.817986	0.873492	0.775776	0.752871	0.884679	0.68831	0.687744	0.232887	1	1	0.386855	0.95837	0.397614	0.708147	0.0645971	0.368343	0.69543	0.456602	0.090903	0.16618	0.508342	1	0.533432	1	1	0.20936	0.505103	0.195537	0.950499	1.00137	0.918537	0.211729	1.00137	1.00137	0.258599	0.846123	0.982343	0.955048	0.786415
Cluster_adata-CalciumSpecific	0.372197	1.00222	0.999697	0.618057	0.923101	0.973384	0.709952	0.53077	0.964072	0.197763	0.936284	0.428196	0.24347	0.87047	0.97448	0.992422	0.847566	0.785641	1	1	0.895454	0.997917	0.559181	0.497855	0.55336	0.800481	0.710986	0.999041	0.259756	0.451306	0.962471	1	0.228648	0.393112	1	0.31589	0.303938	0.732908	0.997041	1.00222	0.572757	0.712403	1.00222	1.00222	0.383411	0.898315	0.999642	0.843784	0.713772
Cluster_adata-Chaperones	0.917959	1.00116	0.99992	0.21384	1	0.788581	0.122058	0.737003	0.493788	0.826994	0.143662	0.781866	0.394213	0.990777	0.690909	0.509412	0.62647	0.553483	1	1	0.583096	0.999443	1	0.724397	0.770665	0.807055	0.903459	0.820969	0.621709	0.688556	0.853295	1	0.06282	1	1	1	0.448507	1	0.999206	1.00116	0.99546	0.644817	1.00116	1.00116	0.223652	0.883646	0.999906	0.555271	0.768188
Cluster_adata-EGT2	1	1.00053	0.993698	1	0.0476267	0.52705	1	0.342691	1	0.981647	1	0.553949	1	0.786627	0.123938	0.099267	1	1	1	1	1	0.983785	0.177051	0.968602	0.696079	0.681157	0.693562	0.48223	1	0.832548	0.881141	1	0.81387	1	1	1	1	1	0.980671	1.00053	0.359753	0.436915	1.00053	1.00053	1	0.757138	0.993174	0.999501	0.990604
Cluster_adata-ENA1	0.861232	1.00053	0.993698	1	0.642525	0.52705	1	0.687634	1	0.593833	0.480538	0.553949	1	0.456165	0.445229	0.34418	1	1	1	1	0.607471	0.983785	1	0.968602	0.696079	0.953062	0.693562	0.48223	0.357067	0.832548	0.516041	1	1	1	1	1	0.236944	1	0.980671	1.00053	0.922632	0.956724	1.00053	1.00053	0.108664	0.9738	0.993174	0.290934	0.694102
Cluster_adata-ERD2	0.525052	1.00053	0.993698	0.550063	0.642525	0.167326	0.0124408	0.687634	1	0.593833	1	0.875665	0.269873	0.786627	0.778234	0.931717	1	0.306754	1	1	1	0.983785	1	0.498914	0.35061	0.681157	0.693562	0.48223	1	0.832548	0.516041	1	0.81387	1	1	1	1	0.111052	0.980671	1.00053	0.922632	0.1481	1.00053	1.00053	1	0.757138	0.993174	0.698485	0.990604
Cluster_adata-G1DNAreplication	0.425985	1.00137	0.983691	0.112544	0.445681	0.418769	0.178816	0.468473	0.872312	0.822121	0.20792	0.873492	0.0324211	0.990747	0.300722	0.119017	1	0.232887	1	1	0.677097	0.95837	0.397614	0.865831	0.788975	0.750983	0.69543	0.149999	0.683035	0.580903	0.788026	1	0.533432	1	1	1	1	0.470054	0.950499	1.00137	0.193585	0.806475	1.00137	1.00137	0.034044	0.484974	0.982343	0.187193	0.371662
Cluster_adata-OAC1	0.793996	1.00042	0.999991	1	0.159527	0.991852	1	1	0.46898	0.391562	0.407817	1	0.597576	0.886803	0.578431	0.551092	1	1	1	1	1	0.999938	1	0.311592	0.976375	0.970401	0.200559	0.908526	0.29767	1	0.922431	1	1	1	1	1	1	1	0.999912	1.00042	0.835512	0.918889	1.00042	1.00042	1	0.999395	0.99999	0.965027	0.828475
Cluster_adata-Respiration	0.601019	1.00264	1	0.152507	0.508261	0.955369	0.556138	0.773508	0.730302	0.385546	0.00795953	0.333305	0.40044	0.956308	0.950327	0.880495	0.643674	0.840204	1	1	0.244645	1	1	0.945719	0.971589	0.998271	0.784295	0.999039	0.89041	0.0445179	0.809784	1	0.882083	0.448252	1	1	0.741687	0.586488	1	1.00264	0.99925	0.36632	1.00264	1.00264	1	0.990185	1	0.923749	0.754982
Cluster_adata-RET3	0.554093	1.00222	0.973776	0.965174	0.349654	0.0845335	0.212667	0.972597	0.834423	0.81709	0.252472	0.610037	0.43002	0.591678	0.734997	0.702183	0.847566	0.181881	1	1	0.980381	0.93359	1	0.807146	0.989992	0.800481	0.371003	0.200654	0.540304	0.973256	0.741974	1	0.391279	0.393112	1	1	0.303938	0.732908	0.921231	1.00222	0.734035	0.226939	1.00222	1.00222	1	0.684398	0.971621	0.294187	0.548995
Cluster_adata-Secretion	0.931589	1.00211	0.999726	0.959129	0.983729	0.885809	0.683886	0.288543	0.577275	0.592769	0.224523	0.727194	0.804762	0.470157	0.787834	0.792374	0.24208	0.769311	1	1	0.878793	0.998112	0.541628	0.867549	0.778026	0.94453	0.905112	0.716328	0.0827955	0.764107	0.97016	1	0.717015	1	1	0.303397	1	0.432292	0.997316	1.00211	0.896479	0.64221	1.00211	1.00211	1	0.909366	0.999676	0.873094	0.885357
Cluster_adata-TRP4	0.5071	1.00116	0.986184	0.827546	0.634603	0.311174	0.736824	0.0365904	0.493788	0.826994	0.398804	0.931881	0.918261	0.959946	0.0100987	0.281222	1	0.553483	1	1	1	0.964663	1	0.724397	0.315038	0.807055	0.00834367	0.200874	0.621709	0.431767	0.596389	1	0.648892	1	1	1	0.448507	1	0.957956	1.00116	0.568651	0.98941	1.00116	1.00116	1	0.542123	0.985041	0.269803	0.768188
Cluster_adata-TUB	0.861232	1.00053	0.993698	0.550063	1	0.836237	1	0.687634	0.15803	0.593833	0.480538	0.553949	0.679502	0.953587	0.950725	0.931717	0.360756	1	1	1	0.607471	0.983785	0.177051	0.811841	0.35061	0.953062	0.933301	0.48223	0.357067	0.472733	0.516041	1	0.441774	1	1	1	1	0.469852	0.980671	1.00053	0.991335	0.76755	1.00053	1.00053	0.108664	0.757138	0.993174	0.290934	0.918058
Cluster_ADR1	0.562566	1.0019	0.977483	0.943711	1	0.532269	0.887555	0.672534	0.264181	0.579179	0.00384372	0.120994	0.514061	0.770261	0.209831	0.166051	0.80052	0.73283	1	1	0.837907	0.942809	1	0.405243	0.95017	0.250762	0.499385	0.276881	0.0597067	0.669061	0.327534	1	0.980788	1	1	0.0403806	1	0.364751	0.932102	1.0019	0.242403	0.969726	1.0019	1.0019	0.339268	0.367048	0.975629	0.643679	0.756053
Cluster_ARG80	0.68412	1.00105	0.987433	0.173505	0.280071	0.952329	0.702847	0.403532	0.794628	0.50537	0.730259	0.904606	0.127	0.782064	0.094935	0.0669293	0.591467	1	1	1	0.529012	0.967825	0.0534997	0.0541894	0.652727	0.463877	0.197862	0.597805	0.586737	0.351556	0.973404	1	0.31211	0.211541	1	1	0.0940437	1	0.961706	1.00105	0.95438	0.767326	1.00105	1.00105	0.205568	0.573171	0.986392	0.843923	0.844861
Cluster_ARG81	0.849349	1.00137	0.983691	0.298866	0.210551	0.652698	0.447039	0.468473	0.109802	0.427827	0.817986	0.965862	0.263386	0.893125	0.300722	0.265151	0.687744	1	1	0.0216907	0.912183	0.95837	0.0860556	0.498301	0.788975	0.750983	0.479117	0.745592	0.302012	0.580903	0.932993	1	0.302728	1	1	1	0.505103	1	0.950499	1.00137	0.800184	0.401886	1.00137	1.00137	0.034044	0.484974	0.982343	0.43425	0.181066
Cluster_Arginine	0.68412	1.00105	0.987433	0.0091723	0.872288	0.84889	0.0966518	0.0156526	0.170276	0.739339	1	0.228737	0.127	0.921075	0.915095	0.856278	0.591467	0.519506	1	1	0.529012	0.967825	0.322826	0.944997	0.180149	0.834429	0.661984	0.597805	0.586737	0.351556	0.643099	1	0.826919	0.211541	1	1	1	0.719043	0.961706	1.00105	0.18905	0.767326	1.00105	1.00105	1	0.90139	0.986392	0.620681	0.0504686
Cluster_ARO80	0.723445	1.00074	0.991188	0.276682	1	0.873321	0.572291	0.611242	0.273158	0.317096	0.600304	0.750397	1	0.0570131	0.552287	0.319905	0.465554	1	1	1	0.341115	0.977371	1	0.225527	0.43707	0.584144	0.325409	0.756293	0.461231	0.353934	0.396016	1	0.639129	1	1	1	0.0486872	0.588743	0.973042	1.00074	0.735033	0.987684	1.00074	1.00074	1	0.677371	0.990456	0.81831	0.910159
Cluster_ASH1	0.917959	1.00116	0.986184	0.498675	0.896057	0.921261	0.736824	0.737003	0.493788	0.191663	0.763405	0.548962	0.918261	0.465688	0.956236	0.900307	1	0.553483	1	1	0.872295	0.964663	1	0.886107	0.770665	0.807055	0.903459	0.989624	0.0594386	0.211186	0.96222	1	0.387939	1	1	1	1	0.383872	0.957956	1.00116	0.327757	0.0753171	1.00116	1.00116	1	0.542123	0.985041	0.555271	0.908756
Cluster_Asparagine	0.546077	1.00021	0.997475	1	0.33728	0.909687	1	0.171755	1	0.302885	1	0.565582	1	1	0.433863	0.172454	0.163859	1	1	1	0.312018	0.993483	1	0.749447	0.369461	0.994546	0.661353	0.747005	1	0.510656	0.767526	1	0.489517	1	1	1	1	1	0.992224	1.00021	0.375759	0.715147	1.00021	1.00021	1	0.894701	0.997265	0.952162	0.845337
Cluster_Autophagy	0.634751	1.00063	0.992442	0.217846	0.709019	0.929149	0.517098	0.48566	0.214897	0.442247	0.544336	0.107687	0.744756	0.346399	0.66459	0.487403	1	1	1	1	1	0.980573	1	0.342615	0.245612	0.630791	0.793811	0.809592	0.411446	0.25648	0.835917	1	0.548025	1	1	1	0.0360129	0.533063	0.976849	1.00063	0.83837	0.85578	1.00063	1.00063	1	0.716147	0.991815	0.609325	0.558205
Cluster_AZF1	0.723445	1.00074	0.991188	1	0.384229	0.996181	0.572291	0.318218	0.669736	0.847648	0.0441114	0.750397	0.432914	0.953404	0.248854	0.860578	0.465554	1	1	1	0.730005	0.977371	0.238782	0.937188	0.0306177	0.584144	0.114694	0.756293	0.112736	0.353934	0.396016	1	0.639129	1	1	1	0.315204	0.588743	0.973042	1.00074	0.984319	0.426505	1.00074	1.00074	1	0.677371	0.990456	0.525731	0.167452
Cluster_BAS1	0.358902	1.00158	0.981204	0.385272	0.00260027	0.513537	0.524416	0.814913	0.379739	0.26154	0.102171	0.983202	1	0.396304	0.190966	0.43809	0.738977	0.286807	1	1	0.753058	0.952116	1	0.694931	0.805189	0.694503	0.121997	0.666842	0.127772	0.279589	0.717968	1	0.954964	1	1	0.237446	1	0.548589	0.943098	1.00158	0.248634	0.598228	1.00158	1.00158	1	0.433838	0.979652	0.577302	0.630517
Cluster_Biotin	0.546077	1.00021	0.997475	0.273418	0.33728	0.909687	0.215409	0.171755	0.271263	0.797862	1	0.565582	1	0.441245	0.883539	0.65816	1	1	1	1	1	0.993483	1	0.749447	0.369461	0.857649	1	0.981598	1	0.510656	0.767526	1	1	1	1	1	1	0.22415	0.992224	1.00021	0.375759	0.715147	1.00021	1.00021	1	0.894701	0.997265	0.952162	0.845337
Cluster_CAD1	0.27135	1.00116	0.986184	1	0.896057	0.311174	0.122058	0.899322	0.0642077	0.634153	0.398804	0.548962	0.688242	0.228875	0.449848	0.509412	1	0.553483	1	1	0.872295	0.964663	0.0637744	0.27299	0.91009	0.807055	0.123029	0.820969	1	0.211186	0.23318	1	0.0030239	1	1	1	1	0.0332526	0.957956	1.00116	0.327757	0.409306	1.00116	1.00116	1	0.542123	0.985041	0.269803	0.768188
Cluster_CBF1	0.348252	1.00127	0.984937	1	0.68324	0.881407	0.766919	0.804305	0.542234	0.740309	1	0.0741776	0.73508	0.999424	0.166212	0.186464	0.658477	1	1	0.0200379	0.8941	0.961511	0.0746465	0.611295	0.85544	0.779164	0.383493	0.173584	0.653725	0.915615	0.551371	1	0.462446	1	1	1	0.477569	0.427821	0.954221	1.00127	0.699173	0.135105	1.00127	1.00127	1	0.512755	0.983691	0.225201	0.45723
Cluster_CHA4	0.348252	1.00127	0.984937	0.853029	0.00250107	0.251316	0.766919	0.602399	0.850392	0.99221	0.174963	0.951652	0.454054	0.624727	0.370452	0.186464	0.658477	0.585062	1	1	0.8941	0.961511	1	0.611295	0.949126	0.779164	0.383493	0.173584	0.653725	0.986307	0.551371	1	0.238926	1	1	1	1	0.164128	0.954221	1.00127	0.952985	0.519118	1.00127	1.00127	0.241326	0.512755	0.983691	0.49281	0.853495
Cluster_CIN5	0.430472	1.00201	0.976246	0.793886	0.713998	0.663625	0.164279	0.381112	0.789629	0.173251	0.696438	0.485052	0.340997	0.534182	0.0685673	0.384005	0.492621	0.751739	1	1	0.859708	0.939726	0.523377	0.497958	0.516061	0.58497	0.0498105	0.513167	1	0.527954	0.298348	1	0.283968	0.363518	1	0.290677	0.642418	0.398784	0.928465	1.00201	0.709513	0.861569	1.00201	1.00201	1	0.347149	0.974291	0.376269	0.689439
Cluster_CRZ1	0.199435	1.00053	0.993698	1	1	0.836237	0.45479	0.931223	0.546718	0.256714	0.116934	0.553949	1	0.786627	0.445229	0.099267	1	0.306754	1	1	0.607471	0.983785	1	0.186711	0.918909	0.953062	0.933301	0.48223	0.357067	0.832548	0.881141	1	1	1	1	1	1	0.111052	0.980671	1.00053	0.922632	0.956724	1.00053	1.00053	1	0.757138	0.993174	0.999501	0.694102
Cluster_CUP9	0.5071	1.00116	0.986184	0.498675	1	0.311174	0.028903	0.507098	0.493788	0.997815	0.0366404	0.781866	0.688242	0.874431	0.067749	0.037061	1	1	1	1	1	0.964663	0.348731	0.27299	0.554444	0.429559	0.123029	0.200874	0.621709	0.887751	0.23318	1	1	1	1	1	0.448507	0.383872	0.957956	1.00116	0.976385	0.644817	1.00116	1.00116	1	0.542123	0.985041	0.795106	0.551251
Cluster_DAL81	0.332316	1.00095	0.999948	0.762572	0.843088	0.99998	0.664487	0.553454	1	0.950543	1	0.976566	0.271025	0.644472	0.630652	0.555533	0.0354657	1	1	1	0.814305	0.999634	1	0.909689	0.749721	0.975899	0.562276	0.888392	0.548536	0.959946	0.982338	1	0.77708	1	1	1	0.385452	1	0.999478	1.00095	0.760116	0.675502	1.00095	1.00095	1	0.918271	0.999938	0.887654	0.908028
Cluster_DAL82	0.933654	1.00169	0.979962	0.427654	0.594058	0.0983528	0.100889	0.713015	0.421844	0.564146	1	0.0570967	0.8667	0.730723	0.714412	0.328481	0.761352	0.690591	1	1	0.285562	0.949003	0.122956	0.771526	0.872276	0.292462	0.997852	0.83774	0.756914	0.176196	0.990499	1	0.293229	1	0.0167246	0.251115	1	0.296013	0.939419	1.00169	0.881173	0.682583	1.00169	1.00169	1	0.410326	0.978309	0.286481	0.0720586
Cluster_DIG1	0.413018	1.00074	0.991188	1	0.763151	0.996181	1	0.859572	0.669736	0.609115	0.600304	0.446743	1	0.258901	0.814327	0.319905	1	0.00990303	1	1	0.341115	0.977371	1	0.937188	0.725319	0.584144	1	0.942841	0.461231	0.353934	0.954797	1	0.905024	0.153247	1	1	1	1	0.973042	1.00074	0.176182	0.426505	1.00074	1.00074	1	0.677371	0.990456	0.81831	0.72312
Cluster_DOT6	0.268352	1.00232	0.972543	0.650578	0.989227	0.960925	0.930852	0.272508	0.210715	0.755667	0.123729	0.18263	0.473726	0.831014	0.508131	0.758393	0.113423	0.466951	1	1	0.531388	0.930536	0.576064	0.736721	0.484262	0.925383	0.28415	0.6512	0.283466	0.836872	0.22358	1	0.796889	0.0932533	1	0.32816	0.323692	0.497018	0.917635	1.00232	0.504301	0.0826497	1.00232	1.00232	1	0.293683	0.970288	0.96534	0.479776
Cluster_DrugResistance	0.413018	1.00074	0.991188	0.673143	0.124604	0.645827	0.185939	0.318218	0.669736	0.964504	0.0441114	0.946016	1	0.823098	0.248854	0.613027	1	1	1	1	0.730005	0.977371	0.0269245	0.772573	0.725319	0.584144	0.114694	0.756293	0.112736	1	0.788366	1	0.639129	1	1	1	1	1	0.973042	1.00074	0.448487	0.714526	1.00074	1.00074	1	0.677371	0.990456	0.992976	0.0302115
Cluster_Endocytosis	0.244211	1.00084	0.989935	0.335198	1	0.0572089	0.621181	0.71419	0.331191	0.740418	0.0642737	0.095799	0.506965	0.191095	0.903745	0.71586	0.145123	1	1	1	0.776085	0.974179	1	0.635509	0.114726	0.540943	0.911333	0.702542	1	0.74571	0.739756	1	1	1	1	0.134565	1	0.637789	0.969249	1.00084	0.999499	0.560805	1.00084	1.00084	1	0.64069	0.9891	0.75432	0.609619
Cluster_FattyAcid	0.432167	1.00264	0.999568	0.736006	0.0771247	0.19151	0.149254	0.773508	0.298755	0.243253	0.185095	0.494618	0.779156	0.686692	0.338634	0.194123	0.893521	0.840204	1	1	0.942944	0.997049	1	0.786433	0.933734	0.719686	0.784295	0.55379	0.89041	0.490193	0.919923	1	0.266544	0.448252	0.0260212	0.363674	0.741687	0.586488	0.995814	1.00264	0.775276	0.677009	1.00264	1.00264	1	0.849411	0.99949	0.838431	0.989116
Cluster_FHL1	0.429425	1.00616	0.929101	0.34959	0.869292	0.074864	0.663532	0.448063	0.0173819	0.0105874	5.25389e-07	0.817582	0.986406	0.509209	0.90296	0.89085	0.561339	0.112664	1	1	0.401582	0.826823	0.38295	0.343282	0.772539	0.187235	0.939171	0.913572	0.878885	0.0748744	0.138539	1.00002	0.812683	1	1	0.0851831	0.0831967	0.0170684	0.796887	1.00616	0.947897	0.748328	1.00616	1.00616	1	0.796297	0.92342	0.885652	0.963139
Cluster_FKH1	0.861232	1.00053	0.993698	1	0.642525	0.52705	0.45479	0.342691	0.0248237	0.869218	0.116934	1	1	0.456165	0.445229	0.34418	0.360756	0.0431727	1	1	0.037738	0.983785	1	0.0310367	0.0829277	0.953062	0.693562	0.860975	0.357067	1	0.516041	1	0.441774	1	1	1	0.236944	0.469852	0.980671	1.00053	0.704831	0.76755	1.00053	1.00053	1	0.9738	0.993174	0.926709	0.0821405
Cluster_FKH2	0.773626	1.00232	0.972543	0.0937354	0.934956	0.31115	0.734194	0.272508	0.853424	0.605194	0.123729	0.490184	0.682778	0.917818	0.18431	0.153068	1	0.466951	1	1	0.317415	0.930536	0.204638	0.855903	0.0312511	0.780759	0.613905	0.6512	0.283466	0.507761	0.712967	1	0.796889	1	1	1	0.696071	0.262861	0.917635	1.00232	0.333909	0.772914	1.00232	1.00232	1	0.293683	0.970288	0.811715	0.312008
Cluster_Flavin	0.525052	1.00053	0.993698	0.550063	0.642525	0.167326	0.45479	0.342691	1	0.256714	1	1	0.269873	0.456165	0.995378	0.931717	0.360756	1	1	1	1	0.983785	1	0.498914	0.696079	0.681157	0.933301	0.48223	1	0.472733	0.881141	1	0.441774	1	1	1	0.236944	0.469852	0.980671	1.00053	0.704831	0.956724	1.00053	1.00053	1	0.757138	0.993174	0.698485	0.918058
Cluster_Flocculation	0.793996	1.00042	0.994956	1	0.560845	0.991852	1	0.549657	0.104748	0.391562	1	0.0134854	0.597576	0.886803	0.578431	0.551092	1	1	1	1	0.526722	0.987008	1	0.93725	0.488797	0.735538	0.885353	0.557979	0.29767	1	0.993111	1	0.739451	1	1	1	1	1	0.984508	1.00042	1	0.263626	1.00042	1.00042	1	0.80047	0.994536	0.372444	0.828475
Cluster_FZF1	0.980768	1.00105	0.987433	0.797649	0.280071	0.84889	0.702847	0.653401	0.794628	0.50537	0.114474	0.461344	0.89735	0.552744	0.094935	0.192846	0.591467	1	1	1	0.235599	0.967825	0.322826	0.827303	0.652727	0.463877	0.661984	0.23245	0.586737	0.618523	0.883002	1	0.31211	0.211541	1	1	1	0.719043	0.961706	1.00105	0.415355	0.917412	1.00105	1.00105	0.00123646	0.573171	0.986392	0.953249	0.178191
Cluster_GAL4	0.305653	1.00063	0.992442	0.616506	0.310051	0.929149	1	0.48566	0.0442982	0.931117	1	0.0197383	0.744756	0.0858543	0.335549	0.96009	0.415496	0.35575	1	1	0.272576	0.980573	0.208516	0.984291	0.831551	0.630791	0.205	0.416758	0.411446	1	0.835917	1	1	1	1	1	1	0.533063	0.976849	1.00063	0.83837	0.0807782	1.00063	1.00063	1	0.716147	0.991815	0.609325	0.962087
Cluster_Galactose
Cluster_GAT1	0.657875	1.00137	0.983691	0.298866	0.726433	0.418769	1	0.468473	0.294086	0.427827	0.486418	0.0394703	0.0324211	0.134657	0.0339102	0.119017	0.687744	0.232887	1	1	0.0556325	0.95837	1	0.988692	0.374943	0.368343	0.479117	0.149999	0.0195207	0.798691	0.508342	1	0.136842	1	1	1	1	0.195537	0.950499	1.00137	0.612592	0.619603	1.00137	1.00137	0.258599	0.484974	0.982343	0.43425	0.371662
Cluster_GAT3	0.394805	1.00042	0.994956	0.011419	1	0.650725	1	0.196214	1	0.759064	0.407817	0.811322	1	0.58835	0.578431	0.197232	1	1	1	1	0.526722	0.987008	0.144339	0.0621716	0.488797	0.735538	0.55575	0.557979	0.29767	0.349089	0.589061	1	1	0.0906631	1	1	1	0.0722378	0.984508	1.00042	0.141157	1	1.00042	1.00042	1	0.80047	0.994536	0.372444	0.828475
Cluster_GCN4	0.218096	1.00222	0.973776	0.376421	0.349654	0.721246	0.436257	0.017333	0.369977	0.680431	0.252472	0.774058	0.644768	0.977663	0.224729	0.214148	0.547255	0.0564407	1	1	0.492484	0.93359	0.559181	0.996376	0.377168	0.199078	0.114686	0.200654	0.0957531	0.278389	0.741974	1	0.115	1	1	0.00590931	1	0.732908	0.921231	1.00222	0.856142	0.376902	1.00222	1.00222	1	0.684398	0.971621	0.500564	0.548995
Cluster_GCR1	0.394805	1.00042	0.994956	0.106369	1	0.650725	1	1	1	0.391562	1	0.420821	0.597576	0.987313	0.188196	0.551092	1	1	1	1	0.526722	0.987008	1	0.68667	0.976375	0.735538	0.200559	0.557979	1	0.760585	0.589061	1	0.739451	1	1	0.00186586	0.194528	0.398092	0.984508	1.00042	0.835512	0.635296	1.00042	1.00042	1	0.80047	0.994536	0.789775	0.976095
Cluster_GCR2	0.244211	1.00084	0.989935	0.721421	0.807217	0.254083	0.621181	0.908033	1	0.477811	0.649403	0.817108	0.506965	0.736516	0.72491	0.71586	1	1	1	1	0.142121	0.974179	1	0.635509	0.838348	0.886556	0.202758	0.311258	1	0.194841	0.739756	1	0.715071	1	1	0.134565	0.351276	1	0.969249	1.00084	0.624152	0.947457	1.00084	1.00084	1	0.64069	0.9891	0.449535	0.83662
Cluster_GeneralTFs	0.490182	1.00243	0.971312	0.681071	0.828826	0.266558	0.264376	0.959748	0.675033	0.959383	0.000188577	0.93446	0.0776079	0.8887	0.0219925	0.106584	0.872597	0.490555	1	1	0.986515	0.927492	0.592302	0.200573	0.970904	0.484728	0.05103	0.160767	0.869176	0.865702	0.444174	1	0.977933	0.421335	1	0.340212	1	0.778263	0.914052	1.00243	0.75581	0.535315	1.00243	1.00243	1	0.277755	0.968957	0.953799	0.413781
Cluster_GLN3	0.819071	1.00169	0.979962	0.20162	0.345627	0.823555	0.856621	0.520574	0.197284	0.564146	0.60177	0.140635	0.415862	0.538748	0.0519936	0.172824	1	0.313668	1	1	0.530127	0.949003	0.464163	0.894285	0.553138	0.666514	0.0272504	0.340339	0.756914	0.755589	0.682163	1	0.49868	1	1	1	0.579315	1	0.939419	1.00169	0.953559	0.682583	1.00169	1.00169	1	0.786527	0.978309	0.739031	0.870222
Cluster_Glutamate	0.394805	1.00042	0.994956	0.106369	0.560845	0.915921	0.38445	0.549657	1	0.0917079	0.407817	0.811322	1	0.886803	0.578431	0.197232	1	1	1	1	0.137331	0.987008	0.144339	0.93725	0.829777	0.735538	0.200559	0.908526	1	0.00813702	0.993111	1	0.739451	0.0906631	1	1	0.194528	0.398092	0.984508	1.00042	0.977594	0.263626	1.00042	1.00042	1	0.80047	0.994536	0.372444	0.976095
Cluster_Glutathione	0.861232	1.00053	0.993698	1	0.642525	0.52705	0.45479	0.0985633	0.0248237	0.593833	1	0.553949	1	0.456165	0.123938	0.689034	1	1	1	1	1	0.983785	1	0.811841	0.35061	0.681157	0.0127489	0.48223	1	0.832548	0.516041	1	0.81387	1	1	1	0.236944	1	0.980671	1.00053	0.704831	0.956724	1.00053	1.00053	1	0.757138	0.993174	0.698485	0.348573
Cluster_Glycerol	0.861232	1.00053	0.993698	0.550063	0.234127	0.167326	1	0.931223	1	0.981647	0.480538	0.875665	0.679502	0.953587	0.445229	0.34418	1	1	1	1	0.607471	0.983785	0.177051	0.186711	0.918909	0.681157	0.349032	0.48223	1	0.832548	0.516041	1	1	1	1	1	1	1	0.980671	1.00053	0.991335	0.1481	1.00053	1.00053	1	0.757138	0.993174	0.290934	0.348573
Cluster_Glycogen	0.694198	1.00032	0.996215	1	0.460515	0.342134	1	1	0.377922	0.575313	1	0.269352	1	0.737577	0.960268	1	1	1	1	1	0.429374	0.99024	1	0.874605	0.939726	0.794254	0.802952	0.645616	1	0.657711	0.957771	1	0.635292	1	1	0.0527402	0.14976	0.316628	0.988359	1.00032	0.666648	0.847991	1.00032	1.00032	0.0666851	0.846277	0.995899	0.476777	0.65763
Cluster_GTS1	0.950191	1.00179	0.978722	0.468944	0.637396	0.594864	0.00891248	0.406613	0.462926	0.147561	0.892297	0.189599	0.465779	0.469182	0.809371	0.776587	0.781812	0.712484	1	1	0.15003	0.945901	1	0.312656	0.474427	0.270812	0.244745	0.588445	0.427571	0.40476	0.949955	1	0.559848	1	1	1	0.601496	0.33041	0.935754	1.00179	0.300971	0.986799	1.00179	1.00179	1	0.939161	0.976968	0.246823	0.470478
Cluster_HAL9	1	1.00084	0.989935	0.721421	1	0.941675	0.230061	0.71419	0.7181	0.911985	0.0642737	0.274208	0.506965	0.909681	0.0353869	0.0598913	1	1	1	1	1	0.974179	0.267893	0.964648	0.838348	0.886556	0.202758	0.311258	0.142181	0.74571	0.934194	1	0.93216	1	1	1	0.0626982	1	0.969249	1.00084	0.957847	0.947457	1.00084	1.00084	1	0.64069	0.9891	0.984634	0.609619
Cluster_HAP2	0.289799	1.00148	0.982447	0.140023	0.254251	0.582391	0.015936	0.348195	0.0424383	0.54728	0.0826164	0.0650837	0.565101	0.467782	0.666587	0.350619	1	0.641685	1	1	0.205333	0.955238	0.420666	0.603114	0.136736	0.722707	0.569555	0.889356	0.709866	0.840236	0.156714	1	0.80931	1	1	1	1	0.830986	0.946792	1.00148	0.87276	0.861876	1.00148	1.00148	1	0.458695	0.980997	0.380182	0.86202
Cluster_HAP3	0.425985	1.00137	0.983691	0.298866	0.445681	0.652698	0.447039	0.26308	0.0309117	0.644861	0.20792	0.471351	0.775776	0.752871	0.527345	0.265151	0.687744	1	1	1	0.168033	0.95837	1	0.988692	0.183319	0.368343	0.271933	0.9771	0.683035	0.346985	0.932993	1	0.533432	1	1	1	0.505103	0.808084	0.950499	1.00137	0.974515	0.806475	1.00137	1.00137	1	0.484974	0.982343	0.187193	0.371662
Cluster_HAP4	0.972377	1.00201	1	0.304806	0.482085	0.663625	0.371864	0.735931	0.299071	0.817021	0.0222912	0.485052	0.560212	0.992141	0.51338	0.738372	0.817626	1	1	1	0.41109	1	0.162852	0.674524	0.83274	0.998123	0.23282	0.895751	0.81359	0.527954	0.97674	1	0.669502	1	1	1	0.642418	0.910487	0.999999	1.00201	0.999938	0.563297	1.00201	1.00201	0.354321	0.997192	1	0.961733	0.921159
Cluster_HAP5	0.186143	1.00158	0.981204	0.058023	0.00260027	0.7201	0.0217025	0.248498	0.16603	0.654707	0.277074	0.0988658	0.173206	0.396304	0.190966	0.250653	1	0.286807	1	1	0.00747268	0.952116	0.110262	0.149627	0.100708	0.694503	0.257717	0.864548	0.734429	0.704635	0.717968	1	0.434477	0.299953	1	1	1	1	0.943098	1.00158	0.92189	0.779106	1.00158	1.00158	0.291981	0.433838	0.979652	0.577302	0.802572
Cluster_Heme	0.957597	1.00084	0.999959	0.335198	0.807217	0.804968	0.621181	0.908033	1	0.982011	0.649403	0.817108	0.838125	0.191095	0.448713	0.71586	1	1	1	1	1	0.999715	1	0.143669	0.992527	0.886556	0.202758	0.917547	1	0.942722	0.998826	1	0.16854	1	1	1	0.351276	1	0.999593	1.00084	0.845915	0.947457	1.00084	1.00084	0.168133	0.992811	0.999952	0.997981	0.609619
Cluster_HIR1	0.605296	1.00095	0.988683	0.135658	0.520247	0.461286	0.274732	0.794558	0.759385	0.83487	0.304826	0.641246	0.871093	0.956169	0.842732	0.555533	1	0.482947	1	1	0.814305	0.970997	1	0.498574	0.909249	0.500932	0.800742	0.888392	1	0.271305	0.69108	1	0.237831	1	1	0.150067	1	0.68099	0.965471	1.00095	0.0815772	0.192021	1.00095	1.00095	1	0.605993	0.987745	0.687653	0.244475
Cluster_HIR2	0.514303	1.00084	0.989935	0.721421	0.807217	0.254083	0.621181	0.71419	0.7181	0.740418	1	0.817108	1	0.736516	0.996984	0.908817	0.51133	0.443612	1	1	1	0.974179	1	0.0348463	0.838348	0.540943	0.986872	0.917547	0.506809	0.74571	0.739756	1	0.411303	0.17314	1	1	1	0.0596572	0.969249	1.00084	0.624152	0.560805	1.00084	1.00084	1	0.64069	0.9891	0.138649	0.329459
Cluster_Histidine	0.906528	1.00063	0.992442	0.616506	0.0822787	0.743324	0.517098	0.00505773	0.613082	0.442247	0.544336	0.918071	0.353231	0.675696	0.66459	0.96009	1	0.35575	1	1	1	0.980573	1	0.342615	0.0503907	0.630791	0.205	0.809592	0.411446	0.58086	0.452066	1	0.548025	1	1	1	1	1	0.976849	1.00063	0.253984	1	1.00063	1.00063	1	0.716147	0.991815	0.609325	0.558205
Cluster_HMS1	0.244211	1.00084	0.989935	0.721421	0.454688	0.550342	1	0.439663	0.7181	0.740418	0.649403	0.095799	0.210761	0.979639	0.0353869	0.0598913	1	1	1	1	0.407446	0.974179	0.267893	0.0348463	0.838348	0.540943	0.202758	0.311258	1	0.74571	0.34691	1	0.715071	1	1	1	0.0626982	0.637789	0.969249	1.00084	0.624152	0.560805	1.00084	1.00084	1	0.934132	0.9891	0.75432	0.609619
Cluster_HSF1	0.348252	1.00127	0.984937	1	0.915404	0.722277	0.405774	0.18483	0.542234	0.305233	0.174963	0.993301	0.73508	0.995947	0.370452	0.186464	0.658477	1	1	1	0.8941	0.961511	0.373648	0.611295	0.460554	0.779164	0.811197	0.501062	0.653725	0.277444	0.204254	1	0.238926	0.248167	1	1	1	1	0.954221	1.00127	0.952985	0.299494	1.00127	1.00127	0.0292375	0.512755	0.983691	0.225201	0.45723
Cluster_IME4	0.846834	1.00095	0.988683	1	0.520247	0.194881	1	0.794558	0.387815	0.362176	1	0.867354	0.574376	0.371246	0.357743	0.941044	0.55319	1	1	1	0.814305	0.970997	1	0.909689	0.909249	0.500932	0.032416	0.888392	0.548536	0.0992609	0.69108	1	0.951545	1	1	1	1	0.68099	0.965471	1.00095	0.515381	0.872386	1.00095	1.00095	0.0166773	0.605993	0.987745	0.887654	0.076013
Cluster_INO2	0.573014	1.00158	0.981204	0.385272	0.797915	0.295059	0.838099	0.0435097	0.667437	0.453283	1	0.405965	0.841003	0.791334	0.592667	0.816676	0.131351	1	1	1	0.753058	0.998946	0.442837	0.498179	0.427698	0.694503	0.651428	0.666842	1	0.0502963	0.428969	1	0.434477	1	1	1	0.185203	0.548589	0.943098	1.00158	0.92189	0.395026	1.00158	1.00158	1	0.806695	0.979652	0.577302	0.232993
Cluster_INO4	0.493461	1.00211	0.97501	0.0628291	0.747313	0.105874	0.404316	0.456849	0.577275	0.592769	0.927347	0.727194	0.207179	0.80327	0.448987	0.638084	0.520459	0.769311	1	1	0.878793	0.998112	1	0.867549	0.778026	0.819745	0.799413	0.955747	0.82938	0.393667	0.770349	1	0.952882	1	1	1	0.084983	0.208909	0.924841	1.00211	0.896479	0.79271	1.00211	1.00211	1	0.704771	0.972955	0.739003	0.885357
Cluster_InvasiveGrowth	1	1.00011	0.998737	1	1	1	1	1	1	1	1	1	1	1	1	1	1	0.070639	1	1	1	0.996736	1	1	1	0.926097	1	1	0.0845352	1	0.876092	1	1	1	1	1	1	1	0.996105	1.00011	0.613012	0.46626	1.00011	1.00011	1	0.945889	0.998631	0.78124	1
Cluster_Isoleucine	0.634751	1.00063	0.992442	1	0.709019	0.929149	0.517098	0.00505773	0.0442982	0.163948	0.544336	0.918071	1	0.897559	0.980149	0.96009	1	1	1	1	0.272576	0.980573	1	1	0.0503907	0.932985	0.793811	0.809592	0.411446	0.58086	0.835917	1	1	1	1	0.102714	1	0.533063	0.976849	1.00063	0.964763	0.282742	1.00063	1.00063	1	0.716147	0.991815	0.609325	0.558205
Cluster_IXR1	0.525052	1.00053	0.993698	1	0.642525	0.52705	1	0.687634	1	0.869218	0.480538	1	0.269873	0.953587	0.445229	0.34418	1	1	1	1	0.607471	0.983785	0.177051	0.186711	0.918909	0.681157	0.349032	0.860975	1	0.472733	0.984365	1	1	1	1	0.0863546	0.236944	0.469852	0.980671	1.00053	0.991335	0.436915	1.00053	1.00053	0.108664	0.757138	0.993174	0.926709	0.918058
Cluster_LEU3	0.887512	1.00105	0.987433	0.173505	0.58029	1	0.702847	0.855053	0.00883776	0.50537	0.730259	0.904606	0.634783	0.552744	0.537507	0.995346	1	1	1	1	0.0169762	0.967825	1	0.827303	0.402095	0.834429	0.0693162	0.23245	0.586737	1	0.643099	1	0.826919	1	1	1	1	0.338517	0.961706	1.00105	0.854813	0.297103	1.00105	1.00105	1	0.985794	0.986392	0.843923	0.399139
Cluster_Leucine	0.793996	1.00042	0.994956	0.472117	1	1	1	0.882505	0.46898	0.959161	0.407817	1	1	0.58835	0.881729	0.88318	1	1	1	1	0.0172808	0.987008	1	0.68667	0.829777	0.735538	0.55575	0.557979	1	0.760585	0.922431	1	0.322817	1	1	1	0.194528	1	0.984508	1.00042	0.835512	0.635296	1.00042	1.00042	1	0.80047	0.994536	0.372444	0.828475
Cluster_Lysine	1	1.00063	1	1	0.709019	0.929149	1	0.199722	1	0.931117	0.161552	0.663639	1	0.981602	0.66459	0.789849	1	1	1	1	1	0.999999	1	0.890155	0.560606	0.993214	0.205	0.963739	0.411446	1	0.97159	1	0.548025	1	1	0.102714	1	0.533063	0.999999	1.00063	0.964763	0.591088	1.00063	1.00063	1	0.997214	1	0.876805	0.829999
Cluster_MAC1	0.68412	1.00105	0.987433	0.797649	0.58029	0.648163	1	0.995279	0.4422	0.739339	0.114474	0.228737	0.89735	0.29346	0.280702	0.192846	1	1	1	1	0.846004	0.999544	1	0.827303	0.950938	0.463877	0.0693162	0.855986	0.586737	0.851534	0.883002	1	0.826919	0.211541	1	1	1	0.338517	0.961706	1.00105	0.95438	0.917412	1.00105	1.00105	0.205568	0.90139	0.986392	0.843923	0.950139
Cluster_MAL13	0.969189	1.00148	0.982447	0.342186	0.101303	0.779251	0.486639	0.558682	0.336997	0.54728	0.0213347	0.164255	0.958736	0.940187	0.934472	0.897951	0.111858	0.259834	1	1	0.43636	0.955238	0.0147184	0.0889168	0.510242	0.341084	0.901565	0.706384	0.334226	0.417264	0.915052	1	0.599369	1	1	0.223529	0.531189	0.228238	0.946792	1.00148	0.313778	0.706755	1.00148	1.00148	1	0.963309	0.980997	0.632501	0.710809
Cluster_MAL33	0.497215	1.00179	0.999803	0.933945	0.637396	0.9594	0.873026	0.990973	0.462926	0.475525	0.347995	0.740521	0.465779	0.666286	0.96792	0.776587	1	0.712484	1	1	0.15003	0.99864	0.484674	0.83286	0.991222	0.873894	0.783381	0.809216	0.0111691	0.92336	0.949955	1	0.759967	1	1	1	1	0.618573	0.998065	1.00179	0.492075	0.754615	1.00179	1.00179	1	0.939161	0.999768	0.852219	0.661935
Cluster_Maltose	1	1.00021	0.997475	1	0.33728	0.909687	1	0.657174	1	0.797862	1	0.565582	0.0413932	1	0.883539	1	1	1	1	1	1	0.993483	0.0749726	0.249395	0.369461	0.857649	0.661353	0.747005	1	1	0.984658	1	0.489517	1	1	1	1	1	0.992224	1.00021	0.375759	0.715147	1.00021	1.00021	1	0.894701	0.997265	0.610318	0.845337
Cluster_ManualAFT1targets	1	1.00021	0.997475	0.273418	0.33728	0.909687	0.215409	0.657174	0.271263	1	0.230443	0.565582	1	0.441245	0.883539	0.65816	1	1	1	1	0.312018	0.993483	1	0.249395	0.369461	0.857649	1	0.747005	1	1	0.767526	1	1	1	1	1	1	1	0.992224	1.00021	0.375759	0.715147	1.00021	1.00021	1	0.894701	0.997265	0.610318	0.368054
Cluster_ManualG1genes	0.0988659	1.00328	0.961511	0.856642	0.85434	0.806032	0.88404	0.402372	0.157541	0.105894	0.0298837	0.0330799	0.992356	0.9379	0.0563026	0.168723	0.937855	1	1	1	0.799623	0.903486	0.113426	0.357397	0.409573	0.595429	0.418279	0.0635362	0.0424919	0.193606	0.242727	1.00001	0.387941	1	1	0.10571	0.813438	0.898717	0.885877	1.00328	0.000338816	0.491778	1.00328	1.00328	0.510414	0.494048	0.95837	0.298985	0.0386133
Cluster_ManualHAP1targets	0.154593	1.00349	0.999244	0.358991	0.144946	0.596691	0.0751649	0.382166	0.541179	0.455327	0.10172	0.844266	0.976096	0.704914	0.680666	0.988159	0.787077	0.911234	1	1	0.0432609	0.99489	0.130403	0.850769	0.44259	0.9074	0.169314	0.848934	0.536739	0.162331	0.205777	1.00001	0.476876	0.181009	1	1	0.832623	0.356806	0.992775	1.00349	0.835943	0.482652	1.00349	1.00349	0.172285	0.460177	0.999109	0.562567	0.816492
Cluster_ManualMethionine	0.832688	1.00211	0.999726	0.817258	0.909229	0.235581	0.0695077	0.63519	0.334446	0.415529	0.723563	0.727194	0.603864	0.960544	0.134559	0.459928	0.833266	0.769311	1	0.0331868	0.452283	0.998112	0.541628	0.409767	0.444288	0.819745	0.469941	0.223723	0.513585	0.113983	0.907973	1	0.989249	0.37849	1	0.0489979	0.661278	0.00637857	0.997316	1.00211	0.289162	0.64221	1.00211	1.00211	1	0.704771	0.999676	0.153922	0.440055
Cluster_ManualM-G1genes	1	1.00021	0.997475	1	1	0.909687	1	0.657174	1	0.797862	1	1	0.365597	0.441245	0.883539	1	1	1	1	1	1	0.993483	1	0.749447	0.846246	0.857649	0.661353	0.981598	1	0.510656	0.767526	1	1	1	1	1	1	1	0.992224	1.00021	0.375759	0.715147	1.00021	1.00021	1	0.894701	0.997265	0.952162	0.845337
Cluster_ManualYap1Targets	0.592212	1.00296	0.999995	0.988647	0.616147	0.950461	0.635292	0.660665	0.217763	0.968984	0.255087	0.120173	0.944084	0.120508	0.499572	0.36562	0.918651	0.131743	1	1	0.340177	0.999902	0.290454	0.422742	0.835856	0.985247	0.0736134	0.829532	1	0.637411	0.536468	1	0.853002	0.0271517	1	1	1	0.235659	0.999833	1.00296	0.921292	0.959746	1.00296	1.00296	1	0.938039	0.999994	0.860688	0.579926
Cluster_ManualZAP1targets	0.720367	1.00148	0.982447	0.89326	0.943969	0.15956	1	0.558682	0.336997	0.742442	0.527138	0.905003	0.810888	0.846063	0.666587	0.561246	0.714506	0.641685	1	1	0.92718	0.955238	1	0.909669	0.86403	0.722707	0.901565	0.706384	0.709866	0.417264	0.977847	1	0.0233407	1	1	1	1	0.510357	0.946792	1.00148	0.526331	0.300373	1.00148	1.00148	1	0.963309	0.980997	0.935503	0.134821
Cluster_ManualZAP1targets-2	0.230299	1.00402	0.953011	0.982608	0.734673	0.520553	0.825328	0.769505	0.671341	0.925045	0.321023	0.883671	0.814451	0.828	0.115278	0.283558	0.848476	0.279567	1	1	0.908648	0.882975	1	0.871036	0.883817	0.217432	0.416572	0.398663	0.843352	0.619098	0.816039	1.00001	0.539744	1	1	1	0.872406	0.296183	0.861918	1.00402	0.896315	0.764259	1.00402	1.00402	0.583469	0.984632	0.949193	0.974647	0.445796
Cluster_MATa1	0.332316	1.00095	0.988683	1	0.843088	0.728454	1	0.794558	0.387815	0.622354	0.692475	0.368301	0.871093	0.371246	0.357743	0.796024	1	1	1	1	0.470329	0.970997	0.295893	0.498574	0.909249	0.500932	0.562276	0.649442	1	0.538433	0.69108	1	0.0819252	1	1	1	0.385452	0.292179	0.965471	1.00095	0.515381	0.0608144	1.00095	1.00095	0.187065	0.605993	0.987745	0.381501	0.977409
Cluster_Mating	0.793159	1.00084	0.989935	0.721421	0.807217	0.550342	1	0.439663	0.331191	0.220667	0.649403	0.095799	0.506965	0.736516	0.182234	0.198172	1	0.443612	1	1	0.142121	0.974179	1	0.0348463	0.838348	0.540943	0.448059	0.702542	1	0.0113524	0.739756	1	0.16854	1	1	1	1	1	0.969249	1.00084	0.624152	0.560805	1.00084	1.00084	0.168133	0.64069	0.9891	0.449535	0.329459
Cluster_MBP1	0.697492	1.00179	0.978722	1	0.969803	0.773825	0.3062	0.990973	0.734468	0.147561	0.635607	0.548904	0.888528	0.822776	0.647941	0.603099	0.781812	1	1	1	0.958485	0.945901	1	0.683906	0.665583	0.270812	0.783381	0.307258	0.168945	0.613027	0.358997	1	0.559848	1	1	0.26454	1	1	0.935754	1.00179	0.0028412	0.754615	1.00179	1.00179	0.323866	0.388085	0.976968	0.691869	0.014075
Cluster_MCM1	0.27135	1.00116	0.986184	0.498675	1	0.567924	0.122058	0.279253	0.493788	0.826994	0.398804	0.308013	0.168848	0.959946	0.217272	0.119199	1	0.553483	1	1	0.28563	0.964663	0.0637744	0.724397	0.315038	0.807055	0.516925	0.820969	0.237016	0.688556	0.853295	1	0.387939	1	1	1	1	0.383872	0.957956	1.00116	0.781542	0.837331	1.00116	1.00116	1	0.542123	0.985041	0.269803	0.312217
Cluster_MET31	0.605296	1.00095	0.988683	0.762572	0.843088	0.194881	0.274732	0.116251	0.133008	0.991001	0.0878625	0.641246	0.871093	0.139623	0.132088	0.796024	1	0.482947	1	0.0150641	0.470329	0.970997	0.00391472	0.252664	0.0113013	0.500932	0.032416	0.649442	1	0.959946	0.303889	1	0.77708	1	1	1	1	0.292179	0.965471	1.00095	0.256942	0.675502	1.00095	1.00095	1	0.605993	0.987745	0.108293	0.908028
Cluster_MET4	0.223879	1.00137	0.983691	0.298866	0.445681	0.418769	0.178816	0.468473	0.294086	0.822121	1	0.873492	0.948175	0.544638	0.300722	0.470977	0.307269	0.614409	1	0.0216907	0.168033	0.95837	0.397614	0.865831	0.374943	0.750983	0.479117	0.456602	0.683035	0.580903	0.178913	1	0.764323	0.265839	1	1	0.147161	0.470054	0.950499	1.00137	0.00171728	0.401886	1.00137	1.00137	1	0.484974	0.982343	0.187193	0.594138
Cluster_MIG1	0.638587	1.00169	0.979962	1	0.345627	0.658027	1	0.713015	0.920624	0.198231	0.0378266	0.684163	0.661127	0.947958	0.51962	0.715356	0.40334	1	1	1	0.530127	0.949003	0.464163	0.596451	0.949147	0.890422	0.178709	0.627405	0.756914	0.0258233	0.9608	1	0.966	0.316413	1	1	1	0.296013	0.939419	1.00169	0.36842	0.933369	1.00169	1.00169	1	0.410326	0.978309	0.739031	0.948115
Cluster_Mitochondria	0.897504	1.00275	0.967626	0.548004	0.545701	0.939165	0.345251	0.539158	0.983746	0.472815	0.00272489	0.550913	0.63371	0.772247	0.86109	0.819467	0.06614	1	1	1	0.275733	0.918419	0.261762	0.420069	0.823469	0.135483	0.912174	0.727428	0.899698	0.374429	0.997091	1	0.963529	1	1	1	0.40087	0.190812	0.903386	1.00275	0.722029	0.594896	1.00275	1.00275	1	0.585406	0.964974	0.905107	0.135733
Cluster_MitochondrialRPs	0.169214	1.00296	0.965176	0.609488	0.254604	0.896293	0.209659	0.789265	0.391309	0.11916	0.00480221	0.120173	0.518172	0.676353	0.343557	0.515276	0.918651	0.598161	1	1	0.879321	0.912417	0.664647	0.906836	0.431756	0.851579	0.0736134	0.0906055	0.208097	0.637411	0.536468	1	0.727743	0.486307	1	0.397321	0.780469	0.107975	0.896342	1.00296	0.743516	0.912398	1.00296	1.00296	0.132496	0.808783	0.962327	0.234796	0.42679
Cluster_MOT3	0.332316	1.00095	0.988683	1	0.225235	0.461286	0.664487	0.940454	0.387815	0.362176	0.692475	0.641246	1	0.991373	0.630652	0.796024	1	0.128925	1	1	1	0.970997	1	0.498574	0.749721	0.861029	0.305288	0.649442	0.0343405	0.804932	0.303889	1	0.237831	0.192568	1	1	1	0.292179	0.965471	1.00095	0.012195	0.192021	1.00095	1.00095	0.187065	0.605993	0.987745	0.687653	0.74736
Cluster_mRNAprocessing	0.880722	1.00681	0.922036	0.616629	0.537848	0.641067	0.189964	0.399554	0.605721	0.973978	4.85793e-05	0.976473	0.926128	0.85649	0.673295	0.227807	0.650158	0.839813	1	0.102598	0.540648	0.810662	0.708361	0.0821812	0.178094	0.13828	0.715049	0.754725	0.295299	0.971027	0.603274	1.00002	0.264226	1	1	0.686402	0.857811	0.65355	0.778326	1.00681	0.135381	0.945398	1.00681	1.00681	0.429386	0.943427	0.915816	0.910781	0.63635
Cluster_MSS11	0.987049	1.00116	0.986184	0.21384	0.896057	0.311174	0.363073	0.118036	0.493788	0.634153	0.143662	0.308013	0.394213	0.874431	0.217272	0.738868	0.62647	1	1	1	0.583096	0.964663	1	0.27299	0.315038	0.957615	0.038623	0.820969	1	0.431767	0.96222	1	0.648892	1	1	0.000836053	0.448507	1	0.957956	1.00116	0.915871	0.2036	1.00116	1.00116	1	0.542123	0.985041	0.795106	0.768188
Cluster_MTH1	0.0694289	1.00105	0.987433	0.173505	0.872288	0.952329	0.702847	0.961804	0.0460496	0.898557	0.114474	0.461344	0.33275	0.782064	0.537507	0.856278	0.591467	0.0289477	1	1	0.529012	0.967825	0.0534997	0.827303	0.402095	0.834429	0.412714	0.597805	0.586737	0.851534	0.643099	1	0.31211	1	1	1	0.417831	0.719043	0.961706	1.00105	0.18905	0.767326	1.00105	1.00105	0.205568	0.573171	0.986392	0.843923	0.649859
Cluster_NDD1	0.289799	1.00148	0.982447	0.342186	0.943969	0.582391	0.209438	0.177965	0.891022	0.017059	0.527138	0.332167	0.565101	0.981758	0.0944538	0.0735182	1	0.259834	1	1	0.71722	0.955238	0.0979452	0.909669	0.510242	0.341084	0.569555	0.414972	0.334226	0.0083357	0.915052	1	0.599369	1	1	1	1	0.510357	0.946792	1.00148	0.87276	0.950584	1.00148	1.00148	1	0.458695	0.980997	0.632501	0.710809
Cluster_NRG1	0.634751	1.00063	0.992442	0.616506	1	0.117008	0.517098	0.48566	0.214897	0.442247	1	0.663639	0.353231	0.675696	0.335549	0.200957	0.415496	1	1	1	1	0.980573	1	0.890155	0.560606	0.932985	0.493064	0.809592	0.0851709	0.0707671	0.835917	1	0.867039	1	1	0.102714	1	0.533063	0.976849	1.00063	0.571293	0.0807782	1.00063	1.00063	0.128943	0.716147	0.991815	0.609325	0.829999
Cluster_NuclearProteinTargetting	0.897504	1.00275	0.967626	0.548004	0.545701	0.625118	0.168515	0.244427	0.755028	0.99655	0.398194	0.550913	0.440344	0.311249	0.0295972	0.0120301	0.386706	0.277343	1	1	0.844948	0.918419	0.637388	0.420069	0.554227	0.417386	0.397168	0.0224367	0.899698	0.998889	0.594619	1	0.474161	0.461239	1	1	0.40087	0.375954	0.903386	1.00275	0.41641	0.737225	1.00275	1.00275	0.117253	0.836186	0.964974	0.808797	0.90479
Cluster_PDR1	0.861232	1.00053	0.993698	1	1	0.969045	1	0.687634	1	0.256714	0.480538	0.875665	0.679502	0.786627	0.778234	0.931717	1	1	1	1	1	0.983785	1	0.811841	0.918909	0.681157	0.349032	0.48223	1	0.163624	0.516041	1	0.441774	1	1	1	1	1	0.980671	1.00053	0.922632	0.76755	1.00053	1.00053	1	0.757138	0.993174	0.698485	0.348573
Cluster_PentosePhosphate	0.937042	1.00074	0.991188	0.673143	1	0.328147	0.572291	0.859572	0.273158	0.317096	0.208528	0.0497001	0.432914	0.823098	0.95004	0.976675	1	0.401288	1	1	0.00222194	0.977371	1	0.225527	0.43707	0.584144	0.618805	0.991603	0.112736	0.67163	0.396016	1	0.639129	1	1	1	0.315204	0.588743	0.973042	1.00074	0.735033	0.17492	1.00074	1.00074	0.148762	0.677371	0.990456	0.17751	0.0302115
Cluster_Peroxisome	0.605296	1.00095	0.988683	0.762572	0.520247	0.728454	1	0.553454	0.759385	0.149913	0.692475	0.867354	0.871093	0.644472	0.630652	0.796024	0.176454	1	1	1	0.814305	0.970997	1	0.498574	0.749721	0.500932	0.562276	0.888392	0.548536	0.538433	0.69108	1	0.498039	1	1	1	1	0.0817745	0.965471	1.00095	0.515381	0.872386	1.00095	1.00095	0.187065	0.605993	0.987745	0.687653	0.499427
Cluster_PHD1	0.957094	1.00137	0.983691	0.592394	0.931151	0.995936	0.793576	0.468473	0.587351	0.644861	0.817986	0.471351	0.948175	0.315737	0.527345	0.470977	0.687744	0.232887	1	1	0.677097	0.95837	1	0.708147	0.597533	0.750983	0.479117	0.745592	0.090903	0.16618	0.788026	1	0.136842	1	1	1	0.505103	0.195537	0.950499	1.00137	0.974515	0.211729	1.00137	1.00137	0.258599	0.484974	0.982343	0.0402902	0.910992
Cluster_PHO4	1	1.00032	0.996215	1	0.460515	0.783323	1	0.372936	1	0.909137	1	0.713697	0.107347	0.737577	0.73008	0.374162	1	1	1	1	0.429374	0.99024	1	0.499131	0.659287	0.794254	1	0.949782	0.232794	1	0.672404	1	0.635292	1	1	1	0.14976	1	0.988359	1.00032	0.230314	0.101327	1.00032	1.00032	1	0.991547	0.995899	0.877401	0.93919
Cluster_Phospholipid	0.679278	1.00211	0.97501	0.583537	0.525214	0.105874	0.404316	0.63519	0.0606555	0.592769	0.723563	0.365506	0.603864	0.960544	0.448987	0.291211	0.520459	0.769311	1	1	0.452283	0.998112	0.541628	0.746832	0.982527	0.215001	0.799413	0.716328	1	0.764107	0.907973	1	0.717015	1	1	0.303397	0.661278	0.432292	0.924841	1.00211	0.896479	0.986892	1.00211	1.00211	0.369033	0.704771	0.972955	0.153922	0.619613
Cluster_Polyamine	0.106413	1.00021	0.997475	0.273418	0.33728	0.489197	1	1	1	0.797862	1	1	1	1	0.883539	1	1	1	1	1	1	0.993483	1	0.749447	1	0.857649	0.661353	0.747005	1	1	0.984658	1	0.489517	1	1	1	1	1	0.992224	1.00021	0.850265	0.217372	1.00021	1.00021	1	0.894701	0.997265	0.610318	0.368054
Cluster_primig-EarlySpo	0.664269	1.00243	0.971312	0.681071	0.945063	0.134066	0.498004	0.959748	0.440356	0.364814	0.0171019	0.12191	0.516278	0.0249653	0.448184	0.503924	0.59763	1	1	1	0.353901	0.927492	0.218825	0.33658	0.970904	0.760666	0.350701	0.806673	0.307344	0.997091	0.444174	1	0.829581	0.421335	1	0.340212	0.343299	0.527958	0.914052	1.00243	0.606888	0.823654	1.00243	1.00243	0.0953355	0.277755	0.968957	0.0253227	0.582436
Cluster_primig-LateSpo	0.392149	1.00541	0.937406	0.335825	0.48224	0.967829	0.221932	0.168803	0.885457	0.344822	0.167009	0.480164	0.608	0.319558	0.632079	0.776335	0.645841	0.148478	1	1	0.513	0.846071	0.309133	0.607208	0.669789	0.100416	0.695604	0.750559	0.635899	0.470358	0.9072	1.00001	0.179392	0.117354	1	0.231771	0.507553	0.14701	0.819085	1.00541	0.261848	0.639366	1.00541	1.00541	1	0.473554	0.932367	0.423822	0.0934879
Cluster_primig-MidSpo	0.679278	1.00211	0.97501	0.817258	0.909229	0.605929	0.404316	0.456849	0.157574	0.870209	0.224523	0.947522	0.385603	0.653084	0.89475	0.459928	0.00525562	0.769311	1	0.0331868	0.976337	0.936653	0.0389502	0.409767	0.62372	0.558884	0.963895	0.875753	0.236327	0.393667	0.907973	1	0.185353	1	1	1	0.661278	0.208909	0.924841	1.00211	0.641876	0.29835	1.00211	1.00211	0.369033	0.704771	0.972955	0.547356	0.950451
Cluster_Proline	1	1.00032	0.996215	0.38068	0.460515	0.342134	1	0.799293	1	0.909137	1	0.269352	0.494722	0.737577	0.285755	0.0716002	1	1	1	1	0.429374	0.99024	1	0.499131	0.939726	0.794254	0.378154	0.645616	1	0.657711	0.957771	1	0.635292	1	1	1	0.14976	1	0.988359	1.00032	0.666648	0.847991	1.00032	1.00032	1	0.846277	0.995899	0.877401	0.93919
Cluster_Proteasome	0.592212	1.00296	0.965176	0.398802	0.791884	0.0153065	0.966668	0.789265	0.931177	0.766948	0.120259	0.345054	0.701438	0.801687	0.878854	0.94642	0.918651	1	1	1	0.964217	0.912417	0.0897211	0.170535	0.982731	0.116146	0.674692	0.671344	0.698076	0.637411	0.994885	1	0.727743	1	1	1	0.43791	0.971514	0.896342	1.00296	0.743516	0.83369	1.00296	1.00296	1	0.210153	0.962327	0.584372	0.165387
Cluster_Purine	0.358902	1.00158	0.981204	0.385272	0.299536	0.513537	0.838099	0.43543	0.379739	0.120794	0.56561	0.405965	0.841003	0.610739	0.378649	0.43809	0.371913	0.667033	1	1	0.484271	0.952116	1	0.498179	0.427698	0.694503	0.446746	0.376222	0.365988	0.0502963	0.717968	1	0.846805	1	1	0.237446	1	0.851157	0.943098	1.00158	0.108007	0.395026	1.00158	1.00158	1	0.806695	0.979652	0.784297	0.630517
Cluster_PUT3	0.289799	1.00148	0.999868	0.140023	0.497889	0.906071	1	0.348195	0.0424383	0.338237	0.527138	0.905003	0.313817	0.846063	0.666587	0.350619	1	0.259834	1	1	0.43636	0.999085	1	0.97112	0.299776	0.722707	0.76536	0.889356	0.709866	0.220482	0.995568	1	0.368588	1	1	1	0.531189	0.510357	0.998696	1.00148	0.952869	0.861876	1.00148	1.00148	1	0.963309	0.999844	0.981109	0.710809
Cluster_Pyrimidine	0.720367	1.00148	0.982447	1	0.101303	0.779251	0.486639	0.968628	0.629077	0.338237	0.0826164	0.00483187	0.958736	0.101858	0.241015	0.561246	1	1	1	1	0.92718	0.955238	0.420666	0.786923	0.71392	0.722707	0.569555	0.889356	0.334226	0.417264	0.156714	1	0.990998	0.283098	1	1	1	0.0756316	0.946792	1.00148	0.727607	0.987462	1.00148	1.00148	1	0.458695	0.980997	0.632501	0.710809
Cluster_RAP1	0.77395	1.00158	0.981204	0.385272	0.797915	0.295059	0.524416	0.979135	1	0.453283	0.102171	0.808106	0.61514	0.908611	0.378649	0.64335	0.371913	0.0179857	1	1	0.00747268	0.952116	0.442837	0.0585617	0.99844	0.694503	0.446746	0.666842	1	0.279589	0.717968	1	0.846805	1	1	1	0.555902	0.548589	0.943098	1.00158	0.444066	0.217551	1.00158	1.00158	1	0.806695	0.979652	0.577302	0.630517
Cluster_RCS1	0.525052	1.00053	0.993698	0.550063	0.234127	0.836237	0.103093	0.931223	0.546718	0.593833	0.480538	0.221128	1	0.456165	0.778234	0.689034	1	1	1	1	1	0.983785	1	0.811841	0.918909	0.681157	0.349032	0.979854	0.0600834	0.163624	0.516041	1	0.81387	1	1	1	1	0.469852	0.980671	1.00053	0.359753	0.436915	1.00053	1.00053	1	0.757138	0.993174	0.698485	0.694102
Cluster_REB1	0.554093	1.00222	0.999697	0.838226	0.777445	0.54827	0.709952	0.925177	0.834423	0.0967027	0.748608	0.892888	0.644768	0.591678	0.224729	0.533923	0.847566	1	1	1	0.895454	0.997917	0.0441932	0.497855	0.9972	0.533453	0.114686	0.944911	1	0.0679785	0.962471	1	0.581239	0.393112	1	1	1	0.235515	0.997041	1.00222	0.734035	0.548618	1.00222	1.00222	1	0.684398	0.999642	0.931716	0.713772
Cluster_RFX1	0.421372	1.00105	0.987433	0.797649	0.872288	0.84889	0.319252	0.066207	0.794628	0.898557	0.352414	0.228737	0.89735	0.921075	0.537507	0.655429	1	1	1	1	0.235599	0.967825	0.0534997	0.375464	0.180149	0.463877	0.0693162	0.597805	1	0.618523	0.266199	1	1	1	1	1	1	1	0.961706	1.00105	0.415355	0.297103	1.00105	1.00105	1	0.573171	0.986392	0.998484	0.844861
Cluster_RGM1	0.244211	1.00084	0.989935	0.101131	0.807217	0.550342	0.621181	0.71419	0.0990603	0.740418	0.0105076	0.550264	0.506965	0.462321	0.72491	0.986369	1	0.0150213	1	1	0.142121	0.974179	0.267893	0.361957	0.612291	0.540943	0.202758	0.917547	1	0.74571	0.739756	1	0.93216	1	1	1	1	0.0596572	0.969249	1.00084	0.120547	0.947457	1.00084	1.00084	1	0.64069	0.9891	0.75432	0.609619
Cluster_RGT1	0.0806239	1.00211	0.97501	0.340561	0.747313	0.770775	0.404316	0.288543	0.813224	0.25285	0.0891441	0.997304	0.989491	0.960544	0.448987	0.997598	0.24208	0.769311	1	1	0.452283	0.936653	0.541628	0.586148	0.778026	0.819745	0.165689	0.716328	0.82938	0.393667	0.770349	1	0.337068	0.37849	1	1	0.284081	1	0.924841	1.00211	0.289162	0.0300474	1.00211	1.00211	0.369033	0.909366	0.972955	0.739003	0.0573322
Cluster_RIM101	0.573014	1.00158	0.981204	0.909038	0.797915	0.949606	0.524416	0.248498	0.667437	0.120794	0.56561	0.808106	0.0655149	0.610739	0.190966	0.117585	1	1	1	1	0.753058	0.952116	0.110262	0.0585617	0.100708	0.31584	0.257717	0.112002	0.734429	0.131822	0.993378	1	0.954964	1	1	1	0.555902	1	0.943098	1.00158	0.649728	0.779106	1.00158	1.00158	0.291981	0.806695	0.979652	0.577302	0.802572
Cluster_RLM1	0.199435	1.00053	0.999985	0.550063	0.642525	0.969045	1	0.687634	0.546718	0.981647	0.480538	0.553949	0.679502	0.953587	0.778234	0.34418	1	1	1	1	0.607471	0.999898	1	0.498914	0.918909	0.953062	0.693562	0.860975	1	1	0.881141	1	0.81387	1	1	1	1	1	0.999853	1.00053	0.922632	0.76755	1.00053	1.00053	1	0.9738	0.999983	0.926709	0.694102
Cluster_RME1	0.793996	1.00042	0.994956	0.472117	1	0.915921	0.38445	0.882505	0.104748	0.959161	0.407817	0.811322	1	0.194656	0.188196	0.197232	1	1	1	1	1	0.987008	1	0.68667	0.488797	0.970401	0.55575	0.557979	1	1	0.922431	1	1	0.0906631	1	1	0.194528	1	0.984508	1.00042	0.835512	0.263626	1.00042	1.00042	1	0.80047	0.994536	0.789775	0.828475
Cluster_RNAPol	0.0894825	1.00296	0.965176	0.609488	0.976825	0.524898	0.845932	0.978022	0.602242	0.489025	0.00121502	0.790525	0.850736	0.366842	0.973364	0.94642	0.704788	1	1	1	0.53273	0.996304	1	0.422742	0.99945	0.657332	0.527096	0.924622	0.0824859	0.192475	0.738528	1	0.853002	0.486307	1	1	0.43791	0.235659	0.896342	1.00296	0.743516	0.721055	1.00296	1.00296	0.475325	0.547786	0.962327	0.933407	0.282472
Cluster_ROX1	1	1.00021	0.997475	0.273418	1	1	1	1	0.271263	0.797862	0.230443	1	1	0.441245	0.433863	0.65816	1	1	1	1	1	0.993483	1	1	0.369461	0.857649	0.174735	0.747005	1	1	0.767526	1	1	0.0464036	1	1	1	1	0.992224	1.00021	1	0.715147	1.00021	1.00021	1	0.894701	0.997265	0.610318	1
Cluster_RPH1	0.971442	1.00095	0.988683	0.135658	0.225235	0.728454	0.664487	0.297424	0.759385	0.622354	0.0878625	1	0.871093	0.956169	0.0232992	0.117296	1	1	1	1	1	0.970997	1	0.498574	0.0770098	0.500932	0.305288	0.268985	0.548536	0.538433	0.303889	1	0.951545	1	1	1	1	1	0.965471	1.00095	0.914553	0.872386	1.00095	1.00095	1	0.605993	0.987745	0.687653	0.499427
Cluster_RPs	0.189705	1.00907	0.897694	0.11468	0.522239	0.113611	0.646816	0.646859	0.0643298	0.0445201	1.27327e-07	0.933939	0.947028	0.592509	0.998767	0.992461	0.444087	0.036186	1	1	0.273935	0.756472	0.409471	0.0394223	0.824088	0.0440447	0.987771	0.996002	0.936565	0.120169	0.380549	1.00004	0.744675	0.868449	1	0.0657638	0.465784	0.0213222	0.716618	1.00907	0.721761	0.423981	1.00907	1.00907	1	0.688218	0.889651	0.961952	0.977535
Cluster_rRNAprocessing	0.828056	1.00285	0.9664	0.0918021	0.901662	0.725636	0.37248	0.098516	0.0885109	0.557845	0.427269	0.751721	0.829408	0.840109	0.0225156	0.100098	1	0.119195	1	1	0.0754404	0.915413	0.276116	0.348099	0.338529	0.396525	0.105361	0.270442	1	0.424666	0.565334	1	0.118573	0.131487	1	1	0.768235	0.640153	0.899857	1.00285	0.358955	0.944527	1.00285	1.00285	0.463081	0.566428	0.96365	0.624198	0.107402
Cluster_RTG1	0.911809	1.00201	0.976246	1	0.482085	0.915434	0.655929	0.735931	0.299071	0.672392	0.0222912	0.485052	0.9868	0.974708	0.51338	0.112699	0.817626	0.751739	1	1	0.41109	0.939726	0.162852	0.497958	0.922711	0.58497	0.23282	0.513167	0.81359	0.954323	0.797874	1	0.669502	0.072227	1	1	0.0750481	0.679891	0.928465	1.00201	0.192699	0.979971	1.00201	1.00201	0.354321	0.347149	0.974291	0.376269	0.0775717
Cluster_RTG3	0.634751	1.00063	0.992442	1	0.709019	0.988992	1	0.48566	0.214897	0.745419	0.544336	0.663639	0.353231	0.346399	0.0816158	0.0484219	1	1	1	1	0.0660263	0.980573	0.208516	0.655213	0.245612	0.630791	0.205	0.416758	1	0.882886	0.452066	1	0.867039	1	1	1	0.27713	0.533063	0.976849	1.00063	0.964763	0.282742	1.00063	1.00063	1	0.716147	0.991815	0.227256	0.558205
Cluster_RTS2	0.1625	1.00074	0.991188	0.673143	0.384229	0.328147	0.185939	0.611242	0.0110399	0.609115	0.600304	0.185003	0.432914	0.258901	0.552287	0.319905	1	1	1	1	0.341115	0.977371	1	0.772573	0.725319	0.584144	0.618805	0.360169	1	0.918096	0.99951	1	0.0231571	0.153247	1	1	1	1	0.973042	1.00074	0.448487	0.912282	1.00074	1.00074	0.148762	0.948802	0.990456	0.954797	0.910159
Cluster_SFL1	0.957597	1.00084	0.989935	0.101131	0.454688	0.254083	0.621181	0.439663	0.7181	0.740418	0.0642737	0.095799	1	0.736516	0.448713	0.71586	1	1	1	1	1	0.974179	1	0.854811	0.612291	0.540943	0.448059	0.917547	1	0.942722	0.739756	1	0.715071	1	1	1	1	0.637789	0.969249	1.00084	0.120547	0.993431	1.00084	1.00084	1	0.64069	0.9891	0.75432	0.954282
Cluster_SFP1	0.657875	1.00137	0.983691	0.874748	0.931151	0.20108	0.178816	0.468473	0.587351	0.228612	0.20792	0.260205	0.511255	0.134657	0.300722	0.119017	0.687744	0.614409	1	1	0.912183	0.95837	1	0.498301	0.788975	0.368343	0.479117	0.149999	0.302012	0.16618	0.508342	1	0.764323	1	1	0.0218199	0.147161	0.470054	0.950499	1.00137	0.612592	0.401886	1.00137	1.00137	0.258599	0.846123	0.982343	0.688009	0.594138
Cluster_SIG1	0.135986	1.00148	0.982447	0.634095	0.497889	0.35332	0.0665328	0.348195	0.629077	0.338237	0.0826164	0.905003	0.810888	0.846063	0.666587	0.561246	0.339838	0.641685	1	1	0.71722	0.955238	0.420666	0.603114	0.71392	0.920643	0.901565	0.706384	1	0.646359	0.977847	1	0.80931	1	1	1	0.531189	1	0.946792	1.00148	0.526331	0.706755	1.00148	1.00148	0.275481	0.826593	0.980997	0.380182	0.296677
Cluster_SIP4	0.0436221	1.00169	0.979962	0.427654	0.827038	0.925093	0.856621	0.713015	0.421844	0.0855954	0.60177	0.284344	0.212205	0.0130062	0.714412	0.523341	1	0.690591	1	1	0.12219	0.949003	1	0.771526	0.553138	0.292462	0.532318	0.340339	0.756914	0.341626	0.682163	1	0.71288	1	1	1	1	0.584671	0.939419	1.00169	0.996479	0.83702	1.00169	1.00169	1	0.410326	0.978309	0.958168	0.734922
Cluster_SKN7	0.1625	1.00074	0.991188	0.673143	0.384229	0.873321	0.185939	0.611242	0.669736	0.317096	0.208528	0.446743	0.432914	0.258901	0.248854	0.860578	1	0.401288	1	1	0.341115	0.977371	0.238782	0.772573	0.725319	0.584144	0.0239334	0.360169	1	0.918096	0.396016	1	0.320267	0.153247	1	1	1	0.588743	0.973042	1.00074	0.735033	0.714526	1.00074	1.00074	1	0.677371	0.990456	0.81831	0.982858
Cluster_SKO1	0.723445	1.00074	0.991188	1	0.763151	0.873321	0.572291	0.611242	0.273158	0.317096	0.208528	0.0497001	1	0.565144	0.248854	0.319905	0.465554	1	1	1	0.730005	0.977371	0.0269245	0.225527	0.43707	0.584144	0.325409	0.360169	1	0.126542	0.396016	1	0.905024	1	1	1	1	1	0.973042	1.00074	0.0324845	0.0431213	1.00074	1.00074	1	0.677371	0.990456	0.525731	0.910159
Cluster_SMP1	0.332316	1.00095	0.988683	0.762572	1	0.461286	0.664487	0.794558	0.387815	0.622354	1	0.0471656	0.871093	0.956169	0.132088	0.796024	1	1	1	1	1	0.970997	1	0.745056	0.977804	0.500932	0.032416	0.268985	1	0.804932	0.303889	1	0.77708	1	1	1	1	1	0.965471	1.00095	0.914553	0.192021	1.00095	1.00095	0.187065	0.605993	0.987745	0.995066	0.499427
Cluster_SOK2	0.413018	1.00074	0.991188	0.673143	0.763151	0.0818181	1	0.611242	0.0692419	0.964504	1	0.750397	0.79673	0.999521	0.248854	0.319905	1	1	1	1	1	0.977371	0.238782	0.062052	0.169029	0.584144	0.114694	0.756293	0.461231	0.918096	0.396016	1	0.639129	1	1	1	1	0.588743	0.973042	1.00074	0.984319	0.426505	1.00074	1.00074	1	0.677371	0.990456	0.17751	0.982858
Cluster_sphingolipids	0.413018	1.00074	0.991188	1	0.763151	0.328147	1	0.859572	0.669736	0.847648	0.600304	0.0497001	0.154025	0.258901	0.814327	0.860578	0.465554	0.401288	1	1	0.730005	0.977371	1	0.772573	0.725319	0.988773	0.863813	0.756293	0.016259	0.67163	0.954797	1	1	0.153247	1	1	1	0.588743	0.973042	1.00074	0.448487	0.987684	1.00074	1.00074	1	0.948802	0.990456	0.17751	0.434519
Cluster_SRD1	0.497215	1.00179	0.978722	0.468944	0.195521	0.894599	0.594145	0.774471	0.932259	0.663846	0.635607	0.548904	0.702987	0.274213	0.11637	0.409401	0.781812	1	1	1	0.81308	0.945901	0.484674	0.312656	0.970233	0.638864	0.418485	0.588445	1	0.613027	0.849481	1	0.351877	0.0592123	1	1	0.22442	0.618573	0.935754	1.00179	0.68167	0.954786	1.00179	1.00179	0.323866	0.388085	0.976968	0.941937	0.990979
Cluster_STB1	0.861232	1.00053	0.999985	1	0.642525	0.969045	0.45479	0.687634	0.15803	0.256714	1	0.553949	0.679502	0.456165	0.445229	0.689034	1	1	1	1	1	0.999898	1	0.968602	0.696079	0.953062	0.349032	0.860975	0.357067	0.163624	0.984365	1	0.441774	1	1	1	1	1	0.999853	1.00053	0.359753	0.76755	1.00053	1.00053	1	0.9738	0.999983	0.698485	0.918058
Cluster_STE12	0.1625	1.00074	0.991188	1	0.763151	0.996181	1	0.859572	0.273158	0.609115	0.600304	0.750397	0.79673	0.565144	0.552287	0.319905	1	0.00990303	1	1	0.101231	0.977371	1	0.772573	0.725319	0.584144	0.863813	0.756293	0.461231	0.67163	0.788366	1	1	0.153247	1	1	1	1	0.973042	1.00074	0.735033	0.426505	1.00074	1.00074	1	0.677371	0.990456	0.81831	0.72312
Cluster_Sterols	0.321576	1.00243	0.971312	0.873746	0.43009	0.769266	0.756688	0.337673	0.675033	0.529263	0.549091	0.716654	0.875459	0.301282	0.448184	0.904028	0.59763	0.490555	1	1	0.0310724	0.927492	0.0104391	0.953084	0.418256	0.484728	0.350701	0.37872	0.307344	0.383632	0.202571	1	0.323714	0.421335	1	1	0.117816	0.778263	0.914052	1.00243	0.438352	0.371487	1.00243	1.00243	0.0953355	0.277755	0.968957	0.777257	0.582436
Cluster_STP1	0.421372	1.00105	0.987433	0.173505	0.58029	0.648163	0.702847	0.653401	0.794628	0.972823	0.730259	0.228737	0.634783	0.29346	0.094935	0.655429	0.208689	1	1	1	1	0.967825	1	0.170797	0.950938	0.463877	0.197862	0.597805	0.586737	0.971992	0.995739	1	0.577723	0.0218073	1	1	0.0131779	0.719043	0.961706	1.00105	0.854813	0.537766	1.00105	1.00105	1	0.573171	0.986392	0.843923	0.649859
Cluster_STP2	0.289799	1.00148	0.982447	0.89326	0.943969	0.35332	0.0665328	0.756892	0.891022	0.957753	0.840358	0.548675	0.810888	0.846063	0.666587	0.7589	0.339838	1	1	1	0.92718	0.955238	0.0979452	0.0283152	0.948695	0.341084	0.76536	0.706384	1	0.95298	0.915052	1	0.368588	0.283098	1	0.223529	1	0.510357	0.946792	1.00148	0.313778	0.861876	1.00148	1.00148	0.275481	0.826593	0.980997	0.935503	0.710809
Cluster_SUM1	0.5071	1.00116	0.986184	0.21384	0.00803486	0.788581	0.736824	0.975689	1	0.634153	0.763405	0.308013	0.394213	0.228875	0.449848	0.975998	0.241444	0.553483	1	1	0.872295	0.964663	1	0.27299	0.97428	0.429559	0.038623	0.820969	0.621709	0.211186	0.23318	1	0.866481	1	1	1	0.448507	0.75256	0.957956	1.00116	0.568651	0.644817	1.00116	1.00116	0.223652	0.542123	0.985041	0.555271	0.768188
Cluster_SWI4	0.912169	1.00158	0.981204	0.672376	0.954401	0.7201	0.0828347	0.248498	0.0562192	0.81921	0.859983	0.221471	0.61514	0.610739	0.378649	0.43809	1	1	1	1	1	0.952116	0.442837	0.301884	0.427698	0.31584	0.446746	0.376222	0.365988	0.704635	0.428969	1	0.23681	1	1	0.237446	1	0.548589	0.943098	1.00158	0.0338322	0.0970418	1.00158	1.00158	1	0.806695	0.979652	0.784297	0.630517
Cluster_SWI5	0.501643	1.00148	0.982447	1	0.764523	0.582391	0.817187	0.348195	0.336997	0.742442	0.840358	0.757953	0.958736	0.467782	0.934472	0.994055	0.714506	1	1	1	0.71722	0.955238	0.420666	0.603114	0.71392	0.722707	0.569555	0.968268	0.334226	0.0937765	0.467502	1	0.368588	1	1	1	1	0.510357	0.946792	1.00148	0.313778	0.861876	1.00148	1.00148	0.275481	0.458695	0.980997	0.826778	0.506635
Cluster_SWI6	0.793159	1.00084	0.989935	1	1	0.550342	0.621181	0.196772	1	0.477811	0.649403	0.095799	0.838125	0.736516	0.72491	0.441637	0.51133	1	1	1	1	0.974179	1	0.361957	0.114726	0.540943	0.911333	0.311258	0.506809	0.74571	0.739756	1	0.715071	1	1	0.134565	1	1	0.969249	1.00084	0.0199041	0.560805	1.00084	1.00084	1	0.934132	0.9891	0.138649	0.329459
Cluster_TFs	0.104864	1.00042	0.994956	0.472117	0.159527	0.650725	0.38445	0.882505	0.104748	0.391562	1	1	1	0.886803	0.881729	0.551092	0.300896	1	1	1	0.137331	0.987008	0.144339	0.93725	0.829777	0.735538	0.885353	0.908526	1	0.349089	0.589061	1	1	1	1	1	1	1	0.984508	1.00042	0.497785	0.918889	1.00042	1.00042	1	0.80047	0.994536	0.372444	0.486785
Cluster_THI2	0.0807881	1.00084	0.989935	0.721421	0.0441884	0.804968	0.230061	0.71419	0.7181	0.0633631	0.649403	0.274208	0.210761	0.909681	0.448713	0.0598913	0.51133	1	1	1	0.776085	0.974179	0.267893	0.361957	0.612291	0.886556	0.986872	0.311258	0.506809	0.194841	0.934194	1	0.93216	1	1	1	1	0.245422	0.969249	1.00084	0.957847	0.993431	1.00084	1.00084	0.168133	0.64069	0.9891	0.75432	0.83662
Cluster_Thiamine	1	1.00021	0.999999	0.273418	1	0.909687	1	0.657174	1	1	1	1	1	1	1	1	1	1	1	1	1	0.99999	1	1	0.846246	0.994546	1	0.981598	1	1	0.984658	1	0.489517	1	1	1	1	1	0.999985	1.00021	1	0.715147	1.00021	1.00021	1	0.997077	0.999998	1	0.845337
Cluster_tRNAprocessing	0.729352	1.00222	0.973776	0.376421	0.777445	0.360419	0.0830175	0.211825	0.834423	0.910047	0.936284	0.892888	0.24347	0.591678	0.224729	0.702183	1	0.44271	1	1	0.053187	0.93359	0.190559	0.497855	0.55336	0.533453	0.221793	0.683902	0.843834	0.91531	0.741974	1	0.391279	0.393112	1	0.31589	1	0.0316842	0.921231	1.00222	0.734035	0.548618	1.00222	1.00222	0.383411	0.684398	0.971621	0.697091	0.548995
Cluster_tRNAsynth	0.493461	1.00211	0.97501	1	0.309569	0.235581	0.683886	8.96355e-06	0.813224	0.870209	0.45232	0.549423	0.207179	0.653084	0.134559	0.459928	0.520459	0.163961	1	1	0.878793	0.936653	0.176619	0.249827	0.000652815	0.558884	0.647427	0.477315	0.236327	0.585506	0.541246	1	0.952882	0.0790484	1	1	0.661278	0.921176	0.924841	1.00211	0.641876	0.64221	1.00211	1.00211	0.369033	0.328327	0.972955	0.153922	0.774781
Cluster_Tryptophan	0.937042	1.00074	0.991188	1	0.0258455	0.328147	1	0.11085	0.669736	0.996295	1	0.185003	1	0.953404	0.0537428	0.111747	1	1	1	1	0.730005	0.977371	1	0.937188	0.43707	0.584144	0.325409	0.360169	0.461231	0.918096	0.396016	1	0.107943	1	1	1	0.315204	1	0.973042	1.00074	0.735033	0.987684	1.00074	1.00074	1	0.677371	0.990456	0.525731	0.167452
Cluster_UGA3	0.573014	1.00158	0.981204	0.909038	0.299536	0.984633	0.241089	0.43543	0.667437	0.654707	0.56561	0.808106	0.364948	0.908611	0.777467	0.117585	0.131351	0.667033	1	1	0.484271	0.952116	1	0.301884	0.805189	0.31584	0.822326	0.666842	0.127772	0.486101	0.993378	1	0.434477	1	1	1	1	0.851157	0.943098	1.00158	0.248634	0.598228	1.00158	1.00158	1	0.955929	0.979652	0.971146	0.802572
Cluster_USV1	0.846834	1.00095	0.988683	0.762572	0.520247	0.461286	1	0.553454	0.133008	0.622354	0.304826	0.976566	0.871093	0.644472	0.630652	0.555533	1	1	1	1	0.814305	0.970997	1	0.252664	0.246733	0.500932	0.562276	0.649442	1	0.0992609	0.69108	1	0.498039	0.192568	1	1	1	0.68099	0.965471	1.00095	0.515381	0.968906	1.00095	1.00095	1	0.605993	0.987745	0.381501	0.74736
Cluster_Vacuole	0.473942	1.00466	0.945779	0.319671	0.931519	0.859287	0.756196	0.798491	0.46929	0.245017	0.642123	0.00161645	0.405111	0.713786	0.130012	0.801663	0.739114	0.96048	1	1	0.331241	0.865753	0.505601	0.556885	0.534632	0.153243	0.0315196	0.268969	0.516857	0.944753	0.531955	1.00001	0.0265736	1	1	0.549052	0.681624	0.614824	0.841885	1.00466	0.679174	0.5005	1.00466	1.00466	0.264401	0.91262	0.941393	0.999873	0.066256
Node 1	0.0418175	1.00053	0.993698	0.160336	0.234127	0.836237	0.45479	0.931223	1	0.593833	0.480538	1	1	0.129278	0.445229	0.34418	0.360756	0.306754	1	1	1	0.983785	1	0.498914	0.990742	0.681157	0.693562	0.860975	1	0.472733	0.516041	1	0.81387	1	1	0.0863546	1	1	0.980671	1.00053	0.922632	0.1481	1.00053	1.00053	1	0.757138	0.993174	0.698485	0.918058
Node 10	0.957597	1.00084	0.989935	0.721421	0.172853	0.550342	0.230061	0.196772	0.331191	0.740418	0.256612	0.274208	0.506965	0.191095	0.903745	0.986369	1	1	1	0.0134008	1	0.974179	1	0.964648	0.331938	0.886556	0.448059	0.702542	1	0.74571	0.934194	1	0.715071	1	1	1	1	1	0.969249	1.00084	0.343088	0.947457	1.00084	1.00084	1	0.64069	0.9891	0.997981	0.113449
Node 11	1	1.00042	0.999991	0.106369	1	0.650725	0.38445	0.882505	0.46898	0.959161	1	0.811322	0.18616	0.987313	0.986448	0.88318	1	1	1	1	1	0.999938	1	0.93725	0.829777	0.970401	1	0.991038	1	0.760585	0.922431	1	0.0731135	1	1	1	1	1	0.999912	1.00042	1	0.635296	1.00042	1.00042	1	0.983699	0.99999	0.965027	0.828475
Node 12	1	1.00032	0.996215	1	1	0.342134	1	0.799293	1	0.575313	0.0414778	0.269352	0.494722	0.737577	0.73008	0.374162	1	1	1	1	1	0.99024	1	0.874605	0.939726	0.794254	0.802952	0.645616	0.232794	0.657711	0.672404	1	0.0232537	1	1	1	1	1	0.988359	1.00032	0.942074	0.449461	1.00032	1.00032	1	0.846277	0.995899	0.476777	0.65763
Node 13	0.394805	1.00042	0.994956	1	0.560845	0.650725	0.38445	0.882505	1	0.391562	0.407817	0.811322	0.597576	0.194656	0.578431	1	0.300896	1	1	1	0.526722	0.987008	1	0.68667	0.829777	0.735538	0.200559	0.557979	1	0.349089	0.922431	1	1	1	1	1	1	1	0.984508	1.00042	0.835512	0.635296	1.00042	1.00042	1	0.983699	0.994536	0.372444	0.828475
Node 14	0.223879	1.00137	0.983691	0.592394	0.445681	0.652698	1	0.95324	0.587351	0.644861	0.0651074	0.260205	0.775776	0.134657	0.12586	0.265151	1	0.614409	1	1	0.386855	0.95837	1	0.988692	0.374943	0.368343	0.479117	0.456602	0.683035	0.580903	0.788026	1	0.921795	0.265839	1	1	1	0.808084	0.950499	1.00137	0.38969	0.806475	1.00137	1.00137	1	0.846123	0.982343	0.955048	0.371662
Node 15	0.413018	1.00074	0.991188	1	0.384229	0.645827	0.572291	0.976439	1	0.847648	0.600304	0.446743	1	0.258901	0.814327	0.860578	1	0.401288	1	1	0.341115	0.977371	1	0.992141	0.983133	0.584144	0.863813	0.756293	0.461231	1	0.788366	1	0.639129	1	1	1	1	0.198981	0.973042	1.00074	0.735033	0.912282	1.00074	1.00074	0.148762	0.677371	0.990456	0.954797	0.434519
Node 16	1	1.00021	0.997475	0.273418	1	0.489197	1	0.171755	0.0213997	0.797862	0.230443	0.565582	0.365597	0.441245	0.883539	0.65816	1	1	1	1	1	0.993483	1	0.249395	0.369461	0.857649	1	0.981598	0.161932	0.510656	0.767526	1	1	1	1	1	0.102509	1	0.992224	1.00021	0.850265	1	1.00021	1.00021	1	0.894701	0.997265	0.610318	1
Node 17	0.694198	1.00032	0.996215	1	0.460515	0.783323	1	0.799293	1	0.575313	0.0414778	1	0.494722	0.293079	0.285755	0.374162	1	0.197319	1	1	0.429374	0.99024	0.11033	0.124527	0.659287	0.794254	0.0730256	0.645616	1	0.216544	0.672404	1	0.635292	1	1	1	0.14976	0.316628	0.988359	1.00032	0.942074	1	1.00032	1.00032	1	0.846277	0.995899	0.989543	0.65763
Node 18
Node 19	0.326245	1.00011	0.998737	1	0.185914	1	1	1	1	1	1	0.340878	1	0.66428	0.658701	0.415307	1	1	1	1	1	0.996736	1	0.499421	1	0.926097	0.418044	0.864302	1	1	0.876092	1	1	1	1	1	1	1	0.996105	1.00011	0.613012	1	1.00011	1.00011	1	0.945889	0.998631	0.78124	0.606695
Node 2	0.611286	1.00232	0.999667	0.0937354	0.989227	0.960925	0.0978044	0.272508	0.0906889	0.868277	0.944123	0.490184	0.281417	0.698771	0.18431	0.432968	0.860642	1	1	0.036448	0.317415	0.997714	0.204638	0.582046	0.653167	0.508722	0.159436	0.6512	0.565988	0.68847	0.872506	1	0.994032	0.0932533	1	0.0582116	0.323692	0.0393119	0.996753	1.00232	0.808912	0.456963	1.00232	1.00232	1	0.664162	0.999607	0.0312098	0.479776
Node 2_fuzzy0.06	0.622529	1.0037	0.99999	0.133967	0.970306	0.771072	0.0971811	0.15179	0.129148	0.826647	0.637937	0.690025	0.421044	0.908688	0.106924	0.635552	0.956607	0.923373	1	0.0573962	0.237225	0.999808	0.148206	0.748423	0.473922	0.515891	0.0482498	0.81143	0.342904	0.869029	0.939726	1.00001	0.960138	0.198089	1	0.0242407	0.556719	0.115396	0.999673	1.0037	0.956004	0.474053	1.0037	1.0037	1	0.961414	0.999987	0.329216	0.728489
Node 20	1	1.00011	0.998737	1	1	0.699442	1	1	1	1	1	0.340878	1	0.66428	1	1	1	1	1	1	0.170544	0.996736	1	1	1	0.926097	1	0.864302	0.0845352	1	0.876092	1	1	1	1	1	1	1	0.996105	1.00011	0.613012	0.46626	1.00011	1.00011	1	0.945889	0.998631	0.78124	0.606695
Node 21	1	1.00021	0.997475	1	1	0.489197	1	0.657174	1	0.797862	1	0.565582	1	0.887316	0.883539	0.65816	1	1	1	1	0.312018	0.993483	1	1	0.846246	0.857649	0.661353	0.747005	0.161932	0.510656	0.984658	1	1	1	1	1	0.102509	1	0.992224	1.00021	0.850265	0.715147	1.00021	1.00021	1	0.894701	0.997265	0.610318	0.845337
Node 22	0.326245	1.00011	0.998737	1	1	0.699442	1	1	1	1	1	1	1	0.66428	0.658701	0.415307	1	1	1	1	1	0.996736	1	0.499421	1	0.926097	1	0.864302	0.0845352	1	0.876092	1	1	1	1	1	1	1	0.996105	1.00011	0.613012	0.46626	1.00011	1.00011	1	0.945889	0.998631	0.78124	0.606695
Node 23
Node 24
Node 25
Node 26
Node 27	1	1.00011	0.998737	1	0.185914	0.699442	0.114223	1	1	1	1	1	0.203495	0.66428	0.658701	1	1	1	1	1	1	0.996736	1	1	1	0.926097	0.418044	0.864302	1	1	1	1	1	1	1	1	1	1	0.996105	1.00011	1	0.46626	1.00011	1.00011	1	0.945889	0.998631	1	0.606695
Node 28	0.694198	1.00032	0.996215	1	1	0.342134	1	0.372936	0.0579438	0.575313	1	0.713697	1	0.737577	0.960268	0.800158	1	0.197319	1	1	0.429374	0.99024	1	0.874605	0.224547	0.794254	0.802952	0.949782	1	0.657711	0.672404	1	0.635292	1	1	1	1	0.316628	0.988359	1.00032	0.666648	0.847991	1.00032	1.00032	1	0.846277	0.995899	0.476777	0.65763
Node 29
Node 3	0.634751	1.00063	0.992442	1	0.310051	0.929149	0.517098	0.48566	0.0442982	0.442247	0.161552	0.334569	0.744756	0.675696	0.0816158	0.200957	1	1	1	1	0.272576	0.980573	1	0.890155	0.245612	0.630791	0.049865	0.416758	1	0.25648	0.452066	1	1	1	1	1	1	1	0.976849	1.00063	0.253984	0.85578	1.00063	1.00063	1	0.716147	0.991815	0.609325	0.829999
Node 30	1	1.00011	0.998737	1	1	0.699442	1	1	1	0.550374	1	1	1	0.66428	0.658701	1	1	1	1	1	1	0.996736	1	1	0.607853	0.926097	0.418044	0.864302	1	0.300453	0.876092	1	1	1	1	1	1	1	0.996105	1.00011	0.613012	1	1.00011	1.00011	1	0.945889	0.998631	0.78124	1
Node 31	0.884526	1.00148	0.982447	1	0.497889	0.15956	0.817187	0.558682	0.136747	0.742442	1	0.976006	0.565101	0.940187	0.666587	0.179683	1	1	1	1	0.92718	0.955238	0.420666	0.21053	0.71392	0.920643	0.901565	0.889356	0.709866	0.646359	0.156714	1	0.00108052	1	1	1	0.531189	0.0756316	0.946792	1.00148	0.727607	0.5034	1.00148	1.00148	1	0.458695	0.980997	0.380182	0.296677
Node 32	0.720367	1.00148	0.982447	0.342186	0.497889	0.0469408	1	0.896819	0.336997	0.54728	0.527138	0.976006	0.137309	0.682977	0.241015	0.179683	0.714506	0.0712038	1	1	0.71722	0.955238	0.420666	0.393488	0.71392	0.722707	0.185333	0.706384	0.334226	0.646359	0.467502	1	0.18418	1	1	1	0.531189	0.228238	0.946792	1.00148	0.727607	0.5034	1.00148	1.00148	1	0.963309	0.980997	0.380182	0.506635
Node 33	1	1.00032	0.996215	1	1	0.783323	0.305046	0.372936	1	0.575313	0.324926	0.269352	1	0.293079	0.73008	0.800158	0.235438	0.197319	1	1	0.0773059	0.99024	0.11033	0.124527	0.224547	0.794254	0.378154	0.645616	1	0.216544	0.998102	1	1	1	1	1	1	0.316628	0.988359	1.00032	0.666648	1	1.00032	1.00032	1	0.846277	0.995899	0.877401	0.223266
Node 34
Node 35	0.326245	1.00011	0.998737	1	1	1	1	0.414465	1	0.550374	1	0.340878	1	1	0.658701	1	1	1	1	1	1	0.996736	1	0.499421	0.607853	0.926097	0.418044	0.864302	0.0845352	0.300453	0.876092	1	1	1	1	1	1	1	0.996105	1.00011	1	0.46626	1.00011	1.00011	1	0.945889	0.998631	0.78124	0.606695
Node 36	0.235926	1.00648	0.997431	0.106087	0.596775	0.308714	0.257659	0.963303	0.808659	0.100967	0.478384	0.926904	0.247314	0.614485	0.0403213	0.0897358	0.264809	0.988706	1	1	0.342342	0.983263	0.203798	0.496366	0.827071	0.705261	0.0349621	0.551112	0.0306855	0.012863	0.999911	1.00002	0.482386	1	1	0.0234493	0.963455	0.867419	0.976609	1.00648	0.388854	0.964019	1.00648	1.00648	0.405654	0.76655	0.996977	0.941293	0.45227
Node 37	1	1.00021	0.997475	0.273418	1	0.909687	1	0.657174	1	0.797862	0.230443	1	0.365597	1	0.883539	0.65816	1	0.136295	1	1	1	0.993483	1	0.749447	0.846246	0.857649	1	0.747005	1	0.510656	0.984658	1	0.489517	1	1	0.0354748	1	1	0.992224	1.00021	0.850265	1	1.00021	1.00021	1	0.894701	0.997265	0.610318	0.845337
Node 38	0.546077	1.00021	0.997475	1	1	1	1	0.171755	0.271263	0.797862	0.230443	0.565582	1	0.887316	0.433863	0.172454	1	1	1	1	1	0.993483	1	0.749447	0.369461	0.857649	1	0.747005	1	0.510656	0.984658	1	1	1	1	1	1	1	0.992224	1.00021	0.850265	1	1.00021	1.00021	1	0.894701	0.997265	0.952162	0.368054
Node 39	0.638587	1.00169	0.999826	0.427654	0.962892	0.0983528	0.560269	0.520574	0.421844	0.564146	1	0.478938	0.415862	0.983261	0.0519936	0.00141708	0.40334	1	1	0.0266332	0.285562	0.998798	0.464163	0.894285	0.738101	0.666514	0.867523	0.627405	1	0.974198	0.873122	1	0.71288	1	1	1	0.579315	0.296013	0.998288	1.00169	0.752051	0.682583	1.00169	1.00169	1	0.786527	0.999795	0.883884	0.870222
Node 4
Node 40	0.326245	1.00011	0.998737	1	1	1	1	0.414465	1	0.550374	0.12275	0.340878	1	0.66428	0.658701	0.415307	1	1	1	1	1	0.996736	1	1	0.607853	0.926097	1	0.864302	1	1	0.876092	1	0.285504	1	1	1	1	1	0.996105	1.00011	1	1	1.00011	1.00011	1	0.945889	0.998631	0.78124	0.606695
Node 41
Node 42	0.546077	1.00021	0.997475	1	0.33728	0.489197	1	0.171755	1	0.302885	1	0.565582	0.0413932	1	1	1	1	1	1	1	1	0.993483	1	0.249395	0.369461	0.857649	1	1	0.161932	1	0.767526	1	1	1	1	1	1	1	0.992224	1.00021	0.375759	0.217372	1.00021	1.00021	1	0.894701	0.997265	0.952162	0.845337
Node 43	1	1.00011	0.998737	1	0.185914	1	1	1	1	0.550374	1	1	1	0.66428	0.658701	0.415307	1	1	1	1	1	0.996736	1	1	1	0.926097	1	0.864302	1	0.300453	0.876092	1	0.285504	1	1	1	1	0.11917	0.996105	1.00011	0.613012	0.46626	1.00011	1.00011	1	0.945889	0.998631	0.78124	0.606695
Node 44	0.740643	1.00402	1	0.188852	0.265275	0.772551	0.441342	0.65677	0.489108	0.303891	0.177871	0.293684	0.0692195	0.995231	0.985732	0.983081	0.222155	0.509	1	1	0.316312	1	0.773175	0.789555	0.93574	0.994267	0.782891	0.989997	0.965374	0.0766814	0.816039	1.00001	0.798877	0.595262	1	1	0.872406	0.679228	1	1.00402	0.994817	0.0297041	1.00402	1.00402	1	0.996196	1	0.892109	0.993458
Node 45
Node 46	1	1.00011	0.998737	1	1	0.699442	1	1	1	1	0.12275	0.340878	1	0.66428	1	1	0.085588	1	1	1	1	0.996736	1	1	1	0.926097	1	1	1	1	0.876092	1	1	0.0234762	1	1	1	1	0.996105	1.00011	1	0.46626	1.00011	1.00011	1	1	0.998631	0.78124	1
Node 47
Node 48	1	1.00011	0.998737	1	0.185914	1	0.114223	0.414465	1	0.550374	1	0.340878	0.203495	1	0.658701	0.415307	1	1	1	1	1	0.996736	1	1	0.607853	0.926097	0.418044	0.864302	0.0845352	1	0.876092	1	0.285504	1	1	1	1	1	0.996105	1.00011	1	0.46626	1.00011	1.00011	1	0.945889	0.998631	0.78124	0.606695
Node 49	0.546077	1.00021	0.997475	1	1	0.489197	0.215409	1	1	0.797862	0.0150562	0.565582	0.365597	0.887316	0.433863	0.172454	0.163859	1	1	1	1	0.993483	1	0.749447	1	0.857649	0.661353	0.747005	1	0.510656	0.767526	1	0.0814909	1	1	1	1	1	0.992224	1.00021	1	0.715147	1.00021	1.00021	1	0.894701	0.997265	0.610318	0.845337
Node 5	0.546077	1.00021	0.997475	1	1	0.489197	0.215409	0.657174	1	0.797862	1	1	1	0.441245	0.883539	1	1	1	1	1	1	0.993483	1	0.749447	0.369461	0.857649	0.661353	0.747005	1	0.510656	0.767526	1	1	1	1	1	1	0.22415	0.992224	1.00021	1	0.217372	1.00021	1.00021	1	0.894701	0.997265	0.610318	1
Node 50
Node 51	1	1.00011	0.998737	1	1	1	1	1	1	0.550374	0.12275	0.340878	1	1	0.658701	0.415307	1	1	1	1	1	0.996736	1	0.499421	1	0.926097	1	0.864302	1	1	0.876092	1	0.285504	1	1	1	1	0.11917	0.996105	1.00011	1	1	1.00011	1.00011	1	0.945889	0.998631	0.78124	0.606695
Node 52	0.326245	1.00011	0.998737	0.147594	1	1	1	0.414465	1	1	1	1	1	0.66428	0.658701	1	0.085588	1	1	1	1	0.996736	1	1	0.607853	0.926097	0.418044	0.864302	1	1	0.876092	1	1	1	1	1	0.0526371	1	0.996105	1.00011	0.613012	1	1.00011	1.00011	1	0.945889	0.998631	1	0.606695
Node 53
Node 54
Node 55	1	1.00032	0.999996	1	1	0.783323	1	1	1	0.909137	1	1	1	0.962185	0.960268	1	1	0.197319	1	1	0.429374	0.999969	1	0.874605	0.659287	0.984441	0.802952	0.997506	1	0.657711	0.957771	1	0.635292	1	1	1	1	1	0.999956	1.00032	0.942074	0.847991	1.00032	1.00032	1	0.991547	0.999995	0.877401	0.93919
Node 56	1	1.00032	0.999996	1	1	0.783323	1	1	1	0.909137	1	1	1	0.962185	0.960268	1	1	0.197319	1	1	0.429374	0.999969	1	0.874605	0.659287	0.984441	0.802952	0.997506	1	0.657711	0.957771	1	0.635292	1	1	1	1	1	0.999956	1.00032	0.942074	0.847991	1.00032	1.00032	1	0.991547	0.999995	0.877401	0.93919
Node 57	0.546077	1.00021	0.997475	0.273418	1	0.489197	1	0.657174	0.271263	0.797862	1	0.116174	0.365597	0.887316	0.433863	0.172454	1	1	1	1	1	0.993483	1	0.749447	0.369461	0.994546	1	0.747005	1	1	0.767526	1	0.489517	1	1	1	1	1	0.992224	1.00021	1	0.715147	1.00021	1.00021	1	0.894701	0.997265	0.610318	0.845337
Node 58	0.793996	1.00042	0.994956	1	0.560845	0.991852	0.38445	0.882505	1	0.759064	1	1	1	0.987313	0.188196	0.88318	0.300896	1	1	1	1	0.987008	1	0.68667	0.976375	0.735538	0.200559	0.557979	0.29767	0.349089	0.922431	1	0.322817	1	1	1	1	1	0.984508	1.00042	0.835512	0.263626	1.00042	1.00042	1	0.983699	0.994536	0.372444	0.486785
Node 59	0.793996	1.00042	0.994956	1	0.560845	0.915921	1	0.549657	1	0.759064	1	0.811322	1	0.886803	0.578431	0.88318	0.300896	1	1	1	1	0.987008	1	0.93725	0.829777	0.970401	0.55575	0.557979	0.29767	0.349089	0.922431	1	0.322817	1	1	1	0.194528	1	0.984508	1.00042	0.497785	0.263626	1.00042	1.00042	1	0.983699	0.994536	0.372444	0.135427
Node 6	0.413018	1.00074	0.991188	0.673143	1	0.328147	0.572291	0.859572	0.273158	0.317096	0.600304	0.446743	0.79673	0.565144	0.552287	0.613027	0.465554	0.401288	1	1	0.730005	0.977371	1	0.937188	0.911225	0.91067	0.114694	0.360169	0.461231	0.353934	0.396016	1	0.320267	0.153247	1	1	1	0.0408297	0.973042	1.00074	0.735033	0.714526	1.00074	1.00074	1	0.948802	0.990456	0.525731	0.434519
Node 60	1	1.00021	0.997475	0.273418	0.33728	1	1	0.171755	1	1	1	0.565582	0.365597	0.441245	0.883539	0.65816	1	1	1	1	1	0.993483	1	0.249395	0.369461	0.857649	1	0.981598	1	1	0.984658	1	0.489517	1	1	1	0.102509	1	0.992224	1.00021	1	0.217372	1.00021	1.00021	1	0.894701	0.997265	0.610318	0.368054
Node 61	0.793996	1.00042	0.994956	1	1	0.915921	1	0.196214	0.46898	0.959161	1	1	0.597576	0.987313	0.188196	1	1	1	1	1	1	0.987008	1	0.68667	0.488797	0.735538	0.0305145	0.557979	1	1	0.589061	1	0.739451	1	1	1	1	1	0.984508	1.00042	0.835512	0.918889	1.00042	1.00042	1	0.80047	0.994536	0.372444	0.976095
Node 62
Node 63	0.525052	1.00053	0.993698	0.160336	0.642525	0.52705	0.45479	0.687634	1	0.593833	0.480538	1	1	0.456165	0.445229	0.34418	1	1	1	1	0.607471	0.983785	1	0.498914	0.918909	0.953062	0.693562	0.48223	1	0.472733	0.881141	1	0.81387	1	1	1	0.236944	1	0.980671	1.00053	0.704831	0.956724	1.00053	1.00053	1	0.757138	0.993174	0.290934	0.694102
Node 64
Node 65	0.861232	1.00053	0.993698	0.550063	1	0.969045	1	0.931223	1	0.593833	0.480538	0.221128	0.679502	0.953587	0.778234	1	1	0.00315018	1	1	0.607471	0.983785	1	0.968602	0.918909	0.681157	0.349032	0.48223	1	0.832548	0.516041	1	1	1	1	1	0.236944	1	0.980671	1.00053	0.704831	0.436915	1.00053	1.00053	1	0.757138	0.993174	0.290934	0.918058
Node 66	1	1.00011	0.998737	0.147594	1	0.699442	1	0.414465	1	0.550374	1	1	1	0.66428	0.658701	1	1	0.070639	1	1	1	0.996736	1	0.499421	0.607853	0.926097	0.418044	0.864302	1	1	0.876092	1	1	1	1	1	1	1	0.996105	1.00011	0.613012	1	1.00011	1.00011	1	0.945889	0.998631	0.78124	0.606695
Node 67	0.328109	1.00275	0.967626	0.760528	0.739363	0.29407	0.583645	0.244427	0.540733	0.321548	0.207636	0.245337	0.922452	0.471357	0.753201	0.386142	0.386706	0.557263	1	1	0.141019	0.918419	0.0752271	0.0141587	0.395339	0.878659	0.55397	0.727428	0.658192	0.541643	0.594619	1	0.474161	0.461239	1	0.375092	0.40087	0.833621	0.903386	1.00275	0.915748	0.439435	1.00275	1.00275	1	0.585406	0.964974	0.663841	0.549381
Node 68	0.623533	1.00201	0.976246	0.304806	0.893037	0.471642	0.900423	0.99619	0.789629	0.495287	0.917158	0.485052	0.774628	0.713159	0.835946	0.868337	0.817626	0.751739	1	1	0.859708	0.939726	1	0.3218	0.990503	0.232195	0.393445	0.748213	0.81359	0.0844031	0.797874	1	0.283968	1	1	1	1	0.910487	0.928465	1.00201	0.929362	0.382599	1.00201	1.00201	1	0.72523	0.974291	0.180859	0.689439
Node 69	1	1.00011	0.998737	0.147594	1	0.699442	1	0.414465	1	1	1	1	1	1	1	1	1	1	1	1	1	0.996736	1	1	0.607853	0.926097	1	0.864302	1	1	0.876092	1	0.285504	1	1	1	1	1	0.996105	1.00011	1	0.46626	1.00011	1.00011	1	0.945889	0.998631	1	0.606695
Node 7	0.99554	1.01178	0.999692	0.994753	0.388946	0.376717	0.612539	0.504899	0.176416	0.782334	0.372891	0.653524	0.66639	0.767345	0.271384	0.290619	0.987564	0.248822	1	1	0.950385	0.994635	0.797553	0.190734	0.680642	0.811531	0.072605	0.576469	0.325456	0.699605	0.182508	1.00007	0.486054	0.734639	1	0.589377	0.524323	0.775551	0.99118	1.01178	0.913023	0.867257	1.01178	1.01178	0.458724	0.282587	0.999603	0.637544	0.889066
Node 70	0.793996	1.00042	0.994956	1	0.560845	0.23927	1	0.0294824	1	0.759064	1	0.811322	0.597576	0.58835	0.881729	0.88318	1	1	1	1	0.526722	0.987008	1	0.311592	0.136464	0.735538	0.885353	0.908526	1	0.760585	0.589061	1	0.739451	1	1	1	1	0.398092	0.984508	1.00042	0.835512	0.263626	1.00042	1.00042	0.0879147	0.80047	0.994536	0.789775	0.828475
Node 71
Node 72	0.433169	1.01639	0.823916	0.173309	0.185101	0.562203	0.674805	0.00327401	0.294142	0.213324	4.25435e-06	0.0339713	0.960529	0.781612	0.788228	0.897732	0.543776	0.85071	1	0.227639	0.831558	0.606008	0.0311445	0.336122	0.116446	0.84664	0.747792	0.23153	0.99922	0.303862	0.139558	1.00013	0.416167	0.697214	1	0.289276	0.407476	0.448982	0.549914	1.01639	0.900687	0.523552	1.01639	1.01639	0.864618	0.560149	0.810716	0.370587	0.901229
Node 73	0.280078	1.0384	0.93173	0.192903	0.365153	0.399243	0.00618146	0.0115068	0.0242171	0.0662526	5.4433e-10	0.548538	0.853439	0.891963	0.870038	0.533468	0.988569	0.477578	1.00002	0.447005	0.132603	0.898831	0.111501	0.832791	0.0475721	0.100896	0.976175	0.966468	0.86964	0.27952	0.787664	1.00069	0.0206361	0.706189	1	0.870743	0.647523	0.00609866	0.608946	1.0384	0.86946	0.848271	1.0384	1.0384	0.986493	0.400569	0.9212	0.824839	0.448307
Node 74	0.106413	1.00021	0.997475	1	1	0.489197	0.215409	0.171755	0.271263	0.797862	1	0.565582	1	0.887316	0.433863	1	1	1	1	1	1	0.993483	1	0.249395	0.369461	0.857649	0.174735	0.747005	1	0.510656	0.984658	1	0.489517	1	1	1	1	1	0.992224	1.00021	0.850265	0.715147	1.00021	1.00021	1	0.997077	0.997265	0.610318	0.845337
Node 75	1	1.00021	0.997475	1	1	0.489197	0.215409	1	0.271263	1	1	1	1	0.441245	0.433863	0.172454	1	1	1	1	1	0.993483	1	0.749447	0.846246	0.857649	1	0.747005	1	1	0.767526	1	1	1	1	1	0.102509	1	0.992224	1.00021	0.375759	1	1.00021	1.00021	1	0.894701	0.997265	0.610318	1
Node 76	0.694198	1.00032	0.996215	1	1	0.783323	1	0.372936	1	0.909137	0.324926	0.713697	0.494722	0.737577	0.73008	0.374162	1	0.197319	1	1	1	0.99024	0.11033	0.874605	0.224547	0.794254	0.802952	0.949782	0.232794	0.657711	0.672404	1	1	1	1	1	1	0.316628	0.988359	1.00032	0.230314	0.847991	1.00032	1.00032	1	0.846277	0.995899	0.476777	0.65763
Node 77	0.326245	1.00011	0.998737	0.147594	1	1	1	0.414465	0.146331	0.550374	1	1	1	1	1	1	1	1	1	1	0.170544	0.996736	1	0.499421	0.607853	0.926097	1	0.864302	1	1	0.876092	1	1	1	1	1	1	1	0.996105	1.00011	1	1	1.00011	1.00011	1	0.945889	0.998631	1	0.606695
Node 78
Node 79	0.694198	1.00032	0.996215	1	1	0.783323	1	0.799293	0.377922	0.166671	1	0.713697	1	0.293079	0.73008	0.374162	1	0.0142468	1	1	1	0.99024	1	0.499131	0.659287	0.794254	0.802952	0.645616	1	0.657711	0.672404	1	1	1	1	1	0.14976	1	0.988359	1.00032	0.230314	0.449461	1.00032	1.00032	1	0.991547	0.995899	0.476777	0.65763
Node 8	0.952537	1.00434	0.949389	0.998588	0.12542	0.271833	0.510199	0.432675	0.00432065	0.899261	0.389887	0.555533	0.940473	0.00168279	0.316071	0.317778	0.693845	0.328469	1	1	0.936358	0.874323	0.798297	0.893621	0.43104	0.407237	0.0840397	0.510905	0.973464	0.831671	0.101841	1.00001	0.262279	0.250225	1	1	0.06241	0.362399	0.851844	1.00434	0.963434	0.927252	1.00434	1.00434	0.611354	0.341282	0.945286	0.951847	0.304463
Node 80	0.605296	1.00095	0.988683	0.39221	0.225235	0.461286	0.664487	0.0308189	0.0311649	0.83487	0.0878625	0.368301	0.574376	0.644472	0.132088	0.299268	0.55319	0.482947	1	1	0.814305	0.970997	1	0.252664	0.246733	0.861029	0.120734	0.268985	0.548536	0.538433	0.69108	1	0.77708	0.192568	1	1	0.385452	0.0817745	0.965471	1.00095	0.760116	0.675502	1.00095	1.00095	1	0.605993	0.987745	0.108293	0.499427
Node 81	1	1.00074	0.999969	1	0.763151	0.328147	0.185939	0.318218	0.273158	0.964504	0.208528	0.946016	0.79673	0.565144	0.552287	0.613027	0.465554	1	1	1	1	0.999786	1	0.225527	0.169029	0.988773	0.325409	0.756293	1	1	0.788366	1	1	1	1	1	1	0.0408297	0.999694	1.00074	0.984319	0.714526	1.00074	1.00074	1	0.948802	0.999964	0.525731	0.72312
Node 82	0.861232	1.00053	0.993698	0.550063	1	0.836237	1	0.687634	1	0.593833	1	0.875665	1	0.786627	0.445229	0.34418	1	0.306754	1	1	1	0.983785	0.177051	0.811841	0.35061	0.681157	0.693562	0.48223	0.0600834	0.472733	0.881141	1	0.81387	1	1	1	1	1	0.980671	1.00053	0.359753	0.956724	1.00053	1.00053	1	0.757138	0.993174	0.698485	0.918058
Node 83	1	1.00011	0.998737	1	1	0.699442	1	1	1	0.550374	1	0.340878	0.203495	1	1	1	1	1	1	1	1	0.996736	1	0.499421	0.607853	0.926097	1	0.864302	1	1	1	1	1	1	1	1	1	0.11917	0.996105	1.00011	0.613012	1	1.00011	1.00011	1	0.945889	0.998631	0.78124	1
Node 84	1	1.00011	0.998737	1	0.185914	0.699442	1	0.414465	1	1	1	0.340878	1	1	0.658701	1	1	1	1	1	1	0.996736	1	1	0.607853	0.926097	0.418044	0.864302	1	1	0.876092	1	1	1	1	1	1	1	0.996105	1.00011	0.613012	0.46626	1.00011	1.00011	1	0.945889	0.998631	1	1
Node 85	0.750503	1.00116	0.986184	0.498675	0.634603	0.311174	1	0.279253	0.210051	0.634153	1	0.781866	0.918261	0.999862	0.865724	0.900307	0.241444	0.0377585	1	1	0.872295	0.964663	1	0.27299	0.315038	0.807055	0.903459	0.200874	0.237016	0.688556	0.992978	1	0.179408	1	1	1	1	0.383872	0.957956	1.00116	0.327757	0.98941	1.00116	1.00116	1	0.542123	0.985041	0.555271	0.551251
Node 86
Node 87	1	1.00021	0.997475	1	1	0.909687	1	1	1	0.797862	1	0.565582	1	0.441245	0.433863	0.172454	1	0.136295	1	1	1	0.993483	1	0.249395	1	0.857649	0.661353	0.747005	1	1	0.767526	1	0.0814909	1	1	1	1	1	0.992224	1.00021	0.375759	0.715147	1.00021	1.00021	1	0.894701	0.997265	0.610318	0.368054
Node 88	1	1.00011	0.998737	1	1	1	0.114223	1	1	1	1	1	1	0.66428	0.658701	0.415307	1	1	1	1	1	0.996736	1	0.499421	1	0.926097	0.418044	0.864302	1	1	1	1	0.285504	1	1	1	1	1	0.996105	1.00011	0.613012	0.46626	1.00011	1.00011	1	0.945889	0.998631	1	1
Node 89	0.793996	1.00042	0.994956	1	1	0.23927	0.38445	0.882505	0.46898	0.0917079	0.0762521	0.420821	1	0.194656	0.881729	0.551092	0.300896	1	1	1	1	0.987008	0.144339	0.0621716	0.488797	0.998481	1	0.991038	0.29767	0.760585	0.589061	1	0.739451	1	1	1	0.194528	1	0.984508	1.00042	0.835512	1	1.00042	1.00042	1	0.983699	0.994536	0.965027	0.486785
Node 9	0.750503	1.00116	0.986184	0.498675	0.0378501	0.921261	0.736824	0.507098	0.824712	0.191663	0.0366404	0.133606	0.394213	0.228875	0.690909	0.900307	1	1	1	0.0183826	0.872295	0.964663	0.348731	0.498432	0.554444	0.807055	0.287661	0.820969	0.621709	0.211186	0.96222	1	0.387939	1	1	1	0.448507	0.75256	0.957956	1.00116	0.137035	0.947442	1.00116	1.00116	1	0.542123	0.985041	0.929354	0.127931
Node 90	0.432496	1.00296	0.965176	0.0444869	0.791884	0.992186	0.399617	0.511633	0.988166	0.0242852	0.0480593	0.982767	0.850736	0.366842	0.499572	0.234833	0.0859891	0.598161	1	1	0.188456	0.912417	0.664647	0.572406	0.835856	0.116146	0.979916	0.671344	0.915983	0.637411	0.875614	1	0.405089	0.486307	1	1	0.43791	0.66508	0.896342	1.00296	0.18289	0.984089	1.00296	1.00296	0.475325	0.808783	0.962327	0.234796	0.42679
[truncated: 41 more columns]
