# Supplementary material for: Conservation and Evolution of Cis-Regulatory Systems in Ascomycete Fungi
Source: PLoS Biol. 2004 Nov 9;2(12):e398. doi: 10.1371/journal.pbio.0020398 (PMC526180; doi:10.1371/journal.pbio.0020398)
Supplement: Dataset S42 — (402 KB XLS). [file pbio.0020398.sd042.xls]

## Sheet: Sheet1
UID	ABF1	ACE2	ADR1	AFT1	ARO80	ASH1	AZF1	BAS1	YAP1	CAT8	CBF1	CHA4	CRZ1	CUP2	DAL80	GATA	ECM22	FKH1	FLO8	FZF1	GAL4	GAT1	GATGAG1	GATGAG2	GCN4	GCR1	GLN3	GZF3	HAC1	HAP1	HAP4	HCM1	HSF1	IME1	INO2/4	LEU3	LYS14	MAC1	MAL63	MATALPHA	MCB	MCM1	MCM1-2	MCM1-3	MET30/31	MIG1	MOT3	MSN2/4	MTsite1
Cluster_ABF1
Cluster_ACE2	1	1.00084	0.965975	0.467367	1	0.814487	1	0.320703	1	0.509591	0.523796	0.443478	0.195697	0.985992	0.501483	0.667233	1	1	1	1	0.49904	0.829003	1	0.422849	0.167824	0.0863814	0.312851	0.468523	1	0.380443	0.45332	1.00084	0.337869	1	1	1	1	0.379013	0.882659	1.00084	0.348559	0.922843	1.00084	1.00084	1	0.796941	0.969249	0.757032	0.346425
Cluster_adata-aAlpha	0.164649	1.00011	0.995684	1	1	1	1	0.24971	1	1	1	1	0.102958	0.413307	0.440783	0.264133	1	1	1	1	0.0827456	0.97684	1	1	0.396252	0.736393	1	0.666807	1	1	1	1.00011	0.148437	1	1	1	1	1	0.984525	1.00011	0.374987	0.273924	1.00011	1.00011	1	0.799979	0.996105	0.559217	1
Cluster_adata-ARG3	1	1.00137	0.945286	0.0697873	0.387506	0.0931229	0.0459081	0.000972064	0.689144	0.0909191	1	1	1	0.683056	0.546398	0.242765	0.4742	0.0947795	1	1	0.293073	0.737256	0.223573	0.775128	0.0299978	0.292855	0.867686	0.13879	0.0852391	0.0457342	0.74356	1.00137	0.595734	1	1	0.100464	1	0.170954	0.999073	1.00137	0.575223	0.495596	1.00137	1.00137	1	0.747357	0.950499	0.66899	0.997746
Cluster_adata-CalciumSpecific	0.463076	1.00222	0.996376	0.808856	0.895349	0.852883	0.39199	0.925291	0.848669	0.2125	0.857571	0.549187	0.652084	0.832867	0.888636	0.943417	0.646147	1	1	1	0.837288	0.915915	1	0.59916	0.790083	0.69399	0.618921	0.944637	0.557148	0.11062	0.937251	1.00222	0.191324	1	1	1	1	0.713939	0.958781	1.00222	0.559508	0.953443	1.00222	1.00222	1	0.995965	0.999931	0.545953	0.555929
Cluster_adata-Chaperones	0.861941	1.00116	0.999025	1	1	0.657227	0.0291211	0.802467	0.627887	0.501617	1	0.890759	0.697552	0.897955	0.983872	0.830626	1	1	1	1	0.229511	0.974408	1	0.401184	0.876161	0.675281	1	0.998641	0.34716	0.552351	0.868721	1.00116	0.0151528	1	1	1	0.244561	1	0.988062	1.00116	0.994334	0.847888	1.00116	1.00116	0.122377	0.321905	0.999206	0.421462	0.192333
Cluster_adata-EGT2	1	1.00053	0.9786	1	1	0.774505	1	0.103155	1	0.859269	1	1	1	0.93054	0.38998	0.784309	1	1	1	1	1	0.889417	0.092704	0.819693	0.310947	0.216464	0.359914	0.790383	1	0.58661	0.95171	1.00053	1	1	1	1	1	1	0.924966	1.00053	0.618554	0.798285	1.00053	1.00053	1	0.942112	0.980671	0.983383	0.903958
Cluster_adata-ENA1	0.593318	1.00053	0.9786	1	1	0.446122	1	0.76232	1	0.521265	0.370995	1	1	0.340646	0.38998	0.784309	1	1	1	1	0.350756	0.889417	1	1	0.656587	0.604123	0.359914	0.461148	1	0.58661	0.7811	1.00053	1	1	1	1	0.119653	1	0.924966	1.00053	0.904683	1	1.00053	1.00053	0.0575915	0.942112	0.980671	0.61002	1
Cluster_adata-ERD2	0.593318	1.00053	0.9786	1	0.415462	0.446122	0.281252	1	1	0.859269	1	0.634359	1	1	0.945356	0.784309	1	0.186468	1	1	1	0.889417	1	0.819693	0.919836	0.216464	1	0.790383	1	1	0.7811	1.00053	0.552282	1	1	1	1	1	0.924966	1.00053	1	0.417562	1.00053	1.00053	1	0.737258	0.980671	0.877875	1
Cluster_adata-G1DNAreplication	0.152801	1.00137	0.945286	0.0697873	0.387506	0.222449	0.0459081	0.414775	0.689144	0.420117	0.321977	1	0.142724	0.990126	0.33101	0.463099	1	0.41538	1	1	0.674878	0.964789	1	0.926653	0.824585	0.758651	0.404173	0.322666	1	0.646786	0.887593	1.00137	0.114392	1	1	1	1	1	0.816375	1.00137	0.0683839	0.735098	1.00137	1.00137	0.00987327	0.747357	0.950499	0.104328	0.572412
Cluster_adata-OAC1	0.51312	1.00042	0.999892	1	1	0.921856	1	1	0.301861	0.103241	0.309868	1	0.352531	1	0.229267	0.28576	1	1	1	1	1	0.996893	1	0.745992	0.867187	0.715143	0.0488277	0.592842	1	1	0.581799	1.00042	1	1	1	1	1	1	0.998602	1.00042	0.847457	1	1.00042	1.00042	1	0.97282	0.999912	1	0.84653
Cluster_adata-Respiration	0.804573	1.00264	1	0.116084	0.246269	0.998823	0.480884	0.903538	0.645742	0.0762353	0.00482871	0.297752	0.934122	0.468257	0.99699	0.995374	1	1	1	1	0.0507654	0.999999	1	0.775967	0.837602	0.903766	0.775049	0.994481	1	0.012968	0.345995	1.00264	0.982093	1	1	1	1	0.774687	0.999966	1.00264	0.999876	0.118775	1.00264	1.00264	1	0.891114	1	0.919339	0.882796
Cluster_adata-RET3	0.696189	1.00222	0.913079	1	0.362382	0.566775	0.39199	0.99762	0.549327	0.546682	0.283213	0.917138	0.89815	0.695667	0.626911	0.165512	0.646147	0.58	1	1	0.837288	0.611028	1	0.773298	0.960365	0.155862	0.920723	0.419036	0.557148	0.876406	0.39548	1.00222	0.622178	0.213674	1	1	0.414743	0.713939	0.720456	1.00222	0.22935	0.953443	1.00222	1.00222	1	0.769412	0.921231	0.709444	0.379132
Cluster_adata-Secretion	0.972731	1.00211	0.996712	1	1	0.658807	0.368672	0.774244	0.243811	0.672771	0.539397	0.508015	0.625154	0.897722	0.851986	0.815212	0.250676	1	1	1	0.822576	0.922782	1	0.874698	0.867523	0.944388	0.76449	0.297444	0.175103	0.410345	0.984963	1.00211	0.344644	1	1	1	1	0.696353	0.962332	1.00211	0.17684	0.294778	1.00211	1.00211	1	0.804346	0.997316	0.999799	0.919893
Cluster_adata-TRP4	0.562237	1.00116	0.953509	1	0.310318	0.213259	1	0.0340576	0.627887	0.266724	0.253886	0.622643	1	0.503914	0.0125865	0.326215	1	0.365019	1	1	1	0.772674	1	0.873236	0.238176	0.95621	0.10904	0.0115543	1	0.0875268	0.455211	1.00116	0.501919	1	1	1	0.244561	1	0.842274	1.00116	0.956878	0.970498	1.00116	1.00116	1	0.838931	0.957956	0.208329	0.956307
Cluster_adata-TUB	1	1.00053	0.9786	1	1	0.774505	1	0.366577	0.0618689	0.196696	0.370995	0.226757	0.419221	0.685703	0.729839	0.784309	0.218966	1	1	1	1	0.889417	1	0.819693	0.656587	0.604123	0.757274	0.461148	0.17615	0.187091	0.7811	1.00053	1	1	1	1	1	0.257498	0.924966	1.00053	1	0.417562	1.00053	1.00053	1	0.737258	0.980671	0.270161	0.616817
Cluster_ADR1	0.161876	1.0019	0.925029	0.757827	1	0.0280444	0.695694	0.693547	0.465757	0.35991	0.000553439	0.219117	0.858803	0.923649	0.11174	0.0755669	1	0.52453	1	1	0.789047	0.655621	1	0.428219	0.78204	0.828015	0.467635	0.101665	0.502444	0.331174	0.0923658	1.0019	1	1	1	1	1	1	0.755038	1.0019	0.195514	0.574327	1.0019	1.0019	0.192398	0.948871	0.932102	0.250068	0.536725
Cluster_ARG80	0.219087	1.00105	0.957647	0.172041	0.0732241	0.922084	0.483494	0.473577	1	0.416201	0.604454	0.866385	0.0141097	0.961204	0.242195	0.0956161	0.390068	1	1	1	1	0.791014	0.176857	0.133582	0.608351	0.0468124	0.216033	0.299347	1	0.211542	0.917158	1.00105	0.79964	0.108101	1	1	0.225043	1	0.855527	1.00105	0.789109	0.544907	1.00105	1.00105	1	0.375619	0.961706	0.908432	0.303369
Cluster_ARG81	1	1.00137	0.945286	0.0697873	0.387506	0.996835	0.200013	0.414775	0.308846	0.420117	0.700588	0.926985	0.142724	0.990126	0.33101	0.463099	0.4742	1	1	0.012255	1	0.737256	0.0250435	0.315962	0.414523	0.900339	0.197307	0.322666	0.395896	0.353615	0.961528	1.00137	0.595734	1	1	1	1	1	0.816375	1.00137	0.352856	0.495596	1.00137	1.00137	1	0.501497	0.950499	0.453602	0.778998
Cluster_Arginine	0.834696	1.00105	0.957647	0.0346637	1	0.550509	0.130552	0.000409175	0.209879	0.416201	1	0.269247	0.275364	0.650604	0.714169	0.516454	0.390068	0.338239	1	1	0.578583	0.978741	1	0.967525	0.0114832	0.743349	0.464064	0.559648	0.321341	0.498841	0.542679	1.00105	0.450002	1	1	1	1	0.44878	0.990133	1.00105	0.553274	0.959351	1.00105	1.00105	1	0.375619	0.961706	0.528386	0.303369
Cluster_ARO80	0.716277	1.00074	0.970165	0.423714	1	0.437205	0.370225	0.866254	0.466845	1	0.477502	0.755541	1	0.022492	0.372226	0.589659	0.292508	1	1	1	1	0.989615	1	0.330398	0.28251	0.411602	0.546487	0.570968	1	1	0.556652	1.00074	0.675398	1	1	1	1	1	0.896543	1.00074	0.242926	0.893705	1.00074	1.00074	1	0.852004	0.973042	0.334535	0.522517
Cluster_ASH1	1	1.00116	0.953509	0.57949	0.693227	0.845365	0.516535	0.957667	1	0.108915	0.639511	0.622643	1	0.503914	0.791671	0.965811	1	0.365019	1	1	0.61349	0.974408	1	0.976953	0.876161	0.675281	0.534149	0.878258	1	0.021711	0.990073	1.00116	0.501919	1	1	1	1	0.129863	0.842274	1.00116	0.194186	0.0521689	1.00116	1.00116	1	0.321905	0.957956	0.656695	0.639266
Cluster_Asparagine	0.302203	1.00021	0.991386	1	0.193247	1	1	0.0623356	1	0.54352	1	1	1	1	0.194264	0.0697458	0.0941113	1	1	1	0.158652	0.954213	1	0.495965	0.156991	0.930532	1	0.444608	1	0.297622	0.884828	1.00021	1	1	1	1	1	1	0.969287	1.00021	1	0.472834	1.00021	1.00021	1	0.639949	0.992224	0.805736	0.608198
Cluster_Autophagy	1	1.00063	0.974374	0.37649	1	0.978168	0.327205	0.821703	0.416707	0.630919	0.426714	0.0120579	0.479048	0.198029	0.240168	0.499303	1	1	1	1	1	0.868807	1	0.237398	0.447907	0.501921	0.457894	0.351374	0.207476	0.25177	0.668371	1.00063	0.618774	1	1	1	0.00884508	1	0.910645	1.00063	0.403913	0.521866	1.00063	1.00063	1	0.901159	0.976849	0.936897	0.145204
Cluster_AZF1	0.716277	1.00074	0.970165	1	1	0.916403	0.370225	0.554398	1	0.408654	0.0184466	0.755541	0.157028	0.976111	0.665465	0.883252	0.292508	1	1	1	1	0.848673	1	1	0.571955	0.117334	0.546487	0.570968	1	0.0891289	0.556652	1.00074	1	1	1	1	0.163421	1	0.896543	1.00074	0.962791	0.094686	1.00074	1.00074	1	0.209561	0.973042	0.627774	0.522517
Cluster_BAS1	0.459243	1.00158	0.937131	0.315736	0.00244331	0.613238	0.628896	0.763342	0.373687	0.181799	0.03778	0.951202	1	0.431776	0.0667557	0.0735196	1	0.121102	1	1	0.726527	0.703453	1	0.673428	0.585207	0.201088	0.526321	0.209363	0.441003	0.215405	0.0723575	1.00158	0.675639	1	1	0.115009	1	1	0.791268	1.00158	0.517316	0.945414	1.00158	1.00158	1	0.397786	0.943098	0.284676	0.514241
Cluster_Biotin	0.302203	1.00021	0.991386	1	0.193247	0.720405	1	0.437085	1	0.54352	1	0.331267	1	0.655816	1	1	1	1	1	1	1	0.999466	1	1	0.635514	0.930532	1	1	1	1	0.884828	1.00021	1	1	1	1	1	0.112257	0.969287	1.00021	0.609383	0.472834	1.00021	1.00021	1	0.639949	0.992224	0.805736	0.608198
Cluster_CAD1	0.562237	1.00116	0.953509	1	0.693227	0.845365	0.516535	0.957667	0.627887	0.501617	0.253886	0.323737	0.315254	0.11645	0.343305	0.326215	1	0.365019	1	1	0.61349	0.974408	0.192731	0.976953	0.968138	0.95621	0.795849	0.472908	1	0.85688	0.221168	1.00116	0.0151528	1	1	1	1	0.480671	0.842274	1.00116	0.398479	0.616392	1.00116	1.00116	1	0.321905	0.957956	0.421462	0.3959
Cluster_CBF1	0.611608	1.00127	0.949389	1	1	0.895096	0.547465	0.96825	0.65989	0.801328	1	0.012298	0.35462	0.929926	0.0306702	0.0690733	1	1	1	0.0113171	1	0.754758	0.208302	0.250359	0.97924	0.980901	0.0510371	0.393376	1	1	0.375757	1.00127	0.0892543	1	1	1	0.263591	0.510721	0.829224	1.00127	0.717742	0.080737	1.00127	1.00127	1	0.558234	0.954221	0.553012	0.486931
Cluster_CHA4	0.315378	1.00127	0.949389	0.611356	0.115393	0.311812	1	0.350284	0.65989	0.99098	0.288026	0.910689	0.35462	0.802041	0.0995907	0.0690733	0.447528	0.390718	1	1	0.645509	0.754758	1	0.722711	0.766755	0.349579	0.340522	0.181223	1	1	0.979037	1.00127	0.550553	1	1	1	1	1	0.829224	1.00127	1	0.426081	1.00127	1.00127	1	0.558234	0.954221	0.760379	0.715433
Cluster_CIN5	0.383605	1.00201	0.921029	0.776192	0.590166	0.238159	0.345009	0.533509	1	0.126985	0.511291	0.11607	0.310496	0.109269	0.473342	0.590695	0.232512	0.543788	1	1	0.806536	0.640408	0.309241	0.299429	0.320102	0.899604	0.319174	0.352155	1	0.370852	0.520439	1.00201	0.308639	1	1	0.143406	1	0.677687	0.743332	1.00201	0.77657	0.424635	1.00201	1.00201	1	0.454859	0.928465	0.83721	0.605604
Cluster_CRZ1	1	1.00053	0.9786	1	1	0.446122	1	0.76232	0.361859	0.196696	0.370995	0.634359	1	0.685703	0.38998	0.118923	1	0.186468	1	1	1	0.994901	1	0.150087	0.656587	0.604123	0.757274	0.790383	1	0.58661	0.7811	1.00053	1	1	1	1	1	0.0296678	0.924966	1.00053	1	0.798285	1.00053	1.00053	1	0.737258	0.980671	1	1
Cluster_CUP9	0.562237	1.00116	0.953509	0.57949	1	0.213259	0.00379388	0.543983	1	0.986642	0.0666243	1	0.697552	0.503914	0.578538	0.830626	1	1	1	1	1	0.772674	1	0.873236	0.694906	0.413771	0.277171	0.234261	1	0.85688	0.455211	1.00116	1	1	1	1	0.244561	0.129863	0.842274	1.00116	0.956878	0.847888	1.00116	1.00116	1	0.0857501	0.957956	0.946356	0.842836
Cluster_DAL81	0.173469	1.00095	0.999358	0.507717	0.619662	1	1	0.699092	1	0.600527	1	1	0.235346	0.792531	0.837208	0.732471	0.00752236	1	1	1	0.540527	0.982732	1	0.7858	0.926478	0.562569	0.921848	0.650696	1	0.79616	0.953805	1.00095	0.395136	1	1	1	1	1	0.992026	1.00095	0.985478	0.213066	1.00095	1.00095	1	0.738198	0.999478	0.643096	0.451809
Cluster_DAL82	1	1.00169	0.93308	1	1	0.846655	0.0780724	0.802396	0.153139	0.237273	1	0.331051	0.501533	0.85915	0.902782	0.644585	1	0.483549	1	1	1	0.948223	1	0.88535	0.825926	0.580846	0.989259	0.950311	0.462281	0.492399	0.995296	1.00169	0.710513	1	0.011735	0.122194	1	1	0.779004	1.00169	0.777574	0.25741	1.00169	1.00169	1	0.59805	0.939419	0.0330382	0.904135
Cluster_DIG1	0.324526	1.00074	0.970165	1	0.528478	0.988462	1	0.866254	0.466845	0.159695	0.477502	0.755541	1	0.608783	0.372226	0.0842641	1	0.0299103	1	1	0.453812	0.848673	1	1	0.836517	0.411602	1	0.570968	0.237614	0.0891289	0.81733	1.00074	0.675398	0.076947	1	1	1	1	0.896543	1.00074	0.242926	0.61275	1.00074	1.00074	1	0.209561	0.973042	0.334535	0.804937
Cluster_DOT6	0.0569963	1.00232	0.909129	0.504351	1	0.890655	0.766465	0.48199	0.291927	0.888376	0.0397886	0.58847	0.398438	0.943631	0.362607	0.544457	0.0869676	0.597016	1	1	1	0.986363	1	0.918313	0.697969	0.273051	0.468105	0.540615	0.202932	0.277926	0.18929	1.00232	0.859328	1	1	1	1	0.365976	0.95511	1.00232	0.448945	0.12014	1.00232	1.00232	1	0.732724	0.996753	0.885537	0.445259
Cluster_DrugResistance	0.0928841	1.00074	0.970165	0.423714	0.528478	0.181999	0.0690869	0.866254	0.466845	0.935792	0.0184466	1	1	0.85818	0.141125	0.273412	1	1	1	1	1	0.848673	0.00727362	0.649158	0.970802	0.411602	0.236409	0.570968	1	1	0.556652	1.00074	0.675398	1	1	1	1	1	0.896543	1.00074	0.962791	1	1.00074	1.00074	1	0.57663	0.973042	0.968106	0.241221
Cluster_Endocytosis	0.131003	1.00084	0.965975	0.467367	1	0.572175	1	0.320703	1	0.240425	0.0275983	0.165267	0.580865	0.711884	0.763854	0.667233	0.326645	1	1	1	1	0.829003	1	0.724594	0.0474558	0.644393	0.624366	0.195207	1	0.380443	0.728872	1.00084	1	1	1	1	1	1	0.882659	1.00084	0.976754	0.14944	1.00084	1.00084	1	0.796941	0.969249	0.236146	0.346425
Cluster_FattyAcid	0.804573	1.00264	0.994879	0.574402	0.475245	0.543069	0.0717541	0.785652	0.894438	0.424101	0.383456	0.0699455	0.744559	0.468257	0.273919	0.504167	1	1	1	1	0.884918	0.980639	1	0.988378	0.921313	0.320604	0.422918	0.538179	1	0.594061	0.993293	1.00264	0.73976	1	0.0182839	0.184323	1	0.774687	0.943418	1.00264	0.778526	0.373337	1.00264	1.00264	1	0.23356	0.995814	0.272108	0.995013
Cluster_FHL1	0.491149	1.00616	0.777524	0.273841	0.943621	0.481138	0.512448	0.608536	0.00329537	0.1499	1.34858e-09	0.99633	0.861336	0.823127	0.706674	0.469266	0.776777	0.686454	1.00002	1	0.347041	0.609809	0.100776	0.529151	0.548014	0.415564	0.801968	0.924003	1	0.0758576	0.274955	1.00616	0.645627	1	1	0.0801692	0.178845	0.24289	0.4036	1.00616	0.727159	0.53678	1.00616	1.00616	1	0.627539	0.796887	0.998092	0.874082
Cluster_FKH1	1	1.00053	0.9786	1	0.415462	0.153514	1	0.76232	0.0618689	0.859269	0.370995	1	1	0.685703	0.729839	0.784309	0.218966	0.0150289	1	1	0.05778	0.889417	1	0.150087	0.310947	0.881673	0.359914	0.954845	1	1	0.95171	1.00053	0.552282	1	1	1	1	0.257498	0.924966	1.00053	0.904683	0.417562	1.00053	1.00053	1	0.737258	0.980671	0.61002	0.0685307
Cluster_FKH2	0.980988	1.00232	0.909129	0.00480246	1	0.995214	0.414911	0.073885	0.861698	0.767926	0.308278	0.58847	0.908659	0.87042	0.917316	0.728788	1	0.222659	1	1	0.850782	0.596845	0.348481	0.809654	0.00630621	0.798522	0.93523	0.921711	0.202932	0.715532	0.685605	1.00232	0.654644	1	1	1	0.429501	0.365976	0.709282	1.00232	0.286804	0.58552	1.00232	1.00232	1	0.944038	0.917635	0.469753	0.158116
Cluster_Flavin	0.593318	1.00053	0.9786	0.325401	1	0.153514	1	0.366577	1	0.521265	1	1	0.0857692	0.685703	0.945356	0.784309	0.218966	1	1	1	1	0.889417	1	0.819693	0.656587	0.604123	1	0.790383	1	0.187091	0.95171	1.00053	0.552282	1	1	1	1	1	0.924966	1.00053	0.275142	0.798285	1.00053	1.00053	1	0.327551	0.980671	0.61002	0.903958
Cluster_Flocculation	1	1.00042	0.982844	1	0.34918	0.921856	1	0.683172	0.0393351	0.391437	1	0.00109963	0.352531	0.881573	0.902253	0.706844	1	1	1	1	0.292161	0.910514	1	0.745992	0.174861	0.293996	1	0.88906	0.143589	1	1	1.00042	1	1	1	1	1	1	0.939512	1.00042	1	0.72214	1.00042	1.00042	1	0.409492	0.984508	0.406105	0.84653
Cluster_FZF1	0.834696	1.00105	0.957647	1	0.270865	0.776951	0.483494	0.473577	0.592877	0.885131	0.0517635	0.568296	1	0.961204	0.0237839	0.0956161	0.390068	1	1	1	0.578583	0.791014	0.176857	0.590274	0.35747	0.214603	0.216033	0.10409	1	1	0.978237	1.00105	0.450002	0.108101	1	1	1	1	0.855527	1.00105	0.305619	0.805797	1.00105	1.00105	0.00582903	0.8792	0.961706	0.757805	0.126021
Cluster_GAL4	0.660313	1.00063	0.974374	1	0.474999	0.861322	1	0.465408	0.0876212	0.904939	1	0.0782104	1	0.198029	0.824863	1	1	0.219373	1	1	0.404506	0.868807	1	1	0.447907	0.501921	0.457894	0.680696	0.207476	1	0.980652	1.00063	1	1	1	1	1	0.300434	0.910645	1.00063	0.403913	0.853568	1.00063	1.00063	1	0.261999	0.976849	0.759832	0.9399
Cluster_Galactose
Cluster_GAT1	0.364151	1.00137	0.945286	1	0.387506	0.222449	1	0.872991	0.689144	0.219354	0.700588	0.200014	0.142724	0.46503	0.0610295	0.463099	1	0.0947795	1	1	0.018159	0.737256	1	0.775128	0.939044	0.758651	0.197307	0.552474	0.0852391	0.646786	0.887593	1.00137	0.595734	1	1	1	1	0.170954	0.816375	1.00137	0.352856	0.735098	1.00137	1.00137	1	0.747357	0.950499	0.0311433	0.350162
Cluster_GAT3	0.51312	1.00042	0.982844	0.0309734	1	0.270557	1	0.683172	1	0.791668	0.309868	0.552839	1	0.547681	0.593895	0.28576	1	1	1	1	0.292161	0.910514	0.0748738	0.0763168	0.518331	0.715143	0.255891	0.592842	1	0.506706	0.581799	1.00042	1	1	1	1	1	0.0185042	0.998602	1.00042	0.48119	1	1.00042	1.00042	1	0.97282	0.984508	0.406105	0.479523
Cluster_GCN4	0.463076	1.00222	0.913079	0.209385	0.362382	0.241065	0.39199	0.00164917	0.549327	0.2125	0.283213	0.764648	0.652084	0.695667	0.0311706	0.00990278	1	0.00911006	1	1	0.249377	0.611028	0.335654	0.992846	0.0792366	0.835911	0.418749	0.0127995	0.188946	0.11062	0.937251	1.00222	0.380719	1	1	0.157265	1	0.713939	0.958781	1.00222	0.940623	0.721576	1.00222	1.00222	1	0.370058	0.921231	0.373089	0.995308
Cluster_GCR1	1	1.00042	0.982844	1	1	0.270557	1	1	1	0.103241	1	0.552839	0.352531	0.881573	0.0377183	0.706844	1	1	1	1	0.292161	0.910514	1	0.745992	0.867187	0.715143	0.0488277	0.197635	1	0.506706	0.190372	1.00042	0.474201	1	1	0.0320373	1	0.211932	0.939512	1.00042	0.847457	1	1.00042	1.00042	1	0.409492	0.984508	0.406105	1
Cluster_GCR2	0.389034	1.00084	0.965975	0.467367	1	0.572175	1	0.899676	1	0.078964	1	1	0.195697	0.711884	0.501483	0.667233	1	1	1	1	0.49904	0.986363	1	0.724594	0.889753	0.334005	0.109007	0.74171	1	0.75674	0.185209	1.00084	0.723616	1	1	1	1	1	0.882659	1.00084	0.865049	0.922843	1.00084	1.00084	1	0.503193	0.969249	0.498517	0.346425
Cluster_GeneralTFs	0.325067	1.00243	0.905196	0.836757	0.695074	0.389837	0.178873	0.950686	0.316247	0.99988	1.1013e-05	1	0.0805595	0.49606	0.000891824	0.126986	0.67952	0.237788	1	1	1	0.58299	0.361062	0.518164	0.942197	0.409074	0.037135	0.00110729	1	0.982883	0.627953	1.00243	0.975284	0.231493	1	0.170903	1	0.74612	0.698281	1.00243	0.514101	0.151551	1.00243	1.00243	1	0.132824	0.914052	0.839702	0.677227
Cluster_GLN3	0.766722	1.00169	0.93308	0.115702	0.218368	0.981137	0.652648	0.594111	1	0.422264	0.773378	0.579151	0.223379	0.516766	0.109093	0.644585	1	0.134859	1	1	0.749192	0.687135	1	0.968697	0.825926	0.580846	0.0744298	0.547418	0.462281	0.252971	0.862238	1.00169	0.710513	1	1	1	1	1	0.779004	1.00169	0.970928	0.676892	1.00169	1.00169	1	0.351571	0.939419	0.768008	0.775239
Cluster_Glutamate	0.51312	1.00042	0.982844	0.0309734	1	1	0.232166	0.683172	1	0.103241	1	1	1	0.547681	0.229267	0.0590692	1	1	1	1	0.0366562	0.910514	0.0748738	0.745992	0.867187	0.715143	0.677802	0.592842	1	0.0148956	0.986746	1.00042	1	1	1	1	1	0.211932	0.939512	1.00042	1	1	1.00042	1.00042	1	0.8192	0.984508	0.770733	1
Cluster_Glutathione	1	1.00053	0.9786	1	1	1	1	0.366577	0.00553433	0.859269	1	0.634359	1	0.93054	0.945356	0.784309	1	1	1	1	1	0.889417	1	1	0.310947	0.604123	0.757274	0.790383	1	1	0.125732	1.00053	1	1	1	1	1	1	0.924966	1.00053	0.618554	1	1.00053	1.00053	1	0.737258	0.980671	0.877875	0.903958
Cluster_Glycerol	0.593318	1.00053	0.9786	1	0.415462	0.0232032	1	0.76232	1	1	1	0.634359	0.419221	0.685703	0.122125	0.118923	1	1	1	1	1	0.889417	0.092704	0.451189	0.919836	0.604123	0.0998576	0.131757	1	1	0.448932	1.00053	1	1	1	1	1	1	0.924966	1.00053	0.904683	0.417562	1.00053	1.00053	1	0.737258	0.980671	0.270161	0.616817
Cluster_Glycogen	0.417119	1.00032	0.987106	1	0.275392	0.456854	1	1	0.23623	0.69161	1	0.453156	1	0.7981	0.825163	1	1	1	1	1	1	0.932109	1	1	0.779973	0.399283	0.572324	0.296437	1	0.41137	0.732633	1.00032	0.382514	1	1	0.0241243	0.073606	0.163575	0.954284	1.00032	0.75589	0.617268	1.00032	1.00032	0.0349604	0.511919	0.988359	0.588419	0.754778
Cluster_GTS1	0.795928	1.00179	0.929046	0.737957	0.528419	0.767415	0.0201498	0.425004	0.435917	0.151578	1	0.0728875	0.252007	0.402785	0.494768	0.480115	0.568639	1	1	1	0.416579	0.671194	1	0.0882265	0.539546	0.306526	0.224066	0.281604	0.482751	0.5354	0.999587	1.00179	0.472944	1	1	1	0.35181	0.257482	0.766928	1.00179	0.143645	0.967993	1.00179	1.00179	1	0.894449	0.935754	0.928809	0.659466
Cluster_HAL9	1	1.00084	0.965975	0.467367	1	0.572175	0.0883125	0.632296	1	0.789902	0.0275983	0.165267	0.195697	0.906945	0.0800192	0.356938	1	1	1	1	1	0.829003	1	0.935525	0.889753	0.644393	0.312851	0.0390267	1	0.75674	0.905788	1.00084	1	1	1	1	0.015971	1	0.882659	1.00084	0.865049	0.922843	1.00084	1.00084	1	0.503193	0.969249	0.919981	0.346425
Cluster_HAP2	0.18758	1.00148	0.9412	0.0176524	0.164448	0.719561	0.0557366	0.898785	0.02693	0.132553	0.355503	0.242212	0.43059	0.754115	0.425943	0.30095	1	0.439046	1	1	0.324668	0.959536	0.238552	0.613885	0.143181	0.0827387	0.709007	0.850978	0.418886	0.687736	0.245682	1.00148	0.894728	1	1	1	1	0.565713	0.803724	1.00148	0.832543	0.561216	1.00148	1.00148	1	0.447853	0.946792	0.574057	0.830717
Cluster_HAP3	0.364151	1.00137	0.945286	0.0697873	0.387506	0.930148	0.576419	0.872991	0.00331298	0.219354	0.700588	0.926985	0.393147	0.683056	0.33101	0.100473	0.4742	1	1	1	0.293073	0.964789	1	0.988395	0.414523	0.292855	0.657047	0.759171	0.395896	0.14595	0.74356	1.00137	0.876349	1	1	1	0.282143	0.539035	0.983409	1.00137	0.91824	0.495596	1.00137	1.00137	1	0.0548439	0.950499	0.66899	0.0674195
Cluster_HAP4	0.967344	1.00201	0.999999	0.0506405	0.304223	0.995395	0.117528	0.736224	0.220251	0.423417	0.0218912	0.69999	0.873368	0.864545	0.910149	0.977062	1	1	1	1	0.474254	0.999997	0.309241	0.48766	0.680226	0.786255	0.520656	0.721281	1	0.370852	0.972532	1.00201	0.551228	1	1	1	0.384076	0.677687	0.999822	1.00201	0.998371	0.424635	1.00201	1.00201	1	0.976827	0.999999	0.700359	0.894718
Cluster_HAP5	0.0258109	1.00158	0.937131	0.0993421	0.00244331	0.90968	0.248304	0.763342	0.0342906	0.352892	0.751327	0.532632	0.0606094	0.6374	0.162862	0.0239601	1	1	1	1	0.355882	0.954009	0.0328762	0.112902	0.585207	0.201088	0.754679	0.797469	0.441003	0.447506	0.598818	1.00158	0.675639	0.157725	1	1	1	1	0.791268	1.00158	0.873468	0.394455	1.00158	1.00158	1	0.166858	0.943098	0.68025	0.717432
Cluster_Heme	1	1.00084	0.999996	0.467367	1	0.302235	0.410498	0.899676	1	0.956633	0.523796	0.800122	0.580865	0.058485	0.501483	0.914112	1	1	1	1	1	0.986363	1	0.724594	0.889753	0.866594	0.312851	0.91229	1	1	0.905788	1.00084	0.723616	1	1	1	1	1	0.993735	1.00084	0.348559	0.689737	1.00084	1.00084	0.0905556	0.796941	0.999593	0.984148	0.976471
Cluster_HIR1	0.450624	1.00095	0.961802	0.507717	0.231337	0.0645447	0.108884	0.699092	0.554577	0.327718	0.565992	0.836576	0.624054	0.939635	0.617147	0.193013	1	1	1	1	1	0.999071	1	0.7858	0.926478	0.268701	0.691427	0.855478	1	0.0436101	0.635357	1.00095	0.395136	1	1	0.0706625	1	1	0.868988	1.00095	0.216493	0.466148	1.00095	1.00095	1	0.436049	0.965471	0.643096	0.0730732
Cluster_HIR2	0.389034	1.00084	0.965975	0.467367	0.576515	0.302235	1	1	0.512679	0.509591	1	1	1	0.436949	0.990458	0.914112	0.326645	0.281253	1	1	1	0.829003	1	0.422849	0.889753	0.866594	1	0.980425	0.266609	0.380443	0.905788	1.00084	0.723616	0.0874495	1	1	1	0.379013	0.882659	1.00084	0.976754	0.922843	1.00084	1.00084	1	0.503193	0.969249	0.757032	0.136016
Cluster_Histidine	1	1.00063	0.974374	1	0.117774	0.600871	1	0.168913	1	0.301957	0.426714	1	0.479048	0.198029	0.539791	1	1	0.219373	1	1	1	0.868807	1	0.872015	0.447907	0.954816	0.163954	0.680696	0.207476	0.25177	0.668371	1.00063	0.219817	1	1	1	1	1	0.910645	1.00063	0.403913	1	1.00063	1.00063	1	0.655308	0.976849	0.460209	0.401961
Cluster_HMS1	0.131003	1.00084	0.965975	0.467367	0.192223	0.572175	1	0.320703	0.512679	0.240425	0.523796	0.443478	0.580865	0.711884	0.242968	0.134201	1	1	1	1	1	0.829003	1	0.422849	0.676809	0.334005	0.624366	0.468523	1	0.75674	0.905788	1.00084	1	1	1	1	0.184485	1	0.882659	1.00084	0.348559	0.689737	1.00084	1.00084	1	0.503193	0.969249	0.236146	0.136016
Cluster_HSF1	0.120782	1.00127	0.949389	1	1	0.745903	0.176305	0.350284	0.65989	0.160076	0.288026	0.910689	0.728728	0.984326	0.990253	0.86636	0.447528	1	1	1	0.645509	0.754758	1	0.102546	0.551208	0.813147	1	0.981354	0.372	0.305692	0.375757	1.00127	0.0228538	1	1	1	1	1	0.829224	1.00127	0.886589	0.881499	1.00127	1.00127	0.132736	0.0685784	0.954221	0.048032	0.11621
Cluster_IME4	0.450624	1.00095	0.961802	1	0.619662	0.200482	1	0.699092	0.177495	0.13131	1	1	0.624054	0.792531	0.151819	0.732471	1	1	1	1	0.540527	0.982732	1	0.95424	0.761215	0.268701	0.00926684	0.377437	1	0.167157	0.635357	1.00095	0.764676	1	1	1	1	1	0.868988	1.00095	0.454212	0.753619	1.00095	1.00095	0.101288	0.914428	0.965471	0.643096	0.214695
Cluster_INO2	0.932843	1.00158	0.937131	0.6932	0.460646	0.410162	0.628896	0.147557	1	0.0762715	1	0.532632	1	0.925346	0.715324	0.588707	0.161299	1	1	1	0.355882	0.954009	1	0.673428	0.585207	0.640888	0.754679	0.209363	1	0.0055623	0.782226	1.00158	0.388959	1	1	1	0.317862	0.59085	0.978112	1.00158	0.958648	0.0871415	1.00158	1.00158	1	0.397786	0.943098	0.135202	0.717432
Cluster_INO4	0.662887	1.00211	0.917045	0.453678	0.33333	0.48475	0.368672	0.908507	1	0.306936	0.843704	0.508015	1	0.787133	0.552827	0.640804	0.628182	0.562267	1	1	0.822576	0.989557	1	0.874698	0.945635	0.869748	0.76449	0.810059	1	0.0908918	0.63983	1.00211	0.95993	1	1	1	0.399604	0.696353	0.731805	1.00211	0.973011	0.294778	1.00211	1.00211	1	0.411173	0.924841	0.279132	0.819193
Cluster_InvasiveGrowth	1	1.00011	0.995684	1	1	1	1	1	1	1	1	1	1	1	1	1	1	0.0404253	1	1	1	0.97684	1	1	1	0.736393	1	1	0.038004	1	0.660596	1.00011	1	1	1	1	1	1	0.984525	1.00011	0.374987	0.273924	1.00011	1.00011	1	0.799979	0.996105	0.559217	1
Cluster_Isoleucine	0.660313	1.00063	0.974374	1	1	0.600871	0.327205	0.0002413	0.0876212	0.301957	0.426714	1	1	0.786924	0.969455	0.84131	1	1	1	1	1	0.868807	1	1	0.00386176	0.808529	1	0.680696	1	1	0.668371	1.00063	1	1	1	1	1	0.300434	0.910645	1.00063	0.940444	0.521866	1.00063	1.00063	1	0.655308	0.976849	0.759832	0.724246
Cluster_IXR1	0.593318	1.00053	0.9786	1	0.415462	0.774505	1	0.366577	1	0.521265	0.370995	1	0.0857692	0.685703	0.122125	0.118923	1	1	1	1	0.350756	0.889417	0.092704	0.451189	0.656587	0.881673	0.359914	0.461148	1	0.187091	0.7811	1.00053	1	1	1	0.0398871	1	0.257498	0.924966	1.00053	0.904683	0.798285	1.00053	1.00053	1	0.942112	0.980671	0.61002	0.903958
Cluster_LEU3	0.508508	1.00105	0.957647	0.0346637	0.658417	1	0.483494	0.473577	0.0479604	0.194993	0.604454	1	0.275364	0.400569	0.889939	0.953521	1	1	1	1	0.0435993	0.791014	1	0.590274	0.159917	0.743349	0.464064	0.559648	1	1	0.542679	1.00105	0.79964	1	1	1	1	1	0.855527	1.00105	0.553274	0.805797	1.00105	1.00105	1	0.8792	0.961706	0.908432	0.303369
Cluster_Leucine	0.51312	1.00042	0.982844	0.270132	1	1	1	0.683172	0.301861	0.791668	0.309868	1	1	0.194819	0.902253	1	1	1	1	1	0.0366562	0.910514	1	0.330748	0.518331	0.715143	0.677802	0.197635	1	0.506706	0.581799	1.00042	0.474201	1	1	1	1	1	0.939512	1.00042	0.48119	0.30265	1.00042	1.00042	1	0.409492	0.984508	0.770733	0.84653
Cluster_Lysine	1	1.00063	0.999999	1	1	0.600871	1	0.0373967	1	1	0.0924017	0.701025	1	0.959264	0.240168	0.499303	1	1	1	1	1	0.999767	1	1	0.173987	0.954816	0.163954	0.680696	0.207476	1	0.980652	1.00063	1	1	1	0.0476739	1	1	0.99993	1.00063	0.940444	0.521866	1.00063	1.00063	1	0.901159	0.999999	0.759832	1
Cluster_MAC1	1	1.00105	0.957647	1	0.658417	0.776951	1	0.943558	1	0.194993	0.219838	0.022373	1	0.189225	0.242195	0.516454	1	1	1	1	1	0.978741	1	0.590274	0.951415	0.0468124	0.464064	0.787267	1	0.498841	0.542679	1.00105	1	0.108101	1	1	1	0.110317	0.855527	1.00105	0.789109	0.805797	1.00105	1.00105	1	0.8792	0.961706	0.528386	0.787317
Cluster_MAL13	0.919583	1.00148	0.9412	0.0840059	0.424683	0.518469	0.603523	0.718227	0.34152	0.132553	0.120817	0.483334	1	0.754115	0.814974	0.917901	1	0.439046	1	1	0.701818	0.720157	0.238552	0.991765	0.869966	0.863013	0.466525	0.942654	0.418886	0.179554	0.936455	1.00148	0.894728	1	1	1	0.300229	0.565713	0.803724	1.00148	0.652437	0.929051	1.00148	1.00148	1	0.870274	0.946792	0.574057	0.830717
Cluster_MAL33	0.54768	1.00179	0.997627	1	0.528419	0.889876	1	0.949767	0.174775	0.490449	0.451811	0.96739	0.534804	0.402785	0.834837	0.695191	1	1	1	1	0.76998	0.942194	1	0.576225	0.867638	0.521886	0.634866	0.92489	0.134762	0.787544	0.999587	1.00179	0.742189	1	1	1	1	0.63685	0.972214	1.00179	0.825546	0.157328	1.00179	1.00179	1	0.758295	0.998065	0.505232	0.659466
Cluster_Maltose	1	1.00021	0.991386	1	0.193247	1	1	0.437085	1	1	1	0.331267	0.195326	1	1	1	1	1	1	1	1	0.954213	1	0.084096	0.156991	0.930532	1	0.444608	1	1	1	1.00021	1	1	1	1	1	1	0.969287	1.00021	0.609383	0.472834	1.00021	1.00021	1	0.639949	0.992224	0.805736	0.608198
Cluster_ManualAFT1targets	1	1.00021	0.991386	1	0.193247	0.720405	0.123726	0.437085	0.164436	1	1	1	1	0.170797	0.687303	0.45852	1	1	1	1	0.158652	0.954213	1	0.084096	0.156991	0.542255	1	0.444608	1	1	0.436363	1.00021	1	1	1	1	1	1	0.969287	1.00021	0.14059	1	1.00021	1.00021	1	0.960008	0.992224	0.805736	0.608198
Cluster_ManualG1genes	0.239931	1.00328	0.874323	0.419905	0.624375	0.653661	0.598086	0.82307	0.122285	0.284334	0.0165872	0.690566	0.843426	0.991545	0.0827683	0.171597	0.784416	1	1.00001	1	1	0.483077	1	0.838286	0.46334	0.253393	0.215035	0.534421	0.0287157	0.22668	0.355861	1.00328	0.695964	1	1	1	1	0.542089	0.616155	1.00328	1.56822e-08	0.785718	1.00328	1.00328	0.308069	0.392662	0.885877	0.339097	0.237261
Cluster_ManualHAP1targets	0.164022	1.00349	0.991181	0.237305	0.0449851	0.856823	0.156945	0.994681	0.313866	0.52142	0.0666369	0.744155	0.972455	0.653139	0.963927	0.996787	0.80477	0.744388	1.00001	1	0.0164699	0.99911	1	0.883768	0.979589	0.634733	0.739304	0.715651	0.722181	0.449138	0.551582	1.00349	0.966592	0.314761	1	1	0.569307	0.576392	0.907993	1.00349	0.964153	0.0909895	1.00349	1.00349	0.324343	0.181584	0.992775	0.237553	0.743656
Cluster_ManualMethionine	0.972731	1.00211	0.996712	0.793167	0.618704	0.31414	0.0352626	0.774244	0.243811	0.828192	0.843704	0.508015	0.625154	0.960437	0.113456	0.640804	1	0.562267	1	0.0187984	0.226619	0.922782	0.322575	0.354012	0.233587	0.869748	0.20328	0.0175587	1	0.858121	0.898095	1.00211	1	1	1	1	0.399604	0.696353	0.962332	1.00211	0.821471	0.294778	1.00211	1.00211	1	0.411173	0.997316	0.022819	0.668618
Cluster_ManualM-G1genes	1	1.00021	0.991386	1	1	0.720405	1	0.437085	1	1	1	1	1	0.170797	0.687303	1	1	1	1	1	1	0.954213	1	0.495965	0.635514	0.542255	0.432336	0.889006	1	1	0.436363	1.00021	1	1	1	1	1	1	0.969287	1.00021	0.609383	0.472834	1.00021	1.00021	1	0.639949	0.992224	0.805736	0.608198
Cluster_ManualYap1Targets	0.862742	1.00296	0.999773	0.889986	0.553503	0.846492	1	0.398798	0.706779	0.852416	0.232305	0.12234	0.79933	0.357457	0.473036	0.788534	1	0.313643	1	1	0.412079	0.973781	0.420432	0.864554	0.728231	0.693504	0.128591	0.536147	1	0.686358	0.112589	1.00296	0.807317	1	1	1	1	0.218114	0.991039	1.00296	0.7806	0.969276	1.00296	1.00296	1	0.678495	0.999833	0.242878	0.339251
Cluster_ManualZAP1targets	0.412307	1.00148	0.9412	1	1	0.313666	1	0.898785	1	0.495485	0.355503	0.753777	1	0.968022	0.927952	0.757884	1	0.439046	1	1	1	0.720157	1	0.944578	0.991326	0.243493	0.894133	0.942654	1	0.401086	0.838732	1.00148	0.0448036	1	1	1	1	0.565713	0.803724	1.00148	0.652437	0.331547	1.00148	1.00148	1	0.69819	0.946792	0.963509	0.0102725
Cluster_ManualZAP1targets-2	0.0829807	1.00402	0.848153	0.950066	0.758111	0.301346	0.919087	0.871504	0.849985	0.732541	0.243221	0.847493	0.765121	0.992968	0.183718	0.28802	0.847653	0.197522	1.00001	1	0.834292	0.409752	1	0.815499	0.97048	0.435678	0.467613	0.485532	0.771276	0.594957	0.940565	1.00402	0.330867	1	1	1	1	0.653769	0.55221	1.00402	0.718101	0.75192	1.00402	1.00402	0.363388	0.93803	0.861918	0.98623	0.0396167
Cluster_MATa1	0.450624	1.00095	0.961802	1	1	0.686374	1	0.699092	0.177495	0.327718	1	0.836576	1	0.294897	0.356904	0.732471	1	1	1	1	1	0.809787	0.160671	0.0869561	0.761215	0.939785	0.389655	0.650696	1	0.441381	0.845766	1.00095	0.137436	1	1	1	1	0.0916484	0.992026	1.00095	0.454212	0.466148	1.00095	1.00095	0.101288	0.738198	0.965471	0.955881	0.985279
Cluster_Mating	0.763026	1.00084	0.965975	1	0.576515	0.814487	1	0.632296	1	0.509591	0.523796	0.165267	0.580865	0.436949	0.242968	0.356938	1	0.281253	1	1	0.0230426	0.829003	1	0.724594	0.889753	0.334005	0.312851	0.195207	1	0.380443	0.45332	1.00084	0.723616	1	1	1	1	1	0.882659	1.00084	0.348559	0.689737	1.00084	1.00084	1	0.503193	0.969249	0.757032	0.346425
Cluster_MBP1	0.54768	1.00179	0.929046	1	0.839071	0.767415	0.0904843	0.99247	0.783091	0.490449	0.451811	0.96739	0.842565	0.771541	0.309339	0.480115	0.568639	1	1	1	1	0.942194	1	0.772433	0.950662	0.521886	0.224066	0.478099	1	0.5354	0.456245	1.00179	0.0950741	1	1	1	1	1	0.766928	1.00179	0.00578057	0.726071	1.00179	1.00179	0.182745	0.758295	0.935754	0.505232	0.0205156
Cluster_MCM1	0.562237	1.00116	0.953509	0.200263	1	0.990268	0.0291211	0.957667	0.627887	0.986642	0.639511	0.622643	1	0.897955	0.157937	0.138469	1	0.365019	1	1	0.61349	0.772674	1	0.873236	0.694906	0.413771	0.534149	0.234261	0.34716	0.85688	0.957523	1.00116	0.0671208	1	1	1	1	0.480671	0.842274	1.00116	0.641727	0.616392	1.00116	1.00116	1	0.949672	0.957956	0.656695	0.0707613
Cluster_MET31	0.173469	1.00095	0.961802	1	1	0.0645447	0.108884	0.165087	0.554577	0.970711	0.186223	0.508486	1	0.55059	0.151819	0.936817	1	1	1	0.00849853	0.167143	0.809787	0.0121569	0.247798	0.258693	0.562569	0.0462118	0.650696	1	0.79616	0.134611	1.00095	0.764676	1	1	1	1	0.414933	0.868988	1.00095	0.985478	0.213066	1.00095	1.00095	1	0.134059	0.965471	0.162792	0.985279
Cluster_MET4	0.152801	1.00137	0.945286	0.257901	0.139186	0.416067	0.0459081	0.666682	0.308846	0.845986	1	0.715142	0.756693	0.683056	0.751318	0.708615	0.4742	1	1	0.012255	0.0864185	0.964789	0.223573	0.54799	0.636636	0.538657	0.867686	0.759171	1	0.646786	0.0349439	1.00137	0.595734	1	1	1	0.282143	0.539035	0.816375	1.00137	0.0683839	0.269672	1.00137	1.00137	1	0.233392	0.950499	0.00585669	0.778998
Cluster_MIG1	0.263191	1.00169	0.93308	1	0.820797	0.696759	1	0.594111	1	0.422264	0.0102659	0.579151	0.501533	0.985909	0.231992	0.22853	0.546749	1	1	1	1	0.687135	0.267652	0.307656	0.931127	0.580846	0.0744298	0.0593582	1	0.492399	0.526112	1.00169	0.923702	0.167316	1	1	1	0.614535	0.779004	1.00169	0.216908	0.676892	1.00169	1.00169	1	0.140471	0.939419	0.394528	0.904135
Cluster_Mitochondria	0.640676	1.00275	0.893496	0.596091	0.75834	0.860717	0.820797	0.661897	0.90353	0.986039	0.0233803	0.526266	0.509977	0.136358	0.779673	0.720669	0.127848	1	1	1	0.646228	0.543316	1	0.330232	0.621174	0.145761	0.914186	0.880106	1	0.626553	0.996392	1.00275	0.552824	1	1	1	0.484918	0.448276	0.666282	1.00275	0.818361	0.421326	1.00275	1.00275	1	0.747501	0.903386	0.885038	0.233412
Cluster_MitochondrialRPs	0.499067	1.00296	0.9936	0.636953	0.149758	0.452495	0.843028	0.735431	0.216286	0.423969	0.00228071	0.12234	0.561527	0.357457	0.204881	0.638256	1	0.685604	1	1	1	0.518372	0.420432	0.744875	0.432749	0.364113	0.0619509	0.126176	1	0.294762	0.214204	1.00296	0.614279	1	1	0.204052	0.510582	0.811634	0.930798	1.00296	0.978651	0.820147	1.00296	1.00296	1	0.961133	0.896342	0.795119	0.489197
Cluster_MOT3	0.802077	1.00095	0.961802	1	0.619662	0.0645447	0.4482	0.924749	0.554577	0.600527	0.565992	0.508486	1	0.792531	0.356904	0.732471	1	0.310333	1	1	1	0.809787	1	0.247798	0.761215	0.939785	0.159243	0.650696	0.294504	0.441381	0.134611	1.00095	0.137436	0.0978336	1	1	1	0.414933	0.992026	1.00095	0.0169646	0.0159513	1.00095	1.00095	0.101288	0.436049	0.965471	0.643096	0.214695
Cluster_mRNAprocessing	0.748118	1.00681	0.757477	0.724164	0.645749	0.464788	0.389216	0.431127	0.474771	0.923291	6.6852e-06	0.848814	0.492757	0.772816	0.202616	0.0179794	0.821481	0.737519	1.00002	0.0590534	0.619715	0.56135	0.350326	0.138754	0.209566	0.466812	0.829594	0.317886	0.225237	0.835036	0.130802	1.00681	0.753056	1	1	1	0.481529	0.723884	0.739351	1.00681	0.0783171	0.991248	1.00681	1.00681	0.533097	0.9782	0.778326	0.966788	0.641731
Cluster_MSS11	1	1.00116	0.953509	0.57949	0.693227	0.0801831	0.153092	0.543983	0.627887	0.501617	0.0666243	0.12394	0.697552	0.734427	0.0536437	0.326215	0.419507	1	1	1	0.61349	0.772674	1	0.0673556	0.694906	0.413771	0.10904	0.472908	1	0.258047	0.69575	1.00116	0.501919	1	1	0.0856831	1	1	0.842274	1.00116	0.641727	0.156541	1.00116	1.00116	1	0.617332	0.957956	0.946356	0.639266
Cluster_MTH1	0.219087	1.00105	0.957647	0.545014	0.658417	0.776951	1	0.943558	0.592877	0.679524	0.219838	0.568296	0.662798	0.853356	0.471614	0.786475	0.390068	0.0591745	1	1	0.578583	0.791014	1	0.834681	0.608351	0.743349	0.464064	0.559648	0.321341	0.498841	0.917158	1.00105	0.450002	1	1	1	0.225043	1	0.855527	1.00105	0.305619	0.805797	1.00105	1.00105	1	0.107219	0.961706	0.285831	0.550769
Cluster_NDD1	0.919583	1.00148	0.9412	0.0840059	0.777797	0.988588	0.0557366	0.898785	0.715884	0.495485	0.727133	0.753777	1	0.999431	0.425943	0.30095	1	0.107724	1	1	0.701818	0.720157	1	0.991765	0.869966	0.243493	0.709007	0.105358	0.418886	0.401086	0.980334	1.00148	0.142227	1	1	1	1	0.565713	0.803724	1.00148	0.652437	1	1.00148	1.00148	1	0.999622	0.946792	0.363261	0.433289
Cluster_NRG1	1	1.00063	0.974374	1	1	0.0109271	0.327205	1	0.416707	0.0914354	1	1	1	0.786924	0.240168	0.84131	0.256644	1	1	1	1	0.868807	1	1	0.951618	0.994056	0.163954	0.351374	1	0.00779771	0.339213	1.00063	0.618774	1	1	0.0476739	1	0.300434	0.910645	1.00063	0.403913	0.0516072	1.00063	1.00063	0.068709	0.655308	0.976849	0.460209	0.724246
Cluster_NuclearProteinTargetting	0.94326	1.00275	0.893496	0.871171	0.938904	0.970956	0.229392	0.483291	0.667136	0.956462	0.40818	0.526266	0.940923	0.240613	0.20937	0.122251	0.723784	0.0858212	1	1	0.894466	0.543316	1	0.809468	0.621174	0.145761	0.299937	0.0899752	1	1	0.617886	1.00275	0.552824	0.257474	1	1	0.484918	0.448276	0.666282	1.00275	0.010928	0.595407	1.00275	1.00275	0.265664	0.577379	0.903386	0.661532	0.815732
Cluster_PDR1	0.593318	1.00053	0.9786	1	1	0.958693	1	1	1	0.0409377	0.370995	1	0.419221	0.340646	0.38998	0.784309	1	1	1	1	1	0.889417	1	0.451189	1	0.216464	0.0998576	0.461148	1	0.58661	0.448932	1.00053	0.161878	1	1	1	1	1	0.924966	1.00053	0.904683	0.417562	1.00053	1.00053	1	0.737258	0.980671	0.270161	0.903958
Cluster_PentosePhosphate	0.716277	1.00074	0.970165	0.423714	1	0.181999	0.370225	0.866254	0.466845	0.408654	0.477502	0.373925	0.532719	0.608783	0.665465	0.883252	1	1	1	1	0.00132881	0.848673	1	0.330398	0.571955	0.727718	0.236409	0.954874	0.0266471	0.709703	0.0548349	1.00074	0.279033	1	1	1	0.163421	1	0.896543	1.00074	0.242926	0.294657	1.00074	1.00074	1	0.57663	0.973042	0.111378	0.241221
Cluster_Peroxisome	0.802077	1.00095	0.961802	0.507717	0.619662	0.686374	1	0.165087	0.554577	0.327718	0.565992	0.836576	1	0.792531	0.356904	0.732471	0.359139	1	1	1	1	0.809787	1	0.510375	0.258693	0.268701	0.159243	0.377437	1	0.441381	0.635357	1.00095	0.764676	1	1	1	1	0.414933	0.868988	1.00095	0.718358	0.943996	1.00095	1.00095	0.101288	0.436049	0.965471	0.382853	0.906004
Cluster_PHD1	1	1.00137	0.945286	0.64081	0.752575	0.981227	0.576419	0.976188	1	0.420117	0.700588	0.715142	1	0.260244	0.751318	0.981503	0.4742	0.0947795	1	1	0.674878	0.737256	1	0.926653	0.824585	0.538657	0.404173	0.322666	1	0.0457342	0.961528	1.00137	0.302058	1	1	1	1	0.0355642	0.816375	1.00137	0.91824	0.11631	1.00137	1.00137	0.142975	0.501497	0.950499	0.248682	0.778998
Cluster_PHO4	1	1.00032	0.987106	1	1	0.456854	1	0.577681	1	0.69161	1	1	0.278191	0.37125	1	1	1	1	1	1	0.228285	0.932109	1	0.642181	0.779973	0.399283	1	0.740951	1	1	0.288229	1.00032	0.382514	1	1	1	1	1	0.954284	1.00032	0.316369	0.617268	1.00032	1.00032	1	0.89601	0.988359	0.588419	1
Cluster_Phospholipid	0.864979	1.00211	0.917045	0.453678	0.88346	0.805244	0.132046	0.381602	0.243811	0.828192	0.539397	0.902615	1	0.452618	0.376194	0.131448	1	1	1	1	0.501769	0.989557	1	0.874698	0.867523	0.0712698	0.903297	0.662095	1	0.650829	0.793144	1.00211	0.819907	1	1	1	1	0.105457	0.731805	1.00211	0.92116	0.941174	1.00211	1.00211	0.211367	0.0689447	0.924841	0.447173	0.488578
Cluster_Polyamine	0.0270948	1.00021	0.991386	1	0.193247	0.22201	1	1	1	1	1	1	1	1	1	1	1	1	1	1	1	0.954213	1	0.495965	1	0.542255	1	0.889006	1	1	0.884828	1.00021	0.274853	1	1	1	1	1	0.969287	1.00021	0.609383	0.0750132	1.00021	1.00021	1	0.639949	0.992224	0.312697	0.139881
Cluster_primig-EarlySpo	0.91196	1.00243	0.905196	0.836757	0.915615	0.243251	0.178873	0.988389	0.129797	0.910974	0.0472676	0.230681	0.206876	0.0462784	0.160298	0.243732	1	1	1	1	0.295737	0.58299	0.0717037	0.0992717	0.751527	0.409074	0.185168	0.481195	0.590242	0.982883	0.978355	1.00243	0.875926	1	1	1	0.443888	1	0.698281	1.00243	0.514101	0.797099	1.00243	1.00243	1	0.132824	0.914052	0.0228677	0.510313
Cluster_primig-LateSpo	0.618236	1.00541	0.801565	0.546073	0.259084	0.99986	0.224999	0.27759	0.448588	0.27486	0.295344	0.123704	0.614264	0.2438	0.384708	0.612498	0.920108	0.0162696	1.00001	1	0.243988	0.301718	0.2577	0.405404	0.462845	0.174778	0.627395	0.333347	0.582772	0.44634	0.744762	1.00541	0.788772	0.114145	1	0.34045	0.368735	0.340533	0.813476	1.00541	0.341436	0.671243	1.00541	1.00541	1	0.992248	0.819085	0.0783482	0.561595
Cluster_primig-MidSpo	0.972731	1.00211	0.917045	1	0.88346	0.31414	0.132046	0.584145	0.243811	0.828192	0.539397	0.902615	0.625154	0.787133	0.977181	0.815212	0.00216351	0.562267	1	0.0187984	0.822576	0.998987	0.05589	0.731836	0.570677	0.361195	0.973887	0.987155	0.539614	0.650829	0.793144	1.00211	0.164622	1	1	1	1	0.696353	0.731805	1.00211	0.671803	0.480288	1.00211	1.00211	0.211367	0.411173	0.924841	0.447173	0.819193
Cluster_Proline	1	1.00032	0.987106	0.210343	1	0.104588	1	0.577681	1	1	1	0.453156	1	0.7981	0.0856054	0.0184114	1	1	1	1	1	0.932109	1	1	0.779973	0.828199	0.572324	0.296437	1	1	0.732633	1.00032	1	1	1	1	1	1	0.954284	1.00032	0.75589	0.617268	1.00032	1.00032	1	0.511919	0.988359	0.914395	1
Cluster_Proteasome	0.699896	1.00296	0.885778	0.636953	0.793926	0.105017	0.843028	0.570934	0.919435	0.27817	0.0329136	0.0547771	0.79933	0.656073	0.930401	0.988951	1	1	1	1	0.911253	0.518372	1	0.42608	0.842378	0.213267	0.555605	0.809697	1	0.686358	0.942245	1.00296	0.934884	1	1	1	0.510582	1	0.991039	1.00296	0.493374	0.820147	1.00296	1.00296	1	0.985257	0.896342	0.795119	0.119138
Cluster_Purine	0.224565	1.00158	0.937131	0.6932	0.190924	0.613238	0.628896	0.0561576	0.373687	0.0762715	0.388415	0.28614	0.804278	0.812472	0.0667557	0.0735196	1	0.461756	1	1	0.121779	0.703453	1	0.450144	0.0898106	0.41311	0.526321	0.0793571	0.109245	0.215405	0.0723575	1.00158	0.675639	1	1	0.115009	1	0.59085	0.791268	1.00158	0.314621	0.822687	1.00158	1.00158	1	0.397786	0.943098	0.481138	0.514241
Cluster_PUT3	0.412307	1.00148	0.998399	0.0840059	0.777797	0.954234	1	0.257499	0.715884	0.71526	0.355503	0.753777	1	0.754115	0.236076	0.30095	1	1	1	1	0.701818	0.996307	1	0.819103	0.297168	0.473851	0.248293	0.475896	1	0.401086	0.980334	1.00148	0.345648	1	1	1	0.300229	0.565713	0.980838	1.00148	0.652437	0.782521	1.00148	1.00148	1	0.956248	0.998696	0.963509	0.830717
Cluster_Pyrimidine	1	1.00148	0.9412	1	0.777797	0.719561	1	1	1	0.71526	0.120817	0.483334	0.781778	0.34487	0.236076	0.527959	1	1	1	1	1	0.720157	0.238552	0.613885	0.869966	0.243493	0.466525	0.690315	1	0.687736	0.0029989	1.00148	1	1	1	1	1	0.192218	0.803724	1.00148	0.24168	0.929051	1.00148	1.00148	1	0.69819	0.946792	0.363261	0.106936
Cluster_RAP1	0.733943	1.00158	0.937131	0.6932	1	0.790444	0.248304	0.986608	1	0.0256724	0.03778	0.787799	0.466764	0.996136	0.518862	0.360903	0.161299	0.121102	1	1	0.00569906	0.703453	1	0.249467	0.999488	0.640888	0.754679	0.61888	1	0.0238973	0.965456	1.00158	0.675639	1	1	1	0.317862	0.59085	0.791268	1.00158	0.158319	0.0871415	1.00158	1.00158	1	0.397786	0.943098	0.978641	0.311861
Cluster_RCS1	0.593318	1.00053	0.9786	0.325401	0.415462	0.446122	0.03582	0.76232	1	0.196696	1	0.226757	1	0.685703	0.729839	0.784309	1	1	1	1	1	0.994901	1	0.819693	0.656587	0.604123	0.359914	0.790383	0.17615	0.0327654	0.448932	1.00053	1	1	1	1	1	1	0.924966	1.00053	0.618554	0.417562	1.00053	1.00053	1	0.942112	0.980671	0.877875	0.273582
Cluster_REB1	0.696189	1.00222	0.996376	0.479393	0.362382	0.852883	0.750485	0.807799	0.848669	0.106796	0.857571	0.985442	0.36932	0.695667	0.0772312	0.307996	0.646147	1	1	1	0.528336	0.988021	0.0610105	0.59916	0.960365	0.315037	0.244081	0.601366	1	0.449288	0.577493	1.00222	0.840721	0.213674	1	1	1	0.344623	0.996064	1.00222	0.858879	0.867564	1.00222	1.00222	1	0.891681	0.997041	0.838245	0.856885
Cluster_RFX1	0.508508	1.00105	0.957647	1	1	0.983102	0.483494	0.473577	0.592877	0.885131	0.219838	0.269247	1	0.961204	0.471614	0.786475	1	1	1	1	0.198029	0.791014	0.176857	0.323943	0.35747	0.214603	0.464064	0.559648	1	0.498841	0.542679	1.00105	1	1	1	1	1	1	0.855527	1.00105	0.936423	0.544907	1.00105	1.00105	1	0.375619	0.961706	0.976216	0.935676
Cluster_RGM1	0.389034	1.00084	0.965975	0.467367	0.576515	0.814487	0.410498	0.320703	0.146009	0.509591	0.00319385	0.800122	0.580865	0.194857	0.763854	0.914112	1	0.281253	1	1	0.49904	0.829003	0.14417	0.422849	0.397196	0.334005	0.312851	0.91229	1	0.75674	0.45332	1.00084	0.723616	1	1	1	1	0.0740396	0.882659	1.00084	0.0359543	0.689737	1.00084	1.00084	1	0.167613	0.969249	0.498517	0.136016
Cluster_RGT1	0.0348292	1.00211	0.917045	0.793167	0.618704	0.906289	0.368672	0.908507	0.52251	0.486138	0.027119	1	0.886432	0.897722	0.552827	0.929415	0.0690353	0.562267	1	1	0.822576	0.625546	0.322575	0.354012	0.945635	0.561784	0.368844	0.810059	1	0.410345	0.63983	1.00211	0.819907	1	1	1	0.399604	1	0.731805	1.00211	0.671803	0.0261297	1.00211	1.00211	1	0.629602	0.924841	0.623806	0.0830731
Cluster_RIM101	0.932843	1.00158	0.937131	1	0.460646	0.998992	0.248304	0.312471	0.373687	0.0762715	0.388415	0.951202	0.195459	0.114428	0.162862	0.181043	1	1	1	1	0.726527	0.703453	0.0328762	0.0120161	0.204175	0.820241	0.140707	0.404403	0.441003	0.0809617	0.990252	1.00158	0.910378	1	1	1	0.317862	1	0.791268	1.00158	0.314621	0.394455	1.00158	1.00158	1	0.166858	0.943098	0.0490833	0.514241
Cluster_RLM1	0.192328	1.00053	0.99982	1	0.415462	0.958693	1	0.76232	1	0.859269	0.370995	0.634359	0.419221	0.685703	0.729839	0.784309	1	1	1	1	1	0.994901	1	0.819693	0.919836	0.604123	0.359914	0.461148	1	1	0.7811	1.00053	0.552282	1	1	1	1	1	0.997693	1.00053	0.618554	0.417562	1.00053	1.00053	1	0.737258	0.999853	0.61002	0.616817
Cluster_RME1	1	1.00042	0.982844	1	1	0.643152	0.232166	1	0.301861	0.791668	0.309868	1	1	0.547681	0.229267	0.28576	1	1	1	1	1	0.910514	1	0.745992	1	0.715143	0.677802	0.197635	1	1	0.883466	1.00042	1	0.0447157	1	1	0.0969219	1	0.939512	1.00042	0.847457	0.30265	1.00042	1.00042	1	0.409492	0.984508	0.770733	1
Cluster_RNAPol	0.0766405	1.00296	0.885778	0.636953	1	0.60213	0.542081	0.735431	1	0.852416	0.00941927	0.907258	0.561527	0.228174	0.996644	0.988951	0.749849	1	1	1	0.686392	0.973781	1	0.276309	0.987762	0.364113	0.940547	0.809697	0.288242	0.483205	0.508107	1.00296	0.934884	1	1	1	0.510582	0.218114	0.645763	1.00296	0.7806	0.68094	1.00296	1.00296	0.282927	0.818463	0.896342	0.996862	0.119138
Cluster_ROX1	1	1.00021	0.991386	1	1	1	1	1	1	0.54352	1	1	1	0.655816	0.194264	0.45852	1	1	1	1	1	0.954213	1	1	1	0.542255	0.432336	0.444608	1	1	0.884828	1.00021	1	0.0226112	1	1	1	1	0.969287	1.00021	1	1	1.00021	1.00021	1	0.639949	0.992224	0.805736	1
Cluster_RPH1	1	1.00095	0.961802	0.144566	0.231337	0.686374	1	0.398511	1	0.327718	0.186223	1	1	0.939635	0.00777603	0.0132386	1	1	1	1	1	0.809787	1	0.247798	0.507999	0.808041	0.691427	0.143142	1	0.167157	0.845766	1.00095	0.764676	1	1	1	1	1	0.868988	1.00095	0.985478	0.943996	1.00095	1.00095	1	0.436049	0.965471	0.848181	0.985279
Cluster_RPs	0.319982	1.00907	0.691209	0.192366	0.364065	0.375433	0.299759	0.367268	0.0129663	0.0344188	3.60274e-10	0.98147	0.88292	0.553021	0.97649	0.891596	0.921383	0.128949	1.00004	1	0.16308	0.685349	0.489979	0.50798	0.424846	0.702424	0.871546	0.997028	1	0.0497478	0.857417	1.00907	0.380915	0.623298	1	0.151054	0.361396	0.219646	0.264047	1.00907	0.440444	0.066949	1.00907	1.00907	1	0.252533	0.716618	0.999775	0.83301
Cluster_rRNAprocessing	0.465127	1.00285	0.889629	0.61694	1	0.246035	0.246792	0.355837	0.0766697	0.989512	0.212865	0.893368	1	0.851287	0.0816912	0.0325267	1	0.0937871	1	1	0.389093	0.530698	0.409014	0.377939	0.525662	0.123072	0.201419	0.275656	1	0.991572	0.2534	1.00285	0.37235	0.26594	1	1	1	0.800045	0.655942	1.00285	0.737469	0.790317	1.00285	1.00285	1	0.989123	0.899857	0.962495	0.43029
Cluster_RTG1	0.383605	1.00201	0.921029	1	0.120611	0.870923	0.345009	0.736224	0.81882	0.789337	0.0218912	0.465222	0.873368	0.732555	0.0746127	0.101371	0.609306	0.543788	1	1	1	0.640408	0.309241	0.299429	0.82903	0.786255	0.0720055	0.0786362	0.521389	0.965247	0.840372	1.00201	0.796685	1	1	1	0.0814461	0.677687	0.743332	1.00201	0.0567891	0.627789	1.00201	1.00201	1	0.082623	0.928465	0.526658	0.0557887
Cluster_RTG3	0.660313	1.00063	0.974374	1	0.474999	0.861322	1	0.821703	0.0876212	0.904939	0.426714	1	0.479048	0.483263	0.539791	0.499303	1	1	1	1	0.404506	0.868807	1	0.872015	0.447907	0.501921	0.457894	0.351374	1	1	0.893828	1.00063	1	1	1	1	0.141815	0.300434	0.910645	1.00063	0.725875	0.208955	1.00063	1.00063	1	0.655308	0.976849	0.460209	0.145204
Cluster_RTS2	0.716277	1.00074	0.999623	1	0.154125	0.437205	0.370225	0.866254	1	0.935792	0.477502	0.118794	1	0.315903	0.141125	0.589659	1	1	1	1	0.453812	0.848673	1	0.649158	0.836517	0.411602	0.236409	0.570968	1	1	0.951201	1.00074	0.675398	0.076947	1	1	1	1	0.896543	1.00074	0.242926	0.61275	1.00074	1.00074	0.0796965	0.966698	0.973042	0.858875	0.522517
Cluster_SFL1	1	1.00084	0.965975	0.118147	0.192223	0.572175	0.410498	0.632296	1	0.509591	0.0275983	0.165267	1	0.711884	0.501483	0.667233	1	1	1	1	1	0.829003	1	0.724594	0.676809	0.334005	0.624366	0.74171	1	0.75674	0.905788	1.00084	0.723616	1	1	1	1	1	0.882659	1.00084	0.348559	1	1.00084	1.00084	1	0.796941	0.969249	0.757032	0.976471
Cluster_SFP1	0.656601	1.00137	0.945286	0.64081	0.752575	0.416067	0.0459081	0.666682	0.308846	0.0293255	0.321977	0.715142	1	0.683056	0.33101	0.242765	0.4742	1	1	1	1	0.737256	1	0.926653	0.824585	0.292855	0.404173	0.322666	1	0.0457342	0.533215	1.00137	0.302058	1	1	0.00477469	1	0.539035	0.816375	1.00137	0.352856	0.495596	1.00137	1.00137	0.142975	0.99303	0.950499	0.104328	0.350162
Cluster_SIG1	0.412307	1.00148	0.9412	1	0.777797	0.719561	0.0557366	0.982143	0.715884	0.0492853	0.0297327	0.940309	0.781778	0.968022	0.636739	0.30095	0.144175	0.439046	1	1	0.701818	0.720157	0.238552	0.613885	0.991326	0.473851	0.98106	0.690315	1	0.401086	0.936455	1.00148	0.637415	1	1	1	1	1	0.803724	1.00148	0.436238	0.561216	1.00148	1.00148	1	0.447853	0.946792	0.574057	0.649702
Cluster_SIP4	0.035684	1.00169	0.93308	0.716459	0.495257	0.938328	0.652648	0.802396	0.153139	0.110476	0.773378	0.151406	0.0744726	0.0248675	0.407507	0.22853	1	0.483549	1	1	0.386561	0.687135	1	0.88535	0.660074	0.580846	0.58264	0.0593582	1	0.252971	0.526112	1.00169	0.20453	1	1	1	1	1	0.779004	1.00169	0.905433	0.856332	1.00169	1.00169	1	0.351571	0.939419	0.768008	0.970428
Cluster_SKN7	0.324526	1.00074	0.970165	0.423714	0.528478	0.916403	0.370225	0.554398	0.466845	0.719824	0.477502	0.755541	0.157028	0.315903	0.372226	0.883252	1	0.25095	1	1	1	0.848673	1	0.909158	0.571955	0.727718	0.0673468	0.263536	1	0.709703	0.81733	1.00074	0.279033	0.076947	1	1	1	0.340891	0.896543	1.00074	0.806364	0.61275	1.00074	1.00074	1	0.852004	0.973042	0.627774	0.804937
Cluster_SKO1	0.324526	1.00074	0.970165	1	1	0.916403	1	0.242936	0.115874	0.935792	0.477502	0.755541	1	0.608783	0.888622	0.883252	1	1	1	1	0.453812	0.848673	0.00727362	0.113399	0.0925939	0.411602	0.546487	0.954874	1	0.709703	0.556652	1.00074	0.675398	1	1	1	1	1	0.896543	1.00074	0.242926	0.294657	1.00074	1.00074	1	0.209561	0.973042	0.111378	0.522517
Cluster_SMP1	0.450624	1.00095	0.961802	1	1	0.429426	0.4482	0.924749	0.554577	0.600527	1	0.508486	1	0.939635	0.356904	0.936817	1	1	1	1	1	0.809787	1	1	0.989368	0.268701	0.0462118	0.377437	1	1	0.134611	1.00095	0.395136	1	1	1	1	1	0.868988	1.00095	0.90696	0.0159513	1.00095	1.00095	0.101288	0.738198	0.965471	0.955881	0.451809
Cluster_SOK2	1	1.00074	0.970165	1	0.528478	0.181999	1	1	1	0.719824	1	1	0.532719	0.976111	0.372226	0.883252	1	1	1	1	1	0.848673	0.127346	0.330398	0.836517	0.916276	0.236409	0.570968	1	0.709703	0.556652	1.00074	0.279033	1	1	1	1	0.340891	0.896543	1.00074	0.962791	0.094686	1.00074	1.00074	1	0.852004	0.973042	0.334535	0.804937
Cluster_sphingolipids	0.0928841	1.00074	0.970165	1	0.528478	0.72362	1	0.554398	1	0.719824	0.477502	0.0240995	1	0.109624	0.888622	0.883252	0.292508	1	1	1	0.453812	0.848673	1	0.909158	0.571955	0.727718	0.862261	0.827	0.237614	0.709703	0.999483	1.00074	1	1	1	1	1	1	0.896543	1.00074	0.524653	1	1.00074	1.00074	1	0.852004	0.999694	0.334535	0.804937
Cluster_SRD1	0.302911	1.00179	0.929046	1	0.246545	0.958516	0.296907	0.835878	0.783091	0.948536	0.451811	0.843603	0.534804	0.771541	0.309339	0.480115	1	1	1	1	1	0.942194	0.281784	0.0882265	0.867638	0.521886	0.412905	0.674502	1	0.787544	0.456245	1.00179	0.935046	0.1768	1	1	0.35181	0.257482	0.972214	1.00179	0.143645	0.967993	1.00179	1.00179	1	0.758295	0.935754	0.83676	0.823478
Cluster_STB1	0.593318	1.00053	0.99982	1	0.415462	0.958693	0.281252	0.76232	0.361859	0.859269	1	1	0.419221	0.340646	0.38998	0.396985	1	1	1	1	1	0.994901	1	0.819693	0.656587	0.604123	0.359914	0.790383	1	0.58661	0.995505	1.00053	0.161878	1	1	1	1	1	0.997693	1.00053	0.275142	0.417562	1.00053	1.00053	1	0.737258	0.999853	0.877875	0.616817
Cluster_STE12	0.0928841	1.00074	0.970165	1	0.528478	0.988462	1	0.866254	0.466845	0.159695	0.477502	0.755541	0.532719	0.315903	0.141125	0.0842641	1	0.0299103	1	1	0.453812	0.848673	1	0.909158	0.836517	0.117334	0.546487	0.263536	0.237614	0.316826	0.81733	1.00074	1	0.076947	1	1	1	1	0.896543	1.00074	0.524653	0.61275	1.00074	1.00074	1	0.209561	0.973042	0.627774	0.522517
Cluster_Sterols	0.325067	1.00243	0.905196	1	0.201217	0.835754	0.437391	0.988389	0.316247	0.482342	0.881726	0.817486	0.918085	0.333494	0.436495	0.593161	1	0.613345	1	1	0.0368266	0.90166	1	0.841196	0.868744	0.595807	0.704124	0.310282	0.590242	0.524324	0.28841	1.00243	0.114126	0.231493	1	1	1	0.74612	0.698281	1.00243	0.347592	0.0712784	1.00243	1.00243	0.238996	0.132824	0.914052	0.247368	0.510313
Cluster_STP1	0.508508	1.00105	0.957647	0.172041	0.270865	0.922084	1	0.943558	1	0.885131	0.604454	0.568296	0.662798	0.650604	0.242195	0.516454	0.0807799	1	1	1	1	0.791014	1	0.590274	0.993585	0.485092	0.216033	0.559648	1	0.829195	0.917158	1.00105	0.79964	0.108101	1	1	0.225043	1	0.855527	1.00105	0.936423	0.805797	1.00105	1.00105	1	0.8792	0.961706	0.757805	0.550769
Cluster_STP2	0.919583	1.00148	0.9412	0.668035	0.777797	0.313666	0.0557366	0.898785	1	0.881639	0.727133	0.753777	0.781778	0.754115	0.425943	0.527959	0.499586	1	1	1	0.701818	0.720157	0.238552	0.0794618	0.869966	0.863013	0.709007	0.261374	1	1	0.838732	1.00148	0.345648	1	1	1	1	0.565713	0.803724	1.00148	0.24168	0.782521	1.00148	1.00148	1	0.447853	0.946792	0.963509	0.649702
Cluster_SUM1	0.562237	1.00116	0.953509	0.57949	0.310318	0.950854	1	1	1	0.266724	0.639511	0.622643	0.697552	0.276556	0.157937	0.965811	1	0.365019	1	1	1	0.772674	1	0.401184	0.968138	0.170343	0.0069344	0.711442	0.34716	0.258047	0.69575	1.00116	0.501919	1	1	1	1	1	0.842274	1.00116	0.844377	0.847888	1.00116	1.00116	1	0.0857501	0.957956	0.208329	0.842836
Cluster_SWI4	1	1.00158	0.937131	0.6932	1	0.410162	0.0664731	0.312471	0.740327	0.769252	0.751327	0.787799	0.804278	0.431776	0.518862	0.800178	1	1	1	1	1	0.703453	1	0.855522	0.585207	0.0645311	0.526321	0.209363	0.441003	0.724695	0.598818	1.00158	0.0159206	1	1	1	1	0.59085	0.791268	1.00158	0.314621	0.0296843	1.00158	1.00158	1	0.939071	0.943098	0.481138	0.514241
Cluster_SWI5	0.697316	1.00148	0.9412	1	0.777797	0.154037	0.603523	0.257499	0.34152	0.495485	0.727133	0.753777	1	0.754115	0.927952	0.986395	1	1	1	1	0.701818	0.720157	1	0.819103	0.502539	0.243493	0.466525	0.690315	1	0.401086	0.838732	1.00148	0.345648	1	1	1	1	0.565713	0.803724	1.00148	0.436238	0.782521	1.00148	1.00148	1	0.69819	0.946792	0.363261	0.239327
Cluster_SWI6	0.763026	1.00084	0.965975	1	1	0.572175	0.410498	0.320703	1	0.789902	0.523796	0.800122	1	0.711884	0.501483	0.356938	0.326645	1	1	1	1	0.829003	1	0.935525	0.676809	0.334005	0.624366	0.195207	1	0.75674	0.728872	1.00084	0.337869	1	1	1	1	1	0.882659	1.00084	0.348559	0.689737	1.00084	1.00084	1	0.796941	0.969249	0.0697894	0.628171
Cluster_TFs	0.129115	1.00042	0.982844	1	1	0.921856	0.232166	1	0.0393351	0.391437	1	1	1	0.547681	0.593895	0.28576	0.179383	1	1	1	0.0366562	0.910514	1	1	0.518331	0.715143	0.677802	0.592842	1	0.506706	0.190372	1.00042	1	1	1	1	1	1	0.998602	1.00042	0.847457	0.72214	1.00042	1.00042	1	0.97282	0.984508	0.770733	0.479523
Cluster_THI2	0.389034	1.00084	0.965975	0.467367	0.0398318	0.993903	0.0883125	0.899676	1	0.240425	1	0.443478	0.580865	0.906945	0.501483	0.134201	0.326645	1	1	1	1	0.829003	0.14417	0.422849	0.889753	0.334005	0.896246	0.91229	0.266609	0.380443	0.728872	1.00084	1	1	1	1	1	1	0.882659	1.00084	0.865049	1	1.00084	1.00084	1	0.796941	0.969249	0.236146	0.346425
Cluster_Thiamine	1	1.00021	0.999982	0.145662	1	0.720405	1	0.437085	1	1	1	1	1	1	1	1	1	1	1	1	1	0.999466	1	1	0.635514	0.930532	1	1	1	1	0.884828	1.00021	1	1	1	1	1	1	0.999762	1.00021	1	0.472834	1.00021	1.00021	1	0.960008	0.999985	1	0.608198
Cluster_tRNAprocessing	0.696189	1.00222	0.913079	0.479393	0.895349	0.394522	0.147149	0.432179	0.848669	0.945323	0.857571	0.549187	0.163762	0.526431	0.161755	0.493315	1	1	1	1	0.0255284	0.915915	0.0610105	0.243272	0.790083	0.508902	0.418749	0.419036	1	0.684419	0.862499	1.00222	0.191324	1	1	0.157265	1	0.713939	0.720456	1.00222	0.559508	0.345584	1.00222	1.00222	1	0.178339	0.921231	0.373089	0.724963
Cluster_tRNAsynth	0.864979	1.00211	0.917045	1	0.33333	0.175992	0.368672	2.79678e-08	0.834415	0.929261	0.258336	0.733868	0.143561	0.787133	0.0173646	0.131448	0.628182	0.192677	1	1	0.822576	0.625546	0.05589	0.198061	4.03334e-05	0.741297	0.20328	0.060408	0.0384107	0.650829	0.138398	1.00211	0.95993	0.021296	1	1	1	1	0.731805	1.00211	0.671803	0.480288	1.00211	1.00211	1	0.0689447	0.924841	0.0649241	0.488578
Cluster_Tryptophan	0.716277	1.00074	0.970165	1	0.0268972	0.181999	1	0.070217	0.466845	0.935792	1	0.0240995	1	0.85818	0.031894	0.0842641	1	1	1	1	1	0.848673	1	0.649158	0.28251	0.916276	0.0673468	0.0585492	1	0.709703	0.252237	1.00074	0.0717792	1	1	1	0.163421	1	0.896543	1.00074	0.962791	0.893705	1.00074	1.00074	1	0.966698	0.973042	0.334535	0.962394
Cluster_UGA3	0.932843	1.00158	0.937131	1	0.800451	0.790444	0.0664731	0.537764	0.373687	0.566782	0.751327	0.951202	0.195459	0.996136	0.715324	0.181043	0.52375	0.461756	1	1	0.726527	0.703453	1	0.855522	0.774097	0.201088	0.985737	0.969362	0.441003	0.447506	0.990252	1.00158	0.675639	1	1	1	1	1	0.791268	1.00158	0.158319	0.822687	1.00158	1.00158	1	0.835875	0.943098	0.978641	0.311861
Cluster_USV1	0.450624	1.00095	0.961802	1	0.231337	0.686374	1	0.398511	0.0358071	0.600527	0.186223	1	1	0.55059	0.356904	0.438901	1	1	1	1	1	0.982732	1	0.510375	0.0951288	0.268701	0.389655	0.650696	1	0.167157	0.845766	1.00095	0.764676	0.0978336	1	1	1	0.414933	0.868988	1.00095	0.454212	0.753619	1.00095	1.00095	1	0.738198	0.965471	0.848181	0.716353
Cluster_Vacuole	0.871856	1.00466	0.826332	0.429332	0.839562	0.526925	0.781617	0.805382	0.325979	0.148868	0.760322	0.00871212	0.47923	0.579828	0.1061	0.640775	0.633569	1	1.00001	1	0.717347	0.728688	0.207734	0.525358	0.817143	0.497343	0.0276785	0.0203492	0.502627	0.996053	0.32882	1.00466	0.0233951	1	1	1	1	0.927602	0.502677	1.00466	0.373163	0.305351	1.00466	1.00466	0.4073	0.469815	0.841885	0.984445	0.104472
Node 1	0.0342974	1.00053	0.9786	1	0.0840543	0.958693	0.281252	0.76232	1	0.196696	0.370995	1	1	0.685703	0.122125	0.118923	1	0.186468	1	1	1	0.889417	1	0.150087	0.919836	0.216464	0.757274	0.461148	1	0.187091	0.125732	1.00053	0.552282	1	1	0.0398871	1	1	0.924966	1.00053	1	0.798285	1.00053	1.00053	1	0.327551	0.980671	0.61002	0.903958
Node 10	1	1.00084	0.965975	1	0.576515	0.302235	1	0.0271101	0.512679	0.789902	0.153446	0.443478	0.580865	0.194857	0.763854	1	1	1	1	0.00755743	1	0.829003	1	0.935525	0.0474558	0.334005	0.312851	0.91229	1	1	0.905788	1.00084	0.337869	1	1	1	1	1	0.882659	1.00084	0.348559	0.922843	1.00084	1.00084	1	0.503193	0.969249	0.99858	0.00549535
Node 11	1	1.00042	0.999892	1	1	0.921856	0.232166	0.683172	0.301861	0.791668	1	0.552839	0.352531	0.881573	0.902253	0.706844	1	1	1	1	1	0.996893	1	1	0.867187	0.715143	1	0.88906	1	0.506706	0.986746	1.00042	0.0116074	1	1	1	1	1	0.998602	1.00042	1	0.72214	1.00042	1.00042	1	0.8192	0.999912	0.962282	0.479523
Node 12	1	1.00032	0.987106	1	1	0.456854	1	1	1	0.69161	0.242808	0.453156	0.278191	0.7981	0.825163	0.601573	1	1	1	1	1	0.932109	1	0.642181	1	0.399283	1	0.740951	0.109745	1	0.732633	1.00032	0.00326465	1	1	1	1	1	0.954284	1.00032	0.75589	0.617268	1.00032	1.00032	1	0.511919	0.988359	0.588419	0.315037
Node 13	0.51312	1.00042	0.982844	1	1	1	1	0.683172	1	0.103241	1	0.552839	1	0.0291541	0.902253	1	1	1	1	1	1	0.910514	1	0.330748	0.867187	0.715143	0.677802	0.88906	1	0.125361	0.986746	1.00042	1	1	1	1	1	1	0.939512	1.00042	0.48119	0.72214	1.00042	1.00042	1	0.8192	0.984508	0.770733	0.479523
Node 14	0.656601	1.00137	0.945286	1	0.387506	0.416067	1	0.666682	0.689144	0.420117	0.0227979	0.200014	0.756693	0.0101715	0.751318	0.708615	1	0.41538	1	1	1	0.737256	1	0.926653	0.414523	0.758651	0.867686	0.896816	1	0.353615	0.74356	1.00137	0.876349	1	1	1	1	1	0.983409	1.00137	0.781084	0.495596	1.00137	1.00137	1	0.900979	0.950499	0.938971	0.350162
Node 15	0.324526	1.00074	0.970165	1	0.528478	0.181999	1	0.866254	1	0.935792	0.477502	0.755541	1	0.022492	0.888622	0.883252	1	0.25095	1	1	1	0.848673	1	0.909158	0.836517	0.727718	0.862261	0.827	1	1	0.999483	1.00074	0.279033	1	1	1	1	1	0.896543	1.00074	0.806364	0.61275	1.00074	1.00074	1	0.57663	0.973042	0.858875	0.522517
Node 16	1	1.00021	0.991386	1	1	0.720405	1	0.0623356	0.00737119	0.54352	0.169241	0.331267	0.195326	0.655816	0.687303	0.45852	1	1	1	1	1	0.954213	1	0.084096	0.156991	0.542255	1	0.889006	1	0.297622	0.884828	1.00021	1	1	1	1	0.0496906	1	0.969287	1.00021	0.609383	1	1.00021	1.00021	1	0.639949	0.992224	0.312697	1
Node 17	0.417119	1.00032	0.987106	1	0.275392	0.85218	1	1	1	0.69161	0.242808	1	0.278191	0.7981	0.0856054	0.172415	1	1	1	1	1	0.932109	1	0.203532	0.779973	0.399283	0.152359	0.296437	1	0.41137	0.732633	1.00032	1	1	1	1	1	0.163575	0.954284	1.00032	1	1	1.00032	1.00032	1	0.511919	0.988359	0.914395	0.315037
Node 18
Node 19	1	1.00011	0.995684	1	1	1	1	1	1	1	1	0.18223	1	0.413307	0.440783	0.264133	1	1	1	1	1	0.97684	1	1	1	0.736393	0.246552	0.666807	1	1	1	1.00011	1	1	1	1	1	1	0.984525	1.00011	0.374987	1	1.00011	1.00011	1	0.799979	0.996105	0.559217	0.374039
Node 2	0.501469	1.00232	0.996024	0.229811	0.906026	0.995214	0.0111126	0.299348	0.291927	0.888376	1	0.58847	0.398438	0.87042	0.114463	0.544457	1	1	1	0.0206609	0.030854	0.90887	0.348481	0.464425	0.361756	0.798522	0.151833	0.206248	0.574015	0.892493	0.339371	1.00232	0.970965	1	1	0.164112	0.429501	0.0351841	0.95511	1.00232	0.955642	0.58552	1.00232	1.00232	1	0.542732	0.996753	0.0826839	0.61917
Node 2_fuzzy0.06	0.705366	1.0037	0.999556	0.271355	0.884541	0.980278	0.00587653	0.0357262	0.354137	0.744467	0.829003	0.790563	0.492695	0.98231	0.147407	0.601446	1	0.764707	1.00001	0.0326904	0.0648942	0.953407	0.145586	0.838759	0.105228	0.553728	0.130934	0.344679	0.386246	0.841072	0.199066	1.0037	0.784429	1	1	0.248274	0.590782	0.141231	0.998015	1.0037	0.978819	0.650889	1.0037	1.0037	1	0.74522	0.999673	0.257014	0.949404
Node 20	1	1.00011	0.995684	1	1	0.471207	1	1	1	1	1	0.18223	1	0.413307	1	1	1	1	1	1	0.0827456	0.97684	1	1	1	0.736393	1	0.666807	1	1	0.660596	1.00011	1	1	1	1	1	1	0.984525	1.00011	1	0.273924	1.00011	1.00011	1	0.799979	0.996105	1	1
Node 21	1	1.00021	0.991386	1	1	0.22201	1	0.437085	1	1	1	0.331267	1	0.655816	0.687303	0.45852	1	1	1	1	0.158652	0.954213	1	1	0.635514	0.930532	0.432336	0.444608	1	1	0.884828	1.00021	1	1	1	1	0.0496906	1	0.969287	1.00021	1	0.472834	1.00021	1.00021	1	0.639949	0.992224	0.805736	1
Node 22	0.164649	1.00011	0.995684	1	1	0.471207	1	1	1	1	1	1	1	1	0.440783	0.264133	1	1	1	1	1	0.97684	1	0.290031	1	0.736393	1	0.666807	0.038004	1	0.660596	1.00011	1	1	1	1	1	1	0.984525	1.00011	0.374987	0.273924	1.00011	1.00011	1	0.799979	0.996105	0.559217	1
Node 23
Node 24
Node 25
Node 26
Node 27	1	1.00011	0.995684	1	1	0.471207	0.0639015	1	1	1	1	1	0.102958	0.413307	1	1	1	1	1	1	1	0.97684	1	1	1	0.736393	1	1	1	1	1	1.00011	1	1	1	1	1	1	0.984525	1.00011	1	0.273924	1.00011	1.00011	1	0.799979	0.996105	1	1
Node 28	0.417119	1.00032	0.987106	1	1	0.85218	1	0.577681	0.02085	0.69161	1	1	1	0.7981	0.825163	1	1	1	1	1	1	0.932109	1	1	0.346596	0.399283	0.572324	0.963033	1	0.41137	0.960926	1.00032	0.382514	1	1	1	1	0.163575	0.954284	1.00032	0.316369	0.617268	1.00032	1.00032	1	0.511919	0.988359	0.174837	0.315037
Node 29
Node 3	1	1.00063	0.974374	1	1	0.861322	0.327205	0.465408	0.0876212	0.630919	0.426714	0.301031	0.479048	0.786924	0.539791	0.499303	1	1	1	1	0.0820044	0.868807	1	0.872015	0.173987	0.159372	0.457894	0.900071	1	0.653578	0.668371	1.00063	1	1	1	1	1	1	0.910645	1.00063	0.725875	0.521866	1.00063	1.00063	1	0.261999	0.976849	0.175137	0.9399
Node 30	1	1.00011	0.995684	1	1	0.471207	1	1	1	1	1	1	1	0.413307	1	1	1	1	1	1	1	0.97684	1	1	0.396252	0.736393	1	0.666807	1	1	1	1.00011	1	1	1	1	1	1	0.984525	1.00011	1	1	1.00011	1.00011	1	1	0.996105	0.559217	1
Node 31	0.697316	1.00148	0.9412	1	0.424683	0.518469	1	0.898785	0.34152	0.284455	1	1	0.43059	0.99381	0.814974	0.527959	1	1	1	1	1	0.959536	0.238552	0.194841	0.711134	0.950108	0.709007	0.942654	0.418886	0.179554	0.672181	1.00148	0.000300301	1	1	1	0.300229	0.192218	0.980838	1.00148	0.832543	0.331547	1.00148	1.00148	1	0.197649	0.946792	0.763924	0.433289
Node 32	0.919583	1.00148	0.9412	1	0.164448	0.313666	1	0.477686	0.34152	0.284455	0.355503	0.940309	0.168489	0.895247	0.236076	0.0144896	1	0.0171135	1	1	1	0.720157	0.238552	0.0794618	0.297168	0.0827387	0.466525	0.475896	0.418886	0.179554	0.936455	1.00148	0.142227	1	1	1	0.300229	0.565713	0.803724	1.00148	0.652437	0.782521	1.00148	1.00148	1	0.988441	0.946792	0.574057	0.649702
Node 33	1	1.00032	0.987106	1	1	0.456854	1	0.155895	1	0.69161	0.242808	0.0874902	1	0.37125	0.825163	1	0.137798	1	1	1	1	0.932109	1	0.203532	0.0621879	0.399283	0.572324	0.963033	1	0.41137	0.960926	1.00032	1	1	1	1	1	0.163575	0.954284	1.00032	0.316369	1	1.00032	1.00032	1	0.511919	0.988359	0.914395	0.315037
Node 34
Node 35	1	1.00011	0.995684	1	1	1	1	1	1	0.32435	1	0.18223	1	1	1	1	1	1	1	1	1	0.97684	1	1	1	0.736393	1	1	1	0.161912	0.660596	1.00011	1	1	1	1	1	1	0.984525	1.00011	1	0.273924	1.00011	1.00011	1	1	0.996105	0.559217	1
Node 36	0.194277	1.00648	0.971667	0.314198	0.880819	0.523989	0.192879	0.78876	0.972244	0.099401	0.293531	0.567758	0.609545	0.366068	0.00310079	0.00917822	0.0725185	1	1.00002	1	0.576259	0.832578	0.112868	0.513776	0.891107	0.229109	0.0306099	0.0530517	0.0276984	0.00103489	0.99785	1.00648	0.29037	1	1	0.0874072	1	0.472553	0.756607	1.00648	0.429951	0.985065	1.00648	1.00648	0.51607	0.300514	0.976609	0.564792	0.324447
Node 37	1	1.00021	0.991386	1	1	0.720405	1	0.437085	1	0.54352	1	1	0.195326	1	0.687303	0.45852	1	1	1	1	1	0.954213	1	0.495965	0.635514	0.930532	1	0.444608	1	0.297622	0.884828	1.00021	1	1	1	0.0161474	1	1	0.969287	1.00021	0.609383	1	1.00021	1.00021	1	0.639949	0.992224	0.805736	0.608198
Node 38	0.302203	1.00021	0.991386	1	1	1	1	0.0623356	1	0.54352	0.169241	0.331267	1	1	0.194264	0.0697458	1	1	1	1	1	0.954213	1	1	0.156991	0.542255	1	0.444608	1	0.297622	0.884828	1.00021	1	1	1	1	1	1	0.969287	1.00021	0.609383	1	1.00021	1.00021	1	0.639949	0.992224	0.805736	0.139881
Node 39	0.766722	1.00169	0.997901	0.344313	1	0.846655	0.272622	0.802396	0.153139	0.632471	1	0.579151	1	0.985909	0.00273801	0.000474918	0.178764	1	1	0.0150641	0.141132	0.948223	0.267652	0.726267	0.660074	0.772982	0.357365	0.166019	1	0.75788	0.719994	1.00169	0.710513	1	1	1	1	1	0.998246	1.00169	0.905433	0.25741	1.00169	1.00169	1	0.918451	0.998288	0.768008	0.904135
Node 4
Node 40	1	1.00011	0.995684	1	1	1	1	0.24971	1	0.32435	0.0885356	1	1	0.413307	1	1	1	1	1	1	1	0.97684	1	1	0.396252	1	1	0.666807	1	1	0.660596	1.00011	1	1	1	1	1	1	0.984525	1.00011	1	1	1.00011	1.00011	1	0.799979	0.996105	0.559217	1
Node 41
Node 42	0.302203	1.00021	0.991386	1	0.193247	0.22201	1	0.437085	1	0.54352	1	0.331267	0.0105907	1	1	1	1	1	1	1	1	0.954213	1	0.084096	0.635514	0.930532	1	1	0.0745675	1	0.436363	1.00021	1	1	1	1	1	1	0.969287	1.00021	0.14059	0.472834	1.00021	1.00021	1	0.960008	0.992224	1	1
Node 43	1	1.00011	0.995684	1	0.1018	1	1	1	1	1	1	1	1	1	0.440783	0.264133	1	1	1	1	1	0.97684	1	1	1	0.736393	1	0.666807	1	1	0.660596	1.00011	0.148437	1	1	1	1	0.0577956	0.984525	1.00011	1	1	1.00011	1.00011	1	0.799979	0.996105	0.559217	1
Node 44	0.892643	1.00402	1	0.156692	0.0857463	0.982702	0.222799	0.634223	0.414407	0.0389083	0.114945	0.388292	0.55951	0.855343	0.992507	0.995759	0.847653	0.458193	1.00001	1	0.20246	1	1	0.700556	0.568957	0.581602	0.617158	0.949837	0.771276	0.0138542	0.588641	1.00402	0.935745	0.352977	1	1	1	0.896357	0.999977	1.00402	0.996902	0.0355116	1.00402	1.00402	1	0.93803	1	0.889889	0.895725
Node 45
Node 46	1	1.00011	0.995684	1	1	0.471207	1	1	1	1	1	1	1	0.413307	1	1	1	1	1	1	1	0.97684	1	1	1	0.736393	1	1	1	1	0.660596	1.00011	1	1	1	1	1	1	0.984525	1.00011	1	1	1.00011	1.00011	1	1	0.996105	0.559217	1
Node 47
Node 48	1	1.00011	0.995684	1	0.1018	1	1	0.24971	1	0.32435	1	0.18223	0.102958	1	0.440783	0.264133	1	1	1	1	1	0.97684	1	1	0.396252	0.736393	1	0.666807	0.038004	1	1	1.00011	0.148437	1	1	1	1	1	0.984525	1.00011	1	1	1.00011	1.00011	1	0.799979	0.996105	0.559217	0.374039
Node 49	0.302203	1.00021	0.991386	1	1	0.720405	0.123726	1	1	1	0.00783006	0.331267	0.195326	1	0.194264	0.0697458	0.0941113	1	1	1	1	0.954213	1	0.495965	1	0.930532	0.432336	0.444608	1	1	0.436363	1.00021	0.0220201	1	1	1	1	1	0.969287	1.00021	1	0.472834	1.00021	1.00021	1	0.960008	0.992224	0.312697	0.608198
Node 5	0.302203	1.00021	0.991386	1	1	1	1	1	1	1	1	1	1	1	1	1	1	1	1	1	1	0.954213	1	0.495965	0.635514	0.542255	1	0.889006	1	1	0.884828	1.00021	1	1	1	1	1	1	0.969287	1.00021	1	1	1.00021	1.00021	1	0.639949	0.992224	0.312697	1
Node 50
Node 51	1	1.00011	0.995684	1	1	1	1	1	1	0.32435	0.0885356	1	1	1	0.440783	0.264133	1	1	1	1	1	0.97684	1	0.290031	1	0.736393	1	0.666807	1	1	0.660596	1.00011	1	1	1	1	1	1	0.984525	1.00011	1	1	1.00011	1.00011	1	1	0.996105	0.559217	1
Node 52	0.164649	1.00011	0.995684	0.0756922	1	1	1	1	1	1	1	1	1	0.413307	1	1	0.0482156	1	1	1	1	0.97684	1	1	1	0.736393	1	1	1	1	1	1.00011	1	1	1	1	1	1	0.984525	1.00011	0.374987	1	1.00011	1.00011	1	1	0.996105	1	0.374039
Node 53
Node 54
Node 55	1	1.00032	0.999946	1	1	0.456854	1	1	1	1	1	1	1	1	1	1	1	0.116451	1	1	0.228285	0.998422	1	0.642181	0.779973	0.828199	1	0.963033	1	1	0.960926	1.00032	0.382514	1	1	1	1	1	0.999294	1.00032	1	1	1.00032	1.00032	1	0.89601	0.999956	0.914395	1
Node 56	1	1.00032	0.999946	1	1	0.456854	1	1	1	1	1	1	1	1	1	1	1	0.116451	1	1	0.228285	0.998422	1	0.642181	0.779973	0.828199	1	0.963033	1	1	0.960926	1.00032	0.382514	1	1	1	1	1	0.999294	1.00032	1	1	1.00032	1.00032	1	0.89601	0.999956	0.914395	1
Node 57	1	1.00021	0.991386	1	1	0.720405	1	1	1	0.54352	1	0.331267	0.195326	0.655816	0.687303	0.45852	1	1	1	1	1	0.954213	1	0.495965	0.635514	0.930532	1	0.444608	1	1	0.436363	1.00021	0.274853	1	1	1	1	1	0.969287	1.00021	1	0.472834	1.00021	1.00021	1	0.960008	0.992224	0.312697	0.608198
Node 58	0.51312	1.00042	0.982844	1	1	0.921856	0.232166	0.683172	1	0.391437	1	1	1	0.881573	0.902253	1	1	1	1	1	1	0.910514	1	0.745992	0.867187	0.293996	0.677802	0.987691	0.143589	0.506706	0.883466	1.00042	0.107455	1	1	1	1	1	0.939512	1.00042	0.847457	0.30265	1.00042	1.00042	1	0.8192	0.984508	0.406105	0.479523
Node 59	0.51312	1.00042	0.982844	1	0.34918	0.643152	1	0.683172	1	0.391437	1	1	1	0.881573	0.902253	1	1	1	1	1	1	0.910514	1	0.745992	0.867187	0.715143	0.677802	0.987691	0.143589	0.506706	0.581799	1.00042	0.474201	1	1	1	0.0969219	1	0.939512	1.00042	0.847457	0.72214	1.00042	1.00042	1	0.8192	0.984508	0.406105	0.479523
Node 6	0.324526	1.00074	0.970165	0.423714	1	0.0456178	0.370225	0.866254	1	0.408654	0.477502	0.755541	1	0.315903	0.888622	0.883252	0.292508	0.25095	1	1	0.453812	0.848673	1	0.909158	0.836517	0.916276	0.862261	0.827	1	0.316826	0.556652	1.00074	0.279033	1	1	1	1	1	0.896543	1.00074	0.806364	0.893705	1.00074	1.00074	1	0.57663	0.973042	0.334535	0.962394
Node 60	1	1.00021	0.991386	1	0.193247	1	1	1	1	1	1	1	1	0.655816	0.687303	0.45852	1	1	1	1	1	0.954213	1	0.495965	1	0.930532	1	0.889006	1	1	0.884828	1.00021	0.274853	1	1	1	0.0496906	1	0.969287	1.00021	1	0.0750132	1.00021	1.00021	1	0.639949	0.992224	0.312697	0.139881
Node 61	1	1.00042	0.982844	1	1	1	1	0.683172	0.301861	0.791668	1	1	1	1	0.593895	1	1	1	1	1	1	0.996893	1	0.330748	0.518331	0.715143	0.255891	0.592842	1	1	0.581799	1.00042	1	1	1	1	1	1	0.939512	1.00042	0.48119	0.72214	1.00042	1.00042	1	0.409492	0.984508	0.406105	0.84653
Node 62
Node 63	0.593318	1.00053	0.9786	0.325401	1	0.774505	1	0.76232	1	0.196696	1	1	1	0.340646	0.729839	0.396985	1	1	1	1	1	0.994901	1	0.819693	0.919836	0.881673	0.757274	0.790383	1	1	0.95171	1.00053	1	1	1	1	1	1	0.924966	1.00053	0.618554	1	1.00053	1.00053	1	0.737258	0.980671	0.270161	0.273582
Node 64
Node 65	0.593318	1.00053	0.9786	0.325401	1	0.774505	1	1	1	0.521265	0.370995	0.634359	1	0.685703	0.945356	1	1	0.000616858	1	1	1	0.889417	1	0.819693	1	0.216464	0.757274	0.461148	1	1	0.7811	1.00053	1	1	1	1	1	1	0.924966	1.00053	0.904683	0.798285	1.00053	1.00053	1	0.942112	0.980671	0.877875	0.903958
Node 66	1	1.00011	0.995684	1	1	0.471207	1	0.24971	1	0.32435	1	1	1	0.413307	1	1	1	0.0404253	1	1	1	0.97684	1	0.290031	0.396252	1	1	1	1	1	0.660596	1.00011	1	1	1	1	1	1	0.984525	1.00011	1	1	1.00011	1.00011	1	0.799979	0.996105	1	1
Node 67	0.640676	1.00275	0.893496	0.596091	0.502073	0.311052	0.820797	0.31343	0.389013	0.320529	0.19391	0.181598	0.940923	0.240613	0.645041	0.551023	0.723784	0.658476	1	1	0.0172526	0.543316	0.397372	0.102641	0.462968	0.451406	0.648208	0.643647	1	0.626553	0.971194	1.00275	0.764142	1	1	1	0.138332	1	0.666282	1.00275	0.533456	0.0724105	1.00275	1.00275	1	0.0837285	0.903386	0.354959	0.529447
Node 68	0.627006	1.00201	0.921029	0.776192	0.870223	0.580481	1	0.888367	1	0.789337	0.828488	0.25592	0.873368	0.864545	0.806095	0.590695	0.609306	1	1	1	0.806536	0.640408	1	0.48766	0.926107	0.0885065	0.882476	0.352155	1	0.614756	0.972532	1.00201	0.308639	1	1	1	1	0.677687	0.965758	1.00201	0.77657	0.245809	1.00201	1.00201	1	0.673288	0.928465	0.0898509	0.605604
Node 69	1	1.00011	0.995684	0.0756922	1	0.471207	1	0.24971	1	1	1	1	1	1	1	1	1	1	1	1	1	0.97684	1	1	0.396252	0.736393	1	1	1	1	0.660596	1.00011	1	1	1	1	1	1	0.984525	1.00011	1	0.273924	1.00011	1.00011	1	0.799979	0.996105	1	0.374039
Node 7	0.980913	1.01178	0.988296	0.991544	0.80102	0.303807	0.71298	0.57807	0.73912	0.509884	0.513914	0.350667	0.587594	0.572296	0.166346	0.224614	0.905627	0.15694	1.00007	1	0.901725	0.957705	0.629706	0.288205	0.504205	0.550164	0.293778	0.20009	0.407195	0.16757	0.43702	1.01178	0.272257	0.717799	1	0.593635	0.299862	0.303075	0.972211	1.01178	0.873187	0.547784	1.01178	1.01178	0.37332	0.730275	0.99118	0.578983	0.547588
Node 70	0.51312	1.00042	0.982844	1	1	0.0492653	1	0.683172	1	0.391437	1	1	1	0.547681	0.902253	0.706844	1	1	1	1	0.292161	0.910514	1	0.330748	0.867187	0.941255	1	0.592842	1	1	0.190372	1.00042	1	1	1	1	1	0.211932	0.939512	1.00042	0.847457	0.0652835	1.00042	1.00042	1	0.8192	0.984508	0.770733	0.84653
Node 71
Node 72	0.536775	1.01639	0.515415	0.260123	0.378485	0.318401	0.379492	0.00127368	0.232002	0.105219	9.40878e-08	0.11133	0.710466	0.585143	0.717	0.892785	0.604192	0.582397	1.00013	0.135187	0.942191	0.53006	0.0733256	0.537111	0.0208215	0.609783	0.345667	0.692191	0.835244	0.412696	0.2415	1.01639	0.32049	0.2492	1	0.34994	0.89952	0.168774	0.0916449	1.01639	0.898158	0.105355	1.01639	1.01639	1	0.0179179	0.549914	0.229844	0.5879
Node 73	0.511798	1.0384	0.984269	0.769547	0.920116	0.589429	0.000166534	0.0152073	0.0306064	0.156869	8.43984e-14	0.571811	0.762697	0.371979	0.351777	0.0293339	0.998079	0.232412	1.00069	0.283304	0.650152	0.895332	0.0696714	0.9369	0.0934353	0.432147	0.831825	0.345879	0.954991	0.57431	0.938862	1.0384	0.0435324	0.75738	1	0.77522	0.938977	0.0161451	0.21317	1.0384	0.813448	0.309282	1.0384	1.0384	0.918388	0.318846	0.608946	0.896447	0.388807
Node 74	0.302203	1.00021	0.991386	1	1	0.720405	0.123726	0.0623356	0.164436	0.54352	1	0.331267	1	0.655816	0.194264	1	1	1	1	1	1	0.954213	1	0.495965	0.156991	1	0.0607685	0.444608	1	0.297622	0.884828	1.00021	0.274853	1	1	1	1	1	0.969287	1.00021	0.609383	1	1.00021	1.00021	1	0.960008	0.992224	0.312697	0.608198
Node 75	1	1.00021	0.991386	1	1	0.720405	0.123726	1	1	1	1	1	1	1	0.194264	0.0697458	1	1	1	1	1	0.954213	1	0.495965	1	0.542255	1	0.444608	1	1	0.436363	1.00021	1	1	1	1	0.0496906	1	0.969287	1.00021	0.609383	1	1.00021	1.00021	1	0.639949	0.992224	0.805736	1
Node 76	1	1.00032	0.987106	1	1	0.85218	1	0.577681	1	1	0.242808	0.453156	0.278191	1	1	1	1	0.116451	1	1	1	0.932109	1	1	0.779973	0.828199	1	0.963033	0.109745	1	0.288229	1.00032	1	1	1	1	1	1	0.954284	1.00032	0.0527011	0.617268	1.00032	1.00032	1	0.511919	0.988359	0.588419	0.754778
Node 77	0.164649	1.00011	0.995684	1	1	1	1	1	0.0859038	1	1	1	1	1	1	1	1	1	1	1	1	0.97684	1	1	0.396252	1	1	1	1	1	1	1.00011	1	1	1	1	1	1	0.984525	1.00011	1	1	1.00011	1.00011	1	0.799979	0.996105	1	0.374039
Node 78
Node 79	1	1.00032	0.987106	1	1	1	1	0.577681	1	0.247339	1	1	1	0.7981	0.825163	0.601573	1	0.116451	1	1	1	0.932109	1	0.642181	0.779973	0.828199	1	0.740951	1	0.41137	0.288229	1.00032	1	1	1	1	1	1	0.954284	1.00032	0.316369	0.183967	1.00032	1.00032	1	0.89601	0.988359	0.174837	1
Node 8	0.828153	1.00434	0.837173	1	0.117765	0.476285	0.933684	0.315822	0.0214424	0.338168	0.497562	0.325723	0.416579	0.0747935	0.140078	0.535433	0.594862	0.22945	1.00001	1	0.443835	0.754597	0.550348	0.990388	0.149038	0.208929	0.029203	0.732874	1	0.50409	0.5831	1.00434	0.0328719	1	1	1	0.649017	0.694537	0.526866	1.00434	0.823094	0.591324	1.00434	1.00434	0.385732	0.898254	0.851844	0.675214	0.349149
Node 80	0.802077	1.00095	0.961802	0.507717	0.231337	0.686374	0.4482	0.0486204	0.0358071	0.600527	0.0387231	0.508486	0.624054	0.114824	0.00777603	0.0606871	1	0.310333	1	1	0.540527	0.809787	1	1	0.258693	0.808041	0.389655	0.0260123	1	0.441381	0.953805	1.00095	0.395136	1	1	1	1	0.0916484	0.868988	1.00095	0.718358	0.753619	1.00095	1.00095	1	0.738198	0.965471	0.382853	0.716353
Node 81	1	1.00074	0.999623	1	1	0.437205	0.0690869	0.070217	0.115874	0.935792	0.121984	0.755541	1	0.976111	0.141125	0.273412	1	1	1	1	1	0.989615	1	0.649158	0.0925939	0.727718	0.236409	0.263536	1	1	0.556652	1.00074	1	1	1	1	1	0.0576896	0.995253	1.00074	0.806364	0.294657	1.00074	1.00074	1	0.57663	0.999694	0.627774	0.962394
Node 82	1	1.00053	0.9786	0.325401	1	0.958693	1	0.76232	1	0.859269	1	0.634359	1	0.93054	0.38998	0.784309	1	0.186468	1	1	1	0.889417	1	0.819693	0.310947	0.604123	0.359914	0.131757	1	1	0.448932	1.00053	0.552282	1	1	1	1	1	0.924966	1.00053	0.0691531	1	1.00053	1.00053	1	0.737258	0.980671	0.61002	0.903958
Node 83	1	1.00011	0.995684	1	1	0.471207	1	1	1	1	1	0.18223	1	1	1	1	1	1	1	1	1	0.97684	1	0.290031	0.396252	0.736393	1	1	1	1	1	1.00011	1	1	1	1	1	0.0577956	0.984525	1.00011	0.374987	1	1.00011	1.00011	1	0.799979	0.996105	0.559217	1
Node 84	1	1.00011	0.995684	1	1	1	1	0.24971	1	1	1	1	1	1	0.440783	1	1	1	1	1	1	0.97684	1	1	0.396252	0.736393	0.246552	0.666807	1	1	0.660596	1.00011	1	1	1	1	1	1	0.984525	1.00011	1	0.273924	1.00011	1.00011	1	0.799979	0.996105	1	1
Node 85	0.562237	1.00116	0.953509	0.57949	0.693227	0.0209485	1	0.285826	0.0618503	0.915995	1	0.323737	1	0.997177	0.983872	0.830626	1	0.365019	1	1	1	0.998238	1	0.661183	0.238176	0.95621	1	0.991236	0.34716	0.552351	0.69575	1.00116	0.216376	1	1	1	1	0.129863	0.842274	1.00116	0.398479	1	1.00116	1.00116	1	0.617332	0.957956	0.0732101	0.3959
Node 86
Node 87	1	1.00021	0.991386	1	1	0.720405	1	1	1	0.54352	1	1	1	0.170797	0.687303	1	1	0.0792205	1	1	1	0.954213	1	0.084096	1	0.930532	0.432336	0.889006	1	1	0.884828	1.00021	0.274853	1	1	1	1	1	0.969287	1.00021	0.14059	1	1.00021	1.00021	1	0.639949	0.992224	0.805736	0.139881
Node 88	1	1.00011	0.995684	1	1	1	0.0639015	1	1	1	1	1	1	0.413307	0.440783	0.264133	1	1	1	1	1	0.97684	1	0.290031	1	0.736393	1	0.666807	1	1	1	1.00011	0.148437	1	1	1	1	1	0.984525	1.00011	0.374987	0.273924	1.00011	1.00011	1	0.799979	0.996105	1	1
Node 89	1	1.00042	0.982844	1	1	0.643152	0.232166	0.683172	0.301861	0.391437	0.0416296	0.552839	1	0.881573	0.593895	0.28576	1	1	1	1	1	0.910514	0.0748738	0.330748	0.518331	0.99518	1	0.88906	1	1	0.190372	1.00042	1	1	1	1	1	1	0.939512	1.00042	0.847457	1	1.00042	1.00042	1	0.97282	0.984508	1	0.150551
Node 9	0.861941	1.00116	0.953509	0.57949	0.0933235	0.422446	1	0.285826	1	0.266724	0.0121345	0.12394	0.315254	0.276556	0.578538	0.965811	1	1	1	0.0103784	1	0.772674	1	0.661183	0.694906	0.170343	0.10904	0.878258	1	0.258047	0.868721	1.00116	0.216376	1	1	1	1	1	0.842274	1.00116	0.398479	0.847888	1.00116	1.00116	1	0.617332	0.957956	0.987414	0.0189252
Node 90	0.699896	1.00296	0.885778	0.636953	0.553503	0.964061	0.542081	0.570934	0.919435	0.27817	0.00941927	0.974247	0.324769	0.882375	0.327625	0.308779	1	0.313643	1	1	0.412079	0.518372	1	0.591076	0.965847	0.103464	0.855911	0.234879	0.662583	0.483205	0.508107	1.00296	0.614279	0.274309	1	1	0.155856	0.218114	0.930798	1.00296	0.215454	0.916283	1.00296	1.00296	1	0.961133	0.896342	0.0695989	0.489197
[truncated: 41 more columns]
