# Supplementary material for: Conservation and Evolution of Cis-Regulatory Systems in Ascomycete Fungi
Source: PLoS Biol. 2004 Nov 9;2(12):e398. doi: 10.1371/journal.pbio.0020398 (PMC526180; doi:10.1371/journal.pbio.0020398)
Supplement: Dataset S43 — (382 KB XLS). [file pbio.0020398.sd043.xls]

## Sheet: Sheet1
UID	ABF1	ACE2	ADR1	AFT1	ARO80	ASH1	AZF1	BAS1	CAD1/YAP2	CAT8	CBF1	CHA4	CRZ1	CUP2	DAL80	ECM22	FKH1	FLO8	FZF1	GAL4	GAT1	GATGAG1	GATGAG2	GCN4	GCR1	GLN3	GZF3	HAC1	HAP1	HAP4	HCM1	HSF1	IME1	INO2/4	LEU3	LYS14	MAC1	MAL63	MATALPHA	MCB	MCM1	MCM1-2	MCM1-3	MET30/31	MIG1	MOT3	MSN2/4	MTsite1	MTsite2
Cluster_ABF1
Cluster_ACE2	0.977844	1.00394	1.00394	1	1	1	0.992015	0.994132	9.31551	0.929131	1	0.843622	1	0.994605	0.999987	0.912265	0.995331	1	1	1	1.00394	1	0.993504	0.999961	1	0.998823	1	1	0.506546	1	1	0.997189	1	1	1	1	1	1	1.00394	0.975835	0.646749	1.00394	1.00394	0.535124	0.995781	1.00394	0.995182	0.96971	1
Cluster_adata-aAlpha	1	1.00044	1.00044	1	1	1	1	1	1.28092	1	1	1	1	1	1	1	1	1	1	1	1.00044	1	1	1	1	1	1	1	1	1	1	1	1	1	1	1	1	1	1.00044	1	1	1.00044	1.00044	1	1	1.00044	1	1	1
Cluster_adata-ARG3	1	1.00482	1.00482	1	1	1	0.999875	0.998134	15.3125	1	1	0.896575	1	1	1	0.948988	1	1	1	1	1.00482	1	0.999908	1	1	1	1	1	1	1	1	1	1	1	1	1	1	1	1.00482	1	1	1.00482	1.00482	1	1	1.00482	0.999941	1	1
Cluster_adata-CalciumSpecific	0.981319	1.00837	1.00837	0.703553	1	1	0.990986	0.962683	112.222	0.751839	1	0.98029	0.83959	0.999998	1	0.959722	0.99911	1	1	0.245759	1.00837	1	0.999727	0.999874	1	0.999999	1	1	0.425313	1	1	0.999625	1	1	1	0.31483	1	1	1.00837	0.996771	0.99999	1.00837	1.00837	1	0.999988	1.00837	0.99569	0.999994	1
Cluster_adata-Chaperones	1	1.00526	1.00526	1	1	1	0.999945	1	19.6348	1	1	1	1	1	1	1	0.999977	1	1	1	1.00526	1	1	1	1	1	1	1	1	1	1	0.99999	1	1	1	1	1	1	1.00526	0.999656	1	1.00526	1.00526	1	1	1.00526	0.999976	0.999496	1
Cluster_adata-EGT2	1	1.00131	1.00131	1	1	1	1	1	2.1023	1	1	1	1	1	1	1	1	1	1	1	1.00131	1	1	1	1	1	1	1	1	1	1	1	1	1	1	1	1	1	1.00131	1	1	1.00131	1.00131	1	1	1.00131	1	1	1
Cluster_adata-ENA1	1	1.00262	1.00262	1	1	1	1	1	4.42347	1	1	1	0.437958	0.99988	1	0.802312	0.995153	1	1	1	1.00262	1	1	0.999888	1	0.999978	1	1	1	1	1	0.996776	1	1	1	1	1	1	1.00262	0.98131	0.973474	1.00262	1.00262	1	0.999909	1.00262	0.995029	1	1
Cluster_adata-ERD2	1	1.00218	1.00218	1	1	1	0.983043	0.942226	3.45169	0.769849	1	1	1	0.999457	1	1	1	1	1	1	1.00218	1	1	0.999488	1	1	1	1	1	1	1	1	1	1	1	1	1	1	1.00218	0.963682	1	1.00218	1.00218	1	0.999569	1.00218	0.987948	1	1
Cluster_adata-G1DNAreplication	0.968049	1.00571	1.00571	1	1	1	0.999976	0.993437	25.1797	1	1	0.931624	1	1	1	0.970356	0.999991	1	1	1	1.00571	1	0.999983	1	1	1	1	1	1	1	1	0.999125	1	1	1	1	1	1	1.00571	1	0.999622	1.00571	1.00571	1	1	1.00571	0.998214	0.999733	1
Cluster_adata-OAC1	1	1.00218	1.00218	0.484851	1	0.998972	0.875991	0.71983	0	0.376382	1	0.642929	1	0.989921	0.949397	0.740902	0.316267	1	1	1	1.00218	1	0.985256	0.990362	0.999519	0.800244	0.99983	1	0.324328	0.999992	1	0.708281	1	1	1	1	0.753238	0.999921	1.00218	0.963682	0.749104	1.00218	1.00218	0.346335	0.931837	1.00218	0.902205	0.769889	0.614322
Cluster_adata-Respiration	0.999952	1.01332	1.01332	1	1	1	1	0.999999	1753.48	1	1	1	1	1	1	0.999713	1	1	1	1	1.01332	1	1	1	1	1	1	1	1	1	1	1	1	1	1	0.843989	1	1	1.01332	1	1	1.01332	1.01332	1	1	1.01332	1	1	0.996821
Cluster_adata-RET3	0.999795	1.00882	1.00882	1	1	1	0.999998	0.999989	144.011	0.997257	0.666017	0.983987	0.854384	1	1	1	0.999999	1	1	1	1.00882	1	0.999999	1	1	1	1	1	1	1	1	0.999975	1	1	1	0.709383	0.972693	1	1.00882	0.999685	0.999906	1.00882	1.00882	1	1	1.00882	1	0.99698	0.978178
Cluster_adata-Secretion	0.999913	1.00972	1.00972	1	1	1	1	1	237.223	0.986966	1	1	1	1	1	0.99744	1	1	1	1	1.00972	1	1	1	1	1	1	1	1	1	1	1	1	1	1	1	0.997937	1	1.00972	0.9999	1	1.00972	1.00972	1	1	1.00972	1	1	1
Cluster_adata-TRP4	0.993803	1.00526	1.00526	1	1	1	0.999945	1	19.6348	0.970751	1	1	1	1	1	1	0.999977	1	1	1	1.00526	1	0.999331	1	1	1	1	1	1	1	1	0.999793	1	1	1	1	1	1	1.00526	0.995741	0.999306	1.00526	1.00526	1	1	1.00526	0.999976	0.999496	0.89878
Cluster_adata-TUB	1	1.00394	1.00394	1	1	1	0.999357	0.994132	9.31551	1	1	1	1	1	1	1	0.999665	1	1	1	1.00394	1	0.9995	0.999999	1	1	1	1	1	1	1	1	1	1	1	1	0.919648	1	1.00394	1	1	1.00394	1.00394	1	0.999999	1.00394	0.999652	1	1
Cluster_ADR1	0.964333	1.00748	1.00748	1	0.43689	1	0.998507	0.994271	68.1658	0.993329	1	0.970151	1	0.999973	1	0.990006	0.999379	1	1	1	1.00748	1	0.998933	0.999976	1	0.999987	1	1	1	1	1	0.998386	1	1	1	1	0.944701	1	1.00748	0.99829	0.996329	1.00748	1.00748	0.765314	1	1.00748	0.999914	0.997408	0.961177
Cluster_ARG80	1	1.00659	1.00659	1	1	1	0.999906	1	41.4214	1	1	0.954814	1	1	1	1	0.99962	1	1	1	1.00659	1	0.999997	1	1	1	1	0.627913	1	1	1	0.999999	1	1	1	1	1	1	1.00659	0.999291	0.999888	1.00659	1.00659	0.721515	1	1.00659	0.999998	0.998928	0.762485
Cluster_ARG81	0.997353	1.00615	1.00615	1	1	1	1	0.999666	32.2936	0.983799	0.535423	1	1	1	1	1	0.999996	1	1	1	1.00615	1	1	1	1	1	1	1	1	1	1	0.999999	1	1	1	1	0.980298	1	1.00615	1	1	1.00615	1.00615	1	1	1.00615	1	1	1
Cluster_Arginine	0.993803	1.00526	1.00526	1	1	1	0.999945	1	19.6348	1	1	0.915902	1	1	1	1	0.999977	1	1	1	1.00526	1	0.999961	1	1	1	1	1	1	1	1	0.99999	1	1	1	1	1	1	1.00526	0.999656	0.999306	1.00526	1.00526	1	1	1.00526	1	0.999496	1
Cluster_ARO80	1	1.00306	1.00306	1	1	1	0.967408	0.882127	5.66938	1	1	1	0.489499	0.999318	0.999999	0.849188	0.99801	1	1	1	1.00306	1	0.971981	0.999363	1	1	1	1	1	1	1	0.998764	1	1	1	1	0.859149	1	1.00306	0.990386	1	1.00306	1.00306	1	0.999981	1.00306	1	1	1
Cluster_ASH1	0.993803	1.00526	1.00526	1	1	1	0.999106	1	19.6348	0.970751	1	0.915902	1	1	1	1	0.999977	1	1	1	1.00526	1	0.999331	0.999999	1	1	1	1	1	1	1	0.99999	1	1	1	1	1	1	1.00526	0.999656	0.999306	1.00526	1.00526	1	1	1.00526	0.999976	0.999496	1
Cluster_Asparagine	1	1.00087	1.00087	1	0.0651204	0.999895	0.803908	1	1.63981	1	1	1	1	0.950348	0.994088	1	1	1	1	1	1.00087	1	0.814562	1	0.998613	1	0.999983	1	1	0.999912	1	1	1	1	1	1	0.428397	0.999992	1.00087	0.734184	0.701333	1.00087	1.00087	1	0.954713	1.00087	0.828906	1	1
Cluster_Autophagy	0.823089	1.0035	1.0035	0.654244	1	1	0.983758	0.925399	7.26692	1	1	1	1	0.999829	0.999995	0.598756	0.942647	1	1	1	1.0035	1	0.986417	0.999842	1	0.999543	1	1	1	1	0.0774993	0.959121	1	1	1	0.389186	0.306171	1	1.0035	1	0.992112	1.0035	1.0035	0.493748	0.999875	1.0035	0.94144	0.948586	1
Cluster_AZF1	1	1.0035	1.0035	1	1	1	0.998541	1	7.26692	1	1	1	1	0.999994	1	1	0.999184	1	1	1	1.0035	1	1	0.999995	1	0.999999	1	1	1	1	1	0.999526	1	1	1	1	1	1	1.0035	1	1	1.0035	1.0035	1	1	1.0035	1	0.99363	1
Cluster_BAS1	0.99827	1.00659	1.00659	1	1	1	0.999995	0.999812	41.4214	0.987945	1	1	0.40492	1	1	0.982783	0.999998	1	1	1	1.00659	1	0.999935	1	1	1	1	1	1	1	1	0.999986	1	1	1	1	0.985133	1	1.00659	0.999291	0.990234	1.00659	1.00659	1	1	1.00659	0.999962	0.998928	0.943025
Cluster_Biotin	1	1.00044	1.00044	1	1	1	1	1	1.28092	1	1	1	1	1	1	1	1	1	1	1	1.00044	1	1	1	1	1	1	1	1	1	1	1	1	1	1	1	1	1	1.00044	1	1	1.00044	1.00044	1	1	1.00044	1	1	1
Cluster_CAD1	0.966137	1.0035	1.0035	1	1	0.999946	0.918356	0.9896	0	0.332219	0.354341	1	1	0.920521	0.981116	0.598756	0.807562	1	1	0.00569961	1.0035	1	0.986417	0.984259	0.99752	0.99523	0.999997	1	0.117033	0.999959	1	0.62878	1	1	1	0.389186	0.617936	0.999999	1.0035	0.834351	0.531055	1.0035	1.0035	1	0.931373	1.0035	0.94144	0.564387	0.782489
Cluster_CBF1	0.99827	1.00659	1.00659	1	1	1	0.999109	0.98576	41.4214	1	0.560261	0.548122	0.763883	1	1	0.982783	0.997464	1	1	1	1.00659	1	0.996012	0.999997	1	1	1	0.627913	1	1	1	0.999986	1	0.0635645	1	0.603772	0.985133	1	1.00659	0.999291	0.990234	1.00659	1.00659	1	1	1.00659	0.999998	0.999925	1
Cluster_CHA4	0.997353	1.00615	1.00615	0.844506	0.376633	1	0.99823	0.996042	32.2936	0.983799	1	0.944413	1	0.999988	1	0.678951	0.999918	1	1	1	1.00615	1	0.992444	0.999895	1	1	1	1	0.667122	1	1	0.997337	1	1	1	1	0.701707	1	1.00615	0.890232	0.98426	1.00615	1.00615	1	0.999923	1.00615	0.99915	0.952102	0.447885
Cluster_CIN5	0.997585	1.01106	1.01106	0.964281	1	1	0.999951	0.999233	501.901	0.971715	0.746497	1	1	1	1	0.956698	0.999919	1	1	0.72516	1.01106	0.320277	0.999187	1	1	1	1	1	0.860429	1	1	0.999975	1	1	1	1	0.999117	1	1.01106	0.999999	0.999941	1.01106	1.01106	0.616832	1	1.01106	0.999913	0.994911	0.991661
Cluster_CRZ1	1	1.00175	1.00175	1	1	1	0.961632	0.897747	2.69366	1	1	1	1	1	0.999966	0.660462	0.971289	1	1	1	1.00175	1	1	0.997663	1	0.999203	1	1	1	1	1	0.978117	1	1	1	1	1	1	1.00175	1	1	1.00175	1.00175	0.288265	0.997962	1.00175	0.970799	0.919943	0.533277
Cluster_CUP9	0.872481	1.00394	1.00394	1	1	1	0.999357	0.953347	9.31551	0.710534	0.388768	0.843622	1	0.999377	1	0.666555	0.995331	1	1	0.370792	1.00394	0.129332	0.993504	0.994934	1	0.999903	1	1	0.506546	1	1	0.980262	1	1	1	1	0.919648	1	1.00394	0.997459	0.963401	1.00394	1.00394	1	0.995781	1.00394	0.995182	0.96971	1
Cluster_DAL81	1	1.00262	1.00262	1	1	1	0.935708	0.967368	4.42347	1	1	1	1	0.997342	0.999985	0.802312	1	1	1	1	1.00262	1	0.993667	0.999888	1	0.999312	1	0.326083	1	1	1	1	1	1	1	1	1	1	1.00262	1	1	1.00262	1.00262	1	0.999909	1.00262	1	0.857737	1
Cluster_DAL82	0.989273	1.00704	1.00704	1	1	1	0.999555	0.999894	53.1342	0.941648	1	1	1	1	1	0.986881	0.999823	1	1	1	1.00704	1	0.999971	1	1	1	1	1	1	1	1	0.999994	1	1	1	0.62757	0.988783	1	1.00704	0.997034	0.993991	1.00704	1.00704	1	1	1.00704	0.999984	0.999397	0.793908
Cluster_DIG1	0.757124	1.00306	1.00306	1	1	1	1	0.981575	5.66938	0.872249	0.317991	1	1	0.999318	1	1	0.978009	1	1	1	1.00306	1	0.997282	0.999363	1	0.999996	1	1	1	1	1	0.998764	1	1	0.0121474	1	0.859149	1	1.00306	0.990386	0.985532	1.00306	1.00306	1	0.999478	1.00306	1	0.988	1
Cluster_DOT6	0.999996	1.01287	1.01287	1	1	1	1	0.999881	1365.08	0.98869	1	1	1	1	1	1	1	1	1	1	1.01287	1	1	1	1	1	1	1	0.898363	1	0.254555	1	1	1	1	1	0.999716	1	1.01287	0.999908	0.999999	1.01287	1.01287	1	1	1.01287	1	1	0.996144
Cluster_DrugResistance	0.757124	1.00306	1.00306	1	1	0.999966	0.330019	0.882127	5.66937	0.566125	1	0.763652	1	0.810521	0.999006	0.52106	0.89199	1	1	1	1.00306	1	0.971981	0.953851	0.999941	0.997926	0.999998	0.369049	1	0.999974	1	0.984851	1	1	1	1	1	0.999999	1.00306	0.46569	0.901124	1.00306	1.00306	1	0.829223	1.00306	0.683357	0.717564	0.736709
Cluster_Endocytosis	1	1.00571	1.00571	1	1	1	0.999976	1	25.1797	0.97823	1	0.931624	1	1	1	1	1	1	1	1	1.00571	1	0.999983	1	1	1	1	1	1	1	1	0.999996	1	1	1	1	0.973894	1	1.00571	1	0.999622	1.00571	1.00571	1	1	1.00571	1	0.999733	1
Cluster_FattyAcid	0.984506	1.00659	1.00659	1	1	1	0.999906	0.997624	41.4214	1	1	0.954814	1	0.999965	1	1	0.988146	1	1	1	1.00659	1	0.999357	0.999997	1	1	1	1	1	1	1	0.998742	1	1	1	0.603772	1	1	1.00659	0.999291	0.960363	1.00659	1.00659	1	0.999998	1.00659	0.997352	0.99273	0.943025
Cluster_FHL1	1	1.02954	1.02954	1	0.891348	1	1	1	1.19361e+07	0.999999	1	0.999999	0.998214	1	1	1	1	1	1	0.966249	1.02954	1	1	1	1	1	1	1	0.9943	1	1	1	1	1	1	1	1	1	1.02954	1	1	1.02954	1.02954	1	1	1.02954	1	1	1
Cluster_FKH1	0.977844	1.00394	1.00394	1	1	1	0.992015	0.994132	9.31551	1	1	0.843622	1	0.999958	1	0.666555	0.995331	1	1	1	1.00394	1	0.993504	0.999961	1	0.999995	1	1	1	1	1	0.997189	1	1	1	1	0.919648	1	1.00394	0.997459	1	1.00394	1.00394	0.535124	0.99997	1.00394	0.999652	0.99662	1
Cluster_FKH2	0.998368	1.00927	1.00927	0.938965	1	1	1	0.995409	184.822	1	1	0.986991	0.86782	1	1	1	0.999997	1	1	1	1.00927	1	0.999999	1	1	1	1	1	1	1	1	1	1	1	1	1	0.997263	1	1.00927	0.999982	0.999997	1.00927	1.00927	0.833408	1	1.00927	0.999965	0.999998	0.981994
Cluster_Flavin	0.879267	1.00218	1.00218	1	1	1	1	0.942226	3.45169	1	1	1	1	0.999457	0.999997	1	0.9882	1	1	1	1.00218	1	1	0.999488	1	0.999867	1	1	1	1	1	1	1	1	1	1	1	1	1.00218	1	1	1.00218	1.00218	0.346335	1	1.00218	0.987948	0.957457	0.614322
Cluster_Flocculation	1	1.00087	1.00087	1	1	1	1	1	1.64092	1	1	1	1	1	1	1	1	1	1	1	1.00087	1	1	1	1	1	1	1	1	1	1	1	1	1	1	1	1	1	1.00087	1	1	1.00087	1.00087	1	1	1.00087	1	1	1
Cluster_FZF1	0.966137	1.0035	1.0035	1	1	0.999999	0.918356	0.925399	7.26692	0.904842	1	1	1	0.983431	0.998131	0.884964	0.942647	1	1	1	1.0035	1	0.775522	0.997927	0.999885	0.99523	1	0.409293	0.466183	1	1	0.959121	1	1	1	1	0.893608	1	1.0035	0.602108	0.531055	1.0035	1.0035	1	0.931373	1.0035	0.989515	0.948586	0.782489
Cluster_GAL4	0.757124	1.00306	1.00306	0.605073	1	1	0.996693	1	5.66938	1	1	1	1	0.999973	0.999999	1	0.978009	1	1	1	1.00306	1	0.971981	1	1	0.999867	1	1	1	1	1	0.984851	1	1	1	1	0.859149	1	1.00306	1	0.985532	1.00306	1.00306	1	0.999981	1.00306	0.977496	0.988	1
Cluster_Galactose	0.879267	1.00218	1.00218	0.484851	1	1	0.875991	1	3.45168	1	1	0.642929	0.381241	0.999457	0.999839	1	0.903644	1	1	1	1.00218	1	0.887436	0.999488	0.999991	0.996549	1	0.280213	1	1	1	0.924193	1	1	1	0.265006	0.753238	1	1.00218	0.963682	0.749104	1.00218	1.00218	1	0.991536	1.00218	0.902205	0.957457	1
Cluster_GAT1	1	1.00526	1.00526	0.796995	1	1	0.999945	1	19.6348	1	1	1	1	1	1	0.96111	0.999977	1	1	1	1.00526	1	1	1	1	1	1	1	1	1	1	0.99999	1	1	1	1	1	1	1.00526	1	1	1.00526	1.00526	1	1	1.00526	0.999976	1	1
Cluster_GAT3	0.879267	1.00218	1.00218	1	1	1	1	1	3.45169	0.769849	1	0.642929	1	0.999457	0.999997	1	0.9882	1	1	1	1.00218	1	0.985256	0.999488	1	0.999867	1	1	1	1	0.0491356	1	1	1	1	1	0.753238	1	1.00218	1	1	1.00218	1.00218	1	0.999569	1.00218	1	0.957457	1
Cluster_GCN4	1	1.01016	1.01016	1	1	1	1	0.999964	304.51	0.998873	1	1	1	1	1	0.983993	1	1	1	1	1.01016	1	1	1	1	1	1	0.780992	0.83648	1	1	1	1	1	1	1	0.998445	1	1.01016	1	1	1.01016	1.01016	1	1	1.01016	1	1	1
Cluster_GCR1	1	1.00262	1.00262	1	1	1	1	1	4.42347	1	1	1	1	1	1	1	1	1	1	1	1.00262	1	1	1	1	1	1	1	1	1	1	1	1	1	1	1	1	1	1.00262	1	1	1.00262	1.00262	1	1	1.00262	1	1	1
Cluster_GCR2	1	1.0035	1.0035	1	1	1	1	1	7.26692	0.904842	1	1	1	0.999994	1	0.884964	1	1	1	1	1.0035	1	0.998834	1	1	0.999999	1	1	0.466183	1	1	0.999526	1	1	1	1	1	1	1.0035	0.995056	0.992112	1.0035	1.0035	1	0.999996	1.0035	0.999156	0.99363	1
Cluster_GeneralTFs	0.999985	1.01468	1.01468	0.796823	1	1	1	0.999983	3718.6	0.999943	1	0.990752	1	1	1	0.998559	1	1	1	1	1.01468	1	1	1	1	1	1	1	1	1	1	1	1	1	1	1	0.999909	1	1.01468	1	0.999993	1.01468	1.01468	0.764265	1	1.01468	0.999998	0.999997	0.99822
Cluster_GLN3	0.999686	1.00837	1.00837	1	1	1	0.999596	0.962683	112.222	0.751839	1	0.98029	0.83959	1	1	0.862837	0.995886	1	1	0.624788	1.00837	1	0.999727	1	1	1	1	0.714467	0.425313	1	1	0.999994	1	1	1	1	0.878122	1	1.00837	0.996771	0.998657	1.00837	1.00837	1	1	1.00837	0.999982	0.999994	1
Cluster_Glutamate	1	1.00175	1.00175	1	1	1	0.961632	0.897747	2.69366	0.691155	1	1	1	0.99755	0.999966	0.660462	0.971289	1	1	1	1.00175	1	0.965692	0.997663	0.999998	0.999203	1	0.231243	0.269164	1	1	1	1	1	1	1	0.673454	1	1.00175	0.929457	1	1.00175	1.00175	1	0.997962	1.00175	0.970799	1	1
Cluster_Glutathione	1	1.00262	1.00262	1	1	1	0.992509	0.967368	4.42347	0.828517	1	1	1	1	1	1	0.995153	1	1	1	1.00262	0.0881402	0.993667	0.999888	1	0.999978	1	1	1	1	1	1	1	1	1	1	0.813555	1	1.00262	0.98131	1	1.00262	1.00262	1	0.999909	1.00262	1	0.977401	1
Cluster_Glycerol	1	1.00131	1.00131	1	1	1	1	1	2.1023	1	1	1	1	1	1	1	1	1	1	1	1.00131	1	1	1	1	1	1	1	1	1	1	1	1	1	1	1	1	1	1.00131	1	1	1.00131	1.00131	1	1	1.00131	1	1	1
Cluster_Glycogen	0.570434	1.00087	1.00087	1	1	0.999895	1	0.680015	1.63981	1	1	1	1	0.950348	0.994088	0.417144	1	1	1	1	1.00087	1	0.814562	0.951506	0.998613	0.971651	0.999983	1	1	0.999912	1	0.851865	1	1	1	1	1	0.999992	1.00087	0.734184	0.701333	1.00087	1.00087	1	0.954713	1.00087	0.828906	1	1
Cluster_GTS1	1	1.00615	1.00615	0.844506	1	1	0.999989	0.996042	32.2936	0.983799	1	1	0.739952	0.999999	1	0.977406	0.999996	1	1	0.513972	1.00615	1	0.999993	0.999999	1	1	1	1	0.667122	1	1	0.999613	1	1	1	0.578465	1	1	1.00615	0.998705	0.999794	1.00615	1.00615	1	1	1.00615	0.999996	0.999859	0.930989
Cluster_HAL9	1	1.00438	1.00438	1	1	1	0.999716	1	11.9428	1	1	1	1	1	1	1	0.999863	1	1	1	1.00438	1	1	1	1	1	1	1	1	1	1	0.999931	1	1	1	1	1	1	1.00438	1	1	1.00438	1.00438	1	1	1.00438	1	0.998207	1
Cluster_HAP2	0.977703	1.00615	1.00615	0.844506	1	1	0.9998	0.999666	32.2936	1	1	1	1	1	1	1	0.999188	1	1	0.513972	1.00615	1	1	1	1	1	1	1	1	1	1	0.999965	1	1	1	0.578465	0.89065	1	1.00615	0.998705	0.999794	1.00615	1.00615	1	1	1.00615	0.999914	0.998101	0.726997
Cluster_HAP3	0.994908	1.00793	1.00793	0.908841	1	1	0.999219	0.999497	87.4581	0.964266	1	1	0.823301	1	1	0.992387	0.998262	1	1	0.604839	1.00793	1	0.999928	1	1	1	1	0.694914	1	1	1	0.999986	1	1	1	0.292216	0.852795	1	1.00793	0.994636	0.997773	1.00793	1.00793	1	1	1.00793	0.999681	0.998468	0.967957
Cluster_HAP4	1	1.00927	1.00927	1	1	1	1	1	184.822	1	1	1	1	1	1	1	1	1	1	1	1.00927	1	1	1	1	1	1	1	1	1	1	1	1	1	1	1	0.997263	1	1.00927	1	0.999997	1.00927	1.00927	1	1	1.00927	1	0.999998	0.981994
Cluster_HAP5	1	1.00615	1.00615	1	1	1	0.999989	1	32.2936	0.983799	1	1	1	1	1	1	0.999918	1	1	1	1.00615	1	0.999993	1	1	1	1	1	1	1	1	0.999999	1	1	1	1	1	1	1.00615	0.999909	0.999794	1.00615	1.00615	1	1	1.00615	0.999996	0.998101	0.930989
Cluster_Heme	0.823089	1.0035	1.0035	0.26087	0.236398	1	0.983758	0.925399	7.26692	0.904842	1	0.807741	1	0.999829	1	0.598756	0.999184	1	1	1	1.0035	1	0.998834	0.999842	1	0.999975	1	1	1	1	1	0.993427	1	1	1	1	0.306171	1	1.0035	0.995056	0.939475	1.0035	1.0035	1	0.999875	1.0035	0.989515	0.948586	0.782489
Cluster_HIR1	1	1.00526	1.00526	1	1	1	0.999945	0.998948	19.6348	0.970751	1	0.915902	1	0.999999	1	0.96111	0.999977	1	1	1	1.00526	1	0.999331	1	1	1	1	1	0.610313	1	1	0.99999	1	1	1	1	0.965415	1	1.00526	0.995741	0.999306	1.00526	1.00526	1	1	1.00526	0.999976	1	1
Cluster_HIR2	1	1.00306	1.00306	1	1	1	0.996693	1	5.66938	1	1	1	1	0.999973	1	1	1	1	1	1	1.00306	1	1	0.999976	1	0.999996	1	1	1	1	1	0.998764	1	1	1	1	1	1	1.00306	1	1	1.00306	1.00306	0.44871	0.999981	1.00306	1	1	1
Cluster_Histidine	1	1.00306	1.00306	1	1	1	0.996693	1	5.66938	0.872249	1	1	1	0.999973	1	1	0.99801	1	1	0.302448	1.00306	1	0.997282	1	1	1	1	1	1	1	1	1	1	1	1	1	1	1	1.00306	1	1	1.00306	1.00306	1	1	1.00306	1	0.988	0.736709
Cluster_HMS1	1	1.00438	1.00438	1	1	1	1	0.99669	11.9428	0.947228	1	1	1	1	1	1	0.999863	1	1	1	1.00438	1	0.999786	1	1	1	1	1	1	1	1	0.999931	1	1	1	1	1	1	1.00438	1	0.997658	1.00438	1.00438	1	1	1.00438	0.999857	1	1
Cluster_HSF1	1	1.00571	1.00571	1	1	1	0.999976	1	25.1797	1	1	1	1	1	1	0.970356	0.999814	1	1	1	1.00571	1	1	1	1	1	1	1	1	1	1	0.999915	1	1	1	1	0.973894	1	1.00571	0.997645	1	1.00571	1.00571	0.669594	1	1.00571	0.999805	0.996654	0.916419
Cluster_IME4	0.985507	1.00438	1.00438	1	1	1	0.996118	0.971109	11.9428	0.947228	1	0.872819	1	0.998321	0.999999	0.933096	1	1	1	1	1.00438	1	0.996928	0.999844	1	0.999723	1	1	0.543873	1	1	0.955913	1	1	1	1	0.742571	1	1.00438	0.98634	0.741601	1.00438	1.00438	1	0.998746	1.00438	0.93471	0.770681	0.851594
Cluster_INO2	1	1.00659	1.00659	1	1	1	0.999995	0.997624	41.4214	0.925753	1	1	0.763883	1	1	1	0.99962	1	1	1	1.00659	1	0.999935	1	1	1	1	1	0.313822	1	1	0.999986	1	1	1	1	1	1	1.00659	0.999954	0.998481	1.00659	1.00659	0.721515	1	1.00659	0.9996	0.999925	1
Cluster_INO4	0.99761	1.00882	1.00882	0.930228	1	1	0.999998	0.999824	144.011	0.97833	1	1	1	1	1	0.995584	0.999999	1	1	1	1.00882	1	1	1	1	1	1	1	0.792692	1	1	0.999998	1	1	1	0.709383	0.972693	1	1.00882	0.999967	0.999906	1.00882	1.00882	0.818495	1	1.00882	0.999926	0.999474	1
Cluster_InvasiveGrowth	1	1.00044	1.00044	1	1	1	1	1	1.28092	1	1	1	1	1	1	1	1	1	1	1	1.00044	1	1	1	1	1	1	1	1	1	1	1	1	1	1	1	1	1	1.00044	1	1	1.00044	1.00044	1	1	1.00044	1	1	1
Cluster_Isoleucine	1	1.00262	1.00262	1	1	1	1	1	4.42347	1	1	1	1	1	1	1	1	1	1	1	1.00262	1	1	1	1	1	1	1	1	1	1	1	1	1	1	1	1	1	1.00262	1	1	1.00262	1.00262	1	1	1.00262	1	1	1
Cluster_IXR1	1	1.00306	1.00306	1	1	1	1	1	5.66938	1	1	1	1	1	1	1	1	1	1	1	1.00306	1	1	1	1	1	1	1	1	1	1	1	1	1	1	1	1	1	1.00306	1	1	1.00306	1.00306	1	1	1.00306	1	1	1
Cluster_LEU3	0.997353	1.00615	1.00615	1	1	1	0.99823	1	32.2936	0.983799	1	1	0.739952	0.999999	1	1	0.999918	1	1	1	1.00615	1	0.999993	1	1	0.999999	1	0.602481	1	1	1	0.999613	1	1	1	1	0.89065	1	1.00615	0.998705	0.999794	1.00615	1.00615	0.317769	1	1.00615	0.999914	0.998101	0.930989
Cluster_Leucine	1	1.00175	1.00175	1	1	1	1	1	2.69366	1	1	1	1	1	1	1	1	1	1	1	1.00175	1	1	1	1	1	1	1	1	1	1	1	1	1	1	1	1	1	1.00175	1	1	1.00175	1.00175	1	1	1.00175	1	1	1
Cluster_Lysine	1	1.00262	1.00262	0.548936	0.183062	1	1	0.967368	4.42347	0.828517	1	0.709481	1	0.99988	0.999985	0.802312	0.995153	1	1	0.265566	1.00262	1	1	0.997488	1	0.999312	1	1	0.37535	1	1	0.996776	1	1	1	1	0.813555	1	1.00262	0.875543	0.840929	1.00262	1.00262	1	0.997868	1.00262	0.952543	1	1
Cluster_MAC1	0.977844	1.00394	1.00394	0.697313	1	1	0.999357	0.953347	9.31551	0.710534	1	1	1	0.999958	1	0.912265	0.970426	1	1	1	1.00394	1	0.993504	0.999423	1	0.999903	1	1	1	1	1	0.997189	1	1	1	1	1	1	1.00394	0.997459	0.995701	1.00394	1.00394	1	0.99997	1.00394	0.999652	0.99662	1
Cluster_MAL13	0.99827	1.00659	1.00659	1	1	1	0.999906	0.98576	41.4214	1	0.560261	0.954814	0.763883	1	1	0.982783	0.999964	1	1	1	1.00659	1	0.999935	1	1	1	1	1	1	1	1	0.999999	1	1	1	1	1	1	1.00659	0.999954	0.999888	1.00659	1.00659	0.721515	1	1.00659	0.999998	0.998928	1
Cluster_MAL33	0.889546	1.00748	1.00748	0.895812	1	1	0.992844	0.999154	68.1658	0.993329	0.606052	1	1	1	1	1	0.999379	1	1	1	1.00748	1	0.99985	1	1	1	1	0.674031	1	1	1	0.999998	1	1	1	1	0.944701	1	1.00748	0.999988	0.996329	1.00748	1.00748	0.765314	1	1.00748	0.999914	0.997408	1
Cluster_Maltose	1	1.00394	1.00394	0.309698	1	1	0.999357	0.953347	9.31551	0.929131	1	1	0.578891	0.999999	1	0.912265	0.970426	1	1	1	1.00394	1	0.9995	0.999423	1	0.999903	1	1	0.506546	1	1	0.980262	1	1	1	0.42576	0.919648	1	1.00394	0.975835	1	1.00394	1.00394	1	0.999539	1.00394	0.995182	0.99662	1
Cluster_ManualAFT1targets	1	1.00131	1.00131	1	1	1	1	1	2.1023	1	1	1	1	1	1	1	1	1	1	1	1.00131	1	1	1	1	1	1	1	1	1	1	1	1	1	1	1	1	1	1.00131	1	1	1.00131	1.00131	1	1	1.00131	1	1	1
Cluster_ManualG1genes	0.99999	1.01513	1.01513	0.98934	1	1	1	1	4778.5	0.999454	1	1	1	1	1	0.998873	1	1	1	1	1.01513	1	1	1	1	1	1	1	1	1	1	1	1	1	1	1	0.999931	1	1.01513	0.999999	1	1.01513	1.01513	1	1	1.01513	1	1	0.998533
Cluster_ManualHAP1targets	0.999721	1.01377	1.01377	1	0.650236	1	0.999966	1	2252.6	0.973459	1	0.94623	1	1	1	0.987576	1	1	1	1	1.01377	1	1	1	1	1	1	0.871342	0.417336	1	1	1	1	1	1	0.853421	0.964704	1	1.01377	0.999969	1	1.01377	1.01377	0.92947	1	1.01377	0.999999	0.99999	0.997379
Cluster_ManualMethionine	0.915404	1.00793	1.00793	1	1	1	0.999892	1	87.4581	0.964266	1	0.975744	0.823301	1	1	0.949524	0.999963	1	1	1	1.00793	1	0.999458	1	1	1	1	0.694914	1	1	0.166316	0.999999	1	1	1	1	0.956189	1	1.00793	0.999887	0.99971	1.00793	1.00793	1	1	1.00793	1	0.999989	1
Cluster_ManualM-G1genes	0.570434	1.00087	1.00087	1	1	0.999895	0.803908	1	1.64092	1	1	1	1	1	0.994088	1	0.830344	1	1	1	1.00087	1	0.814562	0.951506	0.998613	0.971651	0.999983	1	1	0.999912	1	1	1	1	1	1	1	0.999992	1.00087	1	1	1.00087	1.00087	1	1	1.00087	1	1	1
Cluster_ManualYap1Targets	0.999967	1.01377	1.01377	0.984039	0.650236	1	0.999994	1	2252.6	0.998773	0.818057	1	1	1	1	0.890191	1	1	1	0.798851	1.01377	1	1	1	1	1	1	0.871342	0.913286	1	1	1	1	1	1	1	0.998199	1	1.01377	1	0.99988	1.01377	1.01377	1	1	1.01377	1	0.998633	0.924916
Cluster_ManualZAP1targets	0.999686	1.00837	1.00837	1	0.473828	1	0.999996	0.999981	112.222	0.99631	1	0.98029	0.83959	1	1	1	0.999983	1	1	1	1.00837	1	0.999997	1	1	1	1	1	1	1	1	0.999945	1	1	1	1	1	1	1.00837	0.996771	0.998657	1.00837	1.00837	1	1	1.00837	0.999846	0.9991	1
Cluster_ManualZAP1targets-2	0.999999	1.01788	1.01788	0.890779	0.384496	1	0.999996	0.999996	21560.4	0.996266	1	0.987029	0.504906	1	1	0.998307	1	1	1	1	1.01788	1	1	1	1	1	1	1	0.95764	1	1	0.999998	1	1	1	0.430693	0.999988	1	1.01788	0.999999	0.999301	1.01788	1.01788	1	1	1.01788	0.999999	0.999905	1
Cluster_MATa1	0.997353	1.00615	1.00615	1	1	1	0.999989	0.921475	32.2936	0.983799	1	1	1	0.999999	1	0.878696	0.999918	1	1	1	1.00615	1	0.999858	0.99999	1	1	1	1	1	1	1	0.999965	1	1	1	1	0.980298	1	1.00615	0.998705	0.999794	1.00615	1.00615	1	1	1.00615	0.999914	0.987971	0.447885
Cluster_Mating
Cluster_MBP1	0.999795	1.00882	1.00882	1	1	1	0.999793	0.998606	144.011	0.997257	1	0.983987	0.854384	1	1	0.967929	0.999992	1	1	1	1.00882	1	1	1	1	1	1	1	0.792692	1	1	0.999998	1	1	1	0.709383	1	1	1.00882	0.999685	0.999194	1.00882	1.00882	1	1	1.00882	0.999926	0.999474	1
Cluster_MCM1	0.984506	1.00659	1.00659	0.863926	1	1	0.999109	0.946014	41.4214	0.987945	1	0.798795	0.40492	0.999965	1	1	0.99962	1	1	1	1.00659	1	0.999357	0.999997	1	1	1	1	1	1	1	0.999986	1	1	1	0.603772	0.91261	1	1.00659	0.994894	0.999888	1.00659	1.00659	0.721515	1	1.00659	0.9996	0.999925	1
Cluster_MET31	0.985507	1.00438	1.00438	1	1	1	0.999716	0.99669	11.9428	0.947228	1	1	1	0.99999	1	0.724786	0.985106	1	1	1	1.00438	1	0.996928	0.999991	1	0.99998	1	1	1	1	1	0.990698	1	1	1	1	1	1	1.00438	0.998695	0.904647	1.00438	1.00438	1	0.99988	1.00438	0.997811	0.998207	1
Cluster_MET4	0.990522	1.00482	1.00482	1	1	1	0.999875	0.998134	15.3125	0.812411	1	0.896575	0.652691	0.999998	1	0.948988	0.992643	1	1	1	1.00482	1	0.989582	0.999959	1	1	1	1	1	1	0.105053	0.999973	1	1	1	1	0.790683	1	1.00482	0.99933	0.986992	1.00482	1.00482	1	0.999969	1.00482	0.999941	0.989785	1
Cluster_MIG1	0.992598	1.00748	1.00748	0.895812	1	1	0.998507	0.999154	68.1658	1	1	0.970151	0.805366	1	1	0.936892	0.999379	1	1	1	1.00748	1	0.999987	1	1	1	1	1	1	1	1	0.999968	1	1	1	1	1	1	1.00748	0.99829	0.983077	1.00748	1.00748	0.765314	1	1.00748	0.996497	0.999979	0.961177
Cluster_Mitochondria	0.996988	1.01287	1.01287	0.979117	0.625544	1	0.999882	0.999881	1365.08	0.960052	1	0.981	0.759155	1	1	0.938234	0.999999	1	1	1	1.01287	1	0.999988	1	1	1	1	0.853016	1	1	1	0.999992	1	1	1	0.833955	1	1	1.01287	0.999538	0.961467	1.01287	1.01287	0.916215	1	1.01287	0.999995	0.999971	0.996144
Cluster_MitochondrialRPs	0.999997	1.0165	1.0165	1	1	1	1	0.998539	10145.7	0.975988	1	0.933947	0.972085	1	1	0.999958	1	1	1	0.85291	1.0165	1	1	1	1	1	1	1	0.946197	1	1	0.999996	1	1	1	0.899236	0.997505	1	1.0165	0.999823	0.993379	1.0165	1.0165	0.817679	1	1.0165	0.999979	0.999997	1
Cluster_MOT3	1	1.00394	1.00394	1	1	1	0.999357	1	9.31551	0.929131	1	0.843622	1	0.999999	1	1	1	1	1	1	1.00394	1	1	0.999961	1	0.999995	1	1	1	1	1	0.999819	1	1	1	1	1	1	1.00394	0.997459	0.963401	1.00394	1.00394	1	0.99997	1.00394	0.999652	0.96971	0.820325
Cluster_mRNAprocessing	1	1.03674	1.03674	0.99998	1	1	1	1	5.4433e+08	1	1	1	0.944968	1	1	1	1	1	1	0.918165	1.03674	1	1	1	1	1	1	0.99526	1	1	1	1	1	1	1	0.958234	0.999997	1	1.03674	1	1	1.03674	1.03674	0.999014	1	1.03674	1	1	0.997057
Cluster_MSS11	0.993803	1.00526	1.00526	0.449857	1	1	0.999106	0.840874	19.6348	0.850248	1	0.683976	1	1	1	0.96111	0.981298	1	1	1	1.00526	1	0.999961	0.99888	1	0.999839	1	1	0.610313	1	1	0.988668	1	1	1	1	0.830683	1	1.00526	0.975362	0.871234	1.00526	1.00526	1	0.999121	1.00526	0.996289	0.968034	0.89878
Cluster_MTH1	1	1.00526	1.00526	1	1	1	1	0.998948	19.6348	0.970751	1	1	1	1	1	1	1	1	1	1	1.00526	1	0.999961	1	1	1	1	1	0.610313	1	1	0.99999	1	1	1	0.522939	1	1	1.00526	1	0.999306	1.00526	1.00526	1	1	1.00526	0.999976	1	1
Cluster_NDD1	0.994908	1.00793	1.00793	0.908841	1	1	0.99999	0.996403	87.4581	1	1	0.975744	0.823301	1	1	1	0.999963	1	1	1	1.00793	1	0.999928	1	1	1	1	1	1	1	1	0.999999	1	1	1	1	0.993617	1	1.00793	0.999021	0.999982	1.00793	1.00793	0.784571	1	1.00793	0.99996	1	1
Cluster_NRG1	1	1.00175	1.00175	1	1	1	1	1	2.69366	0.691155	1	0.561176	1	0.99755	0.999966	1	1	1	1	1	1.00175	1	0.965692	1	0.999998	0.999203	1	1	0.269164	1	1	1	1	1	1	1	1	1	1.00175	0.929457	0.910927	1.00175	1.00175	1	0.997962	1.00175	0.970799	1	1
Cluster_NuclearProteinTargetting	1	1.01696	1.01696	1	1	1	1	0.999999	13042.6	0.99414	1	1	0.97468	1	1	0.988847	1	1	1	0.860398	1.01696	0.444852	1	1	1	1	1	1	1	1	1	1	1	1	1	1	0.999702	1	1.01696	1	1	1.01696	1.01696	0.961448	1	1.01696	1	0.999998	0.993828
Cluster_PDR1	1	1.00306	1.00306	0.605073	1	1	0.996693	0.981575	5.66938	0.872249	1	1	1	0.999973	0.999999	0.849188	0.99801	1	1	1	1.00306	1	0.997282	0.999976	1	0.999867	1	1	0.422539	1	1	0.984851	1	1	1	1	1	1	1.00306	0.990386	0.985532	1.00306	1.00306	1	0.999478	1.00306	0.997951	0.913807	1
Cluster_PentosePhosphate	1	1.00306	1.00306	0.605073	0.210174	1	0.967408	0.882127	5.66938	1	1	1	1	1	0.999999	1	0.978009	1	1	1	1.00306	1	0.997282	0.999363	1	0.999867	1	1	1	1	1	0.984851	1	1	1	1	1	1	1.00306	1	0.985532	1.00306	1.00306	1	0.999478	1.00306	0.997951	0.913807	1
Cluster_Peroxisome	0.977844	1.00394	1.00394	1	1	1	0.999357	0.953347	9.31551	0.929131	0.388768	0.843622	0.578891	0.999958	1	1	0.999665	1	1	1	1.00394	1	0.9995	0.999961	1	0.999995	1	0.446987	1	1	1	0.997189	1	1	1	1	1	1	1.00394	0.997459	0.963401	1.00394	1.00394	1	0.99997	1.00394	0.999652	0.99662	1
Cluster_PHD1	1	1.00482	1.00482	1	1	1	0.999875	0.998134	15.3125	0.812411	1	0.896575	1	0.999998	1	0.774175	0.999944	1	1	1	1.00482	1	0.998561	0.999959	1	0.999996	1	1	0.578392	1	1	0.999502	1	1	1	1	0.790683	1	1.00482	0.99933	0.938027	1.00482	1.00482	0.608054	0.999969	1.00482	0.999015	0.989785	1
Cluster_PHO4	0.966137	1.0035	1.0035	1	1	1	0.998541	1	7.26692	0.904842	1	1	1	0.997786	1	1	0.999184	1	1	0.337493	1.0035	1	0.928676	0.999842	1	0.999999	1	1	0.466183	1	1	0.999526	1	1	1	1	1	1	1.0035	1	0.939475	1.0035	1.0035	1	0.998287	1.0035	0.999156	0.99363	1
Cluster_Phospholipid	0.986582	1.00882	1.00882	0.930228	1	1	0.999793	0.992931	144.011	0.60335	0.666017	0.983987	0.558503	0.999994	1	0.885856	0.997791	1	1	0.643738	1.00882	1	0.99918	0.999999	1	1	1	1	0.451777	1	1	0.999032	1	1	1	0.337284	0.756957	1	1.00882	0.998072	0.999194	1.00882	1.00882	0.818495	1	1.00882	0.999524	0.999474	1
Cluster_Polyamine	1	1.00131	1.00131	1	1	1	1	1	2.1023	1	1	1	1	1	1	1	1	1	1	1	1.00131	1	1	1	1	1	1	1	1	1	1	1	1	1	1	1	1	1	1.00131	1	1	1.00131	1.00131	1	1	1.00131	1	1	1
Cluster_primig-EarlySpo	0.999866	1.00927	1.00927	1	1	1	0.999988	1	184.822	1	1	0.986991	1	1	1	0.996638	1	1	1	1	1.00927	1	0.999999	1	1	1	1	1	1	1	1	0.999999	1	1	1	1	0.997263	1	1.00927	0.999822	0.999946	1.00927	1.00927	1	1	1.00927	0.999996	0.999968	1
Cluster_primig-LateSpo	0.999999	1.0253	1.0253	1	1	1	1	1	1.21953e+06	0.999999	0.954764	0.999992	0.995661	1	1	0.998923	1	1	1	0.945716	1.0253	1	1	1	1	1	1	1	1	1	1	1	1	1	0.0941086	0.969456	0.999997	1	1.0253	1	1	1.0253	1.0253	0.848127	1	1.0253	1	1	0.998279
Cluster_primig-MidSpo	1	1.00837	1.00837	1	1	1	0.999996	0.999981	112.222	0.99631	1	1	1	1	1	0.959722	0.999999	0.0486876	1	0.624788	1.00837	1	1	1	1	1	1	0.342953	0.775646	1	1	0.999994	1	1	1	0.690778	0.995186	1	1.00837	1	0.998657	1.00837	1.00837	1	1	1.00837	0.999999	0.999994	1
Cluster_Proline	0.427288	1.00175	1.00175	1	1	0.999996	0.961632	0.897747	2.69366	1	1	0.561176	1	0.963197	0.998299	0.660462	0.971289	1	1	1	1.00175	1	0.965692	0.964394	0.999802	0.999203	1	1	1	0.999997	1	0.837828	1	1	1	1	1	1	1.00175	0.929457	1	1.00175	1.00175	0.288265	0.997962	1.00175	0.970799	0.919943	0.533277
Cluster_Proteasome	0.999997	1.01332	1.01332	1	1	1	1	1	1753.48	0.99986	1	1	0.944803	1	1	0.999713	1	1	1	1	1.01332	1	1	1	1	1	1	1	0.906119	1	1	1	1	1	1	1	0.999786	1	1.01332	1	1	1.01332	1.01332	0.923126	1	1.01332	1	1	1
Cluster_Purine	1	1.00615	1.00615	1	1	1	0.999989	1	32.2936	1	1	1	1	1	1	1	0.999996	1	1	1	1.00615	1	0.999993	1	1	1	1	1	1	1	1	0.999999	1	1	1	1	1	1	1.00615	1	0.999794	1.00615	1.00615	1	1	1.00615	0.999996	0.999859	0.930989
Cluster_PUT3	0.99827	1.00659	1.00659	0.863926	1	1	1	0.999812	41.4214	1	1	0.954814	1	1	1	1	0.999964	1	1	1	1.00659	1	0.999997	1	1	1	1	1	1	1	1	1	1	1	1	1	0.985133	1	1.00659	1	0.999888	1.00659	1.00659	0.721515	1	1.00659	0.999962	0.998928	0.762485
Cluster_Pyrimidine	0.984506	1.00659	1.00659	0.863926	1	1	0.999995	0.999812	41.4214	0.987945	1	1	1	1	1	1	0.99962	1	1	0.538465	1.00659	1	0.999357	1	1	1	1	1	1	1	1	0.999999	0.0697091	1	1	1	0.985133	1	1.00659	0.999954	0.999888	1.00659	1.00659	0.721515	1	1.00659	0.9996	0.998928	0.943025
Cluster_RAP1	1	1.00748	1.00748	1	1	1	1	1	68.1658	1	1	1	1	1	1	1	1	1	1	1	1.00748	1	1	1	1	1	1	1	1	1	1	1	1	1	1	1	1	1	1.00748	1	1	1.00748	1.00748	1	1	1.00748	1	1	1
Cluster_RCS1	1	1.00394	1.00394	0.697313	1	1	0.992015	0.953347	9.31551	1	1	1	1	0.999999	1	0.912265	0.995331	1	1	1	1.00394	1	0.9995	0.999961	1	1	1	1	1	1	1	0.997189	1	1	1	1	0.919648	1	1.00394	0.997459	1	1.00394	1.00394	1	0.99997	1.00394	1	0.99662	1
Cluster_REB1	0.999244	1.01016	1.01016	1	1	1	0.999973	0.998101	304.51	0.95596	0.716918	0.83005	0.891101	0.999998	1	0.998052	0.999685	1	1	1	1.01016	1	0.999984	0.999999	1	1	1	1	0.83648	1	1	0.999998	1	1	1	0.758787	0.849497	1	1.01016	0.975709	0.983208	1.01016	1.01016	0.570485	0.999999	1.01016	0.999942	0.999898	0.92794
Cluster_RFX1	1	1.00394	1.00394	1	1	1	1	0.994132	9.31551	0.929131	0.388768	1	1	0.999958	1	1	0.995331	1	1	1	1.00394	1	0.9995	0.999999	1	0.999995	1	1	1	1	1	1	1	1	1	1	0.919648	1	1.00394	0.997459	1	1.00394	1.00394	1	0.999999	1.00394	1	1	1
Cluster_RGM1	1	1.00438	1.00438	1	1	1	1	1	11.9428	0.947228	1	1	1	1	1	0.933096	1	1	1	1	1.00438	1	0.999786	1	1	1	1	1	0.543873	1	1	0.999931	1	1	1	1	1	1	1.00438	0.998695	0.997658	1.00438	1.00438	1	1	1.00438	0.999857	0.998207	1
Cluster_RGT1	0.899872	1.00927	1.00927	0.938965	1	1	0.997045	0.982397	184.822	0.983178	1	0.923901	1	0.999998	1	0.996638	0.99883	1	1	1	1.00927	0.276758	0.999933	1	1	1	1	1	0.80845	1	0.191325	0.999917	1	1	1	0.726876	0.997263	1	1.00927	0.994733	0.999519	1.00927	1.00927	1	0.999999	1.00927	0.999965	0.999998	1
Cluster_RIM101	0.993803	1.00526	1.00526	1	1	1	0.993248	0.998948	19.6348	0.970751	1	1	1	0.999853	1	1	0.981298	1	1	1	1.00526	1	0.999331	0.999999	1	0.999999	1	0.546321	1	1	1	0.99999	1	1	1	1	1	1	1.00526	0.975362	0.999306	1.00526	1.00526	0.64013	0.999992	1.00526	0.999976	0.968034	0.89878
Cluster_RLM1	1	1.00175	1.00175	1	1	1	1	1	2.69366	1	0.196313	0.561176	1	0.99755	0.999966	1	1	1	1	1	1.00175	1	1	0.997663	0.999998	0.999203	1	1	1	1	1	1	1	1	1	1	0.673454	1	1.00175	1	1	1.00175	1.00175	1	0.997962	1.00175	0.970799	0.919943	1
Cluster_RME1	1	1.00262	1.00262	1	1	1	0.992509	0.967368	4.42347	0.828517	1	0.709481	1	1	0.999985	0.802312	1	1	1	1	1.00262	1	1	0.997488	1	0.999978	1	1	1	1	1	0.996776	1	1	1	1	1	1	1.00262	0.875543	0.973474	1.00262	1.00262	1	0.997868	1.00262	0.952543	0.857737	0.279317
Cluster_RNAPol	1	1.01742	1.01742	1	0.733922	1	1	1	16768.3	1	1	0.999696	1	1	1	0.999676	1	1	1	1	1.01742	1	1	1	1	1	1	1	1	1	1	1	1	1	1	0.91109	0.993054	1	1.01742	1	1	1.01742	1.01742	0.96464	1	1.01742	1	1	0.999443
Cluster_ROX1	0.718554	1.00131	1.00131	1	1	0.999999	1	0.819084	2.1023	1	1	1	1	1	0.999549	0.555108	0.930185	1	1	1	1.00131	1	1	0.989346	0.999949	0.995242	1	1	1	0.999999	1	0.943045	1	1	1	1	1	1	1.00131	1	0.836866	1.00131	1.00131	1	0.990386	1.00131	1	1	1
Cluster_RPH1	0.908877	1.00438	1.00438	1	1	1	0.999716	0.99669	11.9428	1	1	0.872819	0.617559	0.99999	1	0.724786	0.985106	1	1	1	1.00438	1	0.999786	0.999844	1	0.99998	1	1	1	1	1	0.998811	1	1	1	1	1	1	1.00438	0.98634	0.997658	1.00438	1.00438	1	0.99988	1.00438	0.999857	1	1
Cluster_RPs	1	1.04358	1.04358	1	1	1	1	1	1.96443e+10	1	1	1	0.9999	1	1	1	1	1	1	1	1.04358	1	1	1	1	1	1	1	1	1	1	1	1	1	1	1	1	1	1.04358	1	1	1.04358	1.04358	1	1	1.04358	1	1	1
Cluster_rRNAprocessing	0.999866	1.01468	1.01468	1	0.673319	1	0.999998	0.999894	3718.6	0.995628	0.837133	0.990752	0.819692	1	1	0.998559	1	1	1	1	1.01468	0.399814	1	1	1	1	1	0.887397	0.72407	1	1	0.999998	1	1	1	1	1	1	1.01468	1	0.999765	1.01468	1.01468	0.764265	1	1.01468	0.999998	0.999438	0.985687
Cluster_RTG1	0.986582	1.00882	1.00882	0.930228	1	1	0.999793	0.992931	144.011	0.997257	0.666017	0.983987	0.854384	1	1	0.885856	0.999931	1	1	0.643738	1.00882	1	0.999864	1	1	1	1	1	1	1	1	0.999975	1	1	1	0.709383	1	1	1.00882	0.999998	0.999906	1.00882	1.00882	0.818495	1	1.00882	0.999999	0.999474	0.978178
Cluster_RTG3	1	1.00394	1.00394	1	1	1	0.999357	1	9.31551	1	1	1	1	1	1	1	0.999665	1	1	1	1.00394	1	0.9995	1	1	1	1	1	1	1	1	0.999819	1	1	1	1	1	1	1.00394	1	1	1.00394	1.00394	1	0.999999	1.00394	0.999652	1	1
Cluster_RTS2	1	1.00262	1.00262	1	1	1	0.992509	1	4.42347	1	1	1	1	1	1	1	0.995153	1	1	1	1.00262	1	1	0.999888	1	0.999978	1	1	1	1	1	1	1	1	1	1	1	1	1.00262	0.98131	1	1.00262	1.00262	1	0.999909	1.00262	1	0.977401	0.681324
Cluster_SFL1	0.977844	1.00394	1.00394	1	1	1	0.999357	0.994132	9.31551	0.929131	1	1	1	0.999999	1	1	0.999665	1	1	1	1.00394	1	0.9995	0.999999	1	1	1	1	1	1	1	0.999819	1	1	1	1	1	1	1.00394	0.997459	0.995701	1.00394	1.00394	0.535124	0.999999	1.00394	0.999652	1	1
Cluster_SFP1	0.997353	1.00615	1.00615	1	1	1	0.9998	0.977811	32.2936	0.732043	1	0.498402	0.739952	0.999883	1	0.977406	0.999918	1	1	1	1.00615	1	0.998688	0.999999	1	0.999991	1	1	0.667122	1	1	0.997337	1	1	1	1	0.980298	1	1.00615	0.998705	0.98426	1.00615	1.00615	1	0.999923	1.00615	0.994779	0.998101	1
Cluster_SIG1	0.933488	1.00659	1.00659	1	1	1	0.994718	0.946014	41.4214	0.554749	1	1	0.763883	0.999997	1	0.982783	0.999964	1	1	1	1.00659	1	0.999997	0.999969	1	1	1	1	0.692358	1	1	0.999999	1	1	1	1	0.985133	1	1.00659	0.925659	0.990234	1.00659	1.00659	0.721515	0.999998	1.00659	0.9996	0.998928	0.762485
Cluster_SIP4	0.964333	1.00748	1.00748	1	1	1	0.998507	0.999154	68.1658	0.954276	1	1	1	1	1	1	0.999379	1	0.0855165	1	1.00748	0.230538	0.99985	0.999998	1	1	1	1	0.737263	1	1	0.999731	1	1	1	0.649948	0.991538	1	1.00748	0.991172	0.999495	1.00748	1.00748	0.765314	0.999998	1.00748	0.999914	1	1
Cluster_SKN7	1	1.00482	1.00482	1	1	1	1	1	15.3125	1	1	1	1	1	1	1	1	1	1	1	1.00482	1	1	1	1	1	1	1	1	1	1	1	1	1	1	1	1	1	1.00482	1	1	1.00482	1.00482	1	1	1.00482	1	1	1
Cluster_SKO1	0.966137	1.0035	1.0035	1	0.236398	1	0.983758	0.9896	7.26692	1	1	0.807741	1	0.999829	1	1	0.999184	1	1	0.337493	1.0035	1	0.998834	0.999842	1	0.999975	1	1	1	1	1	0.993427	1	1	1	1	1	1	1.0035	0.995056	1	1.0035	1.0035	1	0.999875	1.0035	1	1	1
Cluster_SMP1	1	1.0035	1.0035	1	1	1	1	1	7.26692	0.904842	1	1	1	0.999994	1	0.884964	1	1	1	1	1.0035	1	0.998834	1	1	0.999999	1	1	0.466183	1	1	0.999526	1	1	1	1	1	1	1.0035	0.995056	0.992112	1.0035	1.0035	1	0.999996	1.0035	0.999156	0.99363	1
Cluster_SOK2	0.966137	1.0035	1.0035	1	1	1	0.983758	0.9896	7.26692	1	1	0.807741	1	0.999994	1	1	0.999184	1	1	1	1.0035	1	0.998834	0.999842	1	0.999975	1	1	1	1	1	0.993427	1	1	1	1	0.893608	1	1.0035	1	0.992112	1.0035	1.0035	0.493748	0.999875	1.0035	1	1	1
Cluster_sphingolipids	1	1.0035	1.0035	0.654244	1	1	0.998541	0.9896	7.26692	1	1	1	1	0.999829	1	1	1	1	1	1	1.0035	1	0.998834	0.999842	1	1	1	1	1	1	1	0.999526	1	1	1	1	1	1	1.0035	0.995056	0.939475	1.0035	1.0035	1	0.999875	1.0035	0.999156	0.948586	0.782489
Cluster_SRD1	0.974118	1.00793	1.00793	1	1	1	0.999219	0.996403	87.4581	1	1	1	0.823301	0.999999	1	0.992387	0.992461	1	1	1	1.00793	1	0.999928	0.999999	1	1	1	1	1	1	1	0.999999	1	1	1	0.670991	1	1	1.00793	0.97905	0.997773	1.00793	1.00793	0.437948	1	1.00793	0.999997	0.992106	0.967957
Cluster_STB1	0.718554	1.00131	1.00131	1	1	0.999999	0.913237	1	2.1023	1	1	0.460759	1	0.988961	0.999549	1	0.930185	1	1	1	1.00131	1	0.920215	1	0.999949	0.995242	1	1	1	0.999999	1	0.943045	1	1	1	1	1	1	1.00131	0.863036	1	1.00131	1.00131	1	0.990386	1.00131	0.929295	0.849409	1
Cluster_STE12	0.948256	1.00306	1.00306	1	1	1	1	0.981575	5.66938	0.872249	0.317991	1	1	0.999973	1	1	0.99801	1	1	1	1.00306	1	1	0.999976	1	1	1	1	1	1	1	0.998764	1	1	0.0121474	1	0.859149	1	1.00306	1	0.985532	1.00306	1.00306	1	0.999981	1.00306	1	0.988	1
Cluster_Sterols	0.986582	1.00882	1.00882	1	0.491391	1	0.98208	0.999824	144.011	0.916448	1	0.748444	0.854384	0.999994	1	0.967929	0.999931	1	1	1	1.00882	1	0.996251	0.999994	1	1	1	1	0.451777	1	1	0.995835	1	1	1	0.709383	0.756957	1	1.00882	0.991565	0.999194	1.00882	1.00882	0.818495	0.999996	1.00882	0.997676	0.987566	0.978178
Cluster_STP1	1	1.00571	1.00571	1	1	1	0.996523	1	25.1797	1	1	1	1	1	1	0.970356	0.999814	1	1	1	1.00571	1	1	0.999997	1	1	1	1	1	1	1	0.999996	1	1	1	1	0.973894	1	1.00571	0.999823	0.995507	1.00571	1.00571	1	1	1.00571	0.99999	0.980285	0.687123
Cluster_STP2	0.99887	1.00704	1.00704	0.880928	0.417472	1	0.999956	0.990935	53.1342	0.991031	1	0.963273	0.785621	0.999999	1	0.921303	0.998737	1	1	1	1.00704	0.218542	0.999688	0.999991	1	1	1	1	1	1	1	0.999414	1	1	1	1	1	1	1.00704	0.999976	0.999123	1.00704	1.00704	1	1	1.00704	0.999814	0.999397	1
Cluster_SUM1	0.995949	1.00571	1.00571	0.493021	1	1	0.982331	0.887342	25.1797	0.681075	1	0.931624	1	0.987252	0.999999	0.370415	0.886337	1	1	1	1.00571	1	0.99735	0.999652	1	0.999997	1	1	0.639829	1	1	0.999915	1	1	1	1	0.973894	1	1.00571	0.985266	0.974867	1.00571	1.00571	0.669594	0.998138	1.00571	0.998214	0.980285	0.916419
Cluster_SWI4	0.974118	1.00793	1.00793	0.908841	1	1	0.999219	0.996403	87.4581	1	1	0.975744	1	1	1	0.992387	1	1	1	1	1.00793	1	0.999928	1	1	1	1	1	1	1	1	0.999999	1	1	1	0.670991	0.956189	1	1.00793	0.999994	0.997773	1.00793	1.00793	1	1	1.00793	0.999997	1	1
Cluster_SWI5	0.999518	1.00793	1.00793	1	1	1	0.99999	1	87.4581	0.995038	0.627141	0.975744	1	1	1	0.992387	1	1	1	1	1.00793	1	1	1	1	1	1	0.694914	0.757208	1	1	0.999999	1	1	1	1	0.993617	1	1.00793	0.999887	0.997773	1.00793	1.00793	1	1	1.00793	0.999997	0.999811	1
Cluster_SWI6	0.995949	1.00571	1.00571	1	1	1	0.999575	0.999407	25.1797	1	1	1	1	1	1	1	0.999991	1	1	1	1.00571	1	0.999983	1	1	1	1	1	1	1	1	0.999996	1	1	1	1	1	1	1.00571	1	0.995507	1.00571	1.00571	1	1	1.00571	1	0.999733	1
Cluster_TFs	0.948256	1.00306	1.00306	1	1	1	0.967408	0.981575	5.66938	0.872249	1	0.763652	0.489499	0.999318	0.999999	1	0.99801	1	1	1	1.00306	1	0.997282	0.999363	1	0.999996	1	1	1	1	0.0681359	0.984851	1	1	1	1	0.539994	1	1.00306	0.990386	1	1.00306	1.00306	1	0.999478	1.00306	0.977496	1	1
Cluster_THI2	0.993803	1.00526	1.00526	1	1	1	0.968512	0.998948	19.6348	0.970751	1	1	1	0.999853	1	0.96111	0.996425	1	1	0.461054	1.00526	1	1	0.999999	1	0.999986	1	0.546321	0.610313	1	1	0.999793	1	1	1	0.522939	0.965415	1	1.00526	0.995741	0.992332	1.00526	1.00526	0.64013	0.9999	1.00526	0.999976	0.994136	0.89878
Cluster_Thiamine	1	1.00131	1.00131	1	1	1	1	1	2.1023	1	1	1	1	1	1	1	1	1	1	1	1.00131	1	1	1	1	1	1	1	1	1	1	1	1	1	1	1	1	1	1.00131	1	1	1.00131	1.00131	1	1	1.00131	1	1	1
Cluster_tRNAprocessing	0.999795	1.00882	1.00882	1	0.491391	1	0.999998	0.999989	144.011	0.916448	1	0.983987	1	1	1	1	0.999999	1	1	1	1.00882	1	0.999999	1	1	1	1	1	0.451777	1	1	1	1	1	1	1	1	1	1.00882	0.999967	0.995611	1.00882	1.00882	1	1	1.00882	0.999992	0.999942	0.978178
Cluster_tRNAsynth	0.996988	1.01287	1.01287	0.979117	0.625544	1	1	0.974979	1365.08	0.997908	1	0.927446	1	1	1	0.996172	0.999383	1	1	0.430995	1.01287	1	0.999988	1	1	1	1	0.853016	0.898363	1	1	0.999992	1	1	1	0.524382	0.999716	1	1.01287	0.998125	0.999687	1.01287	1.01287	1	1	1.01287	0.999968	0.996765	0.90164
Cluster_Tryptophan	0.872481	1.00394	1.00394	1	1	1	1	0.994132	9.31551	0.929131	1	1	1	0.999377	1	0.912265	0.995331	1	1	1	1.00394	1	0.961609	0.999423	1	0.999903	1	1	1	1	1	0.999819	1	1	1	1	1	1	1.00394	0.975835	1	1.00394	1.00394	1	0.99997	1.00394	0.999652	0.96971	0.820325
Cluster_UGA3	1	1.00659	1.00659	1	1	1	0.999906	0.946014	41.4214	0.925753	1	1	0.763883	0.999997	1	0.982783	0.999964	1	1	0.538465	1.00659	1	0.996012	0.999997	1	1	1	1	1	1	1	0.999986	1	1	1	1	0.985133	1	1.00659	0.976847	0.999888	1.00659	1.00659	1	0.999978	1.00659	0.997352	0.998928	0.762485
Cluster_USV1	0.993803	1.00526	1.00526	1	1	1	0.999106	1	19.6348	1	1	1	1	0.999999	1	1	1	1	1	1	1.00526	1	1	0.999989	1	1	1	1	1	1	1	0.998047	1	1	1	1	1	1	1.00526	0.999656	0.992332	1.00526	1.00526	1	1	1.00526	1	0.968034	1
Cluster_Vacuole	1	1.0225	1.0225	1	1	1	1	1	267730	1	1	1	1	1	1	1	1	1	1	0.925563	1.0225	1	1	1	1	1	1	1	1	1	1	1	1	1	1	0.955423	0.999999	1	1.0225	1	1	1.0225	1.0225	1	1	1.0225	1	1	1
Node 1	1	1.00262	1.00262	1	1	1	1	0.967368	4.42347	1	1	1	0.437958	0.997342	0.999985	1	0.995153	1	1	1	1.00262	1	0.993667	0.997488	1	0.999312	1	1	1	1	1	0.965707	1	1	1	1	0.813555	1	1.00262	0.875543	0.840929	1.00262	1.00262	1	0.999909	1.00262	0.995029	0.857737	0.681324
Node 10	0.966137	1.0035	1.0035	1	1	1	1	1	7.26692	0.904842	0.354341	0.807741	1	0.999994	1	0.884964	0.999184	1	1	1	1.0035	1	0.998834	0.999842	1	0.999975	1	1	1	1	1	0.993427	1	1	1	1	0.893608	1	1.0035	0.995056	1	1.0035	1.0035	0.493748	0.999996	1.0035	0.999156	0.99363	0.782489
Node 11	1	1.00175	1.00175	1	1	1	1	1	2.69366	1	1	1	1	1	1	1	1	1	1	1	1.00175	1	1	1	1	1	1	1	1	1	1	1	1	1	1	1	1	1	1.00175	1	1	1.00175	1.00175	1	1	1.00175	1	1	1
Node 12	1	1.00131	1.00131	1	1	1	1	1	2.1023	1	1	1	1	1	1	1	1	1	1	1	1.00131	1	1	1	1	1	1	1	1	1	1	1	1	1	1	1	1	1	1.00131	1	1	1.00131	1.00131	1	1	1.00131	1	1	1
Node 13	1	1.00306	1.00306	1	1	1	0.996693	0.981575	5.66938	0.872249	1	0.763652	1	1	1	1	1	1	1	1	1.00306	0.102077	0.997282	0.999976	1	1	1	1	1	1	1	0.998764	1	1	1	1	1	1	1.00306	0.990386	0.985532	1.00306	1.00306	1	0.999981	1.00306	0.997951	0.988	0.736709
Node 14	1	1.00659	1.00659	1	1	1	0.999995	0.853994	41.4214	0.925753	1	0.954814	1	0.999997	1	0.982783	0.999964	1	1	1	1.00659	1	0.999357	0.999969	1	1	1	1	1	1	1	0.993472	1	1	1	0.603772	1	1	1.00659	0.976847	0.960363	1.00659	1.00659	1	1	1.00659	0.9996	0.998928	1
Node 15	1	1.0035	1.0035	1	1	1	1	0.925399	7.26692	0.644094	1	1	1	0.999829	1	1	1	1	1	1	1.0035	1	0.998834	0.999842	1	0.999975	1	1	1	1	1	0.993427	1	1	1	0.389186	1	1	1.0035	0.995056	0.939475	1.0035	1.0035	1	0.999996	1.0035	0.999156	1	1
Node 16	1	1.00131	1.00131	1	1	1	1	1	2.1023	1	1	1	1	1	1	1	1	1	1	1	1.00131	1	1	1	1	1	1	1	1	1	1	1	1	1	1	1	1	1	1.00131	1	1	1.00131	1.00131	1	1	1.00131	1	1	1
Node 17	1	1.00087	1.00087	1	1	0.999895	0.803908	0.680015	1.63981	1	1	1	1	0.950348	0.994088	1	1	1	1	1	1.00087	1	1	0.951506	0.998613	0.971651	0.999983	1	1	0.999912	1	0.851865	1	1	1	1	1	0.999992	1.00087	1	0.701333	1.00087	1.00087	1	0.954713	1.00087	0.828906	0.71684	0.316704
Node 18
Node 19	1	1.00044	1.00044	1	1	1	1	1	1.28092	1	1	1	1	1	1	1	1	1	1	1	1.00044	1	1	1	1	1	1	1	1	1	1	1	1	1	1	1	1	1	1.00044	1	1	1.00044	1.00044	1	1	1.00044	1	1	1
Node 2	0.999244	1.01016	1.01016	0.799405	1	1	0.999997	0.999998	304.51	0.95596	1	0.83005	1	1	1	0.935602	0.999685	1	1	0.69508	1.01016	0.298845	0.990901	1	1	1	1	0.780992	1	1	0.207597	0.999998	1	1	1	1	0.944863	1	1.01016	0.999607	0.995178	1.01016	1.01016	1	1	1.01016	0.999992	0.999898	0.92794
Node 2_fuzzy0.06	0.999937	1.01559	1.01559	0.943673	1	1	0.999997	1	6141.09	0.964705	1	0.913642	0.966074	1	1	0.942373	0.999985	1	1	0.836719	1.01559	0.41824	0.999403	1	1	1	1	0.901461	1	1	0.298845	1	1	1	1	1	0.996031	1	1.01559	0.999997	0.999586	1.01559	1.01559	1	1	1.01559	1	0.999999	0.989755
Node 20
Node 21	1	1.00087	1.00087	1	1	1	1	1	1.64092	1	1	1	1	0.950348	0.994088	1	0.830344	1	1	1	1.00087	0.030262	0.814562	0.951506	0.998613	1	0.999983	1	1	0.999912	1	0.851865	1	1	1	1	0.428397	0.999992	1.00087	1	0.701333	1.00087	1.00087	1	0.954713	1.00087	0.828906	0.71684	1
Node 22	1	1.00044	1.00044	1	1	1	1	1	1.28092	1	1	1	1	1	1	1	1	1	1	1	1.00044	1	1	1	1	1	1	1	1	1	1	1	1	1	1	1	1	1	1.00044	1	1	1.00044	1.00044	1	1	1.00044	1	1	1
Node 23
Node 24
Node 25	0.344512	1.00044	1	1	1	0.989547	0.557056	1	0	1	1	1	1	1	0.922909	1	0.587979	1	1	1	1	1	0.569251	0.779617	0.962544	0.831446	0.995645	1	1	0.990418	1	0.614983	1	1	1	1	1	0.996951	1.00044	0.484321	0.453397	1.00044	1.00044	1	0.787021	1	1	1	1
Node 26	1	1.00044	1	1	1	0.989547	0.557056	0.434233	0	1	1	0.185976	1	1	0.922909	0.236498	0.587979	1	1	1	1	0.0152439	0.569251	0.779617	0.962544	0.831446	0.995645	1	1	0.990418	1	0.614983	1	1	1	1	1	0.996951	1.00044	0.484321	1	1.00044	1.00044	1	1	1	0.586237	1	1
Node 27
Node 28	1	1.00087	1.00087	1	1	1	1	1	1.64092	1	1	1	1	1	1	1	1	1	1	1	1.00087	1	1	1	1	1	1	1	1	1	1	1	1	1	1	1	1	1	1.00087	1	1	1.00087	1.00087	1	1	1.00087	1	1	1
Node 29
Node 3	1	1.00262	1.00262	1	1	1	1	1	4.42347	1	1	1	1	1	1	1	1	1	1	1	1.00262	1	1	1	1	1	1	1	1	1	1	1	1	1	1	1	1	1	1.00262	1	1	1.00262	1.00262	1	1	1.00262	1	1	1
Node 30	1	1.00044	1.00044	1	1	1	1	1	1.28092	1	1	1	1	1	1	1	1	1	1	1	1.00044	1	1	1	1	1	1	1	1	1	1	1	1	1	1	1	1	1	1.00044	1	1	1.00044	1.00044	1	1	1.00044	1	1	1
Node 31	1	1.00748	1.00748	1	1	1	0.99978	0.994271	68.1658	0.846944	1	0.970151	0.469693	1	1	1	1	1	1	1	1.00748	1	0.999999	1	1	1	1	1	0.737263	1	1	0.999968	1	1	1	1	0.991538	1	1.00748	0.991172	0.944314	1.00748	1.00748	1	1	1.00748	0.999346	0.997408	1
Node 32	1	1.00526	1.00526	1	1	1	0.999106	1	19.6348	0.850248	1	1	1	0.999999	1	1	0.999977	1	1	1	1.00526	1	1	1	1	1	1	1	0.610313	1	1	0.998047	1	1	1	1	0.965415	1	1.00526	0.995741	0.992332	1.00526	1.00526	1	0.999992	1.00526	0.99956	0.999496	1
Node 33	1	1.00175	1.00175	0.411699	1	0.999996	0.768053	0.583097	2.68999	1	1	1	1	0.99755	0.998299	1	1	1	1	1	1.00175	1	1	0.964394	0.999802	0.983359	1	1	1	0.999997	1	0.978117	1	1	1	1	1	1	1.00175	1	0.614682	1.00175	1.00175	0.288265	0.967657	1.00175	0.804783	0.919943	0.533277
Node 34
Node 35	1	1.0253	1.0253	0.995028	1	1	1	0.99996	1.21953e+06	0.999988	1	0.999159	0.97054	1	1	0.999762	1	1	1	1	1.0253	0.581378	1	1	1	1	1	1	1	1	1	1	1	1	1	0.969456	0.997332	1	1.0253	1	1	1.0253	1.0253	0.950705	1	1.0253	1	1	0.999734
Node 36
Node 37	1	1.00087	1.00087	1	1	1	1	1	1.64092	1	1	1	1	1	1	1	1	1	1	1	1.00087	1	1	1	1	1	1	1	1	1	1	1	1	1	1	1	1	1	1.00087	1	1	1.00087	1.00087	1	1	1.00087	1	1	1
Node 38	1	1.00704	1.00704	0.608899	0.417472	1	0.997174	0.990935	53.1342	0.814483	1	0.827933	1	0.999911	1	0.986881	0.999823	1	1	0.561734	1.00704	1	0.965815	0.999991	1	1	1	1	1	1	1	0.999994	1	1	1	1	0.788199	1	1.00704	0.997034	0.973957	1.00704	1.00704	1	0.999595	1.00704	0.99338	0.995643	0.542528
Node 39
Node 4
Node 40	1	1.00044	1.00044	1	1	1	1	1	1.28092	1	1	1	1	1	1	1	1	1	1	1	1.00044	1	1	1	1	1	1	1	1	1	1	1	1	1	1	1	1	1	1.00044	1	1	1.00044	1.00044	1	1	1.00044	1	1	1
Node 41
Node 42	1	1.00087	1.00087	1	1	1	1	1	1.64092	1	1	1	1	1	1	1	1	1	1	1	1.00087	1	1	1	1	1	1	1	1	1	1	1	1	1	1	1	1	1	1.00087	1	1	1.00087	1.00087	1	1	1.00087	1	1	1
Node 43	0.570434	1.00087	1.00087	1	1	0.999895	0.803908	0.680015	1.64092	0.444097	1	1	1	0.950348	1	1	1	1	1	0.0976862	1.00087	1	0.814562	0.951506	0.998613	1	0.999983	1	0.14505	0.999912	1	0.851865	1	1	1	1	1	0.999992	1.00087	0.734184	1	1.00087	1.00087	1	0.954713	1.00087	0.828906	0.71684	1
Node 44	0.999718	1.01605	1.01605	1	1	1	1	0.999973	7893	0.999683	1	1	1	1	1	1	1	0.09056	1	1	1.01605	1	1	1	1	1	1	1	1	1	1	1	1	1	1	0.892733	0.9995	1	1.01605	0.999987	0.999999	1.01605	1.01605	0.954177	1	1.01605	1	0.999999	0.999004
Node 45
Node 46	1	1.00044	1.00044	1	1	1	1	1	1.28092	1	1	1	1	1	1	1	1	1	1	1	1.00044	1	1	1	1	1	1	1	1	1	1	1	1	1	1	1	1	1	1.00044	1	1	1.00044	1.00044	1	1	1.00044	1	1	1
Node 47
Node 48	1	1.00087	1.00087	1	1	1	1	1	1.64092	1	1	1	1	1	1	1	1	1	1	1	1.00087	1	1	1	1	1	1	1	1	1	1	1	1	1	1	1	1	1	1.00087	1	1	1.00087	1.00087	1	1	1.00087	1	1	1
Node 49	1	1.00131	1.00131	1	1	0.999688	0.913237	0.819084	2.1023	1	0.15115	1	1	0.873121	0.983166	0.555108	0.630662	1	1	1	1.00131	1	0.603257	0.875827	0.99594	0.924468	0.999949	1	1	0.999738	1	0.943045	1	1	1	1	1	0.999976	1.00131	0.476478	0.430268	1.00131	1.00131	1	0.990386	1.00131	1	0.451701	0.435253
Node 5	1	1.00087	1.00087	1	1	0.999895	0.803908	0.680015	1.63981	0.444097	1	1	1	0.950348	1	1	1	1	1	1	1.00087	1	1	0.951506	0.998613	1	1	1	1	0.999912	1	1	1	1	1	1	1	0.999992	1.00087	0.734184	1	1.00087	1.00087	1	0.954713	1.00087	0.828906	1	1
Node 50
Node 51	0.570434	1.00087	1.00087	1	1	0.999895	0.803908	0.680015	1.64092	1	1	0.33743	1	0.950348	0.994088	0.417144	1	1	1	1	1.00087	1	0.814562	0.951506	0.998613	0.971651	0.999983	0.12316	1	0.999912	1	1	1	1	1	1	1	0.999992	1.00087	0.734184	0.701333	1.00087	1.00087	0.156291	0.954713	1.00087	0.828906	1	1
Node 52	0.718554	1.00131	1.00131	1	1	0.999688	0.913237	1	2.1023	1	1	1	1	0.988961	0.983166	1	0.630662	1	1	1	1.00131	1	0.920215	0.989346	0.99594	0.924468	0.999949	0.178966	1	0.999738	1	0.669505	1	1	1	1	0.567934	0.999976	1.00131	0.863036	0.836866	1.00131	1.00131	1	0.883367	1.00131	0.929295	0.849409	0.435253
Node 53
Node 54
Node 55
Node 56	0.718554	1.00131	1.00131	1	1	0.999688	0.913237	1	2.1023	1	1	1	1	0.988961	0.983166	1	0.630662	1	1	1	1.00131	1	0.920215	0.989346	0.99594	0.924468	0.999949	0.178966	1	0.999738	1	0.669505	1	1	1	1	0.567934	0.999976	1.00131	0.863036	0.836866	1.00131	1.00131	1	0.883367	1.00131	0.929295	0.849409	0.435253
Node 57	1	1.00087	1.00087	1	1	1	1	1	1.64092	1	1	1	1	1	1	1	1	1	1	1	1.00087	1	1	1	1	1	1	1	1	1	1	1	1	1	1	1	1	1	1.00087	1	1	1.00087	1.00087	1	1	1.00087	1	1	1
Node 58	1	1.00175	1.00175	1	0.126052	0.999996	1	1	2.69366	1	1	0.561176	1	0.99755	0.998299	0.660462	0.806875	1	1	1	1.00175	1	1	1	0.999802	0.983359	1	1	1	0.999997	1	0.837828	1	1	1	1	1	1	1.00175	0.663773	0.614682	1.00175	1.00175	1	0.967657	1.00175	0.804783	0.919943	1
Node 59	1	1.00175	1.00175	1	0.126052	0.999996	0.961632	1	2.69366	0.691155	1	0.561176	0.31883	0.963197	0.998299	1	0.806875	1	1	1	1.00175	1	0.965692	0.997663	0.999802	0.983359	1	1	1	0.999997	1	0.837828	1	1	1	1	1	1	1.00175	0.663773	0.614682	1.00175	1.00175	1	0.967657	1.00175	0.804783	0.919943	1
Node 6	0.879267	1.00218	1.00218	1	1	1	1	0.942226	3.45169	1	1	1	1	1	0.999997	0.740902	0.9882	1	1	1	1.00218	1	1	0.999488	1	0.999867	1	1	1	1	1	0.991598	1	1	1	1	1	1	1.00218	0.963682	1	1.00218	1.00218	1	0.999569	1.00218	1	0.957457	1
Node 60	1	1.00044	1.00044	1	1	1	1	1	1.28092	1	1	1	1	1	1	1	1	1	1	1	1.00044	1	1	1	1	1	1	1	1	1	1	1	1	1	1	1	1	1	1.00044	1	1	1.00044	1.00044	1	1	1.00044	1	1	1
Node 61	1	1.00044	1.00044	1	1	1	1	1	1.28092	1	1	1	1	1	1	1	1	1	1	1	1.00044	1	1	1	1	1	1	1	1	1	1	1	1	1	1	1	1	1	1.00044	1	1	1.00044	1.00044	1	1	1.00044	1	1	1
Node 62	1	1.0035	1.0035	1	1	1	0.983758	1	7.26692	0.904842	1	0.807741	1	0.999829	1	1	0.999184	1	1	1	1.0035	0.115807	0.998834	0.999842	1	0.999975	1	0.409293	1	1	1	1	1	1	1	1	1	1	1.0035	0.957691	1	1.0035	1.0035	1	1	1.0035	1	1	1
Node 63	1	1.00044	1	1	1	0.989547	0.557056	1	0	1	1	1	1	0.777003	0.922909	1	0.587979	1	1	0.0500871	1	1	0.569251	0.779617	0.962544	0.831446	0.995645	1	1	0.990418	1	0.614983	1	1	1	1	1	0.996951	1.00044	1	1	1.00044	1.00044	1	0.787021	1	1	1	1
Node 64	1	1.00262	1.00262	1	1	1	1	1	4.42347	1	1	1	1	1	1	1	1	1	1	1	1.00262	1	1	1	1	1	1	1	1	1	1	1	1	1	1	1	1	1	1.00262	1	1	1.00262	1.00262	1	1	1.00262	1	1	1
Node 65	1	1.00306	1.00306	1	1	1	1	1	5.66938	1	1	1	1	1	1	1	1	1	1	1	1.00306	1	1	1	1	1	1	1	1	1	1	1	1	1	1	1	1	1	1.00306	1	1	1.00306	1.00306	1	1	1.00306	1	1	1
Node 66	1	1.00044	1.00044	1	1	1	1	1	1.28092	1	1	1	1	1	1	1	1	1	1	1	1.00044	1	1	1	1	1	1	1	1	1	1	1	1	1	1	1	1	1	1.00044	1	1	1.00044	1.00044	1	1	1.00044	1	1	1
Node 67	0.999928	1.01287	1.01287	0.979117	1	1	1	0.999999	1365.08	0.98869	1	0.981	1	1	1	0.938234	1	1	1	1	1.01287	1	1	1	1	1	1	0.853016	1	1	1	1	1	1	1	1	0.948284	1	1.01287	0.999538	0.999999	1.01287	1.01287	1	1	1.01287	0.999995	0.999997	0.972343
Node 68	0.981319	1.00837	1.00837	0.920246	1	1	0.999596	0.999703	112.222	0.99631	1	0.893903	0.530095	1	1	1	0.999855	1	1	1	1.00837	1	0.999997	1	1	1	1	0.714467	0.775646	1	1	1	1	1	1	1	0.995186	1	1.00837	0.999997	0.998657	1.00837	1.00837	1	1	1.00837	0.999982	0.999895	0.973555
Node 69	1	1.00044	1.00044	1	1	1	1	1	1.28092	1	1	1	1	1	1	1	1	1	1	1	1.00044	1	1	1	1	1	1	1	1	1	1	1	1	1	1	1	1	1	1.00044	1	1	1.00044	1.00044	1	1	1.00044	1	1	1
Node 7	1	1.04358	1.04358	0.999956	0.96049	1	1	1	1.96443e+10	0.999925	0.747679	0.999478	0.978721	1	1	0.999683	1	1	1	0.955515	1.04358	0.771052	1	1	1	1	1	0.99818	0.934105	1	1	1	1	1	1	0.824671	0.999999	1	1.04358	1	1	1.04358	1.04358	0.999714	1	1.04358	1	1	0.999902
Node 70
Node 71	1	1.00175	1.00175	1	1	1	1	1	2.69366	1	1	1	1	1	1	1	1	1	1	1	1.00175	1	1	1	1	1	1	1	1	1	1	1	1	1	1	1	1	1	1.00175	1	1	1.00175	1.00175	1	1	1.00175	1	1	1
Node 72	1	1.08761	1.08761	1	0.985134	1	1	1	6.68505e+19	1	0.99996	0.999997	1	1	1	1	1	1	1	0.995446	1.08761	1	1	1	1	1	1	0.999995	0.998438	1	0.845156	1	1	1	1	0.995725	1	1	1.08761	1	1	1.08761	1.08761	0.999372	1	1.08761	1	1	1
Node 73	1	1.2434	1.2434	1	0.996453	1	1	1	1.30145e+48	1	1	1	1	1	1	1	1	1	0.661574	0.999998	1.2434	0.999051	1	1	1	1	1	1	1	1	1	1	0.886379	0.557985	1.00005	1	1	1	1.2434	1	1	1.2434	1.2434	1	1	1.2434	1	1	1
Node 74	1	1.00218	1.00218	1	1	1	1	1	3.45169	1	1	1	1	1	1	1	1	1	1	1	1.00218	1	1	1	1	1	1	1	1	1	1	1	1	1	1	1	1	1	1.00218	1	1	1.00218	1.00218	1	1	1.00218	1	1	1
Node 75	1	1.00175	1.00175	1	1	1	0.961632	0.897747	2.69366	0.691155	1	1	1	0.99755	0.999966	0.660462	1	1	1	1	1.00175	1	0.965692	0.997663	0.999998	0.999203	1	1	1	1	1	0.978117	1	1	1	1	1	1	1.00175	1	0.910927	1.00175	1.00175	1	0.997962	1.00175	0.970799	1	1
Node 76
Node 77	1	1.00044	1	1	0.033101	0.989547	0.557056	0.434233	0	1	1	1	1	0.777003	0.922909	0.236498	1	1	1	1	1	1	0.569251	0.779617	0.962544	0.831446	0.995645	1	1	0.990418	1	1	1	1	1	1	1	0.996951	1.00044	0.484321	0.453397	1.00044	1.00044	1	0.787021	1	1	0.46777	0.173345
Node 78	1	1.00044	1	1	1	0.989547	1	1	1.28092	0.254355	1	1	1	0.777003	0.922909	1	0.587979	1	1	1	1	1	1	1	0.962544	0.831446	0.995645	1	1	1	1	1	1	1	1	1	0.243902	0.996951	1.00044	0.484321	1	1.00044	1.00044	1	0.787021	1	1	1	1
Node 79	1	1.00087	1.00087	1	1	1	1	1	1.64092	1	1	1	1	1	1	1	1	1	1	1	1.00087	1	1	1	1	1	1	1	1	1	1	1	1	1	1	1	1	1	1.00087	1	1	1.00087	1.00087	1	1	1.00087	1	1	1
Node 8	0.99997	1.0165	1.0165	1	1	1	0.999996	0.999998	10145.7	0.975988	0.869534	0.999538	1	1	1	0.986391	0.999999	1	1	0.85291	1.0165	1	1	1	1	1	1	0.693454	0.781177	1	1	1	1	1	1	0.658646	0.989437	1	1.0165	1	0.999964	1.0165	1.0165	1	1	1.0165	1	0.999631	0.967786
Node 80	1	1.00438	1.00438	0.735033	0.286295	1	0.999716	1	11.9428	1	1	1	1	1	1	0.933096	0.999863	1	1	0.402431	1.00438	1	0.999786	1	1	0.999999	1	1	1	1	1	0.999931	1	1	1	1	1	1	1.00438	0.98634	0.978089	1.00438	1.00438	1	0.999993	1.00438	0.999857	1	1
Node 81	1	1.00262	1.00262	0.548936	0.183062	1	1	0.967368	4.41443	0.476509	1	0.709481	1	0.997342	0.999547	0.433853	0.953433	1	1	0.265566	1.00262	0.0881402	0.993667	0.976109	0.999974	0.991022	1	1	0.37535	1	1	0.965707	1	1	1	1	0.813555	1	1.00262	0.875543	0.565455	1.00262	1.00262	1	0.978872	1.00262	0.952543	1	1
Node 82	0.920952	1.00262	1.00262	1	1	1	0.992509	0.967368	4.42347	1	1	1	0.437958	0.997342	0.999985	1	0.953433	1	1	1	1.00262	1	0.943199	0.999888	1	0.999312	1	1	1	1	1	0.996776	1	1	1	1	1	1	1.00262	0.875543	1	1.00262	1.00262	0.399689	0.999909	1.00262	0.995029	1	1
Node 83	1	1.00087	1.00087	1	1	1	1	1	1.64092	1	1	1	1	1	1	1	1	1	1	1	1.00087	1	1	1	1	1	1	1	1	1	1	1	1	1	1	1	1	1	1.00087	1	1	1.00087	1.00087	1	1	1.00087	1	1	1
Node 84	1	1.00571	1.00571	1	1	1	0.999976	1	25.1797	1	1	1	0.713608	1	1	1	1	1	1	1	1.00571	1	0.999983	1	1	1	1	0.575322	1	1	1	0.999996	1	1	1	1	1	1	1.00571	1	0.999622	1.00571	1.00571	1	1	1.00571	0.99999	0.999733	0.916419
Node 85
Node 86
Node 87	1	1.00175	1.00175	1	1	1	0.961632	1	2.69366	1	1	0.561176	1	0.99755	0.999966	1	1	1	1	1	1.00175	1	1	1	0.999998	0.999203	1	1	1	1	1	1	1	1	1	1	1	1	1.00175	1	1	1.00175	1.00175	0.288265	0.997962	1.00175	0.970799	1	1
Node 88	0.570434	1.00087	1.00087	1	1	0.999895	0.803908	1	1.63981	1	1	0.33743	1	1	1	0.417144	0.830344	1	1	1	1.00087	1	1	1	1	1	0.999983	1	1	0.999912	1	0.851865	1	1	1	1	0.428397	0.999992	1.00087	1	1	1.00087	1.00087	1	1	1.00087	0.828906	1	1
Node 89	1	1.00218	1.00218	1	1	1	0.875991	0.71983	3.45168	1	1	0.642929	1	0.999457	0.999839	0.740902	0.903644	1	1	1	1.00218	1	0.887436	0.990362	0.999991	0.996549	1	1	1	1	1	1	1	1	1	1	1	1	1.00218	0.963682	1	1.00218	1.00218	1	1	1.00218	1	0.769889	0.614322
Node 9	0.990522	1.00482	1.00482	1	1	1	1	1	15.3125	0.960709	0.452255	0.896575	1	1	1	0.948988	0.999944	1	1	1	1.00482	1	0.999908	0.999998	1	1	1	1	1	1	1	0.999502	1	1	1	1	0.954187	1	1.00482	0.99933	1	1.00482	1.00482	0.608054	1	1.00482	0.999941	0.99905	0.877432
Node 90	1	1.00044	1.00044	1	1	1	1	1	1.28092	1	1	1	1	1	1	1	1	1	1	1	1.00044	1	1	1	1	1	1	1	1	1	1	1	1	1	1	1	1	1	1.00044	1	1	1.00044	1.00044	1	1	1.00044	1	1	1
[truncated: 37 more columns]
