# Supplementary material for: Conservation and Evolution of Cis-Regulatory Systems in Ascomycete Fungi
Source: PLoS Biol. 2004 Nov 9;2(12):e398. doi: 10.1371/journal.pbio.0020398 (PMC526180; doi:10.1371/journal.pbio.0020398)
Supplement: Dataset S44 — (399 KB XLS). [file pbio.0020398.sd044.xls]

## Sheet: Sheet1
UID	ABF1	ACE2	ADR1	AFT1	ARO80	ASH1	AZF1	BAS1	YAP1	CAT8	CBF1	CHA4	CRZ1	CUP2	DAL80	GATA	ECM22	FKH1	FLO8	FZF1	GAL4	GAT1	GATGAG1	GATGAG2	GCN4	GCR1	GLN3	GZF3	HAC1	HAP1	HAP4	HCM1	HSF1	IME1	INO2/4	LEU3	LYS14	MAC1	MAL63	MATALPHA	MCB	MCM1	MCM1-2	MCM1-3	MET30/31	MIG1	MOT3	MSN2/4	MTsite1
Cluster_ABF1
Cluster_ACE2	1	1.00181	0.993471	1	1	0.571646	1	1	0.6276	1	1	1	1	0.782732	0.772633	1	1	0.669538	1.00181	1	1.00181	0.989237	1.00181	1	0.795384	0.964414	0.438428	0.788413	1	1	0.0603292	1.00181	0.397112	1	1.00181	1.00181	0.166467	1	0.903997	1.00181	0.655119	0.345859	1.00181	1.00181	1	0.790494	0.994605	0.499895	1
Cluster_adata-aAlpha	1	1.0002	0.906344	1	1	0.739644	1	1	1	1	1	1	1	1	1	1	1	1	1.0002	1	1.0002	0.998799	1.0002	1	1	1	1	0.819492	1	1	0.586752	1.0002	1	1	1.0002	1.0002	1	1	0.792275	1.0002	1	1	1.0002	1.0002	1	1	0.9994	1	1
Cluster_adata-ARG3	1	1.00221	0.985306	1	1	0.684539	0.65889	1	0.319115	1	1	1	1	0.845302	0.251254	0.0334232	1	0.741694	1.00221	1	1.00221	0.999934	1.00221	0.121808	0.856243	0.819718	0.587365	0.68195	1	1	0.49623	1.00221	0.941511	1	1.00221	1.00221	1	1	0.591731	1.00221	0.727849	1	1.00221	1.00221	1	0.54289	0.999987	1	0.332331
Cluster_adata-CalciumSpecific	0.342822	1.00382	0.739493	1	1.00001	0.230458	0.257331	1	0.876008	0.174213	1	1	1	0.342863	0.699326	0.735286	1	0.169572	1.00382	1	1.00382	0.999999	1.00382	0.663648	0.965028	0.701686	0.780068	0.888203	1	1	0.623151	1.00382	0.711226	1	1.00382	1.00382	0.319403	1	0.81447	1.00382	0.894578	0.592187	1.00382	1.00382	0.0300373	0.603023	1	1	1
Cluster_adata-Chaperones	1	1.00241	0.905057	1	1	0.616559	0.690702	1	0.732187	1	1	1	1	1	0.779702	0.567782	1	0.771638	1.00241	1	1.00241	0.98567	1.00241	0.497253	1	0.710168	0.974837	0.62797	1	1	0.400891	1.00241	0.0872589	1	1.00241	1.00241	1	1	0.531023	1.00241	0.758252	0.432256	1.00241	1.00241	1	0.296432	0.992812	1	1
Cluster_adata-EGT2	1	1.0006	0.97537	1	1	0.831996	0.254041	1	0.030077	1	1	1	1	1	0.355202	1	1	1	1.0006	1	1.0006	0.996401	1.0006	1	1	0.433969	0.172185	0.55027	1	1	1	1.0006	0.728509	1	1.0006	1.0006	1	1	0.888536	1.0006	1	0.00613666	1.0006	1.0006	1	1	0.9982	1	1
Cluster_adata-ENA1	1	1.0012	0.898096	1	1	0.509468	1	1	1	1	1	1	1	1	0.46033	1	1	0.521902	1.0012	1	1.0012	0.992814	1.0012	1	0.652642	0.570375	0.498932	0.703188	1	1	0.95269	1.0012	0.685564	1	1.0012	1.0012	1	1	0.980617	1.0012	1	1	1.0012	1.0012	1	1	0.996401	0.369861	1
Cluster_adata-ERD2	1	1.001	0.61147	1	1	0.885368	1	1	1	0.049058	1	1	1	0.571624	0.321252	1	1	1	1.001	1	1.001	0.994008	1.001	1	0.585661	0.752615	0.396623	0.776695	1	1	0.659486	1.001	0.576289	1	1.001	1.001	1	1	0.936071	1.001	0.44632	1	1.001	1.001	1	0.182087	0.997001	1	1
Cluster_adata-G1DNAreplication	1	1.00261	0.995195	1	1	0.905396	0.113523	0.331064	0.76007	1	1	1	1	0.889869	0.987957	1	0.0111587	0.798116	1.00261	1	1.00261	1	1.00261	1	0.899016	0.995681	0.89494	0.996195	1	1	0.74002	1.00261	0.506979	1	1.00261	1.00261	1	1	0.991383	1.00261	0.434111	1	1.00261	1.00261	1	0.343538	1	0.632609	1
Cluster_adata-OAC1	1	1.001	0.927677	1	1	0.99881	0.386501	1	0.422206	1	1	1	1	1	0.321252	0.294788	1	0.459296	1.001	1	1.001	0.994008	1.001	1	1	0.417659	0.118675	0.776695	1	1	0.9025	1.001	0.238833	1	1.001	1.001	1	1	0.721423	1.001	1	1	1.001	1.001	1	1	0.997001	1	1
Cluster_adata-Respiration	0.484998	1.00606	0.999747	1	1.00002	0.933937	0.783186	0.231448	0.834033	0.261087	1	1	1	0.709984	0.959142	1	0.317333	1	1.00606	1	1.00606	1	1.00606	0.821358	0.353697	0.787353	0.974411	0.987937	1	0.0296715	0.935413	1.00606	0.945031	1	1.00606	1.00606	1	1	0.847295	1.00606	0.863346	0.404988	1.00606	1.00606	1	0.341125	1	0.662756	0.668411
Cluster_adata-RET3	1	1.00403	0.991904	1	1.00001	0.877206	0.56775	1	0.630391	1	1	1	1	0.0781301	0.756918	1	1	0.0724531	1.00403	1	1.00403	0.999774	1.00403	0.682432	0.85731	0.60658	0.815004	0.982208	1	1	0.547622	1.00403	0.886601	1	1.00403	1.00403	0.333075	1	0.778581	1.00403	0.176496	0.611029	1.00403	1.00403	1	0.639278	0.999954	0.442253	1
Cluster_adata-Secretion	1	1.00443	0.659732	1	1.00001	0.471615	0.336505	1	1	1	1	1	1	0.878892	0.383735	0.182032	0.244006	0.476341	1.00443	1	1.00443	0.97386	1.00443	0.716921	0.97943	0.742408	0.543823	0.0124035	1	1	0.851865	1.00443	0.976971	1	1.00443	1.00443	0.359609	1	0.932401	1.00443	0.224603	0.646152	1.00443	1.00443	1	0.886901	0.986848	1	0.554623
Cluster_adata-TRP4	1	1.00241	0.905057	1	1	0.820498	1	1	0.732187	0.113798	1	1	1	0.869471	0.568291	0.567782	1	0.771638	1.00241	1	1.00241	0.999921	1.00241	0.497253	1	0.874492	0.394742	0.843888	1	1	0.19793	1.00241	0.85302	1	1.00241	1.00241	1	1	0.976897	1.00241	1	1	1.00241	1.00241	1	0.109707	0.999984	0.603154	1
Cluster_adata-TUB	1	1.00181	0.796603	1	1	0.275896	0.585138	1	1	1	1	1	1	1	0.772633	0.466834	1	0.075944	1.00181	1	1.00181	0.989237	1.00181	1	0.795384	0.964414	0.936759	0.788413	1	1	0.705302	1.00181	0.882086	1	1.00181	1.00181	1	1	0.413028	1.00181	0.00145193	1	1.00181	1.00181	1	1	0.994605	0.139352	1
Cluster_ADR1	1	1.00342	0.932274	1	1.00001	0.534235	1	0.0928053	1	1	1	1	1	0.768378	0.998051	1	0.194296	0.601595	1.00342	1	1.00342	0.979751	1.00342	1	0.125786	0.7267	1	0.930046	1	1	0.768142	1.00342	0.389236	1	1.00342	1.00342	1	0.171761	0.878222	1.00342	0.580293	0.551733	1.00342	1.00342	1	1	0.989827	0.362094	1
Cluster_ARG80	1	1.00301	0.9998	1	1	0.828221	0.413515	1	0.807442	1	1	1	1	0.421526	0.097835	0.0755554	1	0.531705	1.00301	1	1.00301	1	1.00301	0.201675	0.929073	0.96171	0.00613921	0.882523	1	1	0.187473	1.00301	0.655618	1	1.00301	1.00301	1	1	0.994648	1.00301	0.510773	0.507285	1.00301	1.00301	1	1	1	1	1
Cluster_ARG81	1	1.00281	0.964416	1	1	0.251936	0.745719	1	0.785055	1	1	1	1	0.666094	0.31353	0.242759	1	0.821529	1.00281	1	1.00281	0.999891	1.00281	0.03927	0.915367	0.984833	0.137537	0.76345	1	1	0.444975	1.00281	0.584937	1	1.00281	1.00281	1	1	0.853299	1.00281	1	0.483442	1.00281	1.00281	1	0.912198	0.999978	0.659883	0.402076
Cluster_Arginine	1	1.00241	0.9968	1	1	0.616559	0.308954	1	1	1	1	1	1	0.869471	0.161917	0.0423917	1	0.771638	1.00241	1	1.00241	0.999921	1.00241	0.0257637	1	0.874492	0.394742	0.333889	1	1	0.629706	1.00241	0.660076	1	1.00241	1.00241	1	1	0.976897	1.00241	0.758252	0.432256	1.00241	1.00241	1	0.592181	0.999984	0.603154	1
Cluster_ARO80	0.143135	1.0014	0.999874	1	1	0.919632	1	1	1	1	1	1	1	0.694899	0.972807	0.386798	1	1	1.0014	1	1.0014	0.999975	1.0014	0.330305	0.708807	0.903215	1	0.999798	1	1	0.391293	1.0014	0.770479	1	1.0014	1.0014	1	1	0.838561	1.0014	0.562995	1	1.0014	1.0014	1	0.70341	0.999995	1	1
Cluster_ASH1	1	1.00241	0.905057	1	1	0.935222	0.690702	0.310026	1	1	1	1	1	0.869471	0.779702	0.567782	1	0.412309	1.00241	1	1.00241	0.98567	1.00241	0.497253	0.87951	0.710168	0.394742	0.62797	1	1	0.817647	1.00241	0.423649	1	1.00241	1.00241	1	1	0.773855	1.00241	0.39342	0.432256	1.00241	1.00241	1	0.875654	0.992812	0.603154	1
Cluster_Asparagine	1	1.0004	0.821442	1	1	0.932253	1	1	1	1	1	1	1	1	0.642733	0.130345	1	1	1.0004	1	1.0004	0.9976	1.0004	1	1	0.703976	0.458282	0.671537	1	1	0.829275	1.0004	1	1	1.0004	1.0004	1	1	0.627667	1.0004	1	0.0899455	1.0004	1.0004	1	1	0.9988	1	1
Cluster_Autophagy	1	1.0016	0.968035	1	1	0.341618	1	1	1	1	1	1	1	0.742529	0.0510716	0.0131937	1	1	1.0016	1	1.0016	0.990428	1.0016	1	0.7559	0.789987	0.0341768	0.561747	1	1	0.805327	1.0016	0.834624	1	1.0016	1.0016	1	1	0.779793	1.0016	1	1	1.0016	1.0016	1	0.372227	0.995204	0.459835	1
Cluster_AZF1	0.161852	1.0016	0.831873	1	1	0.994763	0.166383	1	1	1	1	1	1	0.742529	0.689442	0.42821	1	1	1.0016	1	1.0016	0.999966	1.0016	1	0.7559	0.536775	0.91403	0.960013	1	1	0.805327	1.0016	0.969163	1	1.0016	1.0016	1	1	0.779793	1.0016	0.221536	0.314245	1.0016	1.0016	1	0.750721	0.999993	0.459835	1
Cluster_BAS1	0.0411458	1.00301	0.583189	1	1	0.651974	0.413515	0.371248	0.807442	1	1	1	1	0.703719	0.788267	1	1	1	1.00301	1	1.00301	0.999875	1.00301	1	0.723478	0.96171	0.588218	0.961051	1	1	0.754746	1.00301	0.832583	1	1.00301	1.00301	1	1	0.928751	1.00301	0.830583	0.507285	1.00301	1.00301	1	0.206656	0.999975	1	0.099694
Cluster_Biotin	1	1.0002	0.906344	1	1	0.739644	1	1	1	1	1	1	1	1	1	1	1	1	1.0002	1	1.0002	0.998799	1.0002	0.0556334	1	1	1	0.819492	1	1	1	1.0002	0.352411	1	1.0002	1.0002	1	1	0.792275	1.0002	1	1	1.0002	1.0002	1	1	0.9994	1	1
Cluster_CAD1	1	1.0016	0.968035	1	1	0.871531	0.542496	1	0.198379	1	1	1	1	0.36149	0.896134	0.42821	1	0.23451	1.0016	1	1.0016	0.990428	1.0016	1	1	0.789987	0.666917	0.838302	1	1	0.563201	1.0016	0.578042	1	1.0016	1.0016	1	0.0847915	0.155014	1.0016	1	0.0491634	1.0016	1.0016	1	0.750721	0.995204	1	1
Cluster_CBF1	1	1.00301	0.954959	1	1	0.651974	0.15769	1	0.471631	1	1	1	1	0.703719	0.218102	0.268483	1	0.0858219	1.00301	1	1.00301	0.999875	1.00301	1	0.445775	0.96171	0.360259	0.216856	1	1	0.568442	1.00301	0.832583	1	1.00301	1.00301	1	0.153164	0.815573	1.00301	1	0.507285	1.00301	1.00301	1	0.715837	0.999975	1	1
Cluster_CHA4	1	1.00281	0.99898	1	1	0.869522	1	0.351465	0.785055	1	1	1	1	0.907082	0.31353	0.242759	1	1	1.00281	1	1.00281	1	1.00281	0.551769	0.399402	0.844023	0.757606	0.972544	1	1	0.655384	1.00281	0.18854	1	1.00281	1.00281	1	1	0.853299	1.00281	0.473285	0.133565	1.00281	1.00281	1	0.390352	1	1	0.00122748
Cluster_CIN5	1	1.00504	0.798304	1	1.00001	0.820406	0.913537	0.538905	0.257764	0.0254232	1	0.0818566	1	0.771643	0.972388	1	1	0.565362	1.00504	1	1.00504	0.999644	1.00504	0.0108913	0.592093	0.105986	0.829464	0.710417	1	1	0.371908	1.00504	0.543488	1	1.00504	1.00504	1	1	0.992652	1.00504	0.30174	0.320829	1.00504	1.00504	1	0.580377	0.999928	0.109019	0.226868
Cluster_CRZ1	1	1.0008	0.953779	1	1	0.943265	1	1	1	1	1	1	1	0.492434	0.872429	0.243745	1	1	1.0008	1	1.0008	0.999993	1.0008	1	1	1	0.706625	0.979706	1	1	0.805295	1.0008	0.441307	1	1.0008	1.0008	1	1	0.807282	1.0008	1	1	1.0008	1.0008	1	0.50057	0.999999	1	0.136525
Cluster_CUP9	1	1.00181	0.412395	1	1	0.814578	0.585138	1	1	0.0865992	1	1	1	0.782732	0.772633	1	1	0.075944	1.00181	1	1.00181	0.989237	1.00181	0.0857101	1	0.964414	0.7322	0.788413	1	1	0.885347	1.00181	0.397112	1	1.00181	1.00181	1	1	0.903997	1.00181	0.0693201	1	1.00181	1.00181	1	0.16113	0.994605	1	1
Cluster_DAL81	0.124004	1.0012	0.554144	1	1	0.813965	1	1	0.121851	1	1	1	1	0.0522588	0.770345	1	1	1	1.0012	1	1.0012	0.992814	1.0012	0.290803	1	0.974112	0.498932	0.302677	1	1	0.213088	1.0012	0.35774	1	1.0012	1.0012	1	1	0.636372	1.0012	1	1	1.0012	1.0012	1	1	0.996401	1	1
Cluster_DAL82	1	1.00322	0.206827	1	1	0.592702	0.446664	0.390431	0.506546	1	1	1	1	0.465537	0.982571	0.67336	1	0.10443	1.00322	1	1.00322	0.980932	1.00322	0.600392	0.25133	0.815715	0.950258	0.675781	1	1	0.677786	1.00322	0.319015	1	1.00322	1.00322	1	1	0.567201	1.00322	1	0.530032	1.00322	1.00322	1	0.243205	0.990423	0.334377	0.444497
Cluster_DIG1	1	1.0014	0.502183	1	1	0.41937	1	1	1	1	1	1	1	0.694899	0.844461	1	1	1	1.0014	1	1.0014	0.99162	1.0014	1	0.708807	0.695033	0.883141	0.247976	1	1	0.684264	1.0014	0.952346	1	1.0014	1.0014	1	1	0.195729	1.0014	0.562995	1	1.0014	1.0014	1	0.0855458	0.995803	1	1
Cluster_DOT6	0.473445	1.00585	0.87088	1	1.00002	0.666563	1	0.592772	0.958813	1	1	1	1	0.992773	0.666875	0.591866	1	0.436493	1.00585	1	1.00585	0.999997	1.00585	0.810769	0.711925	0.845514	0.677499	0.862617	1	1	0.0919017	1.00585	0.997608	1	1.00585	1.00585	1	1	0.758456	1.00585	0.642599	1	1.00585	1.00585	1	0.86324	1	0.364611	1
Cluster_DrugResistance	0.143135	1.0014	0.978554	1	1	0.734714	0.495482	1	0.536114	1	1	1	1	0.299905	0.585057	0.386798	1	0.0377028	1.0014	1	1.0014	0.99162	1.0014	0.0537882	0.708807	0.404165	0.883141	0.630886	1	1	0.391293	1.0014	0.770479	1	1.0014	1.0014	1	1	0.195729	1.0014	1	1	1.0014	1.0014	1	0.0855458	0.995803	1	1
Cluster_Endocytosis	1	1.00261	0.884791	1	1	0.970019	0.344487	1	1	1	1	1	1	0.131273	0.033149	0.597001	1	0.798116	1.00261	1	1.00261	0.984484	1.00261	0.160812	0.899016	0.590233	0.100068	0.574876	1	1	0.14502	1.00261	0.971704	1	1.00261	1.00261	1	1	0.473299	1.00261	0.169617	1	1.00261	1.00261	1	0.343538	0.992214	0.632609	0.379672
Cluster_FattyAcid	0.282001	1.00301	0.583189	1	1	0.4243	0.0441353	0.371248	0.807442	1	1	1	1	1	0.097835	0.268483	1	0.531705	1.00301	1	1.00301	0.982115	1.00301	0.576776	0.213912	0.193969	0.360259	0.474272	1	1	0.957501	1.00301	0.655618	1	1.00301	1.00301	0.261884	1	0.149646	1.00301	0.830583	0.149644	1.00301	1.00301	1	0.926224	0.99102	0.306319	1
Cluster_FHL1	0.76376	1.01326	0.96285	1	1.00008	0.679365	0.571353	0.867485	0.361648	0.482067	1	0.19984	1	0.815971	0.926268	0.44863	1	0.886049	1.01326	1	1.01326	1	1.01326	0.710057	0.484571	0.702395	0.974868	0.999992	1	1	0.972829	1.01326	0.639177	1	1.01326	1.01326	0.140327	0.515224	0.823234	1.01326	0.29627	0.0770118	1.01326	1.01326	1	0.83481	1	0.95916	0.0836597
Cluster_FKH1	1	1.00181	0.412395	1	1	0.987741	1	1	1	1	1	1	1	0.782732	0.990303	1	1	1	1.00181	1	1.00181	0.989237	1.00181	0.0857101	0.795384	0.652241	0.936759	0.938081	1	1	0.449519	1.00181	0.397112	1	1.00181	1.00181	1	1	0.717691	1.00181	0.265026	1	1.00181	1.00181	1	1	0.994605	1	1
Cluster_FKH2	1	1.00423	0.959318	1	1.00001	0.326896	0.124934	1	0.374755	1	1	1	1	0.657739	0.806081	1	1	0.444822	1.00423	1	1.00423	0.999999	1.00423	1	0.875672	0.510186	0.943396	0.931118	1	1	0.791733	1.00423	0.47287	1	1.00423	1.00423	0.346475	0.207759	0.550585	1.00423	0.420082	1	1.00423	1.00423	1	0.233912	1	0.467736	1
Cluster_Flavin	1	1.001	0.61147	1	1	0.885368	1	0.14317	0.0870754	1	1	1	1	0.175675	0.321252	1	1	1	1.001	1	1.001	0.994008	1.001	1	0.186268	0.417659	0.396623	0.369429	1	1	0.9025	1.001	0.238833	1	1.001	1.001	1	1	0.721423	1.001	0.44632	1	1.001	1.001	1	1	0.997001	1	1
Cluster_Flocculation	1	1.0004	0.821442	1	1	0.547034	1	1	1	1	1	1	1	1	0.642733	1	1	1	1.0004	1	1.0004	0.9976	1.0004	1	1	1	0.458282	0.967446	1	1	0.344229	1.0004	1	1	1.0004	1.0004	1	1	0.627667	1.0004	1	1	1.0004	1.0004	1	1	0.9988	1	1
Cluster_FZF1	1	1.0016	0.968035	1	1	0.967734	0.542496	1	0.0418967	1	1	1	1	0.742529	0.896134	1	1	0.0552473	1.0016	1	1.0016	0.990428	1.0016	1	0.379158	0.789987	0.666917	0.838302	1	1	0.563201	1.0016	0.578042	1	1.0016	1.0016	1	1	0.779793	1.0016	0.0502673	0.0491634	1.0016	1.0016	1	1	0.995204	1	1
Cluster_GAL4	1	1.0014	0.502183	1	1	0.41937	1	1	1	1	1	1	1	1	0.972807	1	1	1	1.0014	1	1.0014	0.99162	1.0014	0.0537882	1	0.985928	0.883141	0.630886	1	1	0.391293	1.0014	0.0571009	1	1.0014	1.0014	1	1	0.838561	1.0014	1	0.28111	1.0014	1.0014	1	0.309464	0.995803	0.0895743	1
Cluster_Galactose	1	1.001	0.61147	1	1	0.885368	1	1	1	1	1	1	1	1	0.667007	1	1	1	1.001	1	1.001	0.994008	1.001	0.0275755	1	0.952382	0.396623	0.369429	1	1	0.9025	1.001	0.238833	1	1.001	1.001	1	1	0.311999	1.001	1	1	1.001	1.001	1	0.182087	0.997001	0.319417	1
Cluster_GAT1	1	1.00241	0.979559	1	1	0.935222	1	1	1	1	1	1	1	0.579436	0.340591	1	1	1	1.00241	1	1.00241	0.98567	1.00241	0.497253	0.87951	0.489712	0.394742	0.843888	1	1	0.629706	1.00241	0.217813	1	1.00241	1.00241	1	1	0.253268	1.00241	1	1	1.00241	1.00241	1	0.296432	0.992812	0.0536474	1
Cluster_GAT3	1	1.001	0.61147	1	1	0.610967	1	1	1	1	1	1	1	0.571624	0.667007	1	1	1	1.001	1	1.001	0.994008	1.001	1	1	0.752615	0.784126	0.956044	1	1	0.659486	1.001	0.576289	1	1.001	1.001	1	1	0.936071	1.001	0.44632	0.209982	1.001	1.001	1	0.580191	0.997001	1	0.167654
Cluster_GCN4	1	1.00463	0.996084	1	1.00001	0.422828	0.05637	1	0.433054	1	1	1	1	0.894105	0.452498	0.0165997	1	0.507005	1.00463	1	1.00463	0.999998	1.00463	0.368919	0.982767	0.495027	0.893315	0.596772	1	1	0.198687	1.00463	0.874607	1	1.00463	1.00463	1	1	0.966024	1.00463	0.934427	1	1.00463	1.00463	1	0.147014	1	0.83025	0.570737
Cluster_GCR1	1	1.0012	0.898096	1	1	0.509468	0.443648	1	0.482277	1	1	1	1	1	0.954472	1	1	1	1.0012	1	1.0012	0.992814	1.0012	0.290803	0.652642	0.0731338	1	0.703188	1	1	0.95269	1.0012	1	1	1.0012	1.0012	1	1	0.636372	1.0012	0.137426	1	1.0012	1.0012	1	0.245487	0.996401	0.369861	1
Cluster_GCR2	1	1.0016	0.968035	0.012745	1	0.652623	1	0.219094	0.584362	0.0773524	1	1	1	0.742529	0.896134	1	1	1	1.0016	1	1.0016	0.999966	1.0016	1	0.7559	0.536775	0.666917	0.561747	1	1	0.563201	1.0016	0.834624	1	1.0016	1.0016	1	1	0.480731	1.0016	0.611775	0.0491634	1.0016	1.0016	1	0.750721	0.999993	0.459835	1
Cluster_GeneralTFs	1	1.00667	0.390761	1	1.00002	0.995489	1	0.640383	0.254259	1	1	1	1	0.779381	0.604196	1	0.342986	0.982929	1.00667	1	1.00667	0.961005	1.00667	1	0.03074	0.990493	0.366895	0.614639	1	1	0.0688504	1.00667	0.938308	1	1.00667	1.00667	0.487913	0.306783	0.45588	1.00667	0.728695	0.789885	1.00667	1.00667	1	0.915263	0.980315	0.921695	1
Cluster_GLN3	1	1.00382	0.457042	1	1.00001	0.796122	0.539331	1	1	1	1	1	0.0300373	0.820393	0.699326	0.132334	1	0.663319	1.00382	1	1.00382	0.977391	1.00382	0.0853515	0.836499	0.840665	0.912219	0.98737	1	1	0.0551404	1.00382	0.0907493	1	1.00382	1.00382	1	1	0.641525	1.00382	0.356834	0.592187	1.00382	1.00382	1	0.603023	0.988634	0.768782	0.502582
Cluster_Glutamate	1	1.0008	0.953779	1	1	0.943265	0.323499	0.116266	1	1	1	1	1	1	0.872429	0.243745	1	1	1.0008	1	1.0008	0.999993	1.0008	1	0.124762	0.618632	1	0.979706	1	1	0.805295	1.0008	1	1	1.0008	1.0008	1	1	0.807282	1.0008	1	0.171833	1.0008	1.0008	1	0.50057	0.999999	0.00152281	1
Cluster_Glutathione	1	1.0012	0.554144	1	1	0.509468	1	1	0.121851	1	1	1	1	0.237384	0.46033	0.342395	1	1	1.0012	1	1.0012	0.992814	1.0012	1	1	0.264943	0.841165	0.703188	1	1	0.213088	1.0012	0.926365	1	1.0012	1.0012	1	1	0.247124	1.0012	0.508099	0.246381	1.0012	1.0012	1	0.647132	0.996401	1	1
Cluster_Glycerol	1	1.0006	0.744478	1	1	0.831996	0.254041	1	0.280395	0.0297245	1	1	1	1	0.355202	1	1	1	1.0006	1	1.0006	0.996401	1.0006	1	1	0.83898	1	0.55027	1	1	0.929488	1.0006	0.728509	1	1.0006	1.0006	1	1	0.497233	1.0006	1	0.13185	1.0006	1.0006	1	0.405871	0.9982	0.20613	1
Cluster_Glycogen	1	1.0004	0.821442	1	1	0.547034	1	1	1	1	1	1	1	1	0.642733	1	1	1	1.0004	1	1.0004	0.9976	1.0004	1	1	1	0.458282	0.671537	1	1	0.344229	1.0004	0.580675	1	1.0004	1.0004	1	1	0.956883	1.0004	0.210529	1	1.0004	1.0004	1	1	0.9988	1	1
Cluster_GTS1	1	1.00281	0.617445	1	1	0.485013	0.745719	1	0.435269	1	1	1	1	0.666094	0.31353	0.62425	1	0.821529	1.00281	1	1.00281	0.983299	1.00281	1	0.686451	0.471722	0.137537	0.523447	1	1	0.0319246	1.00281	0.0779026	1	1.00281	1.00281	1	1	0.038211	1.00281	0.473285	0.483442	1.00281	1.00281	1	1	0.991617	0.659883	0.402076
Cluster_HAL9	1	1.00201	0.373702	1	1	0.751361	0.0585634	1	1	1	1	1	1	0.477345	0.62348	1	1	0.707831	1.00201	1	1.00201	0.988047	1.00201	0.103322	1	0.510883	0.786251	0.73583	1	1	0.599615	1.00201	0.743825	1	1.00201	1.00201	1	1	0.352682	1.00201	0.0910957	0.376022	1.00201	1.00201	1	0.0603217	0.994007	0.536992	0.30733
Cluster_HAP2	1	1.00281	0.964416	1	1	0.869522	0.745719	0.351465	1	1	1	1	1	0.907082	0.879467	1	1	1	1.00281	1	1.00281	0.999891	1.00281	0.551769	0.686451	0.679117	0.757606	0.908699	1	1	0.655384	1.00281	0.0253327	1	1.00281	1.00281	1	0.143713	0.853299	1.00281	1	0.483442	1.00281	1.00281	1	0.678562	0.999978	0.659883	0.402076
Cluster_HAP3	1	1.00362	0.765588	1	1.00001	0.836488	0.828177	0.42707	1	1	1	1	0.0284763	1	0.138651	0.345116	1	0.891027	1.00362	1	1.00362	0.97857	1.00362	0.643757	0.812981	0.628074	0.0751379	0.786955	1	1	0.838638	1.00362	0.143618	1	1.00362	1.00362	1	0.180908	0.84783	1.00362	0.881299	0.19978	1.00362	1.00362	1	0.319668	0.98923	0.750221	1
Cluster_HAP4	1	1.00423	0.989542	1	1.00001	0.844773	0.124934	0.477966	0.6573	1	1	1	1	0.971754	0.658593	1	0.234312	1	1.00423	1	1.00423	1	1.00423	1	0.875672	0.818144	0.686478	0.836373	1	1	0.167019	1.00423	0.301982	1	1.00423	1.00423	1	0.207759	0.550585	1.00423	0.916852	0.629004	1.00423	1.00423	1	0.436091	1	0.801879	0.537907
Cluster_HAP5	0.265944	1.00281	0.964416	1	1	0.953228	1	1	0.785055	1	1	1	1	0.907082	0.726813	1	1	0.821529	1.00281	1	1.00281	0.999891	1.00281	0.551769	0.686451	0.844023	0.527429	0.76345	1	1	0.444975	1.00281	0.0779026	1	1.00281	1.00281	1	1	0.671493	1.00281	0.809262	0.483442	1.00281	1.00281	1	0.678562	0.999978	0.659883	1
Cluster_Heme	1	1.0016	0.455084	1	1	0.871531	0.542496	1	0.584362	1	1	1	1	0.36149	0.411081	0.42821	1	1	1.0016	1	1.0016	0.990428	1.0016	1	0.379158	0.789987	0.91403	0.838302	1	1	0.563201	1.0016	0.298668	1	1.0016	1.0016	1	0.0847915	0.155014	1.0016	1	0.314245	1.0016	1.0016	1	0.750721	0.995204	0.459835	1
Cluster_HIR1	1	1.00241	0.688267	1	1	0.616559	1	1	0.732187	1	1	1	1	0.284506	0.161917	0.0423917	1	0.771638	1.00241	1	1.00241	0.98567	1.00241	0.0257637	0.6003	0.961522	0.866223	0.62797	1	1	0.629706	1.00241	0.0872589	1	1.00241	1.00241	1	1	0.253268	1.00241	0.141578	0.102783	1.00241	1.00241	1	0.592181	0.992812	0.221438	0.356434
Cluster_HIR2	1	1.0014	0.502183	1	1	0.120925	1	1	0.00311608	1	1	1	1	1	0.972807	1	1	1	1.0014	1	1.0014	0.99162	1.0014	1	0.0885002	0.903215	1	0.247976	1	1	0.391293	1.0014	0.203692	1	1.0014	1.0014	1	1	0.838561	1.0014	0.0341928	1	1.0014	1.0014	1	0.309464	0.995803	0.0895743	0.0240497
Cluster_Histidine	1	1.0014	0.865913	1	1	0.998319	1	1	0.536114	1	1	1	1	0.694899	0.585057	1	1	1	1.0014	1	1.0014	0.99162	1.0014	0.330305	1	0.903215	0.272994	0.630886	1	1	0.141806	1.0014	0.952346	1	1.0014	1.0014	1	1	0.838561	1.0014	0.562995	1	1.0014	1.0014	1	0.309464	0.995803	0.416575	0.226602
Cluster_HMS1	1	1.00201	0.373702	1	1	0.494625	0.237063	1	0.666348	1	1	1	1	0.816663	0.0562653	1	1	1	1.00201	1	1.00201	0.988047	1.00201	1	0.828489	0.510883	0.0256165	0.437275	1	1	0.81099	1.00201	0.253635	1	1.00201	1.00201	1	1	0.961985	1.00201	0.693631	1	1.00201	1.00201	1	0.489592	0.994007	1	1
Cluster_HSF1	1	1.00261	0.652535	1	1	0.549502	0.719553	1	0.397596	1	1	1	1	0.889869	0.653364	0.597001	1	0.4539	1.00261	1	1.00261	0.984484	1.00261	0.00449334	0.645444	0.0755797	1	0.981552	1	1	0.316979	1.00261	0.133221	1	1.00261	1.00261	1	1	0.213262	1.00261	0.434111	0.117919	1.00261	1.00261	1	0.139411	0.992214	0.632609	1
Cluster_IME4	0.19808	1.00201	0.373702	1	1	0.751361	0.623813	0.265957	0.666348	1	1	1	1	0.477345	0.994211	1	0.11926	0.324897	1.00201	1	1.00201	0.988047	1.00201	1	0.210334	0.746479	0.953482	0.978544	1	1	0.14661	1.00201	0.253635	1	1.00201	1.00201	1	1	0.0972153	1.00201	0.693631	0.0743937	1.00201	1.00201	1	1	0.994007	0.536992	1
Cluster_INO2	1	1.00301	0.22827	1	1	0.828221	0.769447	1	0.471631	1	1	0.0499014	1	1	0.097835	0.268483	1	0.0858219	1.00301	1	1.00301	0.982115	1.00301	1	0.723478	0.888865	0.180465	0.216856	1	1	0.997345	1.00301	0.832583	1	1.00301	1.00301	1	1	0.6191	1.00301	0.510773	1	1.00301	1.00301	1	0.715837	0.99102	1	0.423675
Cluster_INO4	1	1.00403	0.889324	1	1.00001	0.948407	0.28356	0.46152	0.888935	1	1	0.0660076	1	0.966512	0.412342	0.753206	0.224495	0.193851	1.00403	1	1.00403	0.976213	1.00403	1	0.649205	0.88136	0.130835	0.100396	1	1	0.997662	1.00403	0.886601	1	1.00403	1.00403	1	1	0.595839	1.00403	0.670457	0.611029	1.00403	1.00403	1	0.851549	0.988038	0.785968	0.520568
Cluster_InvasiveGrowth	1	1.0002	0.906344	1	1	1	0.0930558	1	1	1	1	1	1	1	1	1	1	1	1.0002	1	1.0002	0.998799	1.0002	1	1	1	1	1	1	1	0.586752	1.0002	0.352411	1	1.0002	1.0002	1	1	0.792275	1.0002	1	1	1.0002	1.0002	1	0.159296	0.9994	1	1
Cluster_Isoleucine	0.124004	1.0012	0.554144	1	1	0.509468	1	1	1	0.0585827	1	1	1	1	0.954472	1	1	1	1.0012	1	1.0012	0.992814	1.0012	1	1	0.974112	1	0.703188	1	1	0.213088	1.0012	0.35774	1	1.0012	1.0012	1	1	0.636372	1.0012	1	1	1.0012	1.0012	1	0.245487	0.996401	0.369861	0.197666
Cluster_IXR1	1	1.0014	0.978554	1	1	0.734714	1	1	0.536114	1	1	1	1	0.694899	0.844461	0.386798	1	1	1.0014	1	1.0014	0.999975	1.0014	1	0.315655	0.404165	0.883141	0.883944	1	1	0.684264	1.0014	0.770479	1	1.0014	1.0014	1	1	0.962141	1.0014	0.0341928	1	1.0014	1.0014	1	0.70341	0.999995	1	0.226602
Cluster_LEU3	0.265944	1.00281	0.251932	1	1	0.0866382	0.379405	1	0.435269	0.131488	1	1	1	0.666094	0.153959	0.62425	1	1	1.00281	1	1.00281	0.983299	1.00281	1	0.915367	0.273154	0.0501097	0.251178	1	1	0.0319246	1.00281	0.18854	1	1.00281	1.00281	1	1	0.985812	1.00281	1	0.483442	1.00281	1.00281	1	0.171889	0.991617	1	0.402076
Cluster_Leucine	0.0844633	1.0008	0.674711	1	1	0.720727	1	1	1	1	1	1	1	0.492434	0.528705	1	1	1	1.0008	1	1.0008	0.995204	1.0008	0.204699	1	0.618632	0.285443	0.450882	1	1	0.118427	1.0008	0.441307	1	1.0008	1.0008	1	1	0.969789	1.0008	1	1	1.0008	1.0008	1	0.50057	0.9976	1	1
Cluster_Lysine	0.124004	1.0012	0.898096	1	1	0.813965	1	1	1	1	1	1	1	1	0.46033	1	1	1	1.0012	1	1.0012	0.999982	1.0012	1	1	0.570375	0.498932	0.923709	1	1	0.802121	1.0012	0.685564	1	1.0012	1.0012	1	1	0.636372	1.0012	0.508099	0.246381	1.0012	1.0012	1	0.647132	0.999996	0.369861	1
Cluster_MAC1	0.180164	1.00181	0.796603	1	1	0.571646	0.201363	1	0.6276	1	1	1	1	0.782732	0.93142	0.466834	1	0.669538	1.00181	0.00359928	1.00181	0.989237	1.00181	1	0.166132	0.652241	0.936759	0.788413	1	1	0.705302	1.00181	0.668507	1	1.00181	1.00181	0.166467	1	0.413028	1.00181	0.655119	1	1.00181	1.00181	1	0.43254	0.994605	1	1
Cluster_MAL13	1	1.00301	0.840105	1	1	0.978089	0.769447	1	0.807442	0.140203	0.0441537	1	1	0.421526	0.788267	1	1	0.247045	1.00301	1	1.00301	0.982115	1.00301	0.576776	0.723478	0.193969	0.935964	0.882523	1	1	0.0745731	1.00301	0.655618	1	1.00301	1.00301	1	1	0.6191	1.00301	0.510773	1	1.00301	1.00301	1	0.715837	0.99102	0.306319	0.423675
Cluster_MAL33	1	1.00342	0.517753	1	1.00001	0.534235	1	0.0928053	0.539924	1	1	1	1	0.944209	0.559849	0.0239792	1	0.601595	1.00342	1	1.00342	0.979751	1.00342	0.622695	0.533651	0.00973473	0.694812	0.631019	1	1	0.888207	1.00342	0.218699	1	1.00342	1.00342	1	1	0.516585	1.00342	0.112464	0.551733	1.00342	1.00342	1	1	0.989827	0.362094	0.123307
Cluster_Maltose	1	1.00181	0.412395	1	1	0.814578	1	0.242885	1	1	1	1	1	0.42091	0.772633	1	1	1	1.00181	1	1.00181	0.989237	1.00181	1	0.795384	0.858861	0.438428	0.496986	1	1	0.885347	1.00181	0.175613	1	1.00181	1.00181	1	1	0.413028	1.00181	1	1	1.00181	1.00181	1	0.16113	0.994605	1	1
Cluster_ManualAFT1targets	0.0640347	1.0006	0.744478	1	1	0.831996	1	1	1	1	1	1	1	1	0.355202	1	1	1	1.0006	0.00120048	1.0006	0.996401	1.0006	1	1	0.83898	0.172185	0.55027	1	1	0.628848	1.0006	1	1	1.0006	1.0006	1	1	0.497233	1.0006	1	0.13185	1.0006	1.0006	1	0.405871	0.9982	1	1
Cluster_ManualG1genes	1	1.00687	0.791416	1	1.00002	0.961559	0.625369	0.651395	0.701128	0.290403	1	1	1	0.917668	0.77579	0.907645	1	0.356816	1.00687	1	1.00687	0.959844	1.00687	0.858128	0.477057	0.633129	0.917822	0.854458	1	1	0.696077	1.00687	0.979817	1	1.00687	1.00687	1	1	0.136025	1.00687	3.59684e-05	0.79962	1.00687	1.00687	1	0.813762	0.979722	0.729088	0.347993
Cluster_ManualHAP1targets	1	1.00626	0.670292	1	1.00002	0.96107	0.156036	0.617313	0.638836	0.0379406	1	1	1	0.882692	0.969195	0.885965	0.325991	0.978135	1.00626	1	1.00626	0.999996	1.00626	1	0.76128	0.111749	0.940736	0.908341	1	0.0306482	0.603133	1.00626	0.98365	1	1.00626	1.00626	0.126932	0.291168	0.822174	1.00626	0.974661	0.421252	1.00626	1.00626	1	0.892029	1	0.0748645	0.0990188
Cluster_ManualMethionine	0.328113	1.00362	0.765588	1	1.00001	0.114976	1	1	0.571706	1	1	1	1	0.952936	0.269332	0.345116	1	0.633471	1.00362	1	1.00362	0.97857	1.00362	1	0.329302	0.442043	0.331664	0.137472	1	1	0.331136	1.00362	0.459537	1	1.00362	1.00362	1	1	0.687037	1.00362	0.324794	1	1.00362	1.00362	1	0.145824	0.98923	0.750221	1
Cluster_ManualM-G1genes	1	1.0004	0.821442	1	1	0.932253	1	1	1	1	1	1	1	1	0.642733	1	1	1	1.0004	1	1.0004	0.9976	1.0004	1	1	0.703976	0.458282	0.671537	1	1	0.344229	1.0004	1	1	1.0004	1.0004	1	1	0.956883	1.0004	1	1	1.0004	1.0004	1	1	0.9988	1	1
Cluster_ManualYap1Targets	1	1.00626	0.840929	1	1.00002	0.266233	0.56117	1	0.847495	1	1	1	1	0.965233	0.969195	1	0.325991	0.888873	1.00626	1	1.00626	0.99945	1.00626	0.246809	0.76128	0.445135	0.865557	0.817013	1	1	0.199998	1.00626	0.904532	1	1.00626	1.00626	1	0.291168	0.35222	1.00626	0.1237	0.421252	1.00626	1.00626	1	0.751084	0.999889	0.680472	1
Cluster_ManualZAP1targets	0.342822	1.00382	0.972862	1	1.00001	0.999294	0.026469	0.11224	0.601864	1	1	1	1	0.587205	0.19117	0.370149	0.214555	0.37977	1.00382	1	1.00382	0.999796	1.00382	1	0.836499	0.701686	0.912219	0.306477	1	1	0.780417	1.00382	0.711226	1	1.00382	1.00382	0.319403	1	0.641525	1.00382	0.642277	0.592187	1.00382	1.00382	1	0.963238	0.999959	0.416111	0.502582
Cluster_ManualZAP1targets-2	0.216725	1.0081	0.924973	1	1.00003	0.963125	0.0729895	0.344876	0.60888	0.33225	1	0.127898	1	0.434524	0.216557	0.51241	0.399211	0.314179	1.0081	1	1.0081	0.999082	1.0081	0.899629	0.313287	0.708467	0.639069	0.399014	1	1	0.899005	1.0081	0.316199	1	1.0081	1.0081	0.0450481	1	0.544752	1.0081	0.46543	0.849289	1.0081	1.0081	1	0.991875	0.999813	0.577446	0.425509
Cluster_MATa1	1	1.00281	0.863075	1	1	0.710723	1	1	0.435269	1	1	1	1	0.666094	0.521155	1	1	0.214801	1.00281	1	1.00281	0.983299	1.00281	0.03927	0.399402	0.127714	0.300328	0.523447	1	1	0.824656	1.00281	0.584937	1	1.00281	1.00281	1	1	0.671493	1.00281	0.473285	0.483442	1.00281	1.00281	1	0.912198	0.991617	1	0.012479
Cluster_Mating
Cluster_MBP1	1	1.00403	0.966514	1	1.00001	0.373488	0.56775	0.122321	1	1	1	1	1	0.842259	0.879015	1	1	0.0724531	1.00403	1	1.00403	0.999774	1.00403	1	0.211152	0.266193	0.439656	0.982208	1	1	0.368867	1.00403	0.40777	1	1.00403	1.00403	0.333075	1	0.778581	1.00403	0.0635818	0.0615507	1.00403	1.00403	1	0.969116	0.999954	0.0556214	0.520568
Cluster_MCM1	1	1.00301	0.583189	1	1	0.651974	0.15769	1	0.471631	1	1	1	1	0.421526	0.995117	1	1	0.0858219	1.00301	1	1.00301	0.982115	1.00301	0.576776	0.445775	0.0835439	0.989994	0.882523	1	1	0.885828	1.00301	0.443577	1	1.00301	1.00301	0.261884	0.153164	0.0302513	1.00301	0.229612	1	1.00301	1.00301	1	0.436276	0.99102	0.685137	1
Cluster_MET31	0.19808	1.00201	0.989914	1	1	0.976045	0.237063	1	0.666348	1	1	1	1	0.816663	0.372433	1	1	0.707831	1.00201	1	1.00201	0.999946	1.00201	0.103322	1	0.510883	0.257442	0.437275	1	1	0.934918	1.00201	0.743825	1	1.00201	1.00201	1	0.104861	0.961985	1.00201	0.693631	0.376022	1.00201	1.00201	1	0.204334	0.999989	0.166024	1
Cluster_MET4	1	1.00221	0.724398	1	1	0.176282	0.65889	1	0.701072	1	1	1	1	0.0779328	0.884301	1	1	0.741694	1.00221	1	1.00221	0.986858	1.00221	0.467567	0.856243	0.184031	0.830448	0.68195	1	1	0.49623	1.00221	0.804784	1	1.00221	1.00221	1	0.114733	0.821564	1.00221	0.351446	0.4048	1.00221	1.00221	1	0.54289	0.993409	1	0.332331
Cluster_MIG1	1	1.00342	0.932274	1	1.00001	0.14101	0.478738	1	1	1	1	1	1	0.267379	0.742603	0.69546	1	1	1.00342	1	1.00342	0.999838	1.00342	0.622695	0.533651	0.946217	0.479492	0.930046	1	1	0.768142	1.00342	0.968906	1	1.00342	1.00342	1	1	0.516585	1.00342	0.580293	0.551733	1.00342	1.00342	1	0.779511	0.999967	0.126498	1
Cluster_Mitochondria	1	1.00585	0.87088	1	1.00002	0.505142	0.941628	0.592772	0.819508	1	1	1	0.0455269	0.683596	0.519975	0.310725	1	0.436493	1.00585	1	1.00585	0.999519	1.00585	1	0.869818	0.456313	0.817184	0.379033	1	1	0.955127	1.00585	0.744913	1	1.00585	1.00585	0.444507	1	0.938913	1.00585	0.0361836	1	1.00585	1.00585	1	0.86324	0.999903	0.644261	0.655945
Cluster_MitochondrialRPs	0.559129	1.00749	0.981135	1	1.00003	0.763206	0.682829	0.101262	0.545246	1	1	1	1	0.85065	0.546884	0.237021	1	0.818596	1.00749	1	1.00749	0.956366	1.00749	0.147755	0.38884	0.0139823	0.528	0.487763	1	1	0.399285	1.00749	0.031718	1	1.00749	1.00749	0.527959	1	0.64265	1.00749	0.603808	0.513609	1.00749	1.00749	1	0.94862	0.977946	0.523566	0.387281
Cluster_MOT3	0.180164	1.00181	0.796603	1	1	0.275896	0.585138	1	1	1	1	1	1	1	0.93142	1	1	1	1.00181	1	1.00181	0.999957	1.00181	0.0857101	0.795384	0.652241	0.936759	0.938081	1	1	0.705302	1.00181	0.668507	1	1.00181	1.00181	1	1	0.903997	1.00181	1	0.345859	1.00181	1.00181	1	0.16113	0.999991	0.499895	1
Cluster_mRNAprocessing	0.253341	1.0164	0.997432	0.121206	1.00013	0.991881	0.983453	0.917197	0.739233	1	0.215281	1	1	0.363056	0.988245	0.914292	0.267402	0.987156	1.0164	1	1.0164	1	1.0164	0.942746	0.982008	0.748545	0.821768	0.881	1	1	0.929012	1.0164	0.466682	1	1.0164	1.0164	1	1	0.999939	1.0164	0.681764	0.0297437	1.0164	1.0164	1	0.841467	1	0.716845	0.325487
Cluster_MSS11	1	1.00241	0.905057	1	1	0.616559	0.690702	1	0.732187	1	1	1	1	0.579436	0.340591	0.567782	1	1	1.00241	1	1.00241	0.98567	1.00241	1	0.6003	0.274226	0.187527	0.843888	1	1	0.400891	1.00241	0.423649	1	1.00241	1.00241	1	1	0.253268	1.00241	0.141578	1	1.00241	1.00241	1	0.0302502	0.992812	0.603154	1
Cluster_MTH1	1	1.00241	0.688267	1	1	0.999464	1	1	1	1	1	0.0401126	1	0.869471	0.779702	1	1	0.771638	1.00241	1	1.00241	0.98567	1.00241	0.497253	0.6003	0.274226	0.974837	0.843888	1	1	0.400891	1.00241	0.85302	1	1.00241	1.00241	0.215611	1	0.773855	1.00241	0.141578	1	1.00241	1.00241	1	0.296432	0.992812	0.221438	0.356434
Cluster_NDD1	1	1.00362	0.169784	1	1.00001	0.271179	0.0793858	0.42707	0.571706	1	1	1	1	0.952936	0.909397	0.716068	1	0.048502	1.00362	1	1.00362	0.97857	1.00362	0.643757	0.812981	0.268903	0.891353	0.786955	1	1	0.51733	1.00362	0.653314	1	1.00362	1.00362	0.305453	1	0.0861323	1.00362	0.13252	1	1.00362	1.00362	1	0.564438	0.98923	0.00828711	1
Cluster_NRG1	1	1.0008	0.674711	1	1	0.720727	0.0456685	1	0.35518	1	1	1	1	1	0.528705	0.0248413	1	1	1.0008	1	1.0008	0.995204	1.0008	1	0.505782	0.618632	1	0.848435	1	1	1	1.0008	0.824243	1	1.0008	1.0008	1	1	0.969789	1.0008	1	1	1.0008	1.0008	1	1	0.9976	0.264947	1
Cluster_NuclearProteinTargetting	0.200655	1.00769	0.977994	1	1.00003	0.599689	1	1	0.917055	1	1	1	1	0.0609645	0.720689	0.252024	1	0.83256	1.00769	1	1.00769	0.955209	1.00769	0.887351	0.883607	0.475101	0.566469	0.457325	1	1	0.725564	1.00769	0.837767	1	1.00769	1.00769	0.537476	0.34436	0.452597	1.00769	0.419783	0.528041	1.00769	1.00769	1	0.746381	0.977355	0.309134	0.400153
Cluster_PDR1	1	1.0014	0.502183	1	1	0.919632	0.495482	0.194559	1	1	1	1	1	0.694899	0.585057	1	1	0.577269	1.0014	1	1.0014	0.99162	1.0014	1	0.708807	0.695033	0.589308	0.97673	1	1	0.684264	1.0014	0.203692	1	1.0014	1.0014	1	1	0.838561	1.0014	1	0.038007	1.0014	1.0014	1	1	0.995803	1	1
Cluster_PentosePhosphate	1	1.0014	0.502183	1	1	0.919632	0.132644	1	0.536114	1	1	1	1	0.299905	0.844461	1	1	1	1.0014	1	1.0014	0.99162	1.0014	1	1	0.404165	0.883141	0.630886	1	1	0.391293	1.0014	0.952346	1	1.0014	1.0014	0.132023	1	0.555497	1.0014	1	1	1.0014	1.0014	1	0.0855458	0.995803	0.0895743	0.226602
Cluster_Peroxisome	0.180164	1.00181	0.796603	1	1	0.0660847	0.585138	0.0287583	1	1	1	1	1	0.42091	0.772633	1	1	1	1.00181	1	1.00181	0.989237	1.00181	0.402853	0.043173	0.652241	0.438428	0.788413	1	1	0.969765	1.00181	0.397112	1	1.00181	1.00181	1	1	0.977149	1.00181	1	1	1.00181	1.00181	1	0.43254	0.994605	1	1
Cluster_PHD1	1	1.00221	0.724398	1	1	0.423408	1	0.28833	0.701072	0.104821	1	1	1	0.845302	0.970877	1	0.130386	0.741694	1.00221	1	1.00221	0.986858	1.00221	0.467567	0.550948	0.381969	0.830448	0.966401	1	0.0109626	0.49623	1.00221	0.152536	1	1.00221	1.00221	1	1	0.591731	1.00221	1	0.4048	1.00221	1.00221	1	0.852031	0.993409	0.571344	1
Cluster_PHO4	1	1.0016	0.996086	1	1	0.652623	1	1	0.584362	1	1	1	1	0.742529	0.896134	1	1	0.626235	1.0016	1	1.0016	0.999966	1.0016	0.367615	1	0.940958	0.91403	0.838302	1	1	0.288149	1.0016	0.298668	1	1.0016	1.0016	1	1	0.987774	1.0016	0.221536	1	1.0016	1.0016	1	0.750721	0.999993	1	1
Cluster_Phospholipid	0.357212	1.00403	0.713052	0.0315961	1.00001	0.948407	1	0.46152	0.888935	1	1	1	1	0.190505	0.879015	0.394795	0.0256882	0.914861	1.00403	1	1.00403	0.976213	1.00403	1	0.85731	0.60658	0.929375	0.100396	1	1	0.368867	1.00403	0.592492	1	1.00403	1.00403	0.333075	1	0.898209	1.00403	0.906374	1	1.00403	1.00403	1	0.202939	0.988038	0.785968	0.160844
Cluster_Polyamine	1	1.0006	0.97537	1	1	0.404554	0.0243253	1	1	1	1	1	1	1	1	1	1	1	1.0006	1	1.0006	0.996401	1.0006	1	1	0.433969	1	0.55027	1	1	0.929488	1.0006	0.728509	1	1.0006	1.0006	1	1	0.497233	1.0006	0.298564	1	1.0006	1.0006	1	1	0.9982	1	1
Cluster_primig-EarlySpo	0.37129	1.00423	0.686419	1	1.00001	0.0607395	0.0397183	1	1	1	1	1	1	0.22016	0.658593	1	1	0.924749	1.00423	1	1.00423	0.99975	1.00423	0.70017	1	0.912969	0.307207	0.992796	1	1	0.646128	1.00423	0.806034	1	1.00423	1.00423	1	0.207759	0.550585	1.00423	0.200113	0.629004	1.00423	1.00423	1	0.0117658	0.99995	0.801879	1
Cluster_primig-LateSpo	1	1.01139	0.851147	1	1.00006	0.619243	0.778742	0.241939	0.532508	0.432376	1	1	1	0.663125	0.708291	0.173513	0.156632	0.474853	1.01139	1	1.01139	0.999974	1.01139	0.827333	0.908385	0.792618	0.644298	0.568519	1	1	0.957738	1.01139	0.817937	1	1.01139	1.01139	0.679662	0.125859	0.495243	1.01139	0.885174	0.480124	1.01139	1.01139	1	0.00484675	0.999999	0.795327	0.328006
Cluster_primig-MidSpo	0.342822	1.00382	0.904762	1	1.00001	0.230458	0.844224	1	0.315367	1	1	1	1	0.587205	0.699326	0.0351225	1	0.663319	1.00382	1	1.00382	0.977391	1.00382	1	0.368899	0.701686	0.912219	0.750795	1	1	0.954645	1.00382	0.711226	1	1.00382	1.00382	1	1	0.971406	1.00382	0.0522929	0.592187	1.00382	1.00382	1	0.358652	0.988634	0.768782	1
Cluster_Proline	1	1.0008	0.674711	1	1	0.943265	1	1	1	1	1	1	1	1	0.872429	0.243745	1	0.388509	1.0008	1	1.0008	0.995204	1.0008	0.204699	1	0.912429	1	0.848435	1	1	0.970886	1.0008	0.0153901	1	1.0008	1.0008	1	1	0.998147	1.0008	1	1	1.0008	1.0008	1	1	0.9976	1	1
Cluster_Proteasome	1	1.00606	0.457122	1	1.00002	0.970579	0.538347	0.605232	0.0840424	1	1	1	1	0.0831771	0.910726	0.877665	1	0.877519	1.00606	1	1.00606	0.964497	1.00606	0.503689	0.199581	0.37941	0.842876	0.923214	1	1	0.935413	1.00606	0.131594	1	1.00606	1.00606	0.455688	1	0.0354792	1.00606	0.237437	0.757762	1.00606	1.00606	1	0.878389	0.982094	1	0.668411
Cluster_Purine	1	1.00281	0.617445	1	1	0.485013	0.134979	1	1	1	1	1	1	0.666094	0.879467	1	1	1	1.00281	1	1.00281	0.999891	1.00281	0.551769	0.399402	0.984833	0.527429	0.908699	1	1	0.928832	1.00281	0.584937	1	1.00281	1.00281	1	0.143713	0.853299	1.00281	0.809262	1	1.00281	1.00281	1	0.912198	0.999978	1	0.0884271
Cluster_PUT3	1	1.00301	0.840105	1	1	0.651974	1	0.371248	0.19892	1	1	1	1	0.703719	0.788267	0.649662	1	1	1.00301	1	1.00301	1	1.00301	0.576776	0.080087	0.193969	0.935964	0.961051	1	1	0.568442	1.00301	0.832583	1	1.00301	1.00301	1	1	0.928751	1.00301	0.510773	0.149644	1.00301	1.00301	1	0.206656	1	0.685137	0.423675
Cluster_Pyrimidine	0.282001	1.00301	0.990422	1	1	0.208845	0.15769	1	0.0147089	0.140203	1	1	1	0.921608	0.39703	0.649662	1	0.247045	1.00301	1	1.00301	0.982115	1.00301	0.201675	0.213912	0.363651	0.360259	0.474272	1	1	0.362664	1.00301	0.832583	1	1.00301	1.00301	1	1	0.928751	1.00301	0.0769032	1	1.00301	1.00301	1	0.926224	0.99102	0.306319	1
Cluster_RAP1	0.313078	1.00342	0.517753	1	1.00001	0.534235	0.478738	1	1	1	1	1	1	0.944209	0.559849	0.69546	0.194296	0.601595	1.00342	1	1.00342	0.999838	1.00342	1	0.289959	0.7267	0.694812	0.930046	1	1	0.59747	1.00342	0.901187	1	1.00342	1.00342	0.291221	1	0.516585	1.00342	1	0.182816	1.00342	1.00342	1	0.947918	0.999967	0.730173	0.021539
Cluster_RCS1	1	1.00181	0.796603	1	1	0.814578	0.585138	0.242885	1	1	1	1	1	0.42091	0.10167	0.119221	1	1	1.00181	1	1.00181	0.989237	1.00181	0.402853	0.440023	0.174844	0.438428	0.788413	1	1	0.705302	1.00181	0.397112	1	1.00181	1.00181	1	1	0.717691	1.00181	0.655119	0.345859	1.00181	1.00181	1	0.790494	0.994605	0.499895	1
Cluster_REB1	1	1.00463	0.103624	1	1.00001	0.609848	0.362955	0.509375	0.433054	1	1	1	1	0.719151	0.16869	0.199583	1	0.507005	1.00463	1	1.00463	0.972686	1.00463	1	0.154265	0.103107	0.40567	0.0618778	0.0137476	1	0.953958	1.00463	0.596197	1	1.00463	1.00463	0.372481	0.225177	0.660725	1.00463	0.934427	1	1.00463	1.00463	1	0.299169	0.986252	0.516554	1
Cluster_RFX1	1	1.00181	0.993471	1	1	0.814578	1	0.242885	0.6276	1	1	1	1	0.782732	0.523061	0.466834	1	1	1.00181	1	1.00181	0.999957	1.00181	1	0.166132	0.858861	0.7322	0.788413	1	1	0.705302	1.00181	0.668507	1	1.00181	1.00181	1	1	0.903997	1.00181	1	1	1.00181	1.00181	1	1	0.999991	1	1
Cluster_RGM1	1	1.00201	0.373702	1	1	0.751361	1	1	1	1	1	1	1	1	0.955136	1	1	1	1.00201	1	1.00201	0.988047	1.00201	1	0.497445	0.978762	0.786251	0.978544	1	1	0.14661	1.00201	0.0269388	1	1.00201	1.00201	1	1	0.654413	1.00201	0.693631	0.0743937	1.00201	1.00201	1	0.823928	0.994007	1	0.30733
Cluster_RGT1	1	1.00423	0.872855	1	1.00001	0.844773	0.871969	1	0.900517	1	1	1	1	0.657739	0.179452	0.769917	1	0.219121	1.00423	1	1.00423	0.975036	1.00423	1	0.875672	0.198573	0.492635	0.241236	1	1	0.473742	1.00423	0.47287	1	1.00423	1.00423	0.346475	1	0.337411	1.00423	0.696812	1	1.00423	1.00423	1	0.870328	0.987443	0.467736	0.537907
Cluster_RIM101	1	1.00241	0.905057	0.0190641	1	0.616559	0.690702	1	1	1	1	1	1	0.579436	0.779702	0.567782	1	0.412309	1.00241	1	1.00241	0.98567	1.00241	1	0.87951	0.710168	0.866223	0.62797	1	1	0.400891	1.00241	0.423649	1	1.00241	1.00241	1	1	0.253268	1.00241	0.141578	0.432256	1.00241	1.00241	1	1	0.992812	0.603154	1
Cluster_RLM1	1	1.0008	0.674711	1	1	0.943265	0.0456685	1	1	1	1	1	1	0.117208	0.1817	0.243745	1	0.388509	1.0008	1	1.0008	0.995204	1.0008	1	1	0.618632	0.285443	0.450882	1	1	0.118427	1.0008	0.824243	1	1.0008	1.0008	1	1	0.393884	1.0008	0.376798	1	1.0008	1.0008	1	1	0.9976	0.264947	1
Cluster_RME1	1	1.0012	0.554144	1	1	0.813965	1	1	0.482277	1	1	1	1	1	0.770345	1	1	0.521902	1.0012	1	1.0012	0.992814	1.0012	0.290803	0.652642	0.570375	0.841165	0.988378	1	1	0.213088	1.0012	0.685564	1	1.0012	1.0012	1	1	0.247124	1.0012	0.137426	1	1.0012	1.0012	1	0.0552876	0.996401	1	1
Cluster_RNAPol	1	1.00789	0.999999	1	1.00003	0.696493	0.497928	1	0.786227	1	1	1	1	0.878295	0.647829	0.26722	1	0.47623	1.00789	1	1.00789	1	1.00789	0.893666	0.991336	0.768116	0.737921	0.984216	1	1	0.301498	1.00789	0.10447	1	1.00789	1.00789	0.546803	0.351632	0.99156	1.00789	0.442718	0.841958	1.00789	1.00789	1	0.430521	1	0.950814	0.762204
Cluster_ROX1	1	1.0006	0.744478	1	1	0.982382	0.254041	1	1	1	1	1	1	1	0.786498	0.189019	1	0.308472	1.0006	1	1.0006	0.996401	1.0006	1	0.410527	0.433969	1	0.91407	1	1	1	1.0006	0.728509	1	1.0006	1.0006	1	1	0.888536	1.0006	1	1	1.0006	1.0006	1	0.405871	0.9982	1	1
Cluster_RPH1	1	1.00201	0.940489	1	1	0.909403	1	1	0.666348	1	1	1	1	0.816663	0.836555	1	1	0.707831	1.00201	1	1.00201	1	1.00201	0.436134	0.497445	0.907024	0.786251	0.911106	1	1	0.81099	1.00201	0.743825	1	1.00201	1.00201	1	1	0.865339	1.00201	1	1	1.00201	1.00201	1	0.0603217	1	1	1
Cluster_RPs	0.613133	1.01935	0.61505	1	1.00018	0.949491	0.784974	0.786373	0.870576	1	1	0.0396406	1	0.81599	0.992784	0.887486	0.699995	0.968734	1.01935	1	1.01935	0.999998	1.01935	0.606625	0.564501	0.364341	0.994644	0.999999	1	1	0.883708	1.01935	0.927545	1	1.01935	1.01935	0.290483	0.650138	0.221563	1.01935	0.354023	0.0106195	1.01935	1.01935	1	0.541308	1	0.925919	0.249925
Cluster_rRNAprocessing	1	1.00667	0.0385394	1	1.00002	0.874944	0.826273	0.640383	0.254259	1	1	1	1	0.411197	0.125789	0.0677475	1	0.752553	1.00667	1	1.00667	0.961005	1.00667	0.108299	0.151144	0.303806	0.135455	0.765852	1	1	0.956694	1.00667	0.511672	1	1.00667	1.00667	1	1	0.766957	1.00667	0.304306	0.453079	1.00667	1.00667	1	0.622258	0.980315	0.0928636	0.703176
Cluster_RTG1	0.0694162	1.00403	0.428596	1	1.00001	0.994562	0.56775	0.46152	1	1	1	1	1	0.0264068	0.59237	0.753206	0.224495	0.691179	1.00403	1	1.00403	0.999774	1.00403	0.682432	0.85731	0.60658	0.640325	0.499993	1	1	0.715464	1.00403	0.244461	1	1.00403	1.00403	0.333075	1	0.778581	1.00403	0.176496	0.611029	1.00403	1.00403	1	0.639278	0.999954	1	0.160844
Cluster_RTG3	0.180164	1.00181	0.796603	1	1	0.571646	0.585138	1	1	1	1	1	1	0.782732	0.93142	1	1	1	1.00181	1	1.00181	0.989237	1.00181	0.402853	0.795384	0.392443	0.7322	0.788413	1	1	0.0603292	1.00181	0.175613	1	1.00181	1.00181	1	1	0.413028	1.00181	0.0121618	1	1.00181	1.00181	1	0.790494	0.994605	0.499895	1
Cluster_RTS2	0.124004	1.0012	0.554144	1	1	0.16356	0.443648	1	0.482277	1	1	1	1	0.638472	0.46033	1	1	0.521902	1.0012	1	1.0012	0.992814	1.0012	1	1	0.974112	0.192003	0.302677	1	1	0.802121	1.0012	0.926365	1	1.0012	1.0012	1	1	0.636372	1.0012	0.508099	1	1.0012	1.0012	1	0.245487	0.996401	1	1
Cluster_SFL1	1	1.00181	0.955316	1	1	0.814578	1	1	1	0.0865992	1	1	1	0.42091	0.523061	1	1	0.669538	1.00181	1	1.00181	0.989237	1.00181	1	0.795384	0.652241	0.438428	0.496986	1	1	0.705302	1.00181	0.175613	1	1.00181	1.00181	1	1	0.413028	1.00181	0.655119	1	1.00181	1.00181	1	0.790494	0.994605	1	0.281398
Cluster_SFP1	1	1.00281	0.863075	1	1	0.710723	0.379405	1	0.435269	1	1	1	1	0.907082	0.879467	0.242759	1	0.821529	1.00281	1	1.00281	0.983299	1.00281	1	0.686451	0.942285	0.917829	0.998827	1	1	0.824656	1.00281	0.366655	1	1.00281	1.00281	0.246768	1	0.419247	1.00281	0.19907	0.483442	1.00281	1.00281	1	0.678562	0.991617	0.659883	0.402076
Cluster_SIG1	1	1.00301	0.9998	1	1	0.998897	0.769447	1	1	0.140203	1	1	1	0.921608	0.097835	0.649662	1	0.531705	1.00301	1	1.00301	1	1.00301	1	1	0.566283	0.0731465	0.882523	1	1	0.754746	1.00301	0.443577	1	1.00301	1.00301	1	1	0.6191	1.00301	0.830583	0.507285	1.00301	1.00301	1	0.436276	1	1	1
Cluster_SIP4	1	1.00342	0.983125	1	1.00001	0.950044	0.206116	0.409032	0.845475	1	1	1	1	0.768378	0.559849	0.69546	1	1	1.00342	1	1.00342	0.979751	1.00342	0.243544	0.289959	0.0900078	0.866142	0.977833	1	1	0.59747	1.00342	0.588722	1	1.00342	1.00342	0.291221	0.171761	0.516585	1.00342	0.866351	0.551733	1.00342	1.00342	1	0.779511	0.989827	0.730173	1
Cluster_SKN7	1	1.00221	0.999799	1	1	0.958726	0.273047	0.28833	0.701072	1	1	1	1	0.530281	0.970877	1	1	0.369203	1.00221	1	1.00221	1	1.00221	0.121808	0.256679	0.618311	0.965786	0.993116	1	1	0.49623	1.00221	0.152536	1	1.00221	1.00221	1	1	0.941946	1.00221	1	0.4048	1.00221	1.00221	1	1	1	1	1
Cluster_SKO1	1	1.0016	0.996086	1	1	0.871531	1	1	0.584362	1	1	1	1	1	0.896134	1	1	0.626235	1.0016	1	1.0016	0.999966	1.0016	1	0.379158	0.789987	0.91403	0.838302	1	1	0.288149	1.0016	0.298668	1	1.0016	1.0016	1	1	0.936509	1.0016	0.611775	1	1.0016	1.0016	1	0.750721	0.999993	1	1
Cluster_SMP1	1	1.0016	0.455084	1	1	0.967734	0.542496	1	0.584362	1	1	1	1	0.36149	0.983761	1	1	0.0552473	1.0016	1	1.0016	0.990428	1.0016	1	0.7559	0.789987	0.91403	0.960013	1	1	0.0930257	1.0016	0.108716	1	1.0016	1.0016	1	0.0847915	0.779793	1.0016	0.611775	0.314245	1.0016	1.0016	1	1	0.995204	0.113755	1
Cluster_SOK2	1	1.0016	0.968035	1	1	0.652623	0.542496	0.219094	0.584362	1	1	1	1	0.742529	0.896134	0.42821	1	1	1.0016	1	1.0016	0.999966	1.0016	0.367615	0.125145	0.536775	0.91403	0.838302	1	1	0.563201	1.0016	0.578042	1	1.0016	1.0016	1	1	0.987774	1.0016	1	1	1.0016	1.0016	1	1	0.999993	1	1
Cluster_sphingolipids	1	1.0016	0.455084	1	1	0.0893971	0.542496	1	1	1	1	1	1	0.36149	0.689442	0.0969089	1	0.23451	1.0016	1	1.0016	0.990428	1.0016	0.367615	1	0.536775	0.91403	0.203151	1	1	0.941626	1.0016	0.834624	1	1.0016	1.0016	1	1	0.155014	1.0016	0.611775	1	1.0016	1.0016	1	0.372227	0.995204	1	1
Cluster_SRD1	1	1.00362	0.978387	1	1.00001	0.836488	0.509647	0.102394	0.108945	1	1	1	0.0284763	0.548625	0.797209	0.716068	1	0.346581	1.00362	1	1.00362	0.999818	1.00362	0.643757	0.152258	0.789462	0.536348	0.910452	1	1	0.51733	1.00362	0.653314	1	1.00362	1.00362	1	1	0.245133	1.00362	0.13252	0.572436	1.00362	1.00362	1	0.806395	0.999963	1	0.483924
Cluster_STB1	1	1.0006	0.744478	1	1	0.831996	0.254041	0.0885243	1	1	1	1	1	0.398628	0.355202	0.189019	1	1	1.0006	1	1.0006	0.996401	1.0006	1	0.410527	0.433969	0.60133	0.91407	1	1	0.929488	1.0006	0.728509	1	1.0006	1.0006	1	1	0.497233	1.0006	1	1	1.0006	1.0006	1	1	0.9982	0.0156007	1
Cluster_STE12	1	1.0014	0.502183	1	1	0.919632	1	1	1	1	1	1	1	0.299905	0.844461	1	1	1	1.0014	1	1.0014	0.99162	1.0014	0.330305	1	0.695033	0.883141	0.247976	1	1	0.391293	1.0014	0.473277	1	1.0014	1.0014	1	1	0.195729	1.0014	1	1	1.0014	1.0014	1	0.309464	0.995803	1	1
Cluster_Sterols	1	1.00403	0.139363	1	1.00001	0.752462	0.56775	1	0.888935	0.01662	1	1	1	0.380952	0.412342	0.0416449	0.224495	0.914861	1.00403	1	1.00403	0.976213	1.00403	1	0.85731	0.266193	0.929375	0.713246	1	0.0198603	0.9284	1.00403	0.988656	1	1.00403	1.00403	0.059633	0.198906	0.595839	1.00403	0.388658	0.611029	1.00403	1.00403	1	0.969116	0.988038	0.180832	0.160844
Cluster_STP1	0.249531	1.00261	0.652535	1	1	0.905396	0.719553	1	0.76007	1	1	1	1	0.0394566	0.432173	1	1	0.798116	1.00261	1	1.00261	0.984484	1.00261	0.52529	0.645444	0.785128	0.242188	0.0749175	1	1	0.74002	1.00261	0.506979	1	1.00261	1.00261	1	1	0.0482624	1.00261	0.434111	1	1.00261	1.00261	1	1	0.992214	0.632609	1
Cluster_STP2	1	1.00322	0.54992	1	1	0.965981	1	0.390431	0.827502	1	1	1	1	0.737745	0.480246	0.67336	0.183975	0.860534	1.00322	1	1.00322	0.999857	1.00322	0.600392	0.940562	0.652044	0.227885	0.427769	1	1	0.975248	1.00322	0.319015	1	1.00322	1.00322	1	1	0.967863	1.00322	0.0938844	1	1.00322	1.00322	1	0.749409	0.999971	0.708521	1
Cluster_SUM1	0.249531	1.00261	0.972609	1	1	0.549502	0.719553	0.331064	0.76007	1	1	1	1	0.330476	0.233745	0.217151	1	1	1.00261	1	1.00261	0.984484	1.00261	0.52529	0.899016	0.590233	0.242188	0.290074	1	1	0.316979	1.00261	0.89049	1	1.00261	1.00261	0.231346	1	0.473299	1.00261	1	0.458451	1.00261	1.00261	1	0.89551	0.992214	0.249694	0.0775774
Cluster_SWI4	1	1.00362	0.765588	1	1.00001	0.929986	0.828177	0.42707	0.571706	1	1	1	1	0.952936	0.909397	1	1	0.146461	1.00362	1	1.00362	0.999818	1.00362	0.643757	0.574521	0.138483	0.891353	0.586465	1	1	0.51733	1.00362	0.459537	1	1.00362	1.00362	0.305453	1	0.245133	1.00362	0.0422691	1	1.00362	1.00362	1	0.806395	0.999963	0.143908	0.135573
Cluster_SWI5	1	1.00362	0.765588	1	1.00001	0.836488	1	1	0.571706	1	1	1	1	0.952936	0.992262	1	1	0.633471	1.00362	1	1.00362	0.97857	1.00362	1	0.812981	0.268903	0.891353	0.586465	1	1	0.177052	1.00362	0.653314	1	1.00362	1.00362	1	1	0.84783	1.00362	0.61223	0.572436	1.00362	1.00362	1	0.806395	0.98923	0.039451	1
Cluster_SWI6	1	1.00261	0.652535	1	1	0.905396	0.344487	0.331064	0.76007	1	1	1	1	0.889869	0.944163	1	1	0.183557	1.00261	1	1.00261	0.999907	1.00261	1	0.899016	0.190045	0.708282	0.574876	1	1	0.960208	1.00261	0.89049	1	1.00261	1.00261	1	1	0.887294	1.00261	0.434111	0.458451	1.00261	1.00261	1	1	0.999981	0.0660339	0.379672
Cluster_TFs	1	1.0014	0.865913	1	1	0.984627	0.132644	1	0.536114	1	1	1	1	0.299905	0.585057	0.0759801	1	1	1.0014	1	1.0014	0.99162	1.0014	1	1	0.903215	0.883141	0.630886	1	1	0.684264	1.0014	0.473277	1	1.0014	1.0014	1	1	0.195729	1.0014	0.562995	1	1.0014	1.0014	1	1	0.995803	0.416575	1
Cluster_THI2	1	1.00241	0.688267	0.0190641	1	0.359024	0.690702	0.310026	0.732187	1	1	1	1	0.579436	0.340591	0.567782	1	0.412309	1.00241	1	1.00241	0.98567	1.00241	1	0.30419	0.710168	0.394742	0.843888	1	1	0.19793	1.00241	0.85302	1	1.00241	1.00241	1	0.124499	0.531023	1.00241	0.141578	0.432256	1.00241	1.00241	1	0.875654	0.992812	0.603154	1
Cluster_Thiamine	1	1.0006	0.744478	1	1	0.982382	0.254041	0.0885243	1	1	1	1	1	1	1	1	1	1	1.0006	1	1.0006	0.996401	1.0006	1	0.410527	1	1	0.55027	1	1	0.628848	1.0006	0.728509	1	1.0006	1.0006	1	1	0.497233	1.0006	1	1	1.0006	1.0006	1	0.405871	0.9982	1	1
Cluster_tRNAprocessing	0.357212	1.00403	0.713052	1	1.00001	0.575074	0.858775	0.46152	0.630391	1	1	1	1	0.190505	0.131474	0.394795	1	0.691179	1.00403	1	1.00403	0.976213	1.00403	0.096461	0.649205	0.60658	0.640325	0.499993	1	1	0.715464	1.00403	0.886601	1	1.00403	1.00403	1	1	0.987342	1.00403	0.388658	1	1.00403	1.00403	1	0.639278	0.988038	0.442253	0.520568
Cluster_tRNAsynth	1	1.00585	0.480641	1	1.00002	0.666563	0.941628	0.056613	0.176651	0.253575	1	0.0943531	1	0.480369	0.666875	0.591866	0.308564	0.239151	1.00585	1	1.00585	0.965663	1.00585	1	0.711925	0.963156	0.677499	0.379033	1	1	0.581242	1.00585	0.00837683	1	1.00585	1.00585	0.0194918	1	0.249885	1.00585	0.850175	0.746003	1.00585	1.00585	1	0.167123	0.982687	0.163307	1
Cluster_Tryptophan	1	1.00181	0.955316	1	1	0.275896	0.585138	1	0.6276	0.0865992	1	1	1	0.782732	0.772633	0.466834	1	0.279815	1.00181	1	1.00181	0.999957	1.00181	1	0.795384	0.652241	0.936759	0.788413	1	1	0.0603292	1.00181	0.980048	1	1.00181	1.00181	1	1	0.413028	1.00181	1	1	1.00181	1.00181	1	0.43254	0.999991	1	1
Cluster_UGA3	0.0411458	1.00301	0.583189	1	1	0.4243	0.769447	0.0745067	1	1	1	1	0.0237801	0.921608	0.603906	0.649662	1	1	1.00301	1	1.00301	0.982115	1.00301	0.047124	0.445775	0.754339	0.360259	0.882523	1	1	0.885828	1.00301	0.832583	1	1.00301	1.00301	1	1	0.369283	1.00301	0.830583	1	1.00301	1.00301	1	0.436276	0.99102	1	1
Cluster_USV1	1	1.00241	0.905057	1	1	0.935222	1	0.310026	0.732187	1	1	1	1	0.869471	0.997937	1	1	1	1.00241	1	1.00241	0.999921	1.00241	1	0.87951	0.961522	0.974837	0.98831	1	1	0.98075	1.00241	0.85302	1	1.00241	1.00241	1	1	0.916981	1.00241	1	0.432256	1.00241	1.00241	1	0.875654	0.999984	1	1
Cluster_Vacuole	1	1.01016	0.909084	1	1.00005	0.125233	1	0.452655	0.777919	0.396684	1	0.157376	1	0.989414	0.451657	0.665499	0.471407	0.701943	1.01016	1	1.01016	0.999982	1.01016	0.776019	0.571386	0.935671	0.701599	0.176381	1	1	0.703922	1.01016	0.732855	1	1.01016	1.01016	0.637883	1	0.260808	1.01016	0.489775	0.406536	1.01016	1.01016	1	0.401589	0.999999	0.727398	0.543023
Node 1	1	1.0012	0.554144	1	1	0.509468	0.443648	1	0.482277	1	1	1	1	0.638472	0.182175	1	1	1	1.0012	1	1.0012	0.992814	1.0012	1	0.652642	0.974112	0.0453457	0.302677	1	1	0.516852	1.0012	0.685564	1	1.0012	1.0012	1	1	0.891524	1.0012	1	1	1.0012	1.0012	1	0.647132	0.996401	1	1
Node 10	1	1.0016	0.455084	1	1	0.652623	0.542496	1	0.00572355	1	1	1	1	0.742529	0.689442	1	1	0.23451	1.0016	1	1.0016	0.990428	1.0016	1	0.7559	0.789987	0.666917	0.561747	1	1	0.0930257	1.0016	0.0261317	1	1.0016	1.0016	1	1	0.480731	1.0016	0.221536	1	1.0016	1.0016	1	0.750721	0.995204	1	1
Node 11	1	1.0008	0.674711	1	1	0.995421	1	1	1	1	1	1	1	1	0.528705	0.243745	1	1	1.0008	1	1.0008	0.995204	1.0008	1	1	0.618632	1	0.450882	1	1	0.805295	1.0008	0.441307	1	1.0008	1.0008	1	1	0.969789	1.0008	1	1	1.0008	1.0008	1	0.50057	0.9976	1	1
Node 12	1	1.0006	0.97537	1	1	0.831996	1	1	1	1	1	1	1	1	0.786498	1	1	1	1.0006	1	1.0006	0.996401	1.0006	1	0.410527	0.83898	1	0.91407	1	1	1	1.0006	0.285006	1	1.0006	1.0006	1	1	0.888536	1.0006	0.298564	1	1.0006	1.0006	1	1	0.9982	1	1
Node 13	1	1.0014	0.978554	1	1	0.919632	0.495482	0.194559	0.536114	1	1	1	1	0.694899	0.972807	1	1	1	1.0014	1	1.0014	0.999975	1.0014	0.330305	0.315655	0.695033	1	0.97673	1	1	0.684264	1.0014	0.770479	1	1.0014	1.0014	1	1	0.962141	1.0014	1	0.28111	1.0014	1.0014	1	0.0855458	0.999995	1	0.0240497
Node 14	1	1.00301	0.9998	1	1	0.651974	0.0441353	0.0745067	0.19892	1	1	1	1	0.703719	0.995117	0.268483	1	0.84223	1.00301	1	1.00301	0.999875	1.00301	0.047124	0.080087	0.566283	0.989994	0.961051	1	1	0.362664	1.00301	0.655618	1	1.00301	1.00301	0.261884	0.153164	0.928751	1.00301	0.830583	1	1.00301	1.00301	1	0.926224	0.999975	0.685137	0.423675
Node 15	1	1.0016	0.968035	1	1	0.652623	0.542496	0.0228177	0.584362	1	1	1	1	1	0.411081	0.0969089	1	1	1.0016	1	1.0016	0.999966	1.0016	1	0.379158	0.789987	0.356478	0.838302	1	1	0.563201	1.0016	0.969163	1	1.0016	1.0016	0.149418	1	0.480731	1.0016	0.611775	0.0491634	1.0016	1.0016	1	0.372227	0.999993	1	1
Node 16	1	1.0006	0.744478	1	1	0.831996	0.254041	1	1	0.0297245	1	1	1	1	0.355202	0.189019	1	1	1.0006	1	1.0006	0.996401	1.0006	1	1	0.433969	1	0.55027	1	1	0.628848	1.0006	0.728509	1	1.0006	1.0006	1	1	0.497233	1.0006	1	1	1.0006	1.0006	1	0.0679862	0.9982	1	1
Node 17	1	1.0004	0.991246	1	1	0.547034	0.177469	1	0.196956	1	1	1	1	1	0.642733	0.130345	1	1	1.0004	1	1.0004	0.9976	1.0004	1	0.29694	1	0.458282	0.671537	1	1	0.829275	1.0004	0.580675	1	1.0004	1.0004	1	1	0.627667	1.0004	1	1	1.0004	1.0004	1	1	0.9988	1	1
Node 18
Node 19	1	1.0002	0.906344	1	1	0.739644	1	1	1	1	1	1	1	1	0.402241	1	1	0.115669	1.0002	1	1.0002	0.998799	1.0002	1	1	0.455874	0.263958	0.819492	1	1	0.586752	1.0002	1	1	1.0002	1.0002	1	1	0.792275	1.0002	1	1	1.0002	1.0002	1	1	0.9994	0.0740444	1
Node 2	0.398535	1.00463	0.837141	1	1.00001	0.245861	0.645269	1	0.211162	1	1	1	1	0.894105	0.084288	0.46584	1	0.763491	1.00463	1	1.00463	0.999699	1.00463	0.00755464	0.522283	0.103107	0.242914	0.382241	1	1	0.504153	1.00463	0.983108	1	1.00463	1.00463	1	1	0.966024	1.00463	0.481118	0.662511	1.00463	1.00463	1	0.0211556	0.999939	0.516554	1
Node 2_fuzzy0.06	0.176857	1.00708	0.959608	1	1.00002	0.57125	0.645283	1	0.29581	1	1	1	1	0.927024	0.0315087	0.0831825	0.359558	0.589109	1.00708	1	1.00708	1	1.00708	0.00267504	0.839967	0.298509	0.305855	0.375304	1	1	0.642407	1.00708	0.99482	1	1.00708	1.00708	1	1	0.981107	1.00708	0.558317	0.48389	1.00708	1.00708	1	0.041579	1	0.485641	0.361191
Node 20
Node 21	1	1.0004	0.821442	1	1	0.932253	1	1	1	1	1	1	1	1	0.642733	1	1	0.21798	1.0004	1	1.0004	0.9976	1.0004	1	1	0.703976	0.458282	0.967446	1	1	0.344229	1.0004	0.580675	1	1.0004	1.0004	1	1	0.627667	1.0004	1	1	1.0004	1.0004	1	1	0.9988	0.14262	1
Node 22	1	1.0002	0.906344	1	1	0.739644	1	1	1	1	1	1	1	1	1	1	1	1	1.0002	1	1.0002	0.998799	1.0002	1	1	1	1	1	1	1	1	1.0002	1	1	1.0002	1.0002	1	1	0.792275	1.0002	1	1	1.0002	1.0002	1	1	0.9994	1	1
Node 23
Node 24
Node 25	0.0218131	1.0002	0.906344	1	1	0.739644	1	1	1	1	1	1	1	1	0.402241	1	1	1	1.0002	1	1.0002	0.998799	1.0002	1	1	0.455874	1	0.819492	1	1	0.586752	1.0002	0.352411	1	1.0002	1.0002	1	1	0.792275	1.0002	0.111467	1	1.0002	1.0002	1	1	0.9994	1	1
Node 26	1	1.0002	0.906344	1	1	0.739644	0.0930558	1	0.103862	1	1	1	1	1	0.402241	1	1	1	1.0002	1	1.0002	0.998799	1.0002	1	0.161497	0.455874	1	0.819492	1	1	0.586752	1.0002	0.352411	1	1.0002	1.0002	1	1	0.792275	1.0002	1	1	1.0002	1.0002	1	1	0.9994	1	1
Node 27
Node 28	1	1.0004	0.821442	1	1	0.932253	1	1	1	1	1	1	1	0.0242765	0.16175	1	1	1	1.0004	1	1.0004	0.9976	1.0004	1	1	0.703976	0.0696351	0.671537	1	1	0.829275	1.0004	1	1	1.0004	1.0004	1	1	0.956883	1.0004	0.012405	1	1.0004	1.0004	1	1	0.9988	1	1
Node 29
Node 3	1	1.0012	0.898096	1	1	0.509468	0.012927	1	1	1	1	1	1	0.638472	0.770345	1	1	1	1.0012	1	1.0012	0.992814	1.0012	0.290803	1	0.570375	0.841165	0.302677	1	1	0.516852	1.0012	0.685564	1	1.0012	1.0012	1	1	0.247124	1.0012	0.137426	1	1.0012	1.0012	1	0.647132	0.996401	1	1
Node 30	1	1.0002	1	1	1	1	1	1	1	1	1	1	1	1	1	1	1	1	1.0002	1	1.0002	1	1.0002	1	1	1	1	1	1	1	1	1.0002	1	1	1.0002	1.0002	1	1	1	1.0002	1	1	1.0002	1.0002	1	1	1	1	1
Node 31	0.313078	1.00342	0.932274	1	1.00001	0.534235	1	0.0928053	0.845475	1	1	1	1	0.944209	0.559849	0.69546	0.194296	0.601595	1.00342	1	1.00342	0.979751	1.00342	0.243544	0.289959	0.545393	0.694812	0.384216	1	1	0.888207	1.00342	0.218699	1	1.00342	1.00342	1	0.171761	0.516585	1.00342	0.0335006	1	1.00342	1.00342	1	0.779511	0.989827	1	1
Node 32	0.0269817	1.00241	0.9968	1	1	0.935222	1	1	1	1	1	1	1	1	0.981219	0.567782	1	0.771638	1.00241	1	1.00241	0.999921	1.00241	1	0.87951	0.874492	1	0.62797	1	1	0.98075	1.00241	0.217813	1	1.00241	1.00241	1	1	0.916981	1.00241	1	1	1.00241	1.00241	1	0.875654	0.999984	0.603154	1
Node 33	1	1.0008	0.953779	1	1	0.943265	1	1	0.35518	1	1	1	1	1	1	1	1	1	1.0008	1	1.0008	0.999993	1.0008	1	0.505782	0.618632	1	0.979706	1	1	0.805295	1.0008	0.441307	1	1.0008	1.0008	1	1	0.807282	1.0008	1	1	1.0008	1.0008	1	1	0.999999	0.264947	1
Node 34
Node 35	0.711187	1.01139	0.570927	1	1.00006	0.619243	0.0716062	0.0267956	0.705199	0.10749	1	1	1	0.517165	0.391711	0.0803705	0.510552	0.965204	1.01139	1	1.01139	1	1.01139	0.960196	0.287618	0.607814	0.294437	0.96501	1	0.0548132	0.646865	1.01139	0.732315	0.044092	1.01139	1.01139	0.679662	1	0.148738	1.01139	0.957719	0.480124	1.01139	1.01139	1	0.0115788	1	0.400864	0.60515
Node 36
Node 37	1	1.0004	0.821442	1	1	0.547034	1	1	1	1	1	1	1	0.287511	0.16175	1	1	1	1.0004	1	1.0004	0.9976	1.0004	1	1	0.703976	0.0696351	0.671537	1	1	1	1.0004	0.580675	1	1.0004	1.0004	1	1	0.627667	1.0004	0.210529	1	1.0004	1.0004	1	1	0.9988	1	1
Node 38	1	1.00322	0.816074	1	1	0.592702	0.446664	1	0.22722	1	1	1	1	1	0.480246	0.294191	1	0.860534	1.00322	1	1.00322	0.980932	1.00322	0.222531	0.940562	0.133836	0.835907	0.427769	1	1	0.290224	1.00322	0.956955	1	1.00322	1.00322	1	1	0.567201	1.00322	0.849524	0.166083	1.00322	1.00322	1	0.0306854	0.990423	0.0263701	1
Node 39
Node 4
Node 40	1	1.0002	1	1	1	0.739644	1	1	0.103862	1	1	1	1	1	0.402241	1	1	1	1.0002	1	1.0002	0.998799	1.0002	0.0556334	0.161497	1	0.263958	0.819492	1	1	0.586752	1.0002	1	1	1.0002	1.0002	1	1	1	1.0002	1	1	1.0002	1.0002	1	1	0.9994	1	1
Node 41
Node 42	1	1.0004	0.821442	1	1	0.547034	1	1	1	1	1	1	1	0.287511	0.642733	1	1	1	1.0004	1	1.0004	0.9976	1.0004	1	1	1	0.458282	0.671537	1	1	0.829275	1.0004	0.580675	1	1.0004	1.0004	1	1	0.627667	1.0004	1	0.0899455	1.0004	1.0004	0.00319968	1	0.9988	1	1
Node 43	1	1.0004	0.821442	1	1	0.547034	1	1	1	0.0199139	1	1	1	1	1	1	1	1	1.0004	1	1.0004	0.9976	1.0004	1	1	0.703976	1	0.967446	1	1	0.344229	1.0004	0.580675	1	1.0004	1.0004	1	1	0.627667	1.0004	0.210529	1	1.0004	1.0004	1	1	0.9988	1	1
Node 44	0.549225	1.00728	0.983942	1	1.00003	0.674917	0.112288	0.299761	0.901018	0.30463	1	1	1	0.499284	0.492952	0.919763	0.36769	1	1.00728	1	1.00728	1	1.00728	0.603462	0.114204	0.738299	0.488451	0.811399	1	0.0355203	0.453002	1.00728	0.775691	1	1.00728	1.00728	1	1	0.356434	1.00728	0.986025	0.0815197	1.00728	1.00728	1	0.346632	1	0.757904	0.734315
Node 45
Node 46	1	1.0002	1	1	1	0.739644	1	1	1	1	1	1	1	1	0.402241	1	0.0126076	1	1.0002	1	1.0002	0.998799	1.0002	1	0.161497	1	1	0.819492	1	1	0.586752	1.0002	1	1	1.0002	1.0002	1	1	0.792275	1.0002	1	1	1.0002	1.0002	1	1	0.9994	1	1
Node 47
Node 48	1	1.0004	0.821442	1	1	0.932253	1	1	0.196956	1	1	1	1	0.287511	0.642733	1	1	1	1.0004	1	1.0004	0.9976	1.0004	1	0.29694	0.703976	1	0.671537	1	1	0.829275	1.0004	0.580675	1	1.0004	1.0004	1	1	0.627667	1.0004	1	1	1.0004	1.0004	1	1	0.9988	1	1
Node 49	1	1.0006	0.744478	1	1	0.404554	1	1	0.280395	1	1	1	1	1	0.0650238	1	1	1	1.0006	1	1.0006	0.996401	1.0006	0.157817	0.410527	1	0.60133	0.55027	1	1	0.929488	1.0006	0.285006	1	1.0006	1.0006	1	1	0.497233	1.0006	1	1	1.0006	1.0006	1	0.405871	0.9982	1	1
Node 5	1	1.0004	0.821442	1	1	0.932253	1	1	1	1	1	1	1	1	0.642733	1	1	1	1.0004	1	1.0004	0.9976	1.0004	1	1	0.207771	0.458282	0.967446	1	1	0.829275	1.0004	0.580675	1	1.0004	1.0004	1	1	0.956883	1.0004	1	1	1.0004	1.0004	1	0.293243	0.9988	1	1
Node 50
Node 51	1	1.0004	0.821442	1	1	0.547034	1	1	1	1	1	1	1	0.287511	0.642733	0.130345	0.0250587	0.21798	1.0004	1	1.0004	0.9976	1.0004	1	1	0.207771	0.458282	0.671537	1	1	1	1.0004	0.580675	1	1.0004	1.0004	1	1	0.956883	1.0004	1	0.0899455	1.0004	1.0004	1	1	0.9988	0.14262	1
Node 52	1	1.0006	0.744478	1	1	0.831996	0.254041	1	0.280395	1	1	1	1	1	0.0650238	0.189019	1	1	1.0006	1	1.0006	0.996401	1.0006	1	1	0.433969	0.172185	0.55027	1	1	0.628848	1.0006	0.728509	1	1.0006	1.0006	1	0.0326642	0.497233	1.0006	1	1	1.0006	1.0006	1	0.405871	0.9982	0.20613	1
Node 53
Node 54
Node 55
Node 56	1	1.0006	0.744478	1	1	0.831996	0.254041	1	0.280395	1	1	1	1	1	0.0650238	0.189019	1	1	1.0006	1	1.0006	0.996401	1.0006	1	1	0.433969	0.172185	0.55027	1	1	0.628848	1.0006	0.728509	1	1.0006	1.0006	1	0.0326642	0.497233	1.0006	1	1	1.0006	1.0006	1	0.405871	0.9982	0.20613	1
Node 57	1	1.0004	0.821442	1	1	0.932253	1	1	0.196956	1	1	1	1	1	1	1	1	0.21798	1.0004	1	1.0004	0.9976	1.0004	1	1	1	1	0.671537	1	1	0.829275	1.0004	0.124148	1	1.0004	1.0004	1	1	0.627667	1.0004	1	1	1.0004	1.0004	1	1	0.9988	1	1
Node 58	1	1.0008	0.674711	1	1	0.943265	1	1	1	0.039439	1	1	1	0.492434	0.528705	1	1	1	1.0008	1	1.0008	0.995204	1.0008	0.204699	1	0.912429	0.706625	0.450882	1	1	0.118427	1.0008	0.824243	1	1.0008	1.0008	1	1	0.807282	1.0008	0.00505464	1	1.0008	1.0008	1	0.121774	0.9976	1	1
Node 59	1	1.0008	0.674711	1	1	0.720727	1	1	1	1	1	1	1	0.117208	0.528705	1	1	1	1.0008	1	1.0008	0.995204	1.0008	0.204699	1	0.618632	1	0.450882	1	1	0.4524	1.0008	0.441307	1	1.0008	1.0008	1	1	0.807282	1.0008	0.376798	1	1.0008	1.0008	1	1	0.9976	0.264947	1
Node 6	1	1.001	0.927677	1	1	0.221211	0.386501	1	1	1	1	1	1	1	0.667007	1	1	0.459296	1.001	1	1.001	0.994008	1.001	1	0.585661	0.752615	0.784126	0.956044	1	1	0.9025	1.001	1	1	1.001	1.001	1	1	0.721423	1.001	1	1	1.001	1.001	1	1	0.997001	1	1
Node 60	1	1.0002	1	1	1	0.739644	1	1	1	1	1	1	1	0.155894	1	1	1	1	1.0002	1	1.0002	0.998799	1.0002	1	0.161497	1	1	0.819492	1	1	1	1.0002	1	1	1.0002	1.0002	1	1	0.792275	1.0002	1	1	1.0002	1.0002	1	1	0.9994	1	1
Node 61	1	1.0002	0.906344	1	1	0.739644	1	1	1	1	1	1	1	1	1	1	1	0.115669	1.0002	1	1.0002	0.998799	1.0002	1	1	0.455874	1	0.819492	1	1	1	1.0002	0.352411	1	1.0002	1.0002	1	1	0.792275	1.0002	0.111467	1	1.0002	1.0002	1	1	0.9994	1	1
Node 62	1	1.0016	0.455084	1	1	0.341618	1	1	1	1	1	0.0269131	1	0.742529	0.983761	1	1	1	1.0016	1	1.0016	0.990428	1.0016	1	1	0.940958	0.91403	0.838302	1	1	0.0930257	1.0016	0.969163	1	1.0016	1.0016	1	1	0.779793	1.0016	0.221536	1	1.0016	1.0016	1	1	0.995204	1	1
Node 63	1	1.0002	0.906344	1	1	1	1	1	0.103862	1	1	1	1	1	0.402241	1	1	1	1.0002	1	1.0002	0.998799	1.0002	1	1	0.455874	0.263958	0.819492	1	1	1	1.0002	1	1	1.0002	1.0002	1	1	0.792275	1.0002	1	1	1.0002	1.0002	1	0.159296	0.9994	1	1
Node 64	1	1.0012	0.554144	1	1	0.994407	1	1	1	0.0585827	1	1	1	1	0.954472	1	1	0.521902	1.0012	1	1.0012	0.992814	1.0012	0.290803	0.652642	0.0731338	0.841165	0.703188	1	1	0.516852	1.0012	0.35774	1	1.0012	1.0012	1	0.0642802	0.247124	1.0012	0.021277	1	1.0012	1.0012	1	0.00732237	0.996401	0.0671975	1
Node 65	1	1.0014	0.502183	1	1	0.120925	1	0.194559	0.159258	1	1	1	1	0.694899	0.294028	1	1	0.577269	1.0014	1	1.0014	0.99162	1.0014	1	0.315655	0.695033	0.589308	0.247976	1	1	0.684264	1.0014	0.952346	1	1.0014	1.0014	1	1	0.195729	1.0014	0.562995	1	1.0014	1.0014	1	0.70341	0.995803	0.416575	1
Node 66	1	1.0002	1	1	1	0.739644	1	1	1	1	1	1	1	1	0.402241	1	1	1	1.0002	1	1.0002	0.998799	1.0002	1	1	1	0.263958	0.819492	1	1	0.586752	1.0002	1	1	1.0002	1.0002	1	1	0.792275	1.0002	1	1	1.0002	1.0002	1	1	0.9994	1	1
Node 67	0.473445	1.00585	0.87088	1	1.00002	0.892148	0.514861	1	0.819508	1	1	1	1	0.480369	0.666875	0.310725	1	0.668499	1.00585	1	1.00585	0.999519	1.00585	1	0.869818	0.995179	0.214051	0.740302	1	1	0.581242	1.00585	0.990692	1	1.00585	1.00585	1	1	0.758456	1.00585	0.407701	1	1.00585	1.00585	1	0.958027	0.999903	0.893271	0.280926
Node 68	1	1.00382	0.153825	1	1.00001	0.98814	0.844224	0.44456	0.315367	1	1	1	1	0.162411	0.842386	0.370149	1	1	1.00382	1	1.00382	0.977391	1.00382	1	0.0723093	0.526857	0.780068	0.888203	1	1	0.440369	1.00382	0.1912	1	1.00382	1.00382	1	1	0.0713186	1.00382	0.356834	1	1.00382	1.00382	0.0300373	0.963238	0.988634	0.768782	0.502582
Node 69	1	1.0002	0.906344	1	1	0.739644	1	1	1	1	1	1	1	0.155894	0.402241	1	1	1	1.0002	1	1.0002	0.998799	1.0002	1	1	0.455874	1	0.819492	1	1	1	1.0002	1	1	1.0002	1.0002	1	1	0.792275	1.0002	1	1	1.0002	1.0002	1	1	0.9994	1	1
Node 7	0.876669	1.01935	0.737536	1	1.00018	0.509829	0.255692	0.946683	0.653312	0.614901	1	1	1	0.886782	0.215998	0.887486	0.332999	0.0393943	1.01935	1	1.01935	0.999876	1.01935	0.267414	0.451874	0.757719	0.0915143	0.03409	1	1	0.919651	1.01935	0.0836223	1	1.01935	1.01935	0.118327	0.277115	0.699949	1.01935	0.73562	0.635409	1.01935	1.01935	1	0.428524	0.999994	0.258967	0.969243
Node 70
Node 71	1	1.0008	0.953779	1	1	0.943265	0.0456685	1	1	0.039439	1	1	1	0.492434	0.872429	1	1	1	1.0008	1	1.0008	0.995204	1.0008	0.204699	1	0.912429	0.706625	0.979706	1	1	0.805295	1.0008	1	1	1.0008	1.0008	0.0776997	1	0.807282	1.0008	1	1	1.0008	1.0008	1	1	0.9976	1	1
Node 72	0.90604	1.03762	0.975306	1	1.00066	0.815806	0.858734	0.45868	0.586158	0.536905	1	0.020913	1	0.595449	0.971141	0.424362	0.390623	0.683195	1.03762	1.00002	1.03762	1	1.03762	0.404034	0.937633	0.930755	0.967778	0.999025	0.103123	1	0.977046	1.03762	0.511686	1	1.03762	1.03762	0.025354	0.311923	0.989009	1.03762	0.0883413	0.580366	1.03762	1.03762	1	0.999605	1	0.563744	0.890756
Node 73	0.684548	1.09373	0.508521	1	1.00379	0.890188	0.846087	0.814229	0.163006	1	0.724545	0.413609	0.496987	0.690329	0.969908	0.668357	0.773463	0.976877	1.09373	1.00021	1.09373	1	1.09373	0.347865	0.543554	0.452767	0.987823	0.999793	0.227064	1	0.958812	1.09373	0.939717	1	1.09373	1.09373	0.117207	0.674036	0.848683	1.09373	0.513342	0.0886377	1.09373	1.09373	1	0.331025	1.00001	0.917228	0.153501
Node 74	1	1.001	0.61147	1	1	0.221211	1	1	1	1	1	1	1	1	0.667007	1	1	0.459296	1.001	1	1.001	0.994008	1.001	1	1	0.417659	0.784126	0.776695	1	1	0.314343	1.001	0.886231	1	1.001	1.001	1	1	0.721423	1.001	0.44632	1	1.001	1.001	1	1	0.997001	1	0.167654
Node 75	1	1.0008	0.674711	1	1	0.720727	1	0.116266	1	1	1	1	1	0.492434	0.872429	1	1	1	1.0008	1	1.0008	0.995204	1.0008	1	0.0147677	0.249306	0.706625	0.848435	1	1	0.805295	1.0008	0.128706	1	1.0008	1.0008	1	1	0.393884	1.0008	1	0.171833	1.0008	1.0008	1	1	0.9976	1	1
Node 76
Node 77	1	1.0002	0.906344	1	1	0.739644	1	1	1	1	1	1	1	1	1	1	1	1	1.0002	1	1.0002	0.998799	1.0002	1	0.161497	1	1	0.819492	1	1	1	1.0002	1	1	1.0002	1.0002	1	1	0.792275	1.0002	1	1	1.0002	1.0002	1	1	0.9994	1	1
Node 78	1	1.0002	1	1	1	0.739644	1	1	1	1	1	1	1	1	0.402241	1	1	1	1.0002	1	1.0002	0.998799	1.0002	1	1	1	1	0.819492	1	1	1	1.0002	1	1	1.0002	1.0002	1	1	0.792275	1.0002	1	1	1.0002	1.0002	1	1	0.9994	1	1
Node 79	1	1.0004	0.821442	1	1	0.547034	1	1	1	1	1	1	1	1	0.642733	0.130345	1	1	1.0004	1	1.0004	0.9976	1.0004	1	1	1	1	0.671537	1	1	0.829275	1.0004	1	1	1.0004	1.0004	1	1	0.627667	1.0004	1	1	1.0004	1.0004	1	1	0.9988	1	0.0707526
Node 8	1	1.00749	0.737674	1	1.00003	0.116353	0.257994	0.68246	0.545246	1	1	1	1	0.942874	0.873395	0.925213	0.0786192	0.056873	1.00749	1	1.00749	0.956366	1.00749	0.339525	0.130489	0.191353	0.892842	0.652241	1	1	0.771611	1.00749	0.196446	1	1.00749	1.00749	1	0.0620004	0.32626	1.00749	0.603808	0.826213	1.00749	1.00749	1	0.724243	0.977946	0.771295	0.743955
Node 80	1	1.00201	0.760632	1	1	0.494625	0.623813	1	1	1	1	1	1	0.816663	0.372433	0.502856	1	1	1.00201	1	1.00201	0.988047	1.00201	0.436134	0.497445	0.274003	0.786251	0.437275	1	1	0.599615	1.00201	0.492764	1	1.00201	1.00201	1	0.104861	0.961985	1.00201	0.693631	1	1.00201	1.00201	1	0.489592	0.994007	0.166024	1
Node 81	0.124004	1.0012	0.554144	1	1	0.813965	1	1	1	1	1	1	1	1	0.770345	1	1	0.146268	1.0012	1	1.0012	0.992814	1.0012	1	0.652642	0.570375	0.841165	0.923709	1	1	0.95269	1.0012	0.35774	1	1.0012	1.0012	1	1	0.636372	1.0012	0.508099	0.246381	1.0012	1.0012	1	1	0.996401	0.369861	1
Node 82	1	1.0012	0.898096	1	1	0.509468	1	1	0.482277	1	1	1	1	1	0.770345	1	0.0733364	0.00219457	1.0012	1	1.0012	0.992814	1.0012	0.290803	0.250753	0.570375	0.841165	0.302677	1	1	0.802121	1.0012	0.926365	1	1.0012	1.0012	0.114277	1	0.636372	1.0012	0.021277	1	1.0012	1.0012	1	0.647132	0.996401	0.0671975	1
Node 83	1	1.0004	0.991246	1	1	0.932253	1	1	1	1	1	1	1	1	1	1	1	1	1.0004	1	1.0004	0.999999	1.0004	1	1	1	1	0.967446	1	1	1	1.0004	1	1	1.0004	1.0004	1	1	0.956883	1.0004	1	1	1.0004	1.0004	1	1	1	1	1
Node 84	0.249531	1.00261	0.884791	1	1	0.549502	1	0.331064	0.397596	1	1	1	1	0.624701	0.987957	1	1	0.798116	1.00261	1	1.00261	1	1.00261	0.0321448	0.352007	0.995681	0.981495	0.981552	1	1	0.53515	1.00261	0.29032	1	1.00261	1.00261	0.231346	1	0.723437	1.00261	0.0101391	0.117919	1.00261	1.00261	1	0.139411	1	0.249694	0.379672
Node 85
Node 86
Node 87	1	1.0008	0.996961	1	1	0.720727	0.323499	1	1	1	1	1	1	1	0.872429	1	1	1	1.0008	1	1.0008	0.995204	1.0008	1	1	0.0431275	0.706625	0.450882	1	1	0.805295	1.0008	0.441307	1	1.0008	1.0008	1	0.0433177	0.393884	1.0008	0.376798	1	1.0008	1.0008	1	1	0.9976	1	1
Node 88	1	1.0004	0.991246	1	1	0.547034	1	1	0.196956	1	1	1	1	1	1	1	1	1	1.0004	1	1.0004	0.9976	1.0004	1	1	1	1	0.967446	1	1	0.344229	1.0004	1	1	1.0004	1.0004	1	1	0.956883	1.0004	1	1	1.0004	1.0004	1	1	0.9988	0.14262	1
Node 89	1	1.001	0.61147	1	1	0.221211	0.386501	1	1	1	1	1	1	0.571624	0.923784	1	1	0.105359	1.001	1	1.001	0.994008	1.001	1	0.585661	1	1	0.369429	1	1	0.0694481	1.001	0.576289	1	1.001	1.001	1	1	0.311999	1.001	1	1	1.001	1.001	1	0.580191	0.997001	0.319417	1
Node 9	0.215607	1.00221	0.338632	1	1	0.8683	0.65889	1	0.0977525	1	1	1	1	0.530281	0.473416	0.536451	1	0.741694	1.00221	1	1.00221	0.986858	1.00221	0.467567	1	0.819718	0.587365	0.382903	1	1	0.265584	1.00221	0.0127312	1	1.00221	1.00221	1	1	0.29956	1.00221	0.351446	1	1.00221	1.00221	1	1	0.993409	1	1
Node 90	1	1.0002	0.906344	1	1	0.739644	1	1	1	1	1	1	1	1	1	1	1	1	1.0002	1	1.0002	0.998799	1.0002	0.0556334	1	0.455874	1	0.819492	1	1	0.586752	1.0002	0.352411	1	1.0002	1.0002	1	1	0.792275	1.0002	1	1	1.0002	1.0002	1	1	0.9994	1	1
[truncated: 41 more columns]
