# Supplementary material for: Conservation and Evolution of Cis-Regulatory Systems in Ascomycete Fungi
Source: PLoS Biol. 2004 Nov 9;2(12):e398. doi: 10.1371/journal.pbio.0020398 (PMC526180; doi:10.1371/journal.pbio.0020398)
Supplement: Dataset S45 — (372 KB XLS). [file pbio.0020398.sd045.xls]

## Sheet: Sheet1
UID	ABF1	ACE2	ADR1	AFT1	ARO80	ASH1	AZF1	BAS1	CAD1/YAP2	CAT8	CBF1	CHA4	CRZ1	CUP2	DAL80	ECM22	FKH1	FLO8	FZF1	GAL4	GAT1	GATGAG1	GATGAG2	GCN4	GCR1	GLN3	GZF3	HAC1	HAP1	HAP4	HCM1	HSF1	IME1	INO2/4	LEU3	LYS14	MAC1	MAL63	MATALPHA	MCB	MCM1	MCM1-2	MCM1-3	MET30/31	MIG1	MOT3	MSN2/4	MTsite1	MTsite2
Cluster_ABF1
Cluster_ACE2	1	1.0009	0.999019	1	1	0.844303	0.430675	0.619444	0.556969	0.674166	1	0.532128	1	0.522639	0.81949	0.738756	0.566341	1	1	1	0.977715	1	0.964559	0.917137	0.340045	0.738306	0.941726	1	1	0.229516	1	0.395096	1	1	1	0.165547	1	0.890826	1.0009	0.483761	0.0242598	1.0009	1.0009	0.30627	0.711186	0.977715	0.855026	0.891502	1
Cluster_ADR1	0.356769	1.0017	0.666084	1	1	0.853116	0.25518	0.529811	0.997095	1	1	0.405151	1	0.530711	0.741077	0.920861	0.617347	1	1	1	0.958307	1	0.821932	0.706681	0.634583	0.455548	0.459303	1	1	0.899677	1	0.386552	1	1	1	1	0.688991	0.909181	1.0017	0.333814	0.128432	1.0017	1.0017	0.498924	0.795871	0.958307	0.954856	0.752672	0.705338
Cluster_ARG80	0.94688	1.0015	0.999983	1	1	0.889734	0.487073	0.872649	0.999983	1	1	0.345419	1	0.168179	0.660541	1	0.451991	1	1	1	0.999994	0.110896	0.150504	0.984748	0.997435	0.410275	0.996372	0.354099	1	0.820319	1	0.653034	1	1	1	1	0.886228	0.933271	1.0015	0.642727	0.856127	1.0015	1.0015	0.456454	0.975925	0.999994	0.787586	0.97535	1
Cluster_ARG81	0.464854	1.0014	0.999749	1	1	0.694312	0.933032	0.845661	0.996494	0.825323	0.272984	0.314794	1	0.232603	0.71839	0.876138	0.769209	1	1	1	0.999464	1	0.0379421	0.994457	0.972874	0.492962	0.977651	1	1	0.851496	1	0.582334	1	1	1	1	0.581151	0.775419	1.0014	0.351851	0.338647	1.0014	1.0014	0.433891	0.748432	0.999464	0.519938	0.844633	1
Cluster_Arginine	0.65639	1.0012	0.999871	0.500033	1	0.936501	0.46254	0.77562	0.998907	0.77584	1	0.252788	1	0.637534	0.624535	1	0.616749	1	1	1	0.99961	1	0.302827	0.819919	0.873538	0.671365	0.902121	1	1	0.906454	1	0.657779	1	1	1	1	0.824227	0.962822	1.0012	0.446124	0.754157	1.0012	1.0012	1	0.771335	0.99961	0.945048	0.774398	1
Cluster_ARO80	0.000185025	1.0007	0	1	1	0	0.226442	1	0	1	1	1	1	0	0	0.251428	0.328756	1	1	1	0	1	0.139155	0.515751	0	0.981777	0	1	1	0	1	0.202418	1	1	1	1	0.00819725	0	1.0007	0.627398	1	1.0007	1.0007	1	0	0	1	0.473839	1
Cluster_ARO80	0.000185025	1.0007	0	1	1	0	0.226442	1	0	1	1	1	1	0	0	0.251428	0.328756	1	1	1	0	1	0.139155	0.515751	0	0.981777	0	1	1	0	1	0.202418	1	1	1	1	0.00819725	0	1.0007	0.627398	1	1.0007	1.0007	1	0	0	1	0.473839	1
Cluster_ASH1	0.361604	1.0012	0.750696	1	0.163916	0.988454	0.10446	0.508351	0.119092	1	1	1	1	0.823595	0.624535	0.510542	0.195122	1	1	0.245603	0.970393	1	0.537818	0.406773	0.873538	0.230117	0.902121	1	1	0.140479	1	0.421299	1	1	1	1	0.49518	0.451975	1.0012	0.697246	0.234218	1.0012	1.0012	1	0.974527	0.970393	0.816288	0.774398	1
Cluster_Asparagine	1	1.0002	0.953355	1	1	0.847865	0.133713	1	0	1	1	1	1	0.75914	0.550842	1	0.663276	1	1	1	0.995006	1	0.523783	0.757173	0.586585	0.841859	0.912594	1	1	0.977272	1	1	1	1	1	1	0.251441	0.87609	1.0002	0.482052	0.376864	1.0002	1.0002	1	1	0.995006	0.553665	1	1
Cluster_Autophagy	0.790877	1.0008	0.985862	0.370007	1	0.872469	0.973839	0.861827	0.99998	0.630911	1	1	1	0.968739	0.347853	0.306341	0.912823	1	1	1	0.980167	1	0.948625	0.652411	0.997063	0.320138	0.693524	1	1	0.978299	0.0346746	0.833333	1	1	1	1	0.081122	0.589011	1.0008	0.928098	0.527445	1.0008	1.0008	1	0.598535	0.980167	0.960361	0.0748693	1
Cluster_AZF1	0.790877	1.0008	0.985862	1	1	0.99789	0.0316509	0.551408	0.995918	1	1	1	1	0.867309	0.875195	0.306341	0.724484	1	1	1	0.999834	1	0.948625	0.864813	0.717719	0.951669	0.999761	1	1	0.997089	1	0.968805	1	1	1	1	0.686135	0.911447	1.0008	0.703854	0.849321	1.0008	1.0008	1	0.326281	0.999834	0.802658	0.861118	1
Cluster_BAS1	0.269524	1.0015	0.952416	1	1	0.664247	0.487073	0.670236	0.975764	1	0.289365	1	0.11752	0.168179	0.433384	1	0.825679	1	1	1	0.999382	1	0.88933	0.86212	0.988499	0.410275	0.97297	1	1	0.937233	1	0.830754	1	1	1	1	0.329233	0.751134	1.0015	0.642727	0.971276	1.0015	1.0015	0.456454	0.257887	0.999382	0.91911	0.215244	0.0807691
Cluster_Biotin	0.1776	1.0001	0.9764	1	1	0.9208	1	1	0	0.1171	1	1	1	0.5092	0.7422	0.1385	0.4197	1	1	1	0.9975	0.0078	0.3099	0.5072	1	1	0.9553	1	1	0.8492	1	0.3516	1	1	1	1	1	0.936	1.0001	1	1	1.0001	1.0001	1	1	0.9975	1	1	1
Cluster_CAD1	1	1.0008	0.826024	1	0.112482	0.872469	0.327795	1	0	0.630911	1	1	1	0.156841	0.659039	0.696718	0.205565	1	1	0.171264	0.980167	1	1	0.864813	0.907104	0.951669	0.995802	1	1	0.65464	1	0.576056	1	1	1	1	0.294612	0.589011	1.0008	1	0.226808	1.0008	1.0008	1	0.326281	0.980167	0.960361	0.550016	1
Cluster_CBF1	0.513687	1.0015	0.995214	0.579643	0.200539	0.889734	0.487073	0.423985	0.975764	0.845806	0.0436535	0.11573	0.455604	0.32924	0.21546	0.635633	0.451991	1	1	1	0.999382	1	0.731348	0.323565	0.519586	0.616994	0.857182	0.0674093	1	0.937233	1	0.830754	1	0.0383245	1	1	0.329233	0.751134	1.0015	0.950864	0.0755789	1.0015	1.0015	1	0.647675	0.999382	0.91911	0.97535	1
Cluster_CHA4	0.739737	1.0014	0.996104	0.554622	0.188512	0.979436	0.625215	0.368709	0.999929	0.825323	0.272984	0.314794	1	0.975607	0.71839	0.876138	0.971245	1	1	1	0.999995	1	0.857733	0.416461	0.914406	0.854212	0.977651	0.0595199	1	0.952436	1	0.186917	1	1	1	1	0.581151	0.944044	1.0014	0.172306	0.153517	1.0014	1.0014	1	0.748432	0.999995	0.519938	0.172832	0.25269
Cluster_CIN5	0.464596	1.00251	0.99741	0.764292	1	0.956691	0.163235	0.668198	0.403385	0.160979	1	0.878962	1	0.814009	0.828004	0.879528	0.994485	1	1	0.444312	0.998262	1	0.22067	0.372008	0.634421	0.852142	0.901313	1	0.535861	0.835785	1	0.539989	1	1	1	1	0.674135	0.787105	1.00251	0.870626	0.630041	1.00251	1.00251	0.638172	0.283239	0.998262	0.456299	0.474792	1
Cluster_CRZ1	1	1.0004	0.996775	1	1	0.966251	0.464824	1	0.984974	1	1	1	1	0.70121	0.944753	0.449219	0.55856	1	1	1	0.999964	1	0.773258	0.323341	0.957725	0.975006	0.988735	1	1	0.987852	1	0.439862	1	1	1	1	1	0.977498	1.0004	1	1	1.0004	1.0004	1	0.661301	0.999964	0.404859	0.209971	1
Cluster_CUP9	0.493517	1.0009	0.806514	1	1	0.844303	0.897241	0.619444	0	0.284872	1	1	0.305619	0.522639	0.81949	0.360412	0.566341	1	1	0.190506	0.977715	1	0.821155	0.517721	0.86279	0.488361	0.941726	1	0.241264	0.596675	1	0.395096	1	1	1	1	0.728478	0.890826	1.0009	0.483761	0.290113	1.0009	1.0009	1	0.0151312	0.977715	1	0.618046	1
Cluster_DAL81	0.690716	1.0006	0.866465	1	1	0.609447	0.934928	0.773332	0	1	1	0.0787873	1	0.673388	0.958186	0.196799	1	1	1	1	0.98509	1	0.892061	0.6697	0.85496	0.960135	0.759991	1	1	0.374925	1	0.356123	1	1	1	1	1	0.672373	1.0006	1	0.758115	1.0006	1.0006	1	0.623511	0.98509	0.911136	0.77246	1
Cluster_DAL82	0.560027	1.0016	0.68221	0.60326	1	0.634583	0.562861	0.714611	0.0585565	0.286539	1	0.740973	1	0.430902	0.908625	0.67135	0.182336	1	1	1	0.960712	1	0.584395	0.790151	0.85022	0.944046	0.96781	0.372664	1	0.557666	1	0.316633	1	1	1	1	0.655835	0.346782	1.0016	0.697005	0.686199	1.0016	1.0016	1	0.728772	0.960712	0.656548	0.8944	0.683359
Cluster_DIG1	1	1.0007	0.846004	1	1	0.56115	0.792062	1	0.983955	0.193503	1	1	1	0.943381	0.42565	1	0.328756	1	1	1	0.982626	1	0.691238	0.992957	0.48532	0.424879	0.725999	1	1	0.318352	1	0.951871	1	1	1	1	0.637195	0.629316	1.0007	0.900068	0.452286	1.0007	1.0007	1	0.19924	0.982626	0.734066	0.82223	1
Cluster_DOT6	0.910025	1.00291	0.995483	0.489774	1	0.806385	0.886664	0.793846	0.0386287	0.0458849	1	0.913709	0.0264999	0.260148	0.807777	0.786256	0.918792	1	1	0.49424	0.999952	1	0.719021	0.883862	0.943234	0.647161	0.998477	1	0.217859	0.734015	0.120201	0.997516	1	0.0728169	1	1	0.769653	0.717077	1.00291	0.744125	0.88787	1.00291	1.00291	1	0.993192	0.999952	0.357845	0.968194	1
Cluster_DrugResistance	0.745678	1.0007	0.98923	1	0.0991404	0.56115	0.503625	0.823025	0.681801	0.193503	1	1	1	0.0686945	0.42565	0.251428	0.328756	1	1	0.151566	0.982626	0.0533545	0.691238	0.785162	0.48532	0.90603	0.963942	1	1	0.71436	1	0.769014	1	1	1	1	0.637195	0.629316	1.0007	0.308702	0.452286	1.0007	1.0007	1	0.19924	0.982626	0.940648	0.181394	0.395216
Cluster_Endocytosis	1	1.0013	0.963548	1	0.176305	0.724628	0.157083	0.813564	0.988894	0.460472	1	0.666253	1	0.526978	0.114223	0.856195	0.95677	1	1	1	0.967964	1	0.375644	0.877719	0.637488	0.172693	0.887625	0.31531	1	0.394994	1	0.971253	1	1	1	1	0.251113	0.953908	1.0013	0.751463	0.953873	1.0013	1.0013	1	0.248703	0.967964	0.443516	0.812437	0.607107
Cluster_FattyAcid	0.111397	1.0015	0.698725	1	1	0.289792	0.487073	0.0888235	0.273649	0.253121	0.0436535	1	1	0.528905	0.070798	0.635633	0.262044	1	1	1	0.963124	1	0.731348	0.522628	0.281606	0.0932873	0.503365	1	0.368911	0.937233	1	0.653034	1	1	1	0.260457	1	0.370532	1.0015	0.836285	0.640833	1.0015	1.0015	0.118013	0.0449098	0.963124	0.086112	0.871723	1
Cluster_FHL1	0.491761	1.00656	0.981609	0.886742	0.621798	0.99954	0.624596	0.243762	0.986646	0.0361197	0.773274	0.613139	0.928764	0.9184	0.78499	0.902587	0.994134	1	1	0.0172077	0.999981	1	0.896346	0.447624	0.543371	0.568795	0.97464	0.116028	0.313072	0.827598	1	0.633522	1	1	1	0.1392	0.999113	0.945591	1.00656	0.771654	0.631818	1.00656	1.00656	0.73734	0.929022	0.999981	0.986206	0.240634	0.472451
Cluster_FKH1	0.828047	1.0009	0.806514	0.0870401	1	0.971049	0.698346	0.112874	0.999022	0.284872	1	1	1	0.272253	0.944826	0.0258844	0.992557	1	1	1	0.977715	1	0.293229	0.268188	0.340045	0.903289	0.941726	1	0.241264	0.229516	1	0.395096	1	1	1	1	1	0.890826	1.0009	0.483761	0.88108	1.0009	1.0009	1	0.221129	0.977715	0.855026	0.618046	0.476193
Cluster_FKH2	0.747798	1.00211	0.987392	1	1	0.920635	0.524154	0.157187	0.999223	0.453075	0.380214	1	0.201997	0.830952	0.991836	0.330207	0.376932	1	1	0.0843413	0.999982	1	0.827736	0.692232	0.239958	0.831473	0.935069	0.45781	0.475143	0.799649	1	0.469716	1	1	1	0.344621	0.552307	0.958361	1.00211	0.560281	0.993069	1.00211	1.00211	0.574189	0.436545	0.999982	0.393693	0.302272	0.779035
Cluster_Flavin	0.623884	1.0005	0.887418	1	1	0.661895	0.897382	0.302225	0	1	1	1	0.183386	0.51725	0.225141	0.143964	0.351978	1	1	1	0.98756	1	0.843554	0.821433	0.666327	0.0792095	0.79557	1	1	0.833771	1	0.237613	1	1	1	1	1	0.964075	1.0005	0.806986	0.693543	1.0005	1.0005	0.183811	0.790323	0.98756	0.0445226	0.708764	1
Cluster_Flocculation	1	1.0002	0.953355	0.109058	0.0293824	0.847865	0.597687	1	0.70156	0.220498	1	1	1	0.75914	0.550842	1	0.663276	1	1	1	0.995006	1	0.523783	1	0.945215	0.362741	0.912594	1	0.0594909	0.721128	1	1	1	1	1	1	1	0.87609	1.0002	0.482052	1	1.0002	1.0002	1	0.233071	0.995006	0.110135	1	1
Cluster_FZF1	0.790877	1.0008	0.985862	1	1	0.872469	0.853042	0.861827	0	0.630911	1	1	1	0.656712	0.659039	1	0.205565	1	1	1	0.980167	1	0.763873	0.652411	0.979407	0.829963	0.953323	0.20788	1	0.893521	1	0.576056	1	1	1	1	0.294612	0.589011	1.0008	0.15982	0.226808	1.0008	1.0008	0.277491	0.956706	0.980167	0.960361	0.861118	1
Cluster_GAL4	0.000185025	1.0007	0	0.0546681	1	0	0.0114707	1	0.983955	0.193503	1	0.104537	0.0289187	0	0	1	0	1	1	1	0	1	0.00454048	0.942154	0.48532	0	0	1	1	0	1	0	1	1	1	1	0.00819725	0	1.0007	1	0.0397342	1.0007	1.0007	0.0290549	0	0	0	0.0450943	1
Cluster_GAL4	0.000185025	1.0007	0	0.0546681	1	0	0.0114707	1	0.983955	0.193503	1	0.104537	0.0289187	0	0	1	0	1	1	1	0	1	0.00454048	0.942154	0.48532	0	0	1	1	0	1	0	1	1	1	1	0.00819725	0	1.0007	1	0.0397342	1.0007	1.0007	0.0290549	0	0	0	0.0450943	1
Cluster_Galactose	0.217569	1.0005	0.887418	0.250789	1	0.946674	0.897382	1	0.811976	1	1	0.344194	0.183386	0.823851	0.888141	1	0.696282	1	1	1	0.98756	1	0.17637	0.821433	0.666327	0.686562	0.79557	0.135522	1	0.973031	1	0.237613	1	1	1	1	0.137456	0.718372	1.0005	0.806986	0.693543	1.0005	1.0005	0.183811	0.166677	0.98756	0.0040194	0.0731534	1
Cluster_GAT1	0.65639	1.0012	0.750696	1	1	0.936501	0.46254	1	0.692581	0.77584	1	1	1	0.412272	0.825964	0.510542	0.388058	1	1	1	0.970393	1	0.770346	0.933832	0.697441	0.671365	0.577488	1	1	0.733122	1	0.216138	1	1	1	1	1	0.451975	1.0012	0.697246	0.478977	1.0012	1.0012	1	0.162169	0.970393	0.602909	0.948278	1
Cluster_GAT3	0.0421138	1.0005	0.887418	1	1	0.946674	0.897382	1	0.996982	0.107699	1	1	1	0.51725	0.888141	0.525532	0.696282	1	1	1	0.98756	1	0.17637	0.513501	0.666327	0.686562	0.79557	1	1	0.441543	1	0.574695	1	1	1	1	1	0.718372	1.0005	0.806986	0.284545	1.0005	1.0005	1	0.790323	0.98756	0.536293	0.301182	0.301742
Cluster_GCN4	0.388793	1.00231	0.999988	1	1	0.727098	0.476854	0.390914	1	0.515514	0.0936504	0.565767	0.231553	0.371862	0.434039	0.635932	0.521158	1	1	0.417537	0.999976	1	0.764137	0.686527	0.718921	0.922309	0.918958	0.48855	0.506431	0.879036	1	0.872663	1	1	1	1	0.964358	0.944258	1.00231	0.16892	0.550044	1.00231	1.00231	1	0.598437	0.999976	0.685046	0.586983	0.4802
Cluster_GCR1	0.289726	1.0006	0.866465	1	1	0.924137	0.384832	0.391506	0.941811	1	0.12766	0.0787873	1	0.899082	0.818095	0.196799	0.961854	1	1	1	0.98509	0.0459081	0.000882831	0.357301	0.201759	0.54909	0.759991	1	1	0.774633	1	1	1	1	1	1	0.58063	0.672373	1.0006	0.536342	0.370682	1.0006	1.0006	1	0.312027	0.98509	0.316754	0.77246	1
Cluster_GCR2	1	1.0008	0.985862	0.370007	1	0.979512	0.327795	0.861827	0.87313	0.238979	0.166499	0.132151	0.276889	0.383536	0.659039	0.0161246	0.912823	1	1	1	0.999834	1	0.763873	0.967934	0.907104	0.599448	0.953323	0.20788	1	0.65464	1	0.833333	1	1	1	1	1	0.911447	1.0008	0.398031	0.527445	1.0008	1.0008	0.277491	0.598535	0.999834	0.960361	0.861118	1
Cluster_GeneralTFs	0.987289	1.00332	0.45411	0.559794	1	0.884176	0.575127	0.286837	0.547796	0.91213	1	0.506151	0.141629	0.404668	0.789915	0.163122	0.795768	1	1	0.5397	0.920594	1	0.309374	0.269902	0.637265	0.557873	0.56229	1	1	0.245152	1	0.936828	1	1	1	0.485416	0.84099	0.366692	1.00332	0.189293	0.723269	1.00332	1.00332	0.380311	0.0551511	0.920594	0.817061	0.60388	0.906887
Cluster_GLN3	0.875957	1.00191	0.634962	0.666457	1	0.81321	0.388932	0.221901	0.626874	0.175215	1	0.462137	0.172937	0.532416	0.803393	0.501302	0.950673	1	1	1	0.953513	1	0.961855	0.346814	0.726435	0.675167	0.991059	0.101947	0.111039	0.680555	1	0.089704	1	1	1	1	0.247893	0.654292	1.00191	0.266567	0.590346	1.00191	1.00191	1	0.0223771	0.953513	0.808763	0.623081	0.744829
Cluster_Glutamate	1	1.0004	0.996775	1	0.0579072	0.966251	0.141927	0.210772	0.984974	1	1	1	1	0.942011	0.944753	0.449219	0.55856	1	1	1	0.999964	1	1	0.69826	0.764832	0.975006	0.988735	0.109968	1	0.889475	1	1	1	1	1	1	1	0.977498	1.0004	0.731772	0.197262	1.0004	1.0004	1	0.661301	0.999964	0.109797	0.627247	1
Cluster_Glutathione	1	1.0006	0.866465	1	0.0855991	0.609447	0.709651	0.773332	0.345218	0.526432	1	0.397275	0.215822	0.673388	0.818095	0.591279	0.79618	1	1	1	0.98509	1	0.601019	0.1162	0.572011	0.824034	0.973469	1	1	0.774633	1	0.925749	1	1	1	1	0.58063	0.672373	1.0006	0.536342	0.758115	1.0006	1.0006	1	0.623511	0.98509	1	0.390283	0.350155
Cluster_Glycerol	0.443813	1.0003	0.930851	1	1	0.780701	0.303376	0.12295	0.929472	0.311796	1	1	1	0.881811	0.834913	1	1	1	1	1	0.992518	1	1	0.13044	0.449238	0.651324	0.871793	1	0.0878999	0.61236	1	0.727442	1	1	1	1	1	0.820009	1.0003	0.627262	0.114347	1.0003	1.0003	1	0.474208	0.992518	0.701833	1	1
Cluster_Glycogen	1	1.0002	0.953355	0.109058	1	0.847865	0.597687	1	1	1	1	1	1	0.75914	0.550842	1	1	1	1	1	0.995006	1	1	0.757173	0.945215	0.362741	0.912594	1	1	0.721128	1	0.5796	1	1	1	1	1	0.87609	1.0002	0.482052	1	1.0002	1.0002	1	1	0.995006	0.553665	0.389431	1
Cluster_GTS1	1	1.0014	0.715638	1	1	0.906522	0.625215	0.620986	0.0835115	0.825323	0.272984	1	0.433065	0.631539	0.259045	1	0.903696	1	1	1	0.965541	1	0.857733	0.416461	0.577787	0.285078	0.872621	0.00673231	0.34923	0.10126	1	0.0770818	1	0.0358141	1	1	0.868473	0.395905	1.0014	0.582392	0.591026	1.0014	1.0014	1	0.887509	0.965541	0.305956	0.844633	0.25269
Cluster_HAL9	0.858613	1.001	0.787464	0.438766	1	0.438011	0.283832	0.679215	0.986188	0.712356	1	1	0.333211	0.399739	0.502251	0.774971	0.665918	1	1	0.209303	0.975268	1	0.376945	0.640702	0.811868	0.170897	0.632858	1	1	0.541295	1	0.741963	1	1	1	1	0.0352191	0.51597	1.001	0.563094	0.655475	1.001	1.001	1	0.00803467	0.975268	0.436819	0.0466213	1
Cluster_HAP2	0.935389	1.0014	0.958122	0.183521	1	0.906522	0.407424	0.845661	0.937366	0.825323	1	0.693288	1	0.631539	0.493959	1	0.363349	1	1	0.280244	0.999464	1	0.448239	0.974739	0.78674	0.492962	0.872621	1	1	0.64463	1	0.0250232	1	1	1	1	0.581151	0.944044	1.0014	0.582392	0.827421	1.0014	1.0014	1	0.345705	0.999464	0.519938	0.619257	0.63437
Cluster_HAP3	0.855512	1.0018	0.650338	0.646595	1	0.833517	0.0786362	0.789255	0.999079	0.64027	1	0.781252	0.517997	0.896188	0.279584	0.734212	0.322561	1	1	1	0.955907	1	0.310608	0.95783	0.582321	0.381792	0.956072	1	1	0.877522	1	0.142142	1	1	1	1	0.445163	0.89597	1.0018	0.101704	0.16004	1.0018	1.0018	0.518901	0.35088	0.955907	0.582797	0.787812	0.725792
Cluster_HAP4	0.909059	1.00211	0.998681	0.331296	1	0.97847	0.202876	0.870202	0.888114	0.927066	1	0.830248	1	0.534037	0.715619	0.95646	0.847259	1	1	1	1	1	0.311771	0.966242	0.904644	0.699294	0.998041	0.45781	0.475143	0.607217	1	0.29937	1	1	1	1	0.142879	0.958361	1.00211	0.742844	0.850078	1.00211	1.00211	0.574189	0.436545	1	0.575996	0.705196	0.779035
Cluster_HAP5	0.464854	1.0014	0.958122	1	1	0.996635	0.219095	0.968723	0.996494	0.500497	1	0.314794	1	0.807866	0.493959	1	0.574559	1	1	1	0.999464	1	0.448239	0.918849	0.78674	0.285078	0.977651	1	1	0.64463	1	0.0770818	1	1	1	1	0.868473	0.775419	1.0014	0.582392	0.591026	1.0014	1.0014	0.433891	0.345705	0.999464	0.735275	0.968441	1
Cluster_Heme	0.790877	1.0008	0.826024	0.0702397	0.112482	0.979512	0.327795	0.246479	0	1	1	0.490909	0.276889	0.156841	0.659039	1	0.987167	1	1	1	0.980167	1	0.763873	0.154087	0.717719	0.599448	0.953323	1	1	0.893521	1	0.296978	1	1	1	1	0.081122	0.589011	1.0008	0.703854	0.849321	1.0008	1.0008	1	0.956706	0.980167	0.528291	0.861118	1
Cluster_HIR1	0.904418	1.0012	0.750696	0.500033	1	0.755015	0.873506	0.948674	0	0.15798	1	0.252788	1	0.0223872	0.624535	0.833044	0.935655	1	1	1	0.970393	1	0.0456636	0.406773	0.959589	0.845959	0.902121	1	0.308015	0.140479	1	0.0864103	1	1	1	1	0.49518	0.823262	1.0012	0.446124	0.754157	1.0012	1.0012	1	0.162169	0.970393	0.0649071	0.506639	0.577815
Cluster_HIR2	0.360944	1.0007	0.846004	0.332536	1	0.56115	0.958739	0.823025	0	1	1	0.446065	1	0.241852	0.42565	0.647921	0.977874	1	1	0.0104215	0.982626	1	0.139155	0.238463	0.48532	0.424879	0.725999	1	1	0.318352	1	0.202418	1	1	1	1	1	0.992483	1.0007	0.308702	1	1.0007	1.0007	1	0.00610089	0.982626	0.426051	0.000617696	0.0797873
Cluster_Histidine	0.745678	1.0007	0.846004	1	1	0.986404	0.958739	0.18233	0.983955	0.58192	1	0.446065	1	0.788335	0.42565	0.647921	0.622283	1	1	0.151566	0.982626	1	0.691238	0.515751	0.48532	0.424879	0.725999	1	1	0.318352	1	0.951871	1	1	1	1	0.637195	0.93072	1.0007	0.627398	0.452286	1.0007	1.0007	1	0.462408	0.982626	0.426051	0.473839	0.395216
Cluster_HMS1	1	1.001	0.787464	0.438766	1	0.438011	0.771108	0.380361	0.787114	0.330461	1	1	1	0.399739	0.502251	0.774971	0.862543	1	1	1	0.975268	1	0.643289	0.39474	0.939174	0.170897	0.632858	1	1	0.818199	1	0.251933	1	1	1	1	0.765112	0.997443	1.001	0.29865	0.655475	1.001	1.001	0.333905	0.144988	0.975268	0.436819	0.67785	1
Cluster_HSF1	0.187078	1.0013	0	1	1	0	0.0593536	0.813564	0	0.00210499	1	0.283856	0.0918932	0	0	0.0935805	0.000235974	1	0.00066487	1	0	1	0	0.0512805	0	0	0	0.0519788	1	0	1	0	1	1	4.34925e-05	1	0.0863862	0	1.0013	0.0118245	0.00176592	1.0013	1.0013	1	0.00114895	0	0.0336831	0.0448113	0.000121965
Cluster_HSF1	0.187078	1.0013	0	1	1	0	0.0593536	0.813564	0	0.00210499	1	0.283856	0.0918932	0	0	0.0935805	0.000235974	1	0.00066487	1	0	1	0	0.0512805	0	0	0	0.0519788	1	0	1	0	1	1	4.34925e-05	1	0.0863862	0	1.0013	0.0118245	0.00176592	1.0013	1.0013	1	0.00114895	0	0.0336831	0.0448113	0.000121965
Cluster_IME4	0.552949	1.001	0.787464	1	1	0.961027	0.283832	0.380361	0.986188	0.330461	0.203616	0.191163	1	0.187262	0.912535	0.774971	0.862543	1	1	1	0.975268	1	0.975552	0.39474	0.573748	0.988221	0.929262	1	0.264198	0.194873	1	0.251933	1	1	1	1	0.398771	0.51597	1.001	0.29865	0.140174	1.001	1.001	1	0.144988	0.975268	0.210098	0.0466213	0.512526
Cluster_INO2	0.513687	1.0015	0.698725	1	1	0.889734	0.140403	0.0888235	0.998957	0.538555	1	0.345419	0.11752	0.94887	0.21546	0.635633	0.262044	1	1	1	0.963124	1	0.307951	0.164272	0.737839	0.616994	0.503365	1	1	0.600707	1	0.830754	1	1	1	1	1	0.751134	1.0015	0.41647	0.856127	1.0015	1.0015	0.456454	0.647675	0.963124	0.591422	0.871723	0.659744
Cluster_INO4	0.274849	1.00201	0.619949	0.310257	1	0.982483	0.154825	0.262257	1	0.917371	0.365918	0.489405	1	0.149846	0.383617	0.0482604	0.305298	1	1	1	0.951125	1	0.791078	0.272717	0.833244	0.603928	0.400322	1	1	0.931427	0.0844939	0.884923	1	1	1	1	0.944914	0.630603	1.00201	0.171299	0.231628	1.00201	1.00201	0.556502	0.526696	0.951125	0.186528	0.665866	0.762546
Cluster_InvasiveGrowth	0.1776	1.0001	0.9764	1	1	0.9208	0.3657	0.2191	1	0.1171	1	1	1	1	1	1	0.4197	1	1	1	0.9975	1	1	0.5072	0.7659	1	0.9553	1	1	0.8492	1	0.3516	1	1	1	1	1	0.936	1.0001	1	1	1.0001	1.0001	1	0.4828	0.9975	0.3319	1	1
Cluster_Isoleucine	0.289726	1.0006	0.866465	1	1	0.609447	0.135155	0.773332	0.999417	0.0243799	0.12766	1	0.215822	0.899082	0.958186	1	0.050756	1	1	1	0.98509	1	0.892061	0.6697	0.85496	0.996052	0.759991	1	1	0.374925	1	0.356123	1	1	1	1	1	0.948366	1.0006	0.861115	0.758115	1.0006	1.0006	1	0.312027	0.98509	0.316754	0.390283	1
Cluster_IXR1	1	1.0007	0.98923	1	1	0.986404	1	0.823025	0	0.58192	1	0.0144142	1	0.520124	0.42565	0.647921	0.865739	1	1	1	0.999875	1	0.691238	0.942154	0.788739	0.424879	0.963942	1	1	0.925313	1	0.769014	1	1	1	1	0.637195	0.93072	1.0007	0.308702	1	1.0007	1.0007	1	0.744339	0.999875	0.734066	0.181394	1
Cluster_LEU3	0.739737	1.0014	0.715638	1	1	0.314756	0.219095	0.620986	0.596912	0.220323	1	0.314794	0.433065	0.807866	0.493959	0.596937	0.574559	1	1	1	0.965541	1	0.244973	0.918849	0.577787	0.285078	0.526953	0.334986	0.34923	0.10126	1	0.186917	1	1	1	1	0.581151	0.990074	1.0014	0.990033	0.591026	1.0014	1.0014	1	0.0211625	0.965541	0.735275	0.844633	1
Cluster_Leucine	0.542621	1.0004	0.908876	1	1	0.718851	0.838181	0.628201	0.492148	0.392409	1	1	1	0.942011	0.303384	1	0.55856	1	1	1	0.990036	1	0.0913363	0.941059	0.34404	0.131547	0.832812	1	0.115454	0.519988	1	0.439862	1	1	1	1	1	0.767513	1.0004	1	1	1.0004	1.0004	1	0.661301	0.990036	0.404859	1	1
Cluster_Lysine	0.0732551	1.0006	0.992186	1	0.0855991	0.991749	0.934928	0.773332	0.941811	1	1	0.397275	0.0212073	0.899082	0.818095	0.591279	0.496486	1	1	1	0.999911	1	1	0.357301	0.572011	0.54909	0.973469	1	1	0.952048	1	0.683982	1	1	1	1	0.58063	0.948366	1.0006	0.861115	0.370682	1.0006	1.0006	1	0.0940021	0.999911	0.316754	1	1
Cluster_MAC1	0.828047	1.0009	0.806514	0.405378	1	0.971049	0.199196	0.112874	0.999022	0.674166	1	0.532128	1	0.918978	0.578813	0.360412	0.944043	1	0.0266888	1	0.977715	1	1	0.517721	0.090588	0.975859	0.662498	1	1	0.994261	1	0.666535	1	1	1	0.165547	1	0.551284	1.0009	0.483761	0.595254	1.0009	1.0009	1	0.221129	0.977715	0.619372	0.618046	1
Cluster_MAL13	0.94688	1.0015	0.698725	0.579643	1	0.664247	0.694287	0.0888235	0	0.253121	0.00418664	0.718136	0.455604	0.168179	0.83409	1	0.451991	1	1	1	0.963124	1	0.88933	0.0200472	0.519586	0.908248	0.857182	1	0.0736991	0.820319	1	0.653034	1	1	1	1	1	0.751134	1.0015	0.642727	0.856127	1.0015	1.0015	0.456454	0.815603	0.963124	0.591422	0.00747262	0.0168654
Cluster_MAL33	0.603582	1.0017	0.666084	0.625553	1	0.853116	0.0514233	0.754211	0.210954	0.608464	0.321033	0.405151	0.498035	0.712415	0.325848	1	0.617347	1	1	0.329258	0.958307	1	0.438618	0.524043	0.202735	0.647973	0.825272	0.390698	1	0.899677	1	0.216749	1	1	1	1	0.407165	0.324553	1.0017	0.540761	0.278615	1.0017	1.0017	0.145254	0.795871	0.958307	0.714559	0.527798	0.109102
Cluster_Maltose	0.828047	1.0009	0.806514	0.0870401	1	0.844303	0.698346	0.313282	0.999996	1	0.185268	1	0.305619	0.272253	0.0682567	0.738756	0.308956	1	1	1	0.977715	1	0.821155	0.268188	0.645184	0.236026	0.662498	1	1	0.596675	1	0.17433	1	1	1	1	0.347393	0.551284	1.0009	0.766737	0.88108	1.0009	1.0009	1	0.221129	0.977715	0.973527	0.891502	0.476193
Cluster_ManualAFT1targets	0.0833934	1.0003	0	0.00907441	1	0	0	1	1	1	1	1	1	0	0	0.0522074	1	1	2.60539e-05	1	0	1	0.228565	1	0	0	0	1	1	0	1	1	1	1	1	1	0.0495886	0	1.0003	0.191632	0	1.0003	1.0003	1	0	0	0.257328	0.122437	1
Cluster_ManualAFT1targets	0.0833934	1.0003	0	0.00907441	1	0	0	1	1	1	1	1	1	0	0	0.0522074	1	1	2.60539e-05	1	0	1	0.228565	1	0	0	0	1	1	0	1	1	1	1	1	1	0.0495886	0	1.0003	0.191632	0	1.0003	1.0003	1	0	0	0.257328	0.122437	1
Cluster_ManualG1genes	0.877536	1.00342	0.443357	0.576194	0.398185	0.951709	0.852791	0.894651	0.332737	0.575255	0.539311	1	1	0.342294	0.471269	0.993766	0.954055	1	1	0.186128	0.918285	1	0.93807	0.601061	0.848669	0.757958	0.936537	0.629069	0.274221	0.870771	1	0.979182	1	1	1	1	0.69081	0.105126	1.00342	4.04056e-05	0.594469	1.00342	1.00342	0.749224	0.911528	0.918285	0.207555	0.317646	0.422265
Cluster_ManualHAP1targets	0.17172	1.00311	0	0.0931119	0.00106219	0	8.15031e-08	0.121577	0	0.00204264	0.153536	0.239229	0.0330092	3.57273e-06	0	0.00702461	6.30135e-05	1	1	3.70223e-07	0	1	0.0131532	0.00211023	0	0	0	0.22305	1.3749e-08	0	1	0.403852	1	1	1	0.00314293	1.72024e-05	0	1.00311	0.131253	0.0987017	1.00311	1.00311	0.00120869	0	0	8.28302e-09	3.87535e-07	0.0179588
Cluster_ManualHAP1targets	0.17172	1.00311	0	0.0931119	0.00106219	0	8.15031e-08	0.121577	0	0.00204264	0.153536	0.239229	0.0330092	3.57273e-06	0	0.00702461	6.30135e-05	1	1	3.70223e-07	0	1	0.0131532	0.00211023	0	0	0	0.22305	1.3749e-08	0	1	0.403852	1	1	1	0.00314293	1.72024e-05	0	1.00311	0.131253	0.0987017	1.00311	1.00311	0.00120869	0	0	8.28302e-09	3.87535e-07	0.0179588
Cluster_ManualMethionine	0.084154	1.0018	0.933772	1	1	0.226154	0.507122	0.98839	0.999079	0.35401	1	1	0.517997	0.896188	0.487772	0.463843	0.688745	1	1	1	0.955907	1	0.699947	0.778675	0.36248	0.743627	0.438737	1	1	0.475684	1	0.456627	1	1	1	1	0.719469	0.89597	1.0018	0.21781	0.763737	1.0018	1.0018	1	0.196623	0.955907	0.993045	0.787812	1
Cluster_ManualM-G1genes	1	1.0002	0.953355	1	1	0.993735	0.133713	1	1	1	1	1	1	0.75914	0.933558	1	0.663276	1	1	1	0.995006	1	1	0.757173	0.586585	0.841859	0.912594	1	1	0.721128	1	1	1	1	1	1	1	0.87609	1.0002	1	1	1.0002	1.0002	1	1	0.995006	1	1	1
Cluster_ManualYap1Targets	0.826396	1.00311	0	1	0.00106219	0	0.00010228	0.0253225	0	0.147378	1	0.0353408	0.350203	0	0	0.000523344	0	1	1	1	0	1	0.000120584	0	0	0.000222764	0	1	0.0134918	0	1	0.0438898	1	1	1	1	0.0486245	0	1.00311	0.000430596	0.0987017	1.00311	1.00311	1	0	0	0.025758	0.0248965	1
Cluster_ManualYap1Targets	0.826396	1.00311	0	1	0.00106219	0	0.00010228	0.0253225	0	0.147378	1	0.0353408	0.350203	0	0	0.000523344	0	1	1	1	0	1	0.000120584	0	0	0.000222764	0	1	0.0134918	0	1	0.0438898	1	1	1	1	0.0486245	0	1.00311	0.000430596	0.0987017	1.00311	1.00311	1	0	0	0.025758	0.0248965	1
Cluster_ManualZAP1targets	0.875957	1.00191	0.99049	1	0.0315551	0.81321	0.113177	0.625081	0.999722	0.906388	0.0670665	0.798981	0.537167	0.532416	0.638088	0.264058	0.399186	1	1	1	0.999	1	0.748576	0.836718	0.530851	0.675167	0.949512	0.425229	1	0.680555	1	0.708478	1	1	1	0.317683	0.936312	0.882055	1.00191	0.266567	0.796247	1.00191	1.00191	0.538083	0.778203	0.999	0.451563	0.818699	0.744829
Cluster_ManualZAP1targets-2	0.040402	1.00402	0	0.184552	2.40655e-05	0	2.92383e-18	0.00740106	0	0.0147243	0.0120979	0.013332	0.000144615	0	0	0.0422318	7.42184e-16	1	1	1	0	1	1.22965e-08	0	0	0	0	0.0270001	0.341529	0	1	7.65847e-09	1	1	1	0.000125762	0.162448	0	1.00402	4.08818e-08	0.00494927	1.00402	1.00402	0.0733773	0.000518551	0	2.04018e-06	0.00723328	0.775646
Cluster_ManualZAP1targets-2	0.040402	1.00402	0	0.184552	2.40655e-05	0	2.92383e-18	0.00740106	0	0.0147243	0.0120979	0.013332	0.000144615	0	0	0.0422318	7.42184e-16	1	1	1	0	1	1.22965e-08	0	0	0	0	0.0270001	0.341529	0	1	7.65847e-09	1	1	1	0.000125762	0.162448	0	1.00402	4.08818e-08	0.00494927	1.00402	1.00402	0.0733773	0.000518551	0	2.04018e-06	0.00723328	0.775646
Cluster_MATa1	0.739737	1.0014	0	0.183521	1	0	0.407424	0.064931	0	5.41104e-05	1	0.314794	1	0.00776812	0	0.00775392	0.0252542	1	1	1	0	1	7.38388e-08	0	0	0	0	1	0.000642217	0	1	0.00623208	1	1	1	1	0.108571	0	1.0014	1.15964e-05	0.338647	1.0014	1.0014	1	3.70256e-05	0	7.74492e-05	6.75945e-07	0.000200974
Cluster_MATa1	0.739737	1.0014	0	0.183521	1	0	0.407424	0.064931	0	5.41104e-05	1	0.314794	1	0.00776812	0	0.00775392	0.0252542	1	1	1	0	1	7.38388e-08	0	0	0	0	1	0.000642217	0	1	0.00623208	1	1	1	1	0.108571	0	1.0014	1.15964e-05	0.338647	1.0014	1.0014	1	3.70256e-05	0	7.74492e-05	6.75945e-07	0.000200974
Cluster_Mating
Cluster_MBP1	0.893701	1.00201	0.999919	0.685204	0.0347267	0.931651	0.286282	0.454131	0.785268	0.697713	0.365918	0.489405	1	0.149846	0.951123	0.949443	0.653024	0.0354241	1	0.010497	0.998891	1	0.999405	0.768807	0.68066	0.877151	0.998452	0.11121	0.458764	0.931427	1	0.404822	1	1	1	0.331287	1	0.964556	1.00201	0.0786158	0.63373	1.00201	1.00201	0.556502	0.922498	0.998891	0.186528	0.126534	0.408206
Cluster_MCM1	0.269524	1.0015	0.952416	1	1	0.973675	0.0554057	0.0888235	0.975764	0.538555	1	0.718136	0.455604	0.721345	0.994791	1	0.451991	1	1	0.296966	0.963124	1	0.518383	0.323565	0.102058	0.967653	0.857182	0.354099	1	0.0859685	1	0.440934	1	1	1	0.260457	0.329233	0.370532	1.0015	0.41647	0.391797	1.0015	1.0015	0.456454	0.257887	0.963124	0.91911	0.97535	0.659744
Cluster_MET31	0.552949	1.001	0.998623	0.438766	1	0.999446	0.928774	0.915782	0.986188	0.330461	0.203616	1	1	0.842925	0.502251	0.0385005	0.200937	1	1	0.209303	0.999733	1	0.643289	0.950279	0.573748	0.387993	0.929262	1	1	0.989936	1	0.741963	1	1	1	1	0.765112	0.86911	1.001	0.817648	0.00828302	1.001	1.001	1	0.335341	0.999733	0.89438	0.915241	1
Cluster_MET4	0.607259	1.0011	0.973491	1	0.151342	0.785263	0.617282	0.731075	0.445882	0.129192	1	0.221805	0.359709	0.295436	0.990977	1	0.521461	1	1	1	0.972828	1	0.459487	0.519494	0.231902	0.994362	0.916029	1	1	0.489037	1	0.803091	1	1	1	1	0.448167	0.846522	1.0011	0.634466	0.417788	1.0011	1.0011	1	0.0251545	0.972828	0.762943	0.204507	0.546342
Cluster_MIG1	0.603582	1.0017	0.940226	0.625553	1	0.853116	0.25518	0.309383	0.70628	0.879853	1	0.405151	0.144665	0.852462	0.952513	0.704171	0.617347	1	1	1	0.999202	1	0.645135	0.336059	0.811974	0.911526	0.962175	1	1	0.899677	1	0.96833	1	1	1	1	0.407165	0.909181	1.0017	0.172657	0.048378	1.0017	1.0017	1	0.442713	0.999202	0.714559	0.984962	1
Cluster_Mitochondria	0.910025	1.00291	0.969811	1	0.068108	0.59362	0.886664	0.968619	0.998885	0.446142	1	0.913709	0.691631	0.539865	0.678039	0.0961993	0.733151	1	1	0.49424	0.997663	1	0.567632	0.974452	0.943234	0.500188	0.862008	0.570734	1	0.864248	1	0.741635	1	1	1	0.442195	0.917476	0.965064	1.00291	0.0392098	0.761445	1.00291	1.00291	0.692562	0.823824	0.997663	0.510732	0.792031	0.875787
Cluster_MitochondrialRPs	0.49348	1.00372	0.782951	0.882365	0.10361	0.663672	0.498065	0.280989	0.756099	0.8248	0.569817	0.585134	1	0.923961	0.225366	0.59586	0.955712	1	0.10539	0.58109	0.911391	1	0.349391	0.5352	0.0449326	0.345179	0.183576	1	1	0.325021	1	0.0312118	1	1	1	0.525304	0.753926	0.0861437	1.00372	0.470459	0.374052	1.00372	1.00372	0.778088	0.866409	0.911391	0.834357	0.278438	0.930209
Cluster_MOT3	0.204462	1.0009	0.982102	1	1	0.844303	0.897241	1	0.955953	0.284872	1	0.532128	1	0.522639	0.81949	0.738756	0.992557	1	1	1	0.999786	1	0.293229	0.917137	0.645184	0.738306	0.941726	1	1	0.857517	1	0.666535	1	1	1	1	1	0.983617	1.0009	1	0.100199	1.0009	1.0009	1	0.457722	0.999786	0.346131	0.891502	1
Cluster_mRNAprocessing	0.453539	1.0081	0.997256	0.29201	0.698089	0.996241	0.981387	0.600746	0.996623	0.965284	0.540813	0.990764	0.211493	0.0401929	0.975589	0.939467	0.917589	1	1	0.848234	1	1	0.851657	0.872834	0.841532	0.652647	0.990866	0.404324	0.914832	0.858736	1	0.460656	1	0.0181409	1	1	0.277357	0.998422	1.0081	0.836542	0.00269811	1.0081	1.0081	0.39486	0.875306	1	0.172905	0.488619	0.658797
Cluster_MSN2	0.269524	1.0015	0.698725	0.579643	1	0.664247	0.951896	0.216702	0.975764	0.538555	0.289365	0.718136	0.455604	0.528905	0.433384	0.635633	0.825679	1	1	1	0.963124	1	0.731348	0.522628	0.737839	0.222479	0.503365	0.0674093	1	0.937233	1	0.440934	1	1	1	1	0.886228	0.370532	1.0015	0.642727	0.640833	1.0015	1.0015	0.456454	0.446067	0.963124	0.199436	0.215244	0.279139
Cluster_MSN4	0.745678	1.0007	0.846004	1	1	0.56115	0.503625	0.823025	0.983955	0.193503	1	1	1	0.520124	0.740097	0.647921	0.622283	1	1	1	0.982626	1	0.925531	0.238463	0.48532	0.714706	0.725999	1	1	0.318352	1	0.471402	1	1	1	1	1	0.629316	1.0007	1	0.809087	1.0007	1.0007	1	0.744339	0.982626	0.734066	0.181394	0.395216
Cluster_MSS11	0.361604	1.0012	0.750696	1	1	0.755015	0.694653	0.0297816	0.967256	0.418628	0.239087	0.252788	1	0.211983	0.624535	0.833044	0.814324	1	1	1	0.970393	1	0.770346	0.0800873	0.44132	0.845959	0.902121	1	0.308015	0.44022	1	0.421299	1	1	1	1	0.0666676	0.823262	1.0012	0.0889839	0.478977	1.0012	1.0012	1	0.565569	0.970393	0.602909	0.099741	0.577815
Cluster_MTH1	0.904418	1.0012	0.750696	0.500033	1	0.999852	0.966489	0.77562	0.998907	0.0428259	1	0.636838	0.385157	0.637534	0.93784	1	0.616749	1	1	1	0.970393	1	0.925585	0.632214	0.190018	0.671365	0.902121	1	0.308015	0.44022	1	0.851529	1	1	1	0.214427	1	0.823262	1.0012	0.0267601	0.478977	1.0012	1.0012	1	0.771335	0.970393	0.816288	0.506639	0.577815
Cluster_NDD1	0.644178	1.0018	0.650338	1	0.0285058	0.833517	0.0786362	0.18383	0.999979	0.893947	1	0.434031	0.517997	0.896188	0.842651	0.463843	0.175883	1	1	0.344846	0.955907	1	0.310608	0.778675	0.0533226	0.743627	0.808922	1	0.424465	0.221075	1	0.650471	1	1	1	0.303803	0.926369	0.303746	1.0018	0.391817	0.544066	1.0018	1.0018	1	0.534547	0.955907	0.104933	0.787812	0.357605
Cluster_NRG1	0.542621	1.0004	0.908876	1	1	0.718851	0.464824	0.628201	0.492148	0.392409	1	0.286444	1	0.326389	0.944753	1	1	1	1	1	0.990036	1	0.773258	0.941059	0.764832	1	0.832812	1	1	0.889475	1	0.823302	1	1	1	1	1	0.767513	1.0004	1	0.611743	1.0004	1.0004	1	0.287114	0.990036	0.109797	1	1
Cluster_NuclearProteinTargetting	0.359462	1.00382	0.940193	1	1	0.411307	0.676715	0.869181	0.847922	0.149582	0.579532	0.603577	0.190482	0.242659	0.323751	0.62048	0.788898	1	1	1	0.909104	1	0.785595	0.345583	0.603981	0.113876	0.911901	0.0946621	0.68885	0.978781	1	0.834722	1	1	1	0.534785	0.995967	0.557494	1.00382	0.8751	0.972519	1.00382	1.00382	0.450086	0.82256	0.909104	0.859507	0.611275	0.495864
Cluster_PDR1	1	1.0007	0.846004	0.332536	1	0.89923	0.503625	0.475176	0.99989	0.58192	1	0.446065	0.246973	0.241852	0.42565	1	0.622283	1	1	0.151566	0.982626	1	0.925531	0.785162	0.788739	0.424879	0.725999	1	1	0.318352	1	0.202418	1	1	1	1	0.637195	0.629316	1.0007	0.627398	0.452286	1.0007	1.0007	1	0.462408	0.982626	0.734066	0.82223	1
Cluster_PentosePhosphate	1	1.0007	0.846004	0.332536	0.0991404	0.998875	0.0666898	0.18233	0	1	1	1	1	0.943381	0.42565	1	0.328756	1	1	1	0.982626	1	0.691238	0.785162	0.154499	0.161563	0.725999	1	1	0.71436	1	0.951871	1	1	1	0.131291	1	0.93072	1.0007	0.900068	0.452286	1.0007	1.0007	1	0.462408	0.982626	0.171025	0.0450943	0.395216
Cluster_Peroxisome	0.828047	1.0009	0.982102	1	1	0.475722	0.698346	0.112874	0.955953	0.674166	1	0.532128	0.305619	0.763971	0.281865	0.738756	0.992557	1	1	1	0.977715	1	0.293229	0.0970361	0.86279	0.738306	0.941726	0.230632	1	0.857517	1	0.395096	1	1	1	1	0.347393	0.983617	1.0009	0.766737	1	1.0009	1.0009	1	0.711186	0.977715	0.619372	0.891502	1
Cluster_PHD1	0.883749	1.0011	0.768861	1	0.151342	0.785263	0.373324	0.205735	0	0.375187	1	0.221805	0.359709	0.74607	0.960483	0.806169	0.748465	1	1	0.227666	0.972828	1	0.459487	0.290779	0.50535	0.903563	0.916029	1	0.286442	0.489037	1	0.151274	1	1	1	1	0.796807	0.482915	1.0011	0.973225	0.417788	1.0011	1.0011	0.360442	0.863132	0.972828	0.523383	0.729772	1
Cluster_PHO4	1	1.0008	0.99998	0.370007	0.112482	0.872469	0.853042	0.861827	0.87313	1	1	1	0.276889	0.656712	0.875195	1	0.912823	1	1	0.171264	0.999834	1	0.473333	0.967934	0.407854	0.829963	0.995802	1	1	0.893521	1	0.296978	1	1	1	1	1	0.988539	1.0008	0.703854	0.0664482	1.0008	1.0008	1	0.831821	0.999834	0.960361	1	1
Cluster_Phospholipid	0.716257	1.00201	0.920221	0.310257	0.258068	0.982483	0.286282	0.667819	1	0.200061	0.365918	0.815274	1	0.444528	0.202074	0.296908	0.803584	1	1	0.374947	0.951125	1	0.430125	0.768807	0.276748	0.877151	0.400322	0.441757	0.458764	0.172844	1	0.589387	1	1	1	0.331287	0.279461	0.630603	1.00201	0.947888	0.944228	1.00201	1.00201	0.556502	0.526696	0.951125	0.089367	0.952655	0.762546
Cluster_Polyamine	0.443813	1.0003	0.930851	1	1	0.780701	0.048882	1	0	1	1	1	1	1	0.834913	1	0.380574	1	1	1	0.992518	1	0.228565	0.88036	0.449238	0.937126	0.871793	1	1	0.938663	1	0.727442	1	1	1	1	0.352367	0.820009	1.0003	0.627262	1	1.0003	1.0003	1	0.86169	0.992518	1	1	1
Cluster_Proline	0.0193998	1.0004	0.908876	0.0174756	1	0.966251	0.838181	1	0.492148	1	1	0.286444	1	0.70121	0.944753	0.0949074	0.55856	1	1	1	0.990036	1	0.773258	0.69826	0.764832	0.975006	0.832812	1	1	0.519988	1	0.0152656	1	1	1	1	1	0.977498	1.0004	0.731772	0.611743	1.0004	1.0004	0.149967	0.287114	0.990036	0.800824	0.209971	0.0261931
Cluster_Proteasome	0.636749	1.00301	0.48795	0.823537	0.0722852	0.999634	0.908978	0.669974	0	0.0191021	0.495261	0.92071	0.335573	0.11884	0.77435	0.805532	0.779263	1	1	0.506008	0.927555	1	0.0515928	0.459102	0.857054	0.831662	0.851458	0.58309	0.602007	0.84463	1	0.129913	1	1	1	0.453327	0.590059	0.41915	1.00301	0.777616	0.788097	1.00301	1.00301	0.704834	0.639565	0.927555	0.987363	0.81692	0.625431
Cluster_Purine	0.227357	1.0014	0.958122	1	1	0.694312	0.407424	0.968723	0.999929	0.500497	0.272984	1	1	0.10139	0.493959	0.876138	0.903696	1	1	1	0.999464	1	0.857733	0.803685	0.972874	0.285078	0.872621	1	0.34923	0.952436	1	0.582334	1	1	1	1	0.289988	0.775419	1.0014	0.582392	0.827421	1.0014	1.0014	1	0.553592	0.999464	0.519938	0.619257	0.25269
Cluster_PUT3	0.0363491	1.0015	0	0.204332	1	0	0.140403	0.423985	0.782964	0.0891298	1	0.345419	1	0.020804	0	0.143247	0.262044	1	1	1	0	1	0.00472527	0.164272	0	0	0	1	0.0736991	0	1	0.115677	1	1	1	1	1	0	1.0015	0.222613	0.0755789	1.0015	1.0015	0.118013	0.000305496	0	2.00339e-06	0.00747262	0.0168654
Cluster_PUT3	0.0363491	1.0015	0	0.204332	1	0	0.140403	0.423985	0.782964	0.0891298	1	0.345419	1	0.020804	0	0.143247	0.262044	1	1	1	0	1	0.00472527	0.164272	0	0	0	1	0.0736991	0	1	0.115677	1	1	1	1	1	0	1.0015	0.222613	0.0755789	1.0015	1.0015	0.118013	0.000305496	0	2.00339e-06	0.00747262	0.0168654
Cluster_Pyrimidine	0.513687	1.0015	0.952416	0.579643	1	0.664247	0.857575	0.872649	0	0.0239647	1	1	0.455604	0.528905	0.21546	0.893317	0.0475524	1	1	1	0.963124	1	0.731348	0.522628	0.737839	0.222479	0.857182	0.354099	0.0736991	0.820319	1	0.830754	0.0440974	1	1	1	0.329233	0.933271	1.0015	0.41647	0.856127	1.0015	1.0015	0.456454	0.975925	0.963124	0.787586	0.97535	0.659744
Cluster_RAP1	0.603582	1.0017	0.940226	1	1	0.853116	0.434665	0.754211	0.997095	0.879853	0.321033	0.761962	1	0.994888	0.544027	0.704171	0.90491	1	1	1	0.999202	1	0.821932	0.706681	0.0663741	0.270128	0.825272	0.011803	1	0.899677	1	0.899797	1	1	1	0.289643	0.914875	0.909181	1.0017	0.971678	0.278615	1.0017	1.0017	0.498924	0.999774	0.999202	0.517321	0.147398	0.109102
Cluster_RCS1	0.493517	1.0009	0.806514	0.405378	1	0.844303	0.430675	0.619444	0.999022	1	1	1	1	0.918978	0.281865	0.738756	0.122852	1	1	1	0.977715	1	0.964559	0.760164	0.645184	0.488361	0.662498	1	1	0.596675	1	0.395096	1	1	1	1	0.728478	0.551284	1.0009	0.483761	0.595254	1.0009	1.0009	1	0.221129	0.977715	0.346131	0.618046	0.476193
Cluster_REB1	0.98892	1.00231	0.576996	0.735367	1	0.896174	0.476854	0.775183	0.473124	0.943179	0.407849	0.565767	0.606537	0.0213548	0.254932	0.635932	0.521158	1	1	0.417537	0.943994	1	0.764137	0.527861	0.851445	0.565278	0.348899	0.140178	1	0.879036	1	0.592867	1	1	1	0.3705	0.0790759	0.218068	1.00231	0.920978	0.891066	1.00231	1.00231	0.232412	0.000745314	0.943994	0.20192	0.906671	0.808661
Cluster_RFX1	1	1.0009	0.999019	1	1	0.844303	0.897241	0.0285922	0.955953	1	0.185268	0.532128	0.305619	0.763971	0.81949	0.360412	0.308956	1	1	1	0.999786	1	0.563385	0.517721	0.962496	0.738306	0.941726	1	1	0.857517	1	0.666535	1	1	1	1	0.347393	0.890826	1.0009	0.948269	0.88108	1.0009	1.0009	1	0.975154	0.999786	1	1	1
Cluster_RGM1	0.552949	1.001	0.787464	1	1	0.961027	0.52857	0.679215	0.986188	0.102518	1	1	0.333211	0.842925	0.75746	0.774971	0.964418	1	1	1	0.975268	1	1	0.950279	0.811868	0.837699	0.632858	1	1	0.541295	1	0.0266483	1	1	1	1	1	0.51597	1.001	0.817648	0.354372	1.001	1.001	0.333905	0.932238	0.975268	0.697609	0.67785	0.512526
Cluster_RGT1	0.983603	1.00211	0.605289	0.7029	1	0.495931	0.838445	0.961872	0.122456	0.0903569	1	0.515788	0.201997	0.109464	0.53345	1	0.376932	1	1	0.0843413	0.948742	1	0.928469	0.988848	0.633906	0.532404	0.758926	1	0.131203	0.366411	0.0885302	0.469716	1	1	1	0.344621	0.311598	0.607261	1.00211	0.742844	0.4625	1.00211	1.00211	1	0.87609	0.948742	0.986804	0.498713	0.432776
Cluster_RIM101	0.65639	1.0012	0.750696	0.500033	1	0.755015	0.694653	0.948674	0.119092	1	1	1	1	0.211983	0.983126	1	0.814324	1	1	1	0.970393	1	0.537818	0.999796	0.697441	0.944708	0.902121	0.0042456	1	0.733122	1	0.421299	1	1	1	1	0.824227	0.451975	1.0012	0.0889839	0.478977	1.0012	1.0012	0.385925	0.90903	0.970393	0.602909	0.25689	1
Cluster_RLM1	1	1.0004	0.908876	1	1	0.966251	0.141927	0.628201	0.984974	1	1	1	1	0.326389	0.303384	1	0.88665	1	1	1	0.990036	1	0.773258	0.69826	0.34404	0.479161	0.832812	1	1	0.519988	1	0.823302	1	1	1	1	1	0.767513	1.0004	0.731772	0.611743	1.0004	1.0004	1	0.287114	0.990036	0.404859	0.627247	1
Cluster_RME1	1	1.0006	0.866465	1	0.0855991	0.609447	0.709651	0.773332	0	0.0243799	1	0.0787873	1	0.899082	0.818095	1	0.496486	1	1	1	0.98509	1	0.274193	0.6697	0.85496	0.824034	0.973469	1	0.168097	0.374925	1	0.683982	1	1	1	1	0.58063	0.672373	1.0006	0.220058	0.370682	1.0006	1.0006	1	0.0940021	0.98509	0.316754	0.390283	1
Cluster_RNAPol	0.8469	1.00392	1	0.651431	0.441572	0.989861	0.462603	0.949697	0.997736	0.851234	1	0.835418	1	0.419019	0.988304	0.644185	0.479488	1	1	0.600374	1	1	0.703256	0.978649	0.817347	0.947748	0.998491	0.679499	1	0.940698	1	0.102948	1	1	1	0.544079	0.619024	0.989126	1.00392	0.550946	0.935741	1.00392	1.00392	0.795464	0.772245	1	0.939015	0.883613	0.763407
Cluster_ROX1	1	1.0003	0.930851	1	1	0.999505	0.744842	0.12295	0.929472	1	1	1	1	0.881811	0.834913	0.360641	0.804627	1	1	1	0.992518	1	1	0.13044	0.449238	0.937126	0.871793	1	1	0.996577	1	0.727442	1	1	1	1	1	0.820009	1.0003	1	0.508123	1.0003	1.0003	1	0.112503	0.992518	0.257328	0.522928	1
Cluster_RPH1	0.858613	1.001	0.998623	0.438766	1	0.999446	0.989485	0.915782	0.986188	0.712356	0.203616	0.570013	0.333211	0.990802	0.502251	0.150773	0.416974	1	1	1	0.999998	1	0.865622	0.839805	0.811868	0.387993	0.991585	1	1	0.949259	1	0.741963	1	1	1	1	1	0.977692	1.001	0.962782	0.655475	1.001	1.001	1	0.335341	0.999998	0.89438	0.915241	1
Cluster_RPs	0.509521	1.00953	0.818351	0.613169	0.755418	0.998983	0.93228	0.778186	0.992991	0.20655	0.883432	0.494704	0.727099	0.906544	0.782719	0.665148	0.953786	1	1	0.00611947	0.99992	1	0.850623	0.744872	0.363368	0.746504	0.9412	0.0530115	0.781535	0.435254	1	0.924288	1	1	1	0.287793	0.991077	0.603744	1.00953	0.659968	0.172416	1.00953	1.00953	0.728685	0.651457	0.99992	0.849699	0.306213	0.326254
Cluster_rRNAprocessing	0.862152	1.00332	0.45411	0.851683	1	0.884176	0.823098	0.606554	0.967932	0.759833	1	0.759197	0.737893	0.173615	0.215432	0.954208	0.882744	1	1	1	0.920594	1	0.924491	0.39571	0.181206	0.41679	0.942046	0.618071	1	0.245152	1	0.507677	1	1	1	1	0.84099	0.842418	1.00332	0.450181	0.0696589	1.00332	1.00332	0.142396	0.292054	0.920594	0.17213	0.2844	0.0747007
Cluster_RTG1	0.274849	1.00201	0.920221	0.310257	1	0.982483	0.0715294	0.262257	0.999999	0.917371	0.0734454	0.489405	1	0.149846	0.585499	0.537372	0.997864	1	1	1	0.998891	1	0.909282	0.768807	0.926439	0.1297	0.989211	0.441757	0.458764	0.827291	1	0.242212	1	1	1	0.331287	0.772885	0.992677	1.00201	0.317866	0.63373	1.00201	1.00201	0.556502	0.101097	0.998891	0.938155	0.451942	0.762546
Cluster_RTG3	0.204462	1.0009	0.982102	1	0.125628	0.475722	0.199196	0.619444	0.556969	1	1	0.532128	1	0.763971	0.281865	1	0.944043	1	1	1	0.977715	1	0.111296	0.917137	0.645184	0.236026	0.662498	0.230632	1	0.229516	1	0.17433	1	1	1	1	1	0.551284	1.0009	0.0763791	0.88108	1.0009	1.0009	1	0.221129	0.977715	0.346131	0.31191	1
Cluster_RTS2	0.289726	1.0006	0	0.0405303	1	0	0.00238572	1	0	0.00230874	1	1	1	0.0174061	0	0.196799	0.79618	1	1	1	0	1	0.0785465	0.357301	0	0.0476921	0	1	1	0	1	0.683982	1	1	1	1	0.188371	0	1.0006	0.0558628	0.370682	1.0006	1.0006	1	0.0126446	0	0.098662	0.390283	1
Cluster_RTS2	0.289726	1.0006	0	0.0405303	1	0	0.00238572	1	0	0.00230874	1	1	1	0.0174061	0	0.196799	0.79618	1	1	1	0	1	0.0785465	0.357301	0	0.0476921	0	1	1	0	1	0.683982	1	1	1	1	0.188371	0	1.0006	0.0558628	0.370682	1.0006	1.0006	1	0.0126446	0	0.098662	0.390283	1
Cluster_SFL1	0.493517	1.0009	0.806514	0.405378	1	0.844303	0.430675	0.892125	0.955953	0.674166	1	0.0306134	1	0.272253	0.578813	1	0.803556	1	1	1	0.977715	1	0.964559	0.917137	0.86279	0.488361	0.662498	1	1	0.596675	1	0.17433	1	1	1	1	0.347393	0.890826	1.0009	0.948269	0.290113	1.0009	1.0009	1	0.711186	0.977715	0.855026	0.891502	0.476193
Cluster_SFP1	0.739737	1.0014	0.715638	1	1	0.694312	0.814032	0.064931	0.937366	0.0717525	1	0.693288	1	0.631539	0.874248	0.596937	0.903696	1	1	1	0.965541	1	0.674557	0.22799	0.577787	0.983321	0.872621	0.334986	1	0.64463	1	0.364261	1	1	1	0.24542	0.868473	0.944044	1.0014	0.582392	0.591026	1.0014	1.0014	1	0.175951	0.965541	0.146552	0.0643044	1
Cluster_SIG1	1	1.0015	0.995214	0.579643	1	0.995278	0.694287	0.216702	0.999983	0.538555	1	1	0.455604	0.32924	0.660541	0.893317	0.996642	1	1	1	0.999994	1	0.88933	0.522628	0.988499	0.616994	0.996372	1	1	0.937233	0.0640489	0.440934	1	1	1	1	0.886228	0.933271	1.0015	0.642727	0.391797	1.0015	1.0015	1	0.975925	0.999994	0.787586	0.871723	1
Cluster_SIP4	0.170239	1.0017	0.993091	1	1	0.959523	0.125893	0.529811	0.210954	0.879853	1	0.761962	1	0.712415	0.984859	0.920861	0.617347	1	1	1	0.958307	0.124734	0.645135	0.336059	0.202735	0.96681	0.825272	1	0.406511	0.752615	1	0.585857	1	1	1	0.289643	0.688991	0.702456	1.0017	0.540761	0.900839	1.0017	1.0017	0.498924	0.265182	0.958307	0.867174	0.913297	1
Cluster_SKN7	0.883749	1.0011	0.999997	1	0.151342	0.949489	0.617282	0.205735	0.995994	0.746073	0.221552	1	0.359709	0.97156	0.99853	0.462994	0.905322	1	1	1	0.999998	1	0.459487	0.741708	0.909393	0.971846	0.998989	1	0.286442	0.929515	1	0.151274	1	1	1	1	0.796807	0.996183	1.0011	1	0.185265	1.0011	1.0011	1	0.685599	0.999998	0.923588	0.204507	1
Cluster_SKO1	0.429282	1.0008	0.985862	1	1	0.872469	0.327795	0.861827	0	1	1	0.490909	1	0.656712	0.875195	0.306341	0.724484	1	1	0.171264	0.999834	1	0.21237	0.652411	0.979407	0.829963	0.995802	1	1	0.893521	1	0.296978	1	0.0206189	1	1	1	0.911447	1.0008	0.703854	0.849321	1.0008	1.0008	1	0.956706	0.999834	0.802658	0.861118	0.437157
Cluster_SMP1	1	1.0008	0.826024	1	1	0.979512	0.609122	0.551408	0.242135	0.630911	1	0.490909	1	0.383536	0.875195	1	0.451947	1	1	1	0.980167	1	1	0.864813	0.407854	0.951669	0.693524	1	1	0.270311	1	0.107857	1	1	1	1	0.294612	0.911447	1.0008	0.398031	0.0664482	1.0008	1.0008	1	0.326281	0.980167	0.528291	0.861118	1
Cluster_SOK2	0.155931	1.0008	0.985862	1	1	0.979512	0.327795	0.0754156	0	1	1	0.490909	1	0.867309	0.659039	1	0.987167	1	1	1	0.999834	1	0.763873	0.379091	0.907104	0.991813	0.953323	1	1	0.893521	1	0.576056	1	1	1	1	0.294612	0.911447	1.0008	0.928098	0.226808	1.0008	1.0008	1	0.598535	0.999834	0.960361	1	1
Cluster_sphingolipids	0.429282	1.0008	0.826024	1	1	0.516675	0.125088	1	0.87313	0.630911	1	0.490909	0.276889	0.383536	0.875195	1	0.724484	1	1	1	0.980167	1	0.473333	0.996532	0.407854	0.951669	0.693524	1	0.217617	0.978299	1	0.833333	1	1	1	1	0.081122	0.589011	1.0008	0.703854	0.849321	1.0008	1.0008	1	0.123016	0.980167	0.528291	1	1
Cluster_SRD1	0.203348	1.0018	0.933772	1	1	0.988957	0.507122	0.357673	0	1	1	0.781252	0.517997	0.896188	0.690289	0.931841	0.50515	1	1	1	0.999104	0.131572	0.856785	0.616688	0.770465	0.381792	0.956072	0.0138678	1	0.877522	1	0.650471	1	1	1	1	0.926369	0.678267	1.0018	0.101704	0.763737	1.0018	1.0018	0.159318	0.534547	0.999104	0.966567	0.182386	1
Cluster_STB1	1	1.0003	0.930851	1	0.0437504	0.780701	0.303376	0.523844	0.929472	1	1	0.223616	1	0.881811	0.834913	1	1	1	1	0.0680044	0.992518	1	1	0.88036	0.449238	0.937126	0.994196	1	1	0.938663	1	0.727442	1	1	1	1	1	0.820009	1.0003	0.191632	1	1.0003	1.0003	1	0.474208	0.992518	0.0365392	0.522928	1
Cluster_STE12	0.745678	1.0007	0.846004	1	1	0.89923	0.792062	0.823025	0.681801	0.58192	1	1	1	0.241852	0.740097	0.647921	0.622283	1	1	1	0.982626	1	0.691238	0.992957	0.788739	0.714706	0.725999	1	1	0.318352	1	0.471402	1	1	1	1	1	0.629316	1.0007	0.900068	0.452286	1.0007	1.0007	0.247522	0.19924	0.982626	0.426051	0.82223	1
Cluster_Sterols	0.716257	1.00201	0.619949	0.685204	0.258068	0.522121	0.798288	0.846899	0.0287827	0.200061	1	0.489405	0.187388	0.444528	0.585499	0.537372	0.476003	1	1	0.0774555	0.951125	1	0.791078	0.768807	0.68066	0.762236	0.400322	0.441757	0.0026941	0.977581	1	0.98838	1	1	1	0.0592073	0.043027	0.630603	1.00201	0.506092	0.63373	1.00201	1.00201	0.556502	0.696422	0.951125	0.186528	0.451942	0.408206
Cluster_STP1	0.921413	1.0013	0.732958	0.528115	1	0.922146	0.326712	0.813564	0.999998	1	1	0.0819109	1	0.526978	0.558082	0.264758	0.95677	1	1	0.263127	0.967964	1	0.609895	0.727438	0.637488	0.359322	0.551643	1	1	0.880336	1	0.504451	1	1	1	1	0.84795	0.423013	1.0013	0.516523	0.285753	1.0013	1.0013	1	0.837839	0.967964	0.859049	0.812437	0.607107
Cluster_STP2	0.805155	1.0016	0.946445	0.225381	1	0.871894	0.993013	0.714611	0.505443	0.863889	0.305379	0.740973	0.130929	0.794796	0.601983	0.385614	0.727393	1	1	1	0.999295	1	0.780333	0.245044	0.941743	0.171074	0.841378	1	1	0.280721	1	0.316633	0.0469694	1	0.012733	1	0.159438	0.983701	1.0016	0.697005	0.977335	1.0016	1.0016	1	0.348726	0.999295	0.258341	0.712988	0.683359
Cluster_SUM1	0.413962	1.0013	0.732958	0.528115	1	0.724628	0.547433	0.3131	0	0.460472	1	0.666253	0.409595	0.313952	0.309384	0.0935805	0.865271	1	1	1	0.967964	1	0.609895	0.308763	0.0311315	0.359322	0.551643	1	1	0.119269	1	0.88921	1	1	1	0.230079	0.84795	0.799508	1.0013	0.915871	0.79365	1.0013	1.0013	0.410394	0.449648	0.967964	0.859049	0.812437	0.226304
Cluster_SWI4	0.644178	1.0018	0.991852	0.267835	0.00220207	0.833517	0.320803	0.357673	0.844878	0.64027	1	0.434031	1	0.78375	0.690289	0.931841	0.836755	1	1	0.00066864	0.999104	0.131572	0.856785	0.616688	0.582321	0.743627	0.956072	1	0.424465	0.716928	1	0.456627	1	1	1	0.303803	0.719469	0.678267	1.0018	0.101704	0.0652181	1.0018	1.0018	0.518901	0.849492	0.999104	0.0138697	0.576971	0.725792
Cluster_SWI5	0.400603	1.0018	0.933772	1	1	0.951113	0.507122	0.789255	0.844878	0.893947	1	0.781252	0.517997	0.78375	0.487772	0.931841	0.50515	1	1	0.344846	0.955907	1	0.699947	0.259789	0.582321	0.571451	0.438737	1	1	0.475684	1	0.650471	1	1	1	1	0.926369	0.303746	1.0018	0.21781	0.0652181	1.0018	1.0018	0.518901	0.0350522	0.955907	0.765237	0.182386	0.725792
Cluster_SWI6	1	1.0013	0.963548	0.163051	1	0.724628	0.326712	0.3131	0.999998	0.802121	1	1	1	0.526978	0.774054	1	0.48404	0.0231627	1	0.263127	0.99954	1	0.991977	0.727438	0.832335	0.776545	0.887625	1	0.328938	0.965219	1	0.88921	1	1	1	1	0.84795	0.953908	1.0013	0.751463	0.536945	1.0013	1.0013	0.410394	0.984684	0.99954	0.101335	0.311476	1
Cluster_TFs	0.360944	1.0007	0.846004	1	1	0.89923	0.226442	1	0.681801	1	0.1473	1	1	0.520124	0.42565	1	0.865739	1	1	1	0.982626	1	0.691238	0.942154	0.788739	0.714706	0.725999	1	1	0.71436	0.0304054	0.471402	1	1	1	1	0.24124	0.629316	1.0007	0.101865	0.809087	1.0007	1.0007	0.0290549	1	0.982626	0.426051	0.82223	1
Cluster_THI2	0.65639	1.0012	0.750696	0.500033	1	0.37131	0.46254	0.508351	0.967256	0.77584	0.239087	0.636838	1	0.211983	0.624535	0.833044	0.935655	1	1	0.245603	0.970393	1	0.770346	0.933832	0.190018	0.444664	0.985567	0.295054	1	0.44022	1	0.851529	1	1	1	1	0.49518	0.823262	1.0012	0.697246	0.478977	1.0012	1.0012	0.385925	0.565569	0.970393	0.816288	0.774398	1
Cluster_Thiamine	1	1.0003	0.930851	1	1	0.780701	0.744842	0.523844	0	1	1	0.223616	0.114445	0.881811	0.834913	1	0.380574	1	1	1	0.992518	1	0.228565	0.5108	0.987183	0.651324	0.871793	1	1	0.938663	1	0.727442	1	1	1	1	1	0.820009	1.0003	0.627262	0.508123	1.0003	1.0003	1	0.86169	0.992518	0.701833	0.522928	0.193843
Cluster_tRNAprocessing	0.716257	1.00201	0.619949	1	0.258068	0.792309	0.798288	0.846899	0.0287827	0.200061	1	0.815274	0.555577	0.0676152	0.383617	0.537372	0.803584	1	1	1	0.951125	1	0.430125	0.613383	0.276748	0.424082	0.400322	1	1	0.827291	1	0.884923	1	1	1	1	0.51792	0.998802	1.00201	0.699377	0.231628	1.00201	1.00201	0.188116	0.526696	0.951125	0.333326	0.451942	0.408206
Cluster_tRNAsynth	0.605084	1.00291	0.969811	0.813016	0.351452	0.92521	0.659561	0.635191	0	0.676643	1	0.203914	1	0.0817459	0.350263	0.584854	0.189616	1	1	0.49424	0.929887	1	0.99798	0.941874	0.943234	0.774023	0.264988	1	0.217859	0.550557	1	0.00824322	1	1	1	0.0193911	0.917476	0.717077	1.00291	0.0846439	0.138488	1.00291	1.00291	0.692562	0.572954	0.929887	0.797243	0.290433	1
Cluster_Tryptophan	1	1.0009	0.982102	0.405378	1	0.844303	0.983414	0.619444	0.556969	0.674166	1	1	1	0.522639	0.578813	0.738756	0.944043	1	1	1	0.999786	1	0.563385	0.0970361	0.645184	0.975859	0.941726	1	1	0.596675	1	0.979782	1	1	1	1	1	0.890826	1.0009	0.766737	1	1.0009	1.0009	1	0.711186	0.999786	0.973527	0.31191	0.124867
Cluster_UGA3	0.269524	1.0015	0.698725	0.579643	1	0.289792	0.694287	0.0888235	0.782964	0.845806	1	0.718136	0.455604	0.32924	0.433384	0.635633	0.98104	1	1	1	0.963124	1	0.150504	0.522628	0.102058	0.792458	0.857182	1	1	0.937233	1	0.830754	1	1	1	1	0.329233	0.370532	1.0015	0.836285	0.971276	1.0015	1.0015	1	0.121327	0.963124	0.787586	0.0287499	0.279139
Cluster_USV1	1	1.0012	0.968677	1	1	0.755015	0.873506	0.77562	0.967256	0.77584	1	0.636838	1	0.637534	0.93784	0.225255	0.985929	1	1	0.245603	0.99961	1	0.925585	0.632214	0.959589	0.671365	0.902121	1	1	0.975636	1	0.851529	1	1	1	1	0.824227	0.962822	1.0012	0.697246	0.754157	1.0012	1.0012	1	0.771335	0.99961	0.816288	0.25689	1
Cluster_Vacuole	0.900517	1.00504	0.886367	0.537737	0.526393	0.798654	0.996543	0.189288	0.947793	0.711939	0.680398	0.380199	0.00336722	0.281868	0.460052	0.709022	0.841636	1	1	0.691671	0.99975	1	0.891917	0.596435	0.997322	0.347417	0.92867	0.1726	0.44853	0.935552	1	0.728337	1	1	1	0.63488	0.682823	0.785868	1.00504	0.867882	0.98814	1.00504	1.00504	0.320489	0.772686	0.99975	0.986779	0.54598	0.263905
Cluster_YAP1	0.552949	1.001	0.977972	1	0.138581	0.961027	0.283832	0.915782	0	0.330461	1	1	1	0.187262	0.977116	0.412822	0.862543	1	1	1	0.999733	1	0.376945	0.39474	0.811868	0.837699	0.999964	1	0.264198	0.818199	1	0.741963	1	1	1	1	1	0.86911	1.001	0.962782	0.906147	1.001	1.001	1	0.335341	0.999733	0.89438	0.155762	0.512526
Cluster_YAP5	0.623884	1.0005	0.887418	1	1	0.946674	0.259993	1	0.996982	0.107699	1	1	1	0.51725	0.61636	1	0.696282	1	1	1	0.98756	1	1	0.970966	0.987816	0.990066	0.79557	1	0.142178	0.441543	1	0.0548744	1	1	1	1	1	0.718372	1.0005	1	0.284545	1.0005	1.0005	1	0.467769	0.98756	0.536293	0.301182	1
Cluster_YAP6	0.274077	1.00352	0.800321	0.86791	1	0.700554	0.024244	0.221687	0.99996	0.598981	1	0.787494	1	0.928761	0.954114	0.354804	0.964999	1	1	0.560881	0.996606	1	0.397174	0.400525	0.707969	0.972051	0.98128	1	0.285513	0.204693	0.143245	0.73531	1	0.0872324	1	0.15331	0.71304	0.977804	1.00352	0.80621	0.100385	1.00352	1.00352	1	0.791365	0.996606	0.150053	0.351625	0.919386
Cluster_YFL044C
Cluster_YJL206C
Cluster_ZAP1	0.858613	1.001	0.787464	0.438766	1	0.961027	0.928774	0.679215	0	1	1	0.191163	0.333211	0.399739	0.977116	0.412822	0.964418	1	1	1	0.975268	1	0.643289	0.18382	0.811868	0.947016	0.632858	0.252732	1	0.541295	1	0.0967266	1	1	1	1	0.141879	0.51597	1.001	0.29865	0.906147	1.001	1.001	1	0.0435175	0.975268	0.697609	0.67785	0.512526
Cluster_ZMS1	0.0463816	1.0012	0.750696	1	1	0.755015	0.966489	1	0	0.418628	1	1	0.385157	0.637534	0.825964	0.833044	0.814324	1	1	0.245603	0.970393	1	0.988368	0.997274	0.990233	0.944708	0.998536	1	1	0.44022	1	0.657779	1	1	1	1	0.824227	0.451975	1.0012	0.697246	0.478977	1.0012	1.0012	0.385925	0.974527	0.970393	0.602909	0.774398	0.577815
Node 1	1	1.0006	0.866465	1	1	0.609447	0.709651	0.391506	0	1	1	1	0.215822	0.361111	0.16707	1	0.79618	1	1	1	0.98509	1	0.601019	0.357301	0.85496	0.236796	0.759991	1	1	0.952048	1	0.683982	1	1	1	1	0.188371	0.672373	1.0006	0.536342	1	1.0006	1.0006	1	0.312027	0.98509	0.646062	0.77246	0.350155
Node 10	0.790877	1.0008	0.826024	1	1	0.872469	0.609122	0.861827	0	0.238979	0.166499	1	0.276889	0.867309	0.875195	0.306341	0.724484	1	1	1	0.980167	1	0.763873	0.652411	0.979407	0.829963	0.953323	0.20788	1	0.270311	1	0.0258712	1	1	1	1	0.294612	0.589011	1.0008	0.398031	1	1.0008	1.0008	1	0.326281	0.980167	0.960361	0.861118	0.437157
Node 11	1	1.0004	0.908876	0.206241	1	0.718851	0.464824	1	0.984974	0.392409	1	1	1	0.942011	0.303384	1	0.55856	1	1	1	0.990036	1	0.773258	0.941059	0.764832	0.823486	0.832812	1	0.115454	0.889475	1	0.439862	1	1	1	1	0.439694	0.767513	1.0004	1	0.197262	1.0004	1.0004	0.149967	0.287114	0.990036	0.800824	1	1
Node 12	1	1.0003	0.930851	1	1	0.780701	0.048882	0.523844	0.929472	0.311796	1	1	1	0.5138	0.982881	1	1	1	1	1	0.992518	1	1	0.5108	0.861279	0.937126	0.871793	1	1	0.938663	1	0.283916	1	1	0.00239832	1	1	0.820009	1.0003	0.191632	1	1.0003	1.0003	1	0.86169	0.992518	1	0.522928	1
Node 13	0.745678	1.0007	0.98923	0.332536	1	0.89923	0.792062	0.18233	0.681801	0.193503	1	0.446065	1	0.943381	0.740097	1	0.865739	1	1	1	0.999875	1	0.375472	0.515751	0.788739	0.714706	0.963942	0.184457	1	0.71436	1	0.769014	1	0.018064	1	1	1	0.992483	1.0007	0.101865	0.452286	1.0007	1.0007	0.0290549	0.462408	0.999875	0.734066	0.473839	0.395216
Node 14	0.94688	1.0015	0.995214	1	1	0.973675	0.487073	0.0888235	0	0.253121	1	0.345419	1	0.721345	0.934486	0.893317	0.98104	1	1	1	0.999382	1	0.05967	0.164272	0.519586	0.908248	0.857182	1	1	0.600707	1	0.653034	1	1	1	0.260457	0.329233	0.933271	1.0015	0.836285	0.640833	1.0015	1.0015	1	0.923462	0.999382	0.980134	0.871723	1
Node 15	0.429282	1.0008	0.985862	1	1	0.872469	0.327795	0.0754156	0.995918	0.630911	1	0.490909	1	0.996643	0.347853	1	0.912823	1	1	1	0.999834	1	0.473333	0.379091	0.717719	0.108705	0.953323	1	1	0.65464	1	0.968805	1	1	1	0.148591	0.686135	0.911447	1.0008	0.703854	0.527445	1.0008	1.0008	1	0.831821	0.999834	1	0.861118	0.437157
Node 16	1	1.0003	0.930851	1	1	0.780701	0.744842	1	0.929472	0.037902	1	0.0185568	1	0.5138	0.408806	1	0.380574	1	1	1	0.992518	1	0.228565	0.88036	0.449238	0.937126	0.871793	1	1	0.61236	1	0.727442	1	1	1	1	1	0.820009	1.0003	0.627262	0.114347	1.0003	1.0003	1	0.112503	0.992518	1	0.522928	1
Node 17	1	1.0002	0.953355	1	1	0.847865	0.133713	0.390212	0.70156	1	1	1	1	0.75914	0.550842	1	0.663276	1	1	1	0.995006	0.0155399	0.523783	0.757173	1	0.841859	0.912594	1	1	0.721128	1	0.5796	1	1	1	1	1	0.87609	1.0002	1	1	1.0002	1.0002	1	1	0.995006	0.553665	1	1
Node 18
Node 19	1	1.0001	0.9764	1	1	0.9208	1	1	1	1	1	1	1	0.5092	0.7422	1	0.4197	1	1	1	0.9975	1	1	1	0.7659	0.6023	0.9553	1	1	0.8492	1	1	1	1	1	1	1	0.936	1.0001	1	1	1.0001	1.0001	1	0.4828	0.9975	0.3319	1	1
Node 2	0.212537	1.00231	0.998119	0.735367	0.290592	0.727098	0.79416	0.996638	0.0924247	0.515514	0.407849	0.856658	0.606537	0.822006	0.620742	0.635932	0.683475	1	1	0.417537	0.99853	1	0.0673972	0.527861	0.177942	0.720883	0.725253	1	1	0.535186	1	0.982684	1	1	1	1	0.964358	0.820546	1.00231	0.659145	0.745033	1.00231	1.00231	1	0.15851	0.99853	0.972795	0.586983	0.4802
Node 2_fuzzy0.06	0.155234	1.00352	0.999986	0.86791	0.407122	0.981928	0.878396	0.990054	0.993018	0.391381	0.185681	0.787494	0.407474	0.96485	0.431925	0.544071	0.522191	1	1	0.194572	0.999998	1	0.0927796	0.864707	0.707969	0.583843	0.930764	1	1	0.853351	1	0.994613	1	1	1	1	0.959612	0.977804	1.00352	0.535538	0.887952	1.00352	1.00352	1	0.188995	0.999998	0.989753	0.669942	0.708527
Node 20
Node 21	1	1.0002	0.953355	1	1	0.993735	1	1	1	1	1	1	1	0.25926	0.933558	1	0.176124	1	1	1	0.995006	1	1	1	0.945215	0.841859	0.912594	1	1	0.721128	1	0.5796	1	1	1	1	1	0.87609	1.0002	1	0.376864	1.0002	1.0002	1	0.732529	0.995006	0.553665	0.389431	1
Node 22	1	1.0001	0.9764	1	1	0.9208	1	0.2191	1	1	1	1	1	1	1	1	1	1	1	1	0.9975	1	1	0.5072	0.7659	1	0.9553	1	1	1	1	1	1	1	1	1	1	0.936	1.0001	1	0.2106	1.0001	1.0001	1	1	0.9975	1	1	1
Node 23
Node 24
Node 25	0.1776	1.0001	0.9764	1	1	0.9208	1	1	1	1	1	1	1	1	0.7422	1	0.4197	1	1	1	0.9975	1	1	1	0.7659	0.6023	0.9553	1	1	0.8492	1	0.3516	1	1	1	1	1	0.936	1.0001	0.2803	0.2106	1.0001	1.0001	1	0.4828	0.9975	1	1	1
Node 26	1	1.0001	0.9764	1	1	0.9208	0.3657	1	0	1	1	0.0809	1	1	0.7422	0.1385	1	1	1	1	0.9975	1	1	0.5072	0.7659	0.6023	0.9553	1	1	0.8492	1	0.3516	1	1	1	1	1	0.936	1.0001	1	1	1.0001	1.0001	1	1	0.9975	0.3319	1	1
Node 27
Node 28	0.323673	1.0002	0.953355	0.109058	1	0.847865	1	0.390212	0.70156	1	1	1	1	0.25926	0.550842	1	1	1	1	1	0.995006	1	0.523783	0.757173	0.945215	0.362741	0.912594	1	1	0.721128	1	1	1	1	1	1	1	0.99591	1.0002	0.0785479	1	1.0002	1.0002	1	1	0.995006	0.553665	1	1
Node 29
Node 3	0.690716	1.0006	0.992186	1	0.0855991	0.609447	0.0272476	0.773332	0.941811	0.526432	1	0.0787873	1	0.118168	0.515492	1	0.79618	1	1	0.131403	0.98509	0.0459081	0.601019	0.897299	0.85496	0.54909	0.759991	1	0.168097	0.774633	1	0.683982	1	1	1	1	0.58063	0.672373	1.0006	0.0558628	0.758115	1.0006	1.0006	1	0.623511	0.98509	0.316754	1	1
Node 30	1	1.0001	1	1	1	1	1	1	1	1	1	1	1	1	1	1	1	1	1	1	1	1	1	1	1	1	1	1	1	1	1	1	1	1	1	1	1	1	1.0001	1	1	1.0001	1.0001	1	1	1	1	1	1
Node 31	0.170239	1.0017	0.993091	0.625553	1	0.605445	0.91903	0.529811	0	0.320262	1	1	1	0.712415	0.544027	0.425194	0.90491	1	1	1	0.958307	1	0.438618	0.84858	0.0663741	0.455548	0.459303	1	1	0.899677	1	0.216749	1	1	1	1	0.0679415	0.702456	1.0017	0.0261791	0.495212	1.0017	1.0017	1	0.906882	0.958307	0.517321	0.752672	0.705338
Node 32	0.149411	1.0012	0.999995	0.500033	0.163916	0.998479	0.873506	0.948674	0.998907	0.77584	1	0.636838	0.385157	0.823595	0.93784	1	0.935655	1	1	1	0.99961	1	0.770346	0.632214	0.697441	0.944708	0.902121	1	1	0.906454	1	0.216138	1	1	1	1	0.824227	0.823262	1.0012	0.446124	0.478977	1.0012	1.0012	1	0.995549	0.99961	0.816288	0.506639	0.577815
Node 33	1	1.0004	0.996775	0.206241	1	0.998137	0.464824	0.0351278	0.984974	1	1	1	1	0.942011	0.944753	1	1	1	1	1	0.999964	1	1	0.323341	0.957725	0.975006	0.999657	1	1	0.889475	1	0.439862	1	1	1	1	1	0.977498	1.0004	1	0.611743	1.0004	1.0004	1	0.928486	0.999964	0.404859	1	1
Node 34
Node 35	0.547325	1.00565	0.989922	0.385379	0.200932	0.96936	0.0486269	0.230606	0.993941	0.331062	0.721392	0.674309	0.65782	0.607385	0.635795	0.144027	0.704789	1	1	1	1	0.0706034	0.869189	0.595747	0.778857	0.812161	0.962011	1	0.238919	0.784592	0.219349	0.727495	0.155253	1	1	0.676571	0.339581	0.85342	1.00565	0.829477	0.77024	1.00565	1.00565	1	0.0413445	1	0.133316	0.227782	0.189764
Node 36
Node 37	1	1.0002	0.953355	1	1	0.847865	1	1	0.70156	1	1	1	1	0.25926	0.550842	1	0.663276	1	1	1	0.995006	1	1	0.757173	0.586585	0.362741	0.912594	1	1	0.977272	1	0.5796	1	1	1	1	1	0.87609	1.0002	0.482052	0.376864	1.0002	1.0002	1	0.732529	0.995006	1	1	1
Node 38	0.805155	1.0016	0.946445	0.0569889	1	0.634583	0.360759	0.895226	0.0585565	0.286539	1	0.134294	1	0.907997	0.0554636	0.67135	0.987595	1	1	0.313301	0.960712	1	0.373157	0.424522	0.239546	0.862222	0.480831	1	1	0.280721	1	0.956236	1	1	1	1	1	0.346782	1.0016	0.697005	0.234444	1.0016	1.0016	0.47812	0.187234	0.960712	0.0485226	0.712988	0.0944971
Node 39
Node 4
Node 40	1	1.0001	0.9764	1	1	0.9208	0.3657	1	0	1	1	1	1	1	0.7422	1	1	1	1	1	0.9975	1	0.3099	0.5072	0.7659	0.6023	0.9553	1	1	0.8492	1	1	1	1	1	1	1	0.936	1.0001	1	1	1.0001	1.0001	1	1	0.9975	1	1	1
Node 41
Node 42	1	1.0002	0.953355	1	1	0.847865	1	1	1	1	1	1	1	0.25926	0.933558	1	0.176124	1	1	0.045864	0.995006	1	0.523783	0.757173	0.945215	0.841859	0.912594	1	1	0.721128	1	0.5796	1	1	1	1	0.251441	0.87609	1.0002	0.482052	0.376864	1.0002	1.0002	0.0780198	0.732529	0.995006	1	0.389431	1
Node 43	0.323673	1.0002	0.953355	1	1	0.847865	0.597687	0.390212	1	0.220498	1	1	1	0.75914	1	1	0.663276	1	1	0.000535974	0.995006	1	1	0.257227	0.586585	1	0.998006	1	0.0594909	0.721128	1	0.5796	1	1	1	1	0.251441	0.87609	1.0002	0.0785479	1	1.0002	1.0002	1	0.732529	0.995006	1	1	1
Node 44	0.903884	1.00362	0.998545	0.140807	0.415928	0.938737	0.585206	0.146161	0.99975	0.621892	1	0.566153	1	0.827773	0.804008	0.968522	0.989253	0.00185934	1	1	1	1	0.196957	0.721436	0.94111	0.860907	0.995203	0.650126	0.296787	0.834853	1	0.7722	1	1	1	1	0.355882	0.922786	1.00362	0.962327	0.658822	1.00362	1.00362	0.422681	0.353887	1	0.690661	0.544291	1
Node 45
Node 46	0.1776	1.0001	0.9764	1	1	0.9208	1	0.2191	0	1	1	1	1	0.5092	0.7422	0.1385	1	1	1	1	0.9975	1	1	0.5072	1	0.6023	0.9553	1	1	0.8492	1	1	1	1	1	1	1	0.936	1.0001	1	1	1.0001	1.0001	1	1	0.9975	0.3319	1	1
Node 47
Node 48	1	1.0002	0.953355	1	1	0.993735	1	1	0.70156	1	1	1	1	0.75914	0.550842	1	1	1	1	1	0.995006	1	0.0960166	0.757173	0.586585	0.362741	0.912594	1	1	0.721128	1	0.5796	1	1	1	1	1	0.87609	1.0002	1	0.376864	1.0002	1.0002	1	1	0.995006	0.553665	0.389431	1
Node 49	1	1.0003	0.930851	1	1	0.780701	1	1	0	1	0.0659991	1	1	0.881811	0.408806	1	0.804627	1	1	1	0.992518	1	0.228565	0.5108	0.861279	0.21845	0.871793	1	1	0.938663	1	0.283916	1	1	1	1	1	0.820009	1.0003	0.191632	1	1.0003	1.0003	1	0.474208	0.992518	1	0.522928	0.193843
Node 5	1	1.0002	0.953355	1	1	0.847865	0.133713	1	0.70156	0.220498	1	1	1	1	0.933558	0.25783	1	1	1	1	0.995006	1	1	0.257227	0.586585	0.841859	0.998006	1	1	0.721128	1	0.5796	1	1	1	1	1	0.87609	1.0002	1	1	1.0002	1.0002	1	0.233071	0.995006	0.553665	1	1
Node 50
Node 51	0.323673	1.0002	0.953355	1	1	0.847865	1	1	0.70156	1	1	0.155263	1	0.25926	0.550842	0.25783	0.663276	1	1	1	0.995006	1	0.0960166	1	0.586585	0.362741	0.912594	0.0565791	1	0.977272	1	0.5796	1	1	1	1	1	0.99591	1.0002	0.482052	0.376864	1.0002	1.0002	0.0780198	0.732529	0.995006	0.553665	1	1
Node 52	0.443813	1.0003	0.930851	1	1	0.780701	0.303376	1	0.929472	1	1	1	1	1	0.408806	1	0.804627	1	1	1	0.992518	1	1	0.88036	0.449238	0.651324	0.871793	1	1	0.61236	1	0.727442	1	1	1	1	0.352367	0.820009	1.0003	0.627262	0.508123	1.0003	1.0003	1	0.474208	0.992518	0.701833	1	1
Node 53
Node 54
Node 55
Node 56	0.443813	1.0003	0.930851	1	1	0.780701	0.303376	1	0.929472	1	1	1	1	1	0.408806	1	0.804627	1	1	1	0.992518	1	1	0.88036	0.449238	0.651324	0.871793	1	1	0.61236	1	0.727442	1	1	1	1	0.352367	0.820009	1.0003	0.627262	0.508123	1.0003	1.0003	1	0.474208	0.992518	0.701833	1	1
Node 57	1	1.0002	0.953355	0.109058	1	0.847865	0.597687	1	0.70156	1	1	1	1	0.75914	0.550842	1	0.663276	1	1	1	0.995006	1	0.523783	0.257227	0.586585	0.841859	0.912594	1	1	0.977272	1	0.1236	1	1	1	1	1	0.87609	1.0002	1	0.376864	1.0002	1.0002	1	1	0.995006	1	0.0477689	1
Node 58	1	1.0004	0.908876	1	0.0579072	0.718851	1	1	0.984974	0.392409	1	0.00198306	0.149612	0.70121	0.725072	0.449219	0.55856	1	1	1	0.990036	1	0.773258	1	0.764832	0.479161	0.832812	1	0.115454	0.519988	1	0.823302	1	1	1	1	1	0.767513	1.0004	0.0695324	0.197262	1.0004	1.0004	1	0.287114	0.990036	1	1	1
Node 59	1	1.0004	0.908876	1	0.0579072	0.718851	0.838181	1	1	1	1	0.0351305	0.00894407	0.326389	0.725072	0.449219	0.88665	1	1	1	0.990036	1	0.365794	0.941059	0.764832	0.479161	0.832812	1	1	0.889475	1	0.439862	1	1	1	1	1	0.977498	1.0004	0.731772	0.611743	1.0004	1.0004	1	0.928486	0.990036	0.404859	1	1
Node 6	0.623884	1.0005	0.887418	0.250789	1	0.661895	0.259993	0.709695	1	1	0.107571	1	1	0.199149	0.888141	0.525532	0.696282	1	1	1	0.98756	1	0.843554	0.513501	0.666327	0.686562	0.79557	1	1	0.441543	1	1	1	1	1	1	1	0.718372	1.0005	0.430914	0.693543	1.0005	1.0005	0.183811	0.963027	0.98756	0.866957	0.301182	1
Node 60	1	1.0001	0.9764	1	1	0.9208	1	0.2191	0	1	1	1	1	0.5092	0.7422	0.1385	1	1	1	1	0.9975	1	1	0.5072	0.7659	0.6023	0.9553	1	1	0.8492	1	1	1	1	1	1	1	0.936	1.0001	1	1	1.0001	1.0001	1	1	0.9975	1	1	1
Node 61	1	1.0001	0.9764	1	1	0.9208	0.3657	1	0	0.1171	1	0.0809	1	1	0.7422	1	0.4197	1	1	1	0.9975	1	0.3099	1	0.7659	0.6023	0.9553	1	1	0.8492	1	0.3516	1	1	1	1	1	0.936	1.0001	0.2803	0.2106	1.0001	1.0001	1	0.4828	0.9975	1	1	1
Node 62	0.790877	1.0008	0.826024	1	0.00574596	0.516675	0.973839	1	0.87313	0.630911	1	0.490909	1	0.156841	0.659039	1	0.724484	1	1	1	0.980167	1	0.763873	0.864813	0.979407	0.599448	0.693524	1	0.217617	0.65464	1	0.968805	1	1	1	1	1	0.911447	1.0008	0.703854	1	1.0008	1.0008	1	0.994893	0.980167	0.255651	1	1
Node 63	1	1.0001	0.9764	1	1	0.9208	0.3657	1	0	1	1	1	1	0.5092	0.7422	1	0.4197	1	1	0.0232	0.9975	1	1	1	0.7659	0.6023	0.9553	1	1	1	1	1	1	1	1	1	1	0.936	1.0001	1	1	1.0001	1.0001	1	0.4828	0.9975	1	1	1
Node 64	0.690716	1.0006	0.866465	0.292841	1	0.991749	1	0.391506	0.999417	0.526432	1	0.0787873	1	0.899082	0.958186	0.591279	0.496486	1	1	1	0.98509	1	0.601019	0.6697	0.201759	0.824034	0.759991	1	1	0.952048	0.0261178	0.356123	1	1	1	1	0.58063	0.672373	1.0006	0.220058	0.0204028	1.0006	1.0006	0.216312	0.0940021	0.98509	0.316754	0.390283	0.350155
Node 65	0.360944	1.0007	0.846004	0.332536	1	0.56115	0.958739	0.18233	0.681801	1	1	0.104537	1	0.241852	0.42565	0.647921	0.865739	1	1	1	0.982626	1	0.925531	0.238463	0.788739	0.424879	0.725999	1	1	0.925313	1	0.951871	1	1	1	1	1	0.629316	1.0007	0.900068	1	1.0007	1.0007	1	0.462408	0.982626	0.0443899	0.82223	1
Node 66	1	1.0001	0.9764	1	1	0.9208	0.3657	0.2191	1	1	1	1	1	1	0.7422	1	1	1	1	1	0.9975	1	1	0.5072	0.7659	0.6023	0.9553	1	1	0.8492	1	1	1	1	1	1	1	0.936	1.0001	1	1	1.0001	1.0001	1	0.4828	0.9975	1	1	1
Node 67	0.910025	1.00291	0.851103	0.489774	1	0.59362	0.886664	0.635191	0.67206	0.446142	1	0.0803815	1	0.539865	0.678039	0.584854	0.995622	1	1	1	0.997663	1	0.924426	0.253151	0.880925	0.500188	0.96138	0.570734	1	0.734015	1	0.990392	1	1	1	1	0.985085	0.888867	1.00291	0.27845	0.990888	1.00291	1.00291	0.321929	0.954292	0.997663	0.797243	0.792031	0.325905
Node 68	0.443867	1.00191	0.634962	0.666457	0.0315551	0.81321	0.576066	0.101344	0	0.387534	1	0.0620469	0.172937	0.096396	0.803393	0.111561	0.876386	1	1	1	0.953513	1	0.563785	0.525379	0.317581	0.915051	0.949512	0.425229	0.441877	0.680555	1	0.189337	1	1	1	1	0.482151	0.284271	1.00191	0.933859	0.796247	1.00191	1.00191	0.173619	0.891077	0.953513	0.274607	0.818699	0.744829
Node 69	1	1.0001	0.9764	1	1	0.9208	1	1	1	0.1171	1	1	1	0.5092	0.7422	1	1	1	1	1	0.9975	1	1	1	0.7659	0.6023	0.9553	0.0287	1	0.8492	1	1	1	1	1	1	1	0.936	1.0001	1	1	1.0001	1.0001	1	1	0.9975	0.3319	1	1
Node 7	0.616976	1.00953	0.99834	0.971555	0.755418	0.673241	0.249161	0.599721	0.0853504	0.674984	0.883432	0.782638	0.317549	0.530361	0.624373	0.665148	0.144678	1	1	1	0.998408	1	0.93395	0.353009	0.649499	0.428539	0.388941	0.284077	0.315925	0.961537	1	0.0820583	1	1	1	0.117481	0.626529	0.747092	1.00953	0.811748	0.172416	1.00953	1.00953	0.978419	0.144322	0.998408	0.303217	0.595175	0.326254
Node 70
Node 71	1	1.0004	0.908876	0.206241	1	0.718851	0.0178668	0.628201	0.984974	0.392409	1	1	1	0.70121	0.725072	1	0.0310024	1	1	0.00311805	0.990036	1	0.773258	0.941059	0.957725	0.479161	0.832812	1	0.115454	0.519988	1	1	1	1	1	0.0772665	0.439694	0.767513	1.0004	0.313732	0.197262	1.0004	1.0004	1	0.661301	0.990036	0.800824	1	1
Node 72	0.218377	1.01828	0.939996	0.54495	0.124222	0.993054	0.849931	0.157232	1.26017e-05	0.339466	0.372106	0.271914	0.994124	0.73436	0.677993	0.817356	0.687303	1	1	0.232465	0.999084	0.75497	0.862519	0.36876	0.987329	0.974546	0.598887	0.756533	0.0434316	0.976014	0.54705	0.502333	1	1	1	0.0258128	0.840379	0.832986	1.01828	0.521662	0.706006	1.01828	1.01828	0.567447	0.95858	0.999084	0.889113	0.199124	0.932935
Node 73	0.838325	1.04379	0.892583	0.891419	0.407301	0.948664	0.969517	0.921867	0.651031	0.408127	0.957657	0.68797	0.968327	0.29959	0.775555	0.518194	0.994889	1	0.716608	0.618653	0.999952	0.836617	0.832891	0.865245	0.213217	0.938762	0.97128	0.00749685	0.879157	0.643543	1	0.931089	0.351103	0.664648	1	0.118489	0.806975	0.896325	1.04379	0.772906	0.547648	1.04379	1.04379	0.673643	0.977884	0.999952	0.855643	0.207605	0.059859
Node 74	1	1.0005	0.887418	1	1	0.661895	1	0.709695	0.811976	0.463586	1	0.344194	1	0.51725	0.982495	0.525532	0.351978	1	1	1	0.98756	1	0.843554	0.513501	0.666327	0.914768	0.981778	1	1	0.833771	1	0.885454	1	1	1	1	0.019779	0.718372	1.0005	0.430914	0.693543	1.0005	1.0005	1	0.790323	0.98756	0.536293	0.301182	0.301742
Node 75	0.542621	1.0004	0.908876	1	1	0.718851	0.464824	0.0351278	0.984974	0.0699572	0.0870204	1	1	0.326389	0.725072	0.449219	0.88665	1	1	1	0.990036	1	0.773258	0.0661399	0.764832	0.823486	0.988735	1	1	0.519988	1	0.12797	1	1	1	1	1	0.767513	1.0004	0.731772	0.0314323	1.0004	1.0004	1	0.287114	0.990036	1	0.627247	1
Node 76
Node 77	1	1.0001	0.9764	1	0.0148	0.9208	0.3657	0.2191	0	1	1	1	1	0.5092	0.7422	0.1385	1	1	1	1	0.9975	1	1	0.5072	0.7659	0.6023	0.9553	1	1	1	1	1	1	1	1	1	1	0.936	1.0001	1	1	1.0001	1.0001	1	0.4828	0.9975	1	1	1
Node 78	1	1.0001	1	1	1	0.9208	1	1	1	1	1	1	1	0.5092	0.7422	1	0.4197	1	1	1	0.9975	1	1	1	1	0.6023	0.9553	1	1	1	1	1	1	1	1	1	1	0.936	1.0001	1	1	1.0001	1.0001	1	1	0.9975	1	1	1
Node 79	1	1.0002	0.953355	1	1	0.847865	1	1	0.70156	1	1	0.155263	1	1	0.933558	1	1	1	1	1	0.995006	1	0.523783	1	0.586585	1	0.912594	1	1	0.977272	1	1	1	1	1	1	1	0.87609	1.0002	0.0785479	0.0443357	1.0002	1.0002	1	0.233071	0.995006	0.553665	0.389431	0.133804
Node 8	0.811576	1.00372	0.782951	0.882365	1	0.0469486	0.753514	0.169051	0	0.439843	1	0.351031	0.435192	0.414547	0.964979	0.59586	0.0238577	1	1	1	0.911391	1	0.626732	0.184073	0.767795	0.973062	0.771683	0.28733	0.308034	0.507155	1	0.193951	1	1	1	1	0.224346	0.304921	1.00372	0.615699	0.23885	1.00372	1.00372	1	0.672592	0.911391	0.600235	0.420639	0.930209
Node 80	0.552949	1.001	0.977972	1	0.00905699	0.815122	0.771108	0.380361	0.999999	1	1	0.570013	1	0.951572	0.502251	0.150773	0.665918	1	1	1	0.975268	1	0.975552	0.39474	0.0693622	0.837699	0.632858	1	1	0.194873	1	0.490539	1	1	1	1	0.398771	0.977692	1.001	0.29865	0.0402366	1.001	1.001	1	0.335341	0.975268	0.697609	0.67785	1
Node 81	0.289726	1.0006	0.866465	1	0.0855991	0.924137	0.709651	1	0.345218	0.526432	1	0.0787873	1	0.986044	0.958186	0.196799	0.496486	1	1	1	0.98509	1	1	0.357301	0.201759	0.824034	0.759991	0.160345	1	0.774633	1	0.356123	1	1	1	1	1	0.948366	1.0006	0.861115	0.370682	1.0006	1.0006	1	0.312027	0.98509	0.316754	1	1
Node 82	0.690716	1.0006	0.866465	1	1	0.924137	0.709651	0.123665	0.941811	1	1	0.397275	0.215822	0.899082	0.818095	0.196799	0.20747	1	1	1	0.98509	1	0.601019	0.357301	0.201759	0.54909	0.759991	1	1	0.774633	1	0.925749	1	1	1	0.113642	0.58063	0.672373	1.0006	0.220058	1	1.0006	1.0006	1	0.623511	0.98509	0.316754	0.77246	1
Node 83	1	1.0002	0.999445	1	1	0.993735	1	1	1	1	1	1	1	0.75914	0.933558	1	1	1	1	1	0.999994	1	1	0.757173	0.945215	1	0.998006	0.0565791	1	0.977272	1	1	1	1	1	1	1	0.99591	1.0002	0.482052	1	1.0002	1.0002	1	0.732529	0.999994	1	0.389431	1
Node 84	0.700468	1.0013	0.996885	0.163051	1	0.922146	0.977209	0.959933	0	0.460472	1	0.283856	1	0.732297	0.993121	0.856195	0.991231	1	1	0.263127	0.999996	1	0.375644	0.144902	0.832335	0.969239	0.981849	0.31531	1	0.688958	1	0.288256	1	1	1	0.230079	1	0.953908	1.0013	0.044185	0.536945	1.0013	1.0013	1	0.108085	0.999996	0.443516	0.134072	0.607107
Node 85
Node 86
Node 87	0.542621	1.0004	0.908876	1	1	0.718851	0.464824	0.210772	0.492148	1	1	1	1	0.326389	0.944753	1	0.88665	1	1	1	0.990036	1	0.365794	0.323341	0.34404	0.823486	0.832812	1	1	0.519988	1	0.439862	1	1	1	1	0.439694	0.767513	1.0004	0.731772	0.611743	1.0004	1.0004	1	0.928486	0.990036	0.800824	0.627247	0.249727
Node 88	1	1.0002	0.953355	1	1	0.847865	1	1	0	1	1	0.155263	1	1	0.933558	1	1	1	1	1	0.995006	0.0155399	0.523783	1	0.945215	0.841859	0.998006	1	1	0.721128	1	1	1	1	1	1	0.0181594	0.87609	1.0002	1	1	1.0002	1.0002	1	1	0.995006	0.553665	1	1
Node 89	1	1.0005	0.887418	0.250789	1	0.661895	0.259993	0.709695	0	1	1	1	1	0.823851	0.225141	0.525532	0.351978	1	1	1	0.98756	1	0.843554	0.513501	0.666327	0.0792095	0.79557	1	1	0.441543	1	0.574695	1	1	1	1	1	0.718372	1.0005	0.806986	0.693543	1.0005	1.0005	1	0.790323	0.98756	0.866957	0.301182	1
Node 9	0.308556	1.0011	0.768861	1	1	0.949489	0.617282	0.934253	0	0.375187	0.02425	0.604834	0.359709	0.524903	0.431215	0.462994	0.97755	1	1	0.227666	0.972828	1	0.232495	0.741708	0.909393	0.758662	0.916029	1	1	0.489037	1	0.0125785	1	1	1	1	0.176491	0.482915	1.0011	0.634466	0.925932	1.0011	1.0011	1	0.0924855	0.972828	1	0.933788	0.546342
Node 90	1	1.0001	0.9764	1	1	0.9208	1	1	1	1	1	1	1	1	1	1	1	1	1	1	0.9975	1	0.3099	1	0.7659	1	0.9553	1	1	0.8492	1	0.3516	1	1	1	1	0.1348	0.936	1.0001	0.2803	1	1.0001	1.0001	0.0398	1	0.9975	0.3319	1	1
[truncated: 35 more columns]
