# Supplementary material for: Conservation and Evolution of Cis-Regulatory Systems in Ascomycete Fungi
Source: PLoS Biol. 2004 Nov 9;2(12):e398. doi: 10.1371/journal.pbio.0020398 (PMC526180; doi:10.1371/journal.pbio.0020398)
Supplement: Dataset S46 — (379 KB XLS). [file pbio.0020398.sd046.xls]

## Sheet: Sheet1
UID	NAME	ABF1	ACE2	ADR1	AFT1	ARO80	ASH1	AZF1	BAS1	CAD1/YAP2	CAT8	CBF1	CHA4	CRZ1	CUP2	DAL80	ECM22	FKH1	FLO8	FZF1	GAL4	GAT1	GATGAG1	GATGAG2	GCN4	GCR1	GLN3	GZF3	HAC1	HAP1	HAP4	HCM1	HSF1	IME1	INO2/4	LEU3	LYS14	MAC1	MAL63	MATALPHA	MCB	MCM1	MCM1-2	MCM1-3	MET30/31	MIG1	MOT3	MSN2/4	MTsite1
Cluster_ABF1	YAL043C
Cluster_ACE2	YAL062W	1	1.0009	0.998957	1	1	0.543357	0.613832	0.616976	0.240985	1	1	0.287842	1	0.2484	0.896459	1	0.43322	1	1	1	0.878375	1	1	0.782681	0.974176	0.704025	0.899078	1	1	0.223303	1	0.0557345	1	1	1	0.0680755	1	0.779822	1.0009	0.164623	0.00614814	1.0009	1.0009	1	0.717213	0.892923	0.463192	1
Cluster_ADR1	YAL017W	0.795245	1.0017	0.996866	1	1	0.979204	0.302067	0.83691	0.992653	1	1	0.128992	1	0.368711	0.998351	0.746059	0.959993	1	1	1	0.976003	1	0.719176	0.767982	0.433462	0.976879	0.870424	1	1	0.251484	1	0.344188	1	1	1	1	1	0.834645	1.0017	0.530362	0.0643378	1.0017	1.0017	0.317479	0.956352	0.807339	0.956614	0.825103
Cluster_ARG80	YBR275C	1	1.0015	0.99395	1	1	0.617319	0.416414	1	0.980175	1	1	0.432169	1	0.451076	0.0478629	1	0.176118	1	1	1	0.998851	0.0696776	0.154121	0.957105	0.920288	0.0578826	0.806124	0.184556	1	0.595871	1	0.943895	1	1	1	1	0.633018	0.907798	1.0015	0.720859	0.765131	1.0015	1.0015	0.286084	0.928752	0.999223	0.475206	0.785248
Cluster_ARG81	YDR042C	0.729061	1.0014	0.934648	1	1	0.679234	0.614045	0.775346	0.968027	0.511839	1	0.0927017	1	0.819664	0.565319	0.676513	0.752527	1	1	1	0.983489	1	0.320479	0.991495	0.54514	0.632923	0.845309	1	1	0.471898	1	0.932007	1	1	1	1	0.607635	0.935947	1.0014	0.39652	0.741297	1.0014	1.0014	0.269852	0.909388	0.987214	0.198812	0.762038
Cluster_Arginine	YER069W	0.673457	1.0012	0.965721	1	1	0.79736	0.252587	0.721892	0.920533	1	1	1	1	0.723389	0.351639	1	0.86302	1	1	1	0.987799	1	0.237929	0.718534	0.557757	0.701215	0.51928	1	1	0.833864	1	0.646337	1	1	1	1	1	0.914957	1.0012	0.301771	0.304062	1.0012	1.0012	1	0.855061	0.990574	0.890757	0.707831
Cluster_ARO80	YDR289C	3.16601e-06	1.0007	0	1	1	0	0.46982	1	0.485561	1	1	1	1	0.00313716	0.928367	0.0968322	0.584773	1	1	1	0	1	0.00998023	0.64556	0.923362	1	0.546359	1	1	0	1	0.352518	1	1	1	1	1	0	1.0007	0.313699	1	1.0007	1.0007	1	0	0	1	1
Cluster_ARO80	YDR289C	3.16601e-06	1.0007	0	1	1	0	0.46982	1	0.485561	1	1	1	1	0.00313716	0.928367	0.0968322	0.584773	1	1	1	0	1	0.00998023	0.64556	0.923362	1	0.546359	1	1	0	1	0.352518	1	1	1	1	1	0	1.0007	0.313699	1	1.0007	1.0007	1	0	0	1	1
Cluster_ASH1	YBL029W	0.290176	1.0012	0.389656	1	1	0.97797	0.501489	0.721892	0.181193	1	1	1	1	0.903669	0.779558	0.61988	0.86302	1	1	1	0.987799	1	0.237929	0.718534	0.765326	0.47015	0.994653	1	1	0.215735	1	0.900146	1	1	1	1	1	0.914957	1.0012	0.878147	0.686137	1.0012	1.0012	1	0.855061	0.859823	0.890757	1
Cluster_Asparagine	YPR145W	1	1.0002	0.698381	1	1	0.532151	0.387085	1	0	1	1	1	1	0.496347	0.236852	1	1	1	1	1	0.971603	1	0.264363	0.493646	0.230375	0.600978	0.622347	1	1	0.836404	1	1	1	1	1	1	1	0.522275	1.0002	0.295757	1	1.0002	1.0002	1	1	0.975155	1	1
Cluster_Autophagy	YNL223W	0.525727	1.0008	0.995697	1	1	0.318025	1	0.573858	1	1	1	1	1	0.935716	0.127671	0.475186	0.912189	1	1	1	0.891129	1	1	0.934326	0.827732	0.128437	0.149917	1	1	0.819377	1	0.784693	1	1	1	1	1	0.302738	1.0008	1	0.538083	1.0008	1.0008	1	1	0.904235	0.771404	0.559616
Cluster_AZF1	YJL148W	0.525727	1.0008	0.612061	1	1	0.962092	0.241807	0.573858	0.961917	1	1	1	1	0.423536	0.958686	0.475186	0.662431	1	1	1	0.999848	1	1	0.721183	0.827732	0.856479	0.933043	1	1	0.819377	1	1	1	1	1	1	1	0.609615	1.0008	0.754138	1	1.0008	1.0008	1	0.124224	0.995868	0.771404	0.559616
Cluster_BAS1	YAL044C	0.143221	1.0015	0.267234	1	1	0.389598	0.663453	1	0.999425	1	1	1	0.257052	0.250236	0.823627	1	0.795243	1	1	1	0.981125	1	0.651313	0.957105	0.974683	0.701605	0.806124	1	1	0.898783	1	0.943895	1	1	1	1	1	0.907798	1.0015	0.720859	1	1.0015	1.0015	0.286084	0.338113	0.985367	0.74622	0.785248
Cluster_Biotin	YGR286C	1	1.0001	0.8357	1	1	0.7295	1	1	1	0.0499	1	1	1	0.2903	0.4867	1	0.2621	1	1	1	0.9857	1	1	1	1	1	0.7889	1	1	0.5955	1	1	1	1	1	1	1	0.7227	1.0001	1	1	1.0001	1.0001	1	1	0.9875	1	1
Cluster_CAD1	YBL008W	1	1.0008	0.995697	1	0.0577089	0.85598	0.241807	1	0	1	1	1	1	0.423536	0.958686	1	0.3518	1	1	0.069796	0.891129	1	1	0.721183	0.320407	1	0.933043	1	1	0.305974	1	0.420026	1	1	1	1	0.414004	0.0743357	1.0008	1	0.163378	1.0008	1.0008	1	0.907612	0.995868	0.771404	0.559616
Cluster_CBF1	YAL026C	0.390999	1.0015	0.776604	0.338963	0.105501	0.617319	0.210896	0.79809	0.836888	1	0.156829	0.432169	0.257052	0.451076	0.659005	0.701586	0.581663	1	1	1	0.981125	1	1	0.852417	0.437349	0.862162	0.357396	0.184556	1	0.776296	1	0.943895	1	1	1	1	0.252283	0.367023	1.0015	0.720859	0.0426953	1.0015	1.0015	1	0.565206	0.999223	0.74622	1
Cluster_CHA4	YJL148W	0.729061	1.0014	0.934648	1	1	0.943281	0.361609	0.775346	0.773385	1	1	1	1	0.944804	0.964277	0.676513	0.9154	1	1	1	0.999964	1	0.612748	0.608678	0.990373	0.998397	0.984433	0.0148036	1	0.471898	1	0.217898	1	1	1	1	0.607635	0.427523	1.0014	0.914225	0.373801	1.0014	1.0014	1	0.739861	0.999372	0.427631	0.402019
Cluster_CIN5	YAL037W	0.386724	1.00251	0.958684	1	1	0.949419	0.982637	0.930607	0.102123	0.126325	1	0.610815	1	0.958784	0.85753	0.866881	0.995087	1	1	1	0.99477	1	0.0188588	0.611748	0.419828	0.757476	0.861373	1	0.241838	0.567642	1	0.657929	1	1	1	1	0.812054	0.873175	1.00251	0.588173	0.910706	1.00251	1.00251	1	0.303249	0.961442	0.0469782	0.445257
Cluster_CRZ1	YJR001W	1	1.0004	0.871363	1	1	0.93693	0.624376	1	0.677572	1	1	1	1	0.746375	0.930619	1	1	1	1	1	0.998804	1	1	0.327889	1	1	0.80195	1	1	0.815623	1	0.535909	1	1	1	1	1	0.932485	1.0004	1	1	1.0004	1.0004	1	0.695961	0.999085	0.134325	0.336328
Cluster_CUP9	YPL198W	0.187775	1.0009	0.550554	1	1	0.253644	1	0.616976	0.0177074	0.0708846	1	1	1	0.786304	0.719319	0.515839	0.43322	1	1	1	0.993155	1	0.748951	0.244195	0.974176	0.704025	0.899078	1	0.0947902	0.895648	1	0.483711	1	1	1	1	1	0.926709	1.0009	0.437609	0.197841	1.0009	1.0009	1	0.0115901	0.892923	1	0.602544
Cluster_DAL81	YPR145W	1	1.0006	0.340545	1	1	0.15063	0.769826	1	0.0144054	1	1	0.0185526	1	0.558677	0.877726	0.383368	1	1	1	1	0.91719	1	1	0.870237	0.980257	0.936513	0.887074	1	1	0.226269	1	0.683882	1	1	1	1	1	0.992452	1.0006	1	1	1.0006	1.0006	1	0.483569	0.927287	0.66936	1
Cluster_DAL82	YBR003W	0.775206	1.0016	0.0564652	1	1	0.752838	0.470052	0.215358	0.211254	0.55941	1	1	1	0.515871	0.739148	0.724718	0.413665	1	1	1	0.978629	1	0.686754	0.30244	0.534365	0.895962	0.965003	1	1	0.703331	1	0.301203	1	1	1	1	0.65676	0.137165	1.0016	1	0.440525	1.0016	1.0016	1	0.62142	0.817575	0.520859	0.806196
Cluster_DIG1	YBL016W	1	1.0007	0.676455	1	1	0.712816	0.46982	1	0.933121	0.301225	1	1	1	0.649746	0.751122	1	0.584773	1	1	1	0.904066	1	1	0.907683	0.923362	0.796135	0.832422	1	1	0.410098	1	0.73911	1	1	1	1	1	0.379457	1.0007	0.706989	0.491245	1.0007	1.0007	1	0.259056	0.915689	1	0.512057
Cluster_DOT6	YAR007C	0.743639	1.00291	0.66163	1	1	0.61923	0.446511	0.806688	0.617603	0.428401	1	1	0.109998	0.320915	0.442468	0.668483	0.503409	1	1	1	0.99203	1	0.397494	0.883039	0.70041	0.670172	0.932619	1	0.274736	0.324375	0.0619575	0.903408	1	1	1	1	0.567391	0.422912	1.00291	0.867392	0.760662	1.00291	1.00291	1	0.989396	0.999566	0.204984	0.546679
Cluster_DrugResistance	YHR064C	1	1.0007	0.983277	1	0.050679	0.395248	0.46982	1	0.485561	1	1	1	1	0.649746	0.205244	1	0.0821939	1	1	1	0.995932	1	1	0.907683	0.73941	0.796135	0.832422	1	1	0.410098	1	0.352518	1	1	1	1	1	0.697924	1.0007	0.706989	0.130172	1.0007	1.0007	1	0.259056	0.915689	1	0.512057
Cluster_Endocytosis	YNL084C	1	1.0013	0.848074	1	0.0920953	0.88938	0.306614	0.384085	0.949174	1	1	1	1	0.548848	0.113477	1	0.892132	1	1	1	0.829149	1	0.570995	0.311181	0.657406	0.0617911	0.712655	0.162055	1	0.0541515	1	0.917601	1	1	1	1	0.203391	0.720813	1.0013	0.642737	1	1.0013	1.0013	1	0.0283011	0.849062	0.378598	0.736322
Cluster_FattyAcid	YBR041W	0.0384235	1.0015	0.542253	1	1	0.617319	0.416414	0.456925	0.138919	0.536233	0.156829	1	1	0.994189	0.0478629	1	0.353995	1	1	1	0.805573	1	0.362069	0.668378	0.437349	0.00446849	0.142854	1	1	0.595871	1	0.943895	1	1	1	0.110896	1	0.593898	1.0015	0.720859	0.765131	1.0015	1.0015	0.0426044	0.338113	0.985367	0.74622	1
Cluster_FHL1	YBL072C	0.35728	1.00656	0.993136	0.834425	1	0.9134	0.922949	0.654027	0.984029	0.408649	1	1	1	0.532777	0.93719	0.888585	0.760031	1	1	1	0.999682	1	0.9162	0.519246	0.372626	0.921728	0.803957	0.0573894	0.513873	0.622883	1	0.719981	1	1	1	0.399883	0.98716	0.833464	1.00656	0.961709	0.559255	1.00656	1.00656	0.768691	0.966831	0.991243	0.990205	0.616916
Cluster_FKH1	YBL082C	1	1.0009	0.550554	0.0233898	1	0.794038	0.889612	0.228919	0.733026	0.0708846	1	1	1	0.511104	0.976465	0.0272473	1	1	1	1	0.878375	1	1	0.505939	0.450867	0.900037	0.975499	1	0.0947902	0.223303	1	0.483711	1	1	1	1	1	0.779822	1.0009	0.164623	1	1.0009	1.0009	1	0.179732	0.892923	0.463192	0.602544
Cluster_FKH2	YAL024C	0.569313	1.00211	0.9554	1	1	0.480031	0.0657147	0.358185	0.89496	0.659062	0.2125	1	0.340391	0.899009	0.883291	0.491485	0.160065	1	1	0.173079	0.996847	1	0.821766	0.895698	0.754162	0.706475	0.727441	0.248526	1	0.961447	1	0.512426	1	1	1	0.151773	0.754352	0.901161	1.00211	0.679539	1	1.00211	1.00211	1	0.82859	0.997849	0.481834	0.336009
Cluster_Flavin	YDR487C	0.372593	1.0005	0.965898	1	1	0.873747	1	0.413176	0	1	1	1	1	0.451747	0.475069	0.0511191	0.392703	1	1	1	0.930502	1	1	0.4478	0.462533	0.264204	0.305488	1	1	0.674789	1	0.616972	1	1	1	1	1	0.575362	1.0005	0.583856	1	1.0005	1.0005	1	1	0.939031	0.602365	1
Cluster_Flocculation	YAR050W	1	1.0002	0.698381	1	1	0.532151	0.387085	1	1	0.0973147	1	1	1	0.496347	0.236852	1	0.455523	1	1	1	0.971603	1	0.264363	1	1	0.135622	0.622347	1	0.0218801	0.354596	1	1	1	1	1	1	1	0.923125	1.0002	0.295757	1	1.0002	1.0002	1	0.0662356	0.975155	0.0283446	1
Cluster_FZF1	YJL148W	1	1.0008	0.612061	1	1	0.626917	0.85897	1	0.622239	1	1	1	1	0.935716	0.607305	1	0.3518	1	1	1	0.891129	1	0.70726	0.721183	0.592207	0.615103	0.772049	0.103067	1	0.583637	1	0.784693	1	1	1	1	0.0900035	0.609615	1.0008	0.123962	0.0305541	1.0008	1.0008	0.16445	0.65118	0.904235	1	1
Cluster_GAL4	YBR017C	0.00175163	1.0007	0	0.0141425	1	0	0.044056	1	0.485561	1	1	0.0253442	1	0.113732	0.470918	1	0.0821939	1	1	1	0	1	0.261947	1	0.050331	0.231006	0	1	1	0	1	0.000167529	1	1	1	1	0.0704424	0	1.0007	1	1	1.0007	1.0007	1	0.0775173	0	0	0.00246024
Cluster_GAL4	YBR017C	0.00175163	1.0007	0	0.0141425	1	0	0.044056	1	0.485561	1	1	0.0253442	1	0.113732	0.470918	1	0.0821939	1	1	1	0	1	0.261947	1	0.050331	0.231006	0	1	1	0	1	0.000167529	1	1	1	1	0.0704424	0	1.0007	1	1	1.0007	1.0007	1	0.0775173	0	0	0.00246024
Cluster_Galactose	YBR018C	0.372593	1.0005	0.407537	0.128824	1	0.873747	0.705957	1	0.804204	1	1	0.171839	0.0942511	0.451747	0.795495	1	0.781308	1	1	1	0.930502	1	1	1	0.163437	0.606219	0.714419	1	1	0.674789	1	0.211659	1	1	1	1	0.283928	0.197071	1.0005	0.583856	0.382858	1.0005	1.0005	1	0.774252	0.939031	0.00347009	0.00792405
Cluster_GAT1	YAL013W	0.673457	1.0012	0.965721	1	1	0.79736	0.501489	1	0.594872	0.459145	1	1	1	0.723389	0.351639	0.236749	0.645997	1	1	1	0.841193	1	0.841675	0.718534	0.157364	0.47015	0.244539	1	1	0.215735	1	0.646337	1	1	1	1	1	0.113624	1.0012	0.878147	0.686137	1.0012	1.0012	1	0.374215	0.859823	0.328712	1
Cluster_GAT3	YDL082W	0.00612585	1.0005	0.80834	1	1	0.979051	0.705957	1	0.804204	0.225852	1	1	1	0.451747	0.9644	1	0.781308	1	1	1	0.930502	1	0.535907	0.4478	0.163437	0.899469	0.991763	1	1	0.674789	1	0.616972	1	1	1	1	1	0.865678	1.0005	1	0.382858	1.0005	1.0005	1	1	0.939031	0.602365	0.400996
Cluster_GCN4	YBR043C	0.619763	1.00231	0.999552	1	1	0.213297	0.216774	0.415212	0.999698	0.692308	0.0274345	1	1	0.841853	0.167829	0.843546	0.397706	1	1	1	0.995888	1	0.655253	0.690058	0.739007	0.65643	0.804238	1	1	0.371324	1	0.792131	1	1	1	1	1	0.923354	1.00231	0.739641	0.891642	1.00231	1.00231	1	0.879803	0.997187	0.985685	0.670556
Cluster_GCR1	YDR240C	0.093257	1.0006	0.742495	1	1	0.485982	0.769826	0.472533	0.331409	1	0.0659293	0.202496	1	0.558677	0.981735	0.383368	1	1	1	1	0.91719	1	1	0.554469	0.0916632	0.936513	0.240967	1	1	0.956975	1	1	1	1	1	1	1	0.142396	1.0006	0.650805	1	1.0006	1.0006	1	0.0415877	0.927287	0.66936	1
Cluster_GCR2	YDR240C	1	1.0008	0.612061	1	1	0.626917	0.545825	0.573858	0.622239	0.336118	0.0869336	0.032976	0.146503	0.423536	0.607305	0.475186	0.662431	1	1	1	0.994626	1	1	0.934326	0.592207	0.333575	0.772049	1	1	0.819377	1	0.420026	1	1	1	1	1	0.609615	1.0008	0.123962	0.538083	1.0008	1.0008	0.16445	0.339955	0.995868	0.771404	1
Cluster_GeneralTFs	YKL058W	0.954095	1.00332	0.348979	1	1	0.95958	0.752434	0.431616	0.833985	1	1	0.712403	0.136123	0.884396	0.706253	0.249784	0.957293	1	1	0.258311	0.621217	1	0.993745	0.491698	0.546192	0.444131	0.274414	1	1	0.778859	1	0.852415	1	1	1	1	1	0.00877318	1.00332	0.442141	0.820718	1.00332	1.00332	0.165959	0.334536	0.659832	0.933546	0.845427
Cluster_GLN3	YJL148W	0.514186	1.00191	0.618021	0.408112	1	0.765038	0.0367092	0.58621	0.804963	0.622231	1	0.511782	0.0525327	0.686017	0.633093	0.178081	0.909185	1	1	1	0.760401	1	0.775551	0.481304	0.886428	0.885138	0.990454	0.227777	0.189698	0.0643404	1	0.669539	1	1	1	1	1	0.946475	1.00191	0.834299	1	1.00191	1.00191	1	0.195451	0.97693	0.854408	0.564955
Cluster_Glutamate	YOR375C	1	1.0004	0.871363	1	1	0.93693	0.624376	1	1	1	1	1	1	0.746375	0.930619	0.275511	0.703587	1	1	1	0.998804	1	1	1	0.283075	1	0.998019	1	1	0.46742	1	1	1	1	1	1	1	0.932485	1.0004	1	0.3203	1.0004	1.0004	1	1	0.999085	1	1
Cluster_Glutathione	YPR035W	1	1.0006	0.340545	1	0.0435974	0.79691	0.386613	1	0.0144054	1	1	1	1	1	0.631035	0.383368	0.838656	1	1	1	0.91719	1	0.20554	0.554469	0.61808	0.714248	0.887074	1	1	0.534987	1	1	1	1	1	1	1	0.470448	1.0006	0.650805	1	1.0006	1.0006	1	0.483569	0.927287	1	0.109135
Cluster_Glycerol	YIL053W	1	1.0003	0.583614	1	1	0.820102	0.120903	1	0.4901	1	1	1	1	0.642586	0.480053	1	1	1	1	1	0.957706	1	1	0.639708	0.859431	0.747967	0.490943	1	1	0.211133	1	0.437703	1	1	1	1	1	0.811987	1.0003	1	1	1.0003	1.0003	1	0.590532	0.962963	0.424935	1
Cluster_Glycogen	YOR178C	1	1.0002	0.698381	0.0536628	1	0.926849	0.387085	1	1	1	1	1	1	0.496347	1	1	1	1	1	1	0.971603	1	1	1	0.729625	1	1	1	1	0.354596	1	1	1	1	1	1	1	0.522275	1.0002	0.295757	1	1.0002	1.0002	1	1	0.975155	1	1
Cluster_GTS1	YBR273C	1	1.0014	0.813444	1	1	0.679234	0.361609	0.421095	0.0818335	1	0.147178	1	1	0.384129	0.0226898	1	0.752527	1	1	1	0.817277	1	0.883577	0.377962	0.33786	0.0341296	0.407179	0.0148036	1	0.000700901	1	0.217898	1	1	1	1	1	0.657732	1.0014	1	0.373801	1.0014	1.0014	1	0.909388	0.838435	0.198812	0.762038
Cluster_HAL9	YER001W	0.606457	1.001	0.166004	1	1	0.200811	0.15278	0.268148	0.988076	1	1	1	1	0.591012	0.589961	0.553347	0.952216	1	1	1	0.865803	1	0.160126	0.13098	0.793469	0.535518	0.343098	1	1	0.370979	1	0.853367	1	1	1	1	0.132931	0.445428	1.001	0.494885	0.233049	1.001	1.001	1	0.0227104	0.881752	0.229557	0.0116249
Cluster_HAP2	YJL148W	0.729061	1.0014	0.303904	1	1	0.943281	0.614045	0.775346	0.998934	0.511839	1	1	1	0.614735	0.757778	1	0.520952	1	1	0.118961	0.983489	1	0.320479	0.943146	0.54514	0.819347	0.944624	1	1	0.117311	1	0.023623	1	1	1	1	1	0.995354	1.0014	0.683773	0.741297	1.0014	1.0014	1	0.504648	0.987214	0.427631	0.762038
Cluster_HAP3	YBR039W	0.484923	1.0018	0.179157	1	1	0.9902	0.178088	0.556129	0.995597	0.602352	1	1	0.299954	0.982626	0.363418	0.765748	0.529039	1	1	1	0.771452	1	0.482813	0.92701	0.932529	0.703602	0.977782	1	1	0.197549	1	0.0260974	1	1	1	1	0.699743	0.903529	1.0018	0.150393	0.503146	1.0018	1.0018	0.332656	0.719123	0.979191	0.359774	0.842167
Cluster_HAP4	YBL045C	1	1.00211	0.9554	0.110401	1	0.913392	0.296257	0.893607	0.89496	1	1	0.54731	1	0.410465	0.450855	1	0.941107	1	1	1	0.999801	1	0.349457	0.965427	0.26728	0.210121	0.943064	1	1	0.0886535	1	0.299117	1	1	1	1	0.0094734	0.45195	1.00211	0.873733	0.868515	1.00211	1.00211	0.376203	0.0659731	0.999882	0.711817	0.884011
Cluster_HAP5	YBR039W	0.729061	1.0014	0.813444	1	1	0.983204	0.614045	1	0.773385	0.511839	1	1	1	0.819664	0.565319	1	0.752527	1	1	1	0.983489	1	0.126544	0.815609	0.54514	0.415469	0.944624	1	1	0.117311	1	0.023623	1	1	1	1	0.607635	0.980441	1.0014	0.39652	0.131714	1.0014	1.0014	0.269852	0.909388	0.987214	0.710085	0.762038
Cluster_Heme	YDR232W	1	1.0008	0.237774	0.198037	1	0.85598	0.241807	0.573858	0.961917	1	1	0.260457	1	0.176785	0.958686	1	0.912189	1	1	1	0.994626	1	0.70726	0.721183	0.955239	0.974685	0.998344	1	1	0.947418	1	0.420026	1	1	1	1	0.0900035	0.302738	1.0008	0.376945	1	1.0008	1.0008	1	0.65118	0.904235	0.771404	1
Cluster_HIR1	YAR002W	1	1.0012	0.685857	1	1	0.584687	0.770702	1	0.181193	1	1	0.364076	1	0.102946	0.351639	0.61988	0.645997	1	1	1	0.841193	1	0.0786409	0.246222	0.765326	0.877276	0.244539	1	1	0.0786366	1	0.900146	1	1	1	1	1	0.78123	1.0012	0.112858	1	1.0012	1.0012	1	0.173169	0.859823	0.0377541	0.329032
Cluster_HIR2	YBR010W	0.479358	1.0007	0.676455	1	1	0.395248	1	1	0	1	1	0.232022	1	0.649746	0.928367	0.431124	0.880969	1	1	0.0613422	0.904066	1	0.0645204	0.64556	0.050331	0.959909	0.546359	1	1	0.152738	1	0.73911	1	1	1	1	1	0.901549	1.0007	0.0876293	1	1.0007	1.0007	1	0.00158061	0.915689	0.0981582	0.00246024
Cluster_Histidine	YER055C	0.479358	1.0007	0.907595	1	1	0.909036	1	0.525892	0.933121	1	1	1	1	0.909395	0.470918	0.431124	0.584773	1	1	1	0.904066	1	0.658653	0.64556	0.73941	0.231006	0.190068	1	1	0.152738	1	0.73911	1	1	1	1	1	0.697924	1.0007	1	0.491245	1.0007	1.0007	1	0.573374	0.915689	0.725074	0.512057
Cluster_HMS1	YBR133C	1	1.001	0.492724	1	1	0.726243	0.913599	0.268148	0.817205	0.400774	1	1	1	0.324653	0.0458598	0.553347	0.782282	1	1	1	0.865803	1	0.427142	0.319671	0.793469	0.00688847	0.343098	1	1	0.826255	1	0.542851	1	1	1	1	1	0.967419	1.001	0.494885	1	1.001	1.001	0.201167	0.496561	0.881752	0.841967	1
Cluster_HSF1	YAL003W	0.023204	1.0013	0	1	1	0	0.306614	0.384085	0.274028	0.134891	1	1	0.0258655	0.548848	0.00125732	0.2664	0.00766488	1	0.000235918	1	0	1	0.101287	0.142287	0	0.00386998	0	0.012801	1	0	1	0	1	1	1	1	0.00771219	0	1.0013	0.143215	0.339217	1.0013	1.0013	1	0.000162788	0	0.669734	0.000790436
Cluster_HSF1	YAL003W	0.023204	1.0013	0	1	1	0	0.306614	0.384085	0.274028	0.134891	1	1	0.0258655	0.548848	0.00125732	0.2664	0.00766488	1	0.000235918	1	0	1	0.101287	0.142287	0	0.00386998	0	0.012801	1	0	1	0	1	1	1	1	0.00771219	0	1.0013	0.143215	0.339217	1.0013	1.0013	1	0.000162788	0	0.669734	0.000790436
Cluster_IME4	YAL018C	1	1.001	0.781875	1	1	0.726243	0.15278	0.268148	0.817205	0.400774	1	0.0504795	1	0.324653	0.805557	1	0.782282	1	1	1	0.865803	1	1	0.585768	0.793469	0.930986	0.343098	1	0.104757	0.0436259	1	0.247152	1	1	1	1	0.132931	0.187861	1.001	0.208504	0.0570065	1.001	1.001	1	0.496561	0.881752	0.0719079	0.641291
Cluster_INO2	YBR029C	0.753209	1.0015	0.914754	1	1	0.389598	0.868911	0.456925	0.980175	0.170332	1	0.104438	0.257052	1	0.267913	1	0.353995	1	1	1	0.805573	1	0.154121	0.668378	0.920288	0.145291	0.142854	1	1	0.989743	1	0.765571	1	1	1	1	1	0.907798	1.0015	0.442717	0.765131	1.0015	1.0015	1	0.565206	0.82794	0.74622	0.785248
Cluster_INO4	YAL054C	0.542327	1.00201	0.903798	1	1	0.853562	0.841936	0.881615	0.99846	0.641117	1	0.167911	1	0.990405	0.365625	0.198247	0.633042	1	1	1	0.749506	1	0.79984	0.871442	0.918791	0.294744	0.364214	1	1	0.976862	0.0431326	0.704435	1	1	1	1	0.73735	0.506022	1.00201	0.208715	0.855163	1.00201	1.00201	1	0.41287	0.777387	0.678962	0.59348
Cluster_InvasiveGrowth	YPL049C	0.089	1.0001	0.8357	1	1	1	0.2171	0.1011	1	1	1	1	1	1	1	1	1	1	1	1	0.9857	1	1	0.2884	0.48	1	1	1	1	0.5955	1	0.1746	1	1	1	1	1	0.7227	1.0001	1	1	1.0001	1.0001	1	0.2574	0.9875	1	1
Cluster_Isoleucine	YJR148W	0.42846	1.0006	0.340545	1	1	0.15063	0.0227583	1	0.884386	0.0326059	0.0659293	1	0.112013	0.872303	0.877726	1	0.0442945	1	1	1	0.91719	1	1	0.870237	0.61808	0.936513	0.628091	1	1	0.226269	1	0.282421	1	1	1	1	1	0.470448	1.0006	1	1	1.0006	1.0006	1	0.0415877	0.927287	0.267389	0.109135
Cluster_IXR1	YDR472W	1	1.0007	0.907595	1	1	0.909036	1	1	0.0582184	1	1	0.232022	1	0.649746	0.751122	0.431124	0.880969	1	1	1	0.995932	1	1	0.64556	0.456307	0.796135	0.546359	1	1	0.701507	1	0.73911	1	1	1	1	1	0.697924	1.0007	0.313699	1	1.0007	1.0007	1	0.573374	0.996876	0.725074	1
Cluster_LEU3	YOR001W	0.357962	1.0014	0.589123	1	1	0.225895	0.0624484	0.775346	0.773385	0.511839	1	1	0.242178	0.614735	0.183732	1	0.294702	1	1	1	0.817277	1	0.320479	0.815609	0.883427	0.0341296	0.407179	0.173381	1	0.0369262	1	0.217898	1	1	1	1	1	0.99916	1.0014	1	0.373801	1.0014	1.0014	1	0.280401	0.838435	0.92449	0.762038
Cluster_Leucine	YNL104C	1	1.0004	0.487697	1	1	0.283142	0.624376	0.347146	0.677572	0.185176	1	1	1	0.746375	0.292781	1	1	1	1	1	0.944007	1	0.099638	0.743647	0.283075	0.144587	0.80195	1	0.0432857	0.125704	1	0.143083	1	1	1	1	1	0.932485	1.0004	1	1	1.0004	1.0004	1	1	0.950922	0.521805	1
Cluster_Lysine	YGL154C	0.093257	1.0006	0.94003	1	0.0435974	0.79691	1	0.472533	0.331409	1	1	0.202496	1	1	0.631035	1	0.494568	1	1	1	0.997067	1	1	0.0615837	0.980257	0.714248	0.628091	1	1	0.534987	1	0.683882	1	1	1	1	1	0.785192	1.0006	0.650805	1	1.0006	1.0006	1	0.483569	0.99775	0.66936	1
Cluster_MAC1	YJL148W	0.567971	1.0009	0.550554	1	1	0.794038	0.307801	0.0543751	0.733026	0.369273	1	0.287842	1	0.786304	0.896459	0.515839	0.72792	1	1	1	0.878375	1	1	0.244195	0.21604	0.984016	0.899078	1	1	0.724038	1	0.822316	1	1	1	1	1	0.524511	1.0009	0.164623	0.580614	1.0009	1.0009	1	0.179732	0.892923	0.80993	0.602544
Cluster_MAL13	YGR060W	1	1.0015	0.267234	0.338963	1	0.18497	0.97463	0.456925	0.479256	0.536233	0.156829	1	0.257052	0.0120969	0.823627	1	0.353995	1	1	1	0.981125	1	0.900167	0.244884	0.250807	0.701605	0.142854	1	1	0.389249	1	0.943895	1	1	1	1	1	0.593898	1.0015	0.720859	0.765131	1.0015	1.0015	1	0.565206	0.82794	0.475206	0.0510699
Cluster_MAL33	YAL013W	0.795245	1.0017	0.866802	0.374489	1	0.850569	0.0560014	0.83691	0.295049	0.58143	1	0.473474	0.285935	0.773149	0.455647	1	0.994326	1	1	1	0.782663	1	0.719176	0.362026	0.0515198	0.641195	0.502733	1	1	0.790254	1	0.824171	1	1	1	1	0.301419	0.929929	1.0017	0.530362	0.472397	1.0017	1.0017	0.053615	0.672797	0.981352	0.956614	0.503688
Cluster_Maltose	YBR299W	1	1.0009	0.954243	0.219868	1	0.933408	0.613832	0.228919	1	1	0.0972595	1	1	0.511104	0.467287	1	0.72792	1	1	1	0.878375	1	1	0.244195	0.705279	0.43726	0.403299	1	1	0.223303	1	0.0557345	1	1	1	1	0.451889	0.779822	1.0009	1	1	1.0009	1.0009	1	0.931411	0.994731	1	1
Cluster_ManualAFT1targets	YOR316C	0.0223331	1.0003	0	1	1	0	0	1	1	1	1	1	1	0.203867	0	1	1	1	1	1	0	1	1	1	0	0.307	0	1	1	0	1	1	1	1	1	1	1	0	1.0003	0.069227	0.0238142	1.0003	1.0003	1	0.164628	0	0.0754966	1
Cluster_ManualAFT1targets	YOR316C	0.0223331	1.0003	0	1	1	0	0	1	1	1	1	1	1	0.203867	0	1	1	1	1	1	0	1	1	1	0	0.307	0	1	1	0	1	1	1	1	1	1	1	0	1.0003	0.069227	0.0238142	1.0003	1.0003	1	0.164628	0	0.0754966	1
Cluster_ManualG1genes	YIL026C	0.358685	1.00342	0.816036	0.609053	1	0.998807	0.629831	0.871733	0.401668	0.511596	1	1	1	0.813711	0.758696	0.935671	0.551573	1	1	1	0.91534	1	0.733017	0.386795	0.474471	0.761653	0.914663	0.370542	1	0.606914	1	0.868446	1	1	1	1	0.37808	0.12845	1.00342	7.74312e-07	0.382682	1.00342	1.00342	1	0.98683	0.991398	0.700294	0.656778
Cluster_ManualHAP1targets	YLR153C	0.296111	1.00311	0	0.205891	1	0	0.0236513	0.83563	0	0.462614	0.0475746	1	0.122889	0.00669614	0.00994198	0.00197106	0.860151	1	1	0.0314564	0	1	0.0636231	0.0388646	0	0.065842	0	1	0.0453285	0	1	0.462782	1	1	1	1	0.000605732	0	1.00311	0.757662	0.0600139	1.00311	1.00311	0.00464688	0.000134038	0	0.000213228	0.000482904
Cluster_ManualHAP1targets	YLR153C	0.296111	1.00311	0	0.205891	1	0	0.0236513	0.83563	0	0.462614	0.0475746	1	0.122889	0.00669614	0.00994198	0.00197106	0.860151	1	1	0.0314564	0	1	0.0636231	0.0388646	0	0.065842	0	1	0.0453285	0	1	0.462782	1	1	1	1	0.000605732	0	1.00311	0.757662	0.0600139	1.00311	1.00311	0.00464688	0.000134038	0	0.000213228	0.000482904
Cluster_ManualMethionine	YJR139C	0.211898	1.0018	0.412996	1	1	0.0980835	0.927023	0.853426	0.946158	0.225753	1	1	1	0.929326	0.857151	0.765748	0.734084	1	1	1	0.771452	1	0.748721	0.116718	0.190012	0.851728	0.838606	1	1	0.85665	1	0.63171	1	1	1	1	0.325813	0.962929	1.0018	0.326306	0.82426	1.0018	1.0018	1	0.308293	0.979191	0.963933	1
Cluster_ManualM-G1genes	YOR099W	1	1.0002	0.973019	1	1	0.926849	1	1	1	1	1	1	1	0.496347	0.736548	1	1	1	1	1	0.971603	1	1	0.493646	0.230375	0.600978	0.622347	1	1	0.354596	1	1	1	1	1	1	1	1	1.0002	1	1	1.0002	1.0002	1	1	0.975155	1	1
Cluster_ManualYap1Targets	YDL131W	0.776479	1.00311	0	1	7.47292e-05	0	0.115929	0.83563	0	1	1	0.319183	1	0.00669614	0.00994198	0.0292463	0.0871478	1	1	1	0	1	0.0636231	0.0388646	4.34553e-09	0.065842	0	1	1	0	1	1	1	1	1	1	0.000605732	0	1.00311	0.380624	0.317748	1.00311	1.00311	1	6.1221e-06	0	0.0263511	0.00811449
Cluster_ManualYap1Targets	YDL131W	0.776479	1.00311	0	1	7.47292e-05	0	0.115929	0.83563	0	1	1	0.319183	1	0.00669614	0.00994198	0.0292463	0.0871478	1	1	1	0	1	0.0636231	0.0388646	4.34553e-09	0.065842	0	1	1	0	1	1	1	1	1	1	0.000605732	0	1.00311	0.380624	0.317748	1.00311	1.00311	1	6.1221e-06	0	0.0263511	0.00811449
Cluster_ManualZAP1targets	YDR284C	0.514186	1.00191	0.809479	1	0.131728	0.953761	0.215337	0.868271	0.997385	1	0.19436	0.511782	0.3137	0.84671	0.788284	0.438799	0.582796	1	1	1	0.970382	1	0.520667	0.679526	0.429796	0.585347	0.968566	0.227777	1	0.293882	1	0.86925	1	1	1	0.138358	1	0.562134	1.00191	0.609704	1	1.00191	1.00191	0.347498	0.973534	0.998404	0.20482	0.857568
Cluster_ManualZAP1targets-2	YDR284C	0.000122572	1.00402	0	0.297046	0.0002064	0	8.88658e-13	0.213021	0.529467	0.137049	0.0747876	0.00325801	0.000115685	0.000507135	1.8598e-06	0.375039	0.0010694	1	1	1	0	1	5.54793e-05	0.000458564	0	2.02435e-05	0	0.101273	1	0	1	4.77133e-05	1	1	1	0.000252945	0.257148	0	1.00402	1.50697e-05	0.894067	1.00402	1.00402	0.0115599	0.323015	0	0.00418608	0.189517
Cluster_ManualZAP1targets-2	YDR284C	0.000122572	1.00402	0	0.297046	0.0002064	0	8.88658e-13	0.213021	0.529467	0.137049	0.0747876	0.00325801	0.000115685	0.000507135	1.8598e-06	0.375039	0.0010694	1	1	1	0	1	5.54793e-05	0.000458564	0	2.02435e-05	0	0.101273	1	0	1	4.77133e-05	1	1	1	0.000252945	0.257148	0	1.00402	1.50697e-05	0.894067	1.00402	1.00402	0.0115599	0.323015	0	0.00418608	0.189517
Cluster_MATa1	YAL022C	0.357962	1.0014	0	1	1	0	0.841517	0.421095	0	0.00410833	1	1	1	0.614735	0	0.000368724	0.134026	1	1	1	0	1	0.00886379	1.60064e-05	0.00421612	8.31829e-07	0	1	1.27458e-05	0	1	0.000940176	1	1	1	1	1	0	1.0014	0.000529194	1	1.0014	1.0014	1	0.504648	0	0.710085	0.402019
Cluster_MATa1	YAL022C	0.357962	1.0014	0	1	1	0	0.841517	0.421095	0	0.00410833	1	1	1	0.614735	0	0.000368724	0.134026	1	1	1	0	1	0.00886379	1.60064e-05	0.00421612	8.31829e-07	0	1	1.27458e-05	0	1	0.000940176	1	1	1	1	1	0	1.0014	0.000529194	1	1.0014	1.0014	1	0.504648	0	0.710085	0.402019
Cluster_Mating	YNR044W
Cluster_MBP1	YAL062W	0.542327	1.00201	0.997461	0.424242	0.138166	0.853562	0.254924	0.329328	0.976307	1	1	0.167911	1	0.545996	0.991864	1	0.126875	0.0237507	1	1	0.997269	1	0.953726	0.726541	0.918791	0.911862	0.766611	0.0293243	1	0.742186	1	0.471796	1	1	1	1	1	0.925925	1.00201	0.00900234	0.561045	1.00201	1.00201	0.362011	0.920209	0.998139	0.441905	0.59348
Cluster_MCM1	YAL040C	0.753209	1.0015	0.776604	1	1	0.972418	0.0277402	0.188203	0.980175	0.536233	1	0.432169	0.257052	0.674248	0.995066	1	0.176118	1	1	0.126901	0.805573	1	0.362069	0.444502	0.116949	0.990122	0.994024	0.184556	1	0.389249	1	0.501255	1	1	1	0.110896	0.633018	0.367023	1.0015	0.211729	0.765131	1.0015	1.0015	0.286084	0.338113	0.82794	0.74622	1
Cluster_MET31	YAL012W	0.221605	1.001	0.933412	0.241106	1	0.971086	0.913599	0.655734	0.817205	1	0.10747	1	1	0.835128	0.805557	0.178269	0.510471	1	1	0.0864785	0.991524	1	0.160126	0.585768	0.793469	0.535518	0.644102	1	1	0.94191	1	0.542851	1	1	1	1	0.487329	0.99342	1.001	0.826907	0.233049	1.001	1.001	1	0.241578	0.993468	0.5216	0.641291
Cluster_MET4	YPR145W	0.255852	1.0011	0.734378	1	0.0784919	0.393502	0.932375	1	0.878116	0.430706	1	0.339615	0.195755	0.401974	0.999352	1	0.320448	1	1	1	0.85341	1	0.478039	0.39641	0.231044	0.993629	0.813556	1	1	0.743581	1	0.878995	1	1	1	1	0.155812	0.83695	1.0011	0.254543	0.654298	1.0011	1.0011	1	0.0392337	0.870719	0.575572	0.676264
Cluster_MIG1	YAL011W	0.795245	1.0017	0.698516	0.374489	1	0.284509	0.0560014	1	0.66577	0.58143	1	0.473474	0.0428548	0.773149	0.968606	0.746059	0.959993	1	1	1	0.998319	1	0.719176	0.975816	0.624057	0.922233	0.951062	1	1	0.962213	1	0.961802	1	1	1	1	0.678969	0.470351	1.0017	0.530362	0.0643378	1.0017	1.0017	1	0.672797	0.981352	0.144144	0.825103
Cluster_Mitochondria	YNL064C	0.933272	1.00291	0.66163	1	1	0.455481	0.992583	0.954747	0.851967	0.773857	1	1	0.437215	0.984233	0.7252	0.182914	0.966569	1	1	1	0.935869	1	0.22318	0.99592	0.899155	0.798113	0.58503	0.326134	1	0.85283	1	0.119094	1	1	1	1	0.856218	0.963908	1.00291	0.173386	0.760662	1.00291	1.00291	0.478985	0.901233	0.949468	0.744048	0.949013
Cluster_MitochondrialRPs	YBL090W	0.421143	1.00372	0.592861	0.6402	0.0304502	0.948151	0.844847	0.0741232	0.341015	1	0.34377	1	1	0.789282	0.795394	0.554128	0.948568	1	0.0645994	1	0.586321	1	0.0705084	0.372898	0.0288724	0.644738	0.03189	1	1	0.31453	1	0.312818	1	1	1	0.251928	0.431272	0.399965	1.00372	0.867562	0.119589	1.00372	1.00372	0.564896	0.941667	0.922239	0.770402	0.887819
Cluster_MOT3	YBR083W	0.567971	1.0009	0.954243	1	1	0.253644	0.889612	1	0.240985	0.369273	1	0.287842	1	1	0.896459	0.515839	0.935223	1	1	1	0.993155	1	0.748951	0.782681	0.705279	0.984016	0.975499	1	1	0.223303	1	1	1	1	1	1	1	0.926709	1.0009	1	0.197841	1.0009	1.0009	1	0.717213	0.994731	1	1
Cluster_mRNAprocessing	YDR228C	0.934017	1.0081	0.98321	0.644697	0.449303	0.992114	0.999434	0.711581	0.996625	0.983621	0.598592	0.951605	0.206824	0.062746	0.995192	0.751951	0.954806	1	1	1	0.99986	1	0.898976	0.919156	0.809405	0.876829	0.988523	0.293933	1	0.967782	1	0.425407	1	1	1	1	0.257897	0.988441	1.0081	0.848924	0.314077	1.0081	1.0081	0.533526	0.853967	0.99994	0.987568	0.52389
Cluster_MSN2	YFR001W	0.390999	1.0015	0.974434	1	1	0.803065	0.868911	0.456925	0.836888	0.170332	1	0.432169	0.257052	0.250236	0.267913	0.701586	0.581663	1	1	1	0.805573	1	0.362069	0.668378	0.639458	0.145291	0.142854	1	1	0.595871	1	0.258896	1	1	1	1	1	0.968116	1.0015	0.442717	0.407621	1.0015	1.0015	1	0.783524	0.82794	0.0286109	1
Cluster_MSN4	YBR074W	0.479358	1.0007	0.907595	1	1	0.712816	0.46982	0.525892	0.933121	1	1	1	1	0.649746	0.751122	0.431124	0.880969	1	1	1	0.904066	1	0.658653	0.326743	0.194993	0.50953	0.546359	1	1	0.899402	1	1	1	1	1	1	1	0.901549	1.0007	1	1	1.0007	1.0007	1	1	0.915689	0.725074	1
Cluster_MSS11	YPR001W	0.290176	1.0012	0.879942	1	1	0.329773	0.501489	0.721892	0.594872	1	1	0.364076	1	0.903669	0.351639	1	0.645997	1	1	1	0.841193	1	1	0.901287	0.557757	0.701215	0.51928	1	1	0.0181477	1	0.142523	1	1	1	1	0.551492	0.78123	1.0012	0.112858	0.686137	1.0012	1.0012	1	0.374215	0.859823	0.890757	0.104193
Cluster_MTH1	YAL020C	1	1.0012	0.389656	1	1	0.97797	0.947073	0.721892	0.920533	0.117876	1	0.364076	0.211535	0.723389	0.779558	1	0.974001	1	1	1	0.987799	1	0.841675	0.471504	0.334196	0.701215	0.51928	1	1	0.653298	1	0.900146	1	1	1	0.0897344	1	0.563302	1.0012	0.301771	0.0911401	1.0012	1.0012	1	0.374215	0.859823	0.328712	0.707831
Cluster_NDD1	YJL148W	1	1.0018	0.412996	1	0.00765565	0.968208	0.0261026	0.556129	0.946158	1	1	1	0.299954	0.997927	0.939643	0.765748	0.0260739	1	1	1	0.771452	1	0.482813	0.92701	0.190012	0.942377	0.673828	1	1	0.85665	1	0.848228	1	1	1	1	0.699743	0.221107	1.0018	0.571174	0.82426	1.0018	1.0018	1	0.719123	0.79723	0.067911	1
Cluster_NRG1	YAL022C	0.311272	1.0004	0.871363	1	1	0.703274	0.207571	1	0.0592283	1	1	0.140007	1	0.331221	0.930619	1	1	1	1	1	0.944007	1	1	1	0.926924	1	0.968357	1	1	0.973252	1	1	1	1	1	1	1	0.691489	1.0004	1	0.3203	1.0004	1.0004	1	0.274246	0.950922	0.521805	1
Cluster_NuclearProteinTargetting	YIL063C	0.441677	1.00382	0.962346	1	1	0.794483	0.748251	0.908552	0.854641	0.119364	0.351212	0.761975	0.170418	0.423944	0.37162	0.338872	0.903698	1	1	1	0.897695	1	0.46053	0.692823	0.231034	0.0663031	0.912908	1	1	0.849838	1	0.672965	1	1	1	1	0.921334	0.645229	1.00382	0.753724	0.974639	1.00382	1.00382	0.574591	0.529585	0.619473	0.635924	0.513857
Cluster_PDR1	YBR040W	1	1.0007	0.676455	1	1	0.909036	0.46982	0.525892	0.933121	1	1	0.232022	1	0.331005	0.470918	1	0.584773	1	1	1	0.904066	1	1	0.907683	0.456307	0.231006	0.546359	1	1	0.410098	1	0.107179	1	1	1	1	1	0.697924	1.0007	0.706989	0.491245	1.0007	1.0007	1	0.875558	0.915689	0.725074	1
Cluster_PentosePhosphate	YGR256W	1	1.0007	0.28456	0.175597	1	0.981744	0.00678496	0.525892	0	1	1	1	1	0.649746	0.99063	1	0.880969	1	1	1	0.904066	1	0.658653	0.907683	0.923362	0.959909	0.546359	1	1	0.701507	1	0.73911	1	1	1	0.0533545	1	0.697924	1.0007	0.706989	0.491245	1.0007	1.0007	1	0.259056	0.915689	0.0981582	0.0238897
Cluster_Peroxisome	YLR191W	1	1.0009	0.991622	1	1	0.794038	0.307801	0.228919	0.978582	1	1	0.287842	1	0.511104	0.467287	1	1	1	1	1	0.878375	1	0.124707	0.782681	0.974176	0.704025	0.708534	0.115185	1	0.471316	1	0.822316	1	1	1	1	0.451889	0.983019	1.0009	1	1	1.0009	1.0009	1	0.931411	0.892923	0.80993	1
Cluster_PHD1	YBR158W	0.641517	1.0011	0.734378	1	1	0.655578	0.439264	0.307333	0.00516712	0.430706	1	0.339615	0.195755	0.977047	0.960404	0.587952	0.964753	1	1	1	0.989737	1	0.478039	0.39641	0.231044	0.952703	0.938185	1	0.114614	0.0282292	1	0.878995	1	1	1	1	1	0.635945	1.0011	0.854768	0.654298	1.0011	1.0011	0.218919	0.567572	0.870719	0.575572	1
Cluster_PHO4	YCL035C	1	1.0008	0.995697	0.198037	1	0.85598	0.85897	1	0.622239	1	1	1	0.146503	0.935716	0.607305	1	0.912189	1	1	1	0.994626	1	0.318398	1	0.592207	0.856479	0.933043	1	1	0.583637	1	0.420026	1	1	1	1	1	0.845105	1.0008	0.754138	0.163378	1.0008	1.0008	1	0.65118	0.995868	0.771404	1
Cluster_Phospholipid	YDR497C	0.845275	1.00201	0.135893	0.424242	1	0.853562	0.951168	0.881615	0.99846	0.263386	0.203481	0.52988	1	0.545996	0.214715	0.198247	0.633042	1	1	0.165554	0.749506	1	0.79984	0.871442	0.09669	0.649019	0.580989	0.238221	1	0.579426	1	0.704435	1	1	1	0.145092	0.373833	0.69306	1.00201	0.645843	1	1.00201	1.00201	1	0.116647	0.777387	0.237857	0.871467
Cluster_Polyamine	YKL184W	0.243964	1.0003	0.927915	1	1	0.388175	0.520175	1	0.4901	1	1	1	1	1	0.864796	1	0.598259	1	1	1	0.957706	1	0.369065	0.639708	0.470013	0.747967	0.885154	1	1	0.641522	1	0.437703	1	1	1	1	0.181567	0.377419	1.0003	0.409022	1	1.0003	1.0003	1	1	0.962963	1	1
Cluster_Proline	YER023W	0.311272	1.0004	0.871363	1	1	0.994655	1	1	0.0592283	1	1	1	1	0.746375	0.667325	0.275511	0.282275	1	1	1	0.944007	1	1	0.743647	0.656951	0.840819	0.80195	1	1	0.815623	1	0.535909	1	1	1	1	1	0.994096	1.0004	1	1	1.0004	1.0004	0.0858989	0.695961	0.950922	0.521805	1
Cluster_Proteasome	YBL041W	0.275523	1.00301	0.249872	1	0.0205584	0.983443	0.660377	0.596723	2.15624e-05	0.0153555	0.289245	1	0.116397	0.0669037	0.871954	0.911118	0.92524	1	1	0.237855	0.991235	1	0.427399	0.224202	0.855865	0.717314	0.917304	1	0.282737	0.558564	1	0.620521	1	1	1	1	0.865534	0.122059	1.00301	0.349806	0.777133	1.00301	1.00301	1	0.361317	0.685289	0.972162	0.570297
Cluster_Purine	YMR120C	0.357962	1.0014	0.813444	1	1	0.225895	0.169126	1	0.998934	0.152408	1	1	1	0.384129	0.757778	1	0.9154	1	1	1	0.983489	1	0.612748	0.815609	0.999895	0.632923	0.659594	1	0.143546	0.841622	1	0.730329	1	1	1	1	0.607635	0.834359	1.0014	0.39652	0.741297	1.0014	1.0014	1	0.739861	0.987214	0.198812	0.762038
Cluster_PUT3	YOR272W	0.00121072	1.0015	0	1	1	0	0.416414	0.456925	0.0154304	1	1	1	1	0.250236	0	0.325492	0.581663	1	1	1	0	1	5.00808e-06	0.0399506	0	0.145291	0	1	1	0	1	0.765571	1	1	1	1	1	0	1.0015	0.211729	0.00144193	1.0015	1.0015	1	0.0205428	0	0.0286109	0.437098
Cluster_PUT3	YOR272W	0.00121072	1.0015	0	1	1	0	0.416414	0.456925	0.0154304	1	1	1	1	0.250236	0	0.325492	0.581663	1	1	1	0	1	5.00808e-06	0.0399506	0	0.145291	0	1	1	0	1	0.765571	1	1	1	1	1	0	1.0015	0.211729	0.00144193	1.0015	1.0015	1	0.0205428	0	0.0286109	0.437098
Cluster_Pyrimidine	YJL130C	0.143221	1.0015	0.267234	1	1	0.617319	0.663453	0.79809	0.0154304	0.0358963	1	1	1	0.674248	0.45825	0.701586	0.176118	1	1	1	0.981125	1	0.900167	0.668378	0.437349	0.295331	0.142854	1	0.15298	0.595871	1	0.765571	1	1	1	1	0.633018	0.968116	1.0015	0.442717	1	1.0015	1.0015	0.286084	0.565206	0.82794	0.475206	1
Cluster_RAP1	YAL033W	0.795245	1.0017	0.866802	1	1	0.495797	0.52174	0.243259	0.992653	1	0.175806	1	1	0.976704	0.455647	0.383263	0.688519	1	1	1	0.998319	1	1	0.362026	0.25755	0.810582	0.870424	0.0215487	1	0.790254	1	0.824171	1	1	1	1	1	0.110037	1.0017	1	0.80642	1.0017	1.0017	0.317479	1	0.998859	0.956614	0.0763092
Cluster_RCS1	YFR001W	1	1.0009	0.550554	1	1	0.985039	0.307801	1	0.978582	1	1	1	1	0.511104	0.467287	0.515839	0.188961	1	1	1	0.878375	1	0.748951	0.782681	0.705279	0.43726	0.118244	1	1	0.223303	1	0.483711	1	1	1	1	1	0.239374	1.0009	0.437609	0.197841	1.0009	1.0009	1	0.931411	0.892923	0.463192	0.602544
Cluster_REB1	YCR032W	0.883091	1.00231	0.088719	1	1	0.857315	0.580155	0.415212	0.474457	0.692308	0.230234	0.580259	0.366049	0.934883	0.448628	0.54094	0.759717	1	1	1	0.717744	1	0.859249	0.335131	0.423001	0.9037	0.0304918	0.268722	1	0.538595	1	0.929172	1	1	1	0.164982	0.443019	0.0267152	1.00231	0.982348	0.356044	1.00231	1.00231	0.40365	0.0183744	0.748538	0.0290027	0.670556
Cluster_RFX1	YBR042C	1	1.0009	0.991622	1	1	0.794038	0.613832	0.0543751	0.733026	1	1	1	0.163245	1	0.719319	0.149961	0.43322	1	1	1	0.993155	1	0.373739	0.244195	0.705279	0.43726	0.899078	1	1	0.471316	1	1	1	1	1	1	0.451889	0.779822	1.0009	0.793705	1	1.0009	1.0009	1	1	0.994731	1	1
Cluster_RGM1	YCR105W	0.606457	1.001	0.492724	1	1	0.99926	0.67373	0.268148	0.817205	1	1	1	1	0.591012	0.805557	0.553347	1	1	1	1	0.865803	1	1	0.83191	0.793469	0.776242	0.858875	1	1	0.621821	1	0.00310678	1	1	1	1	1	0.187861	1.001	0.826907	0.619232	1.001	1.001	0.201167	0.772376	0.881752	1	0.641291
Cluster_RGT1	YBL074C	0.859073	1.00211	0.30531	0.439934	1	0.480031	0.296257	0.893607	0.89496	0.0843233	1	0.54731	0.340391	0.00650933	0.773268	1	0.160065	1	1	0.173079	0.738767	1	0.960324	0.965427	0.426317	0.534107	0.535223	1	0.207461	0.81459	0.0452419	0.299117	1	1	1	1	0.150642	0.45195	1.00211	0.679539	0.868515	1.00211	1.00211	1	0.661678	0.767651	0.711817	0.141533
Cluster_RIM101	YBL059W	0.673457	1.0012	0.389656	1	1	0.584687	0.770702	1	0.920533	1	1	1	1	0.251051	0.576403	1	0.86302	1	1	1	0.841193	1	0.237929	0.983186	0.334196	0.701215	0.764385	0.0109275	1	0.833864	1	0.646337	1	1	1	1	0.551492	0.563302	1.0012	0.301771	0.686137	1.0012	1.0012	0.236278	1	0.859823	0.890757	0.329032
Cluster_RLM1	YER001W	1	1.0004	0.871363	1	1	0.703274	0.207571	1	0.677572	1	1	1	1	0.0765122	0.0560752	1	1	1	1	1	0.944007	1	0.458874	0.743647	0.283075	0.144587	0.387274	1	1	0.125704	1	1	1	1	1	1	1	0.691489	1.0004	1	1	1.0004	1.0004	1	0.695961	0.950922	0.521805	1
Cluster_RME1	YJL148W	1	1.0006	0.340545	1	1	0.15063	0.386613	1	0.331409	0.264502	1	0.202496	1	0.872303	0.319104	1	0.494568	1	1	1	0.91719	1	0.601981	0.554469	0.870804	0.714248	0.628091	1	0.064227	0.226269	1	0.683882	1	1	1	1	0.330209	0.785192	1.0006	0.249108	0.439663	1.0006	1.0006	1	0.0415877	0.927287	0.66936	0.459368
Cluster_RNAPol	YPR010C	0.687108	1.00392	0.992669	0.659579	1	0.763601	0.634291	0.769445	0.885398	1	1	1	1	0.331351	0.999082	0.356959	0.448291	1	1	0.297608	0.999999	1	0.669017	0.83452	0.849501	0.997082	0.948007	1	1	0.230141	1	0.230557	1	1	1	0.263596	0.465807	0.832761	1.00392	0.283918	0.709271	1.00392	1.00392	0.584071	0.566828	0.999992	0.809712	0.746242
Cluster_ROX1	YJL148W	1	1.0003	0.583614	1	1	1	0.520175	0.273694	1	1	1	1	1	1	1	0.214711	0.598259	1	1	1	0.957706	1	1	0.201523	0.470013	1	0.885154	1	1	1	1	0.437703	1	1	1	1	1	0.811987	1.0003	1	1	1.0003	1.0003	1	0.0170392	0.962963	1	0.264688
Cluster_RPH1	YJL148W	1	1.001	0.98549	0.241106	1	0.971086	1	0.655734	0.817205	1	0.10747	1	0.17966	1	0.805557	0.0367293	0.252966	1	1	1	0.999681	1	0.784707	0.319671	0.929883	0.535518	0.959383	1	1	0.621821	1	0.542851	1	1	1	1	1	0.999111	1.001	0.826907	1	1.001	1.001	1	0.241578	0.999785	0.841967	0.641291
Cluster_RPs	YLR075W	0.742706	1.00953	0.870326	0.47326	1	0.947881	0.963627	0.746742	0.996397	0.696916	0.658113	0.971586	1	0.734611	0.861877	0.598705	0.687737	1	1	1	0.997766	1	0.702514	0.458187	0.132243	0.938802	0.82444	0.00876075	1	0.875887	1	0.858568	1	1	1	0.522663	0.986231	0.635586	1.00953	0.949927	0.501782	1.00953	1.00953	0.621453	0.372221	0.970024	0.96658	0.434084
Cluster_rRNAprocessing	YHR069C	0.805578	1.00332	0.707385	1	1	0.445394	0.277133	0.860596	0.130787	1	1	1	1	0.0694045	0.1975	1	0.800396	1	1	1	0.621217	1	0.710616	0.491698	0.93609	0.197056	0.929333	1	1	0.385788	1	0.706716	1	1	1	1	0.638502	0.901348	1.00332	0.442141	0.0278842	1.00332	1.00332	0.165959	0.334536	0.659832	0.830561	0.403006
Cluster_RTG1	YAL029C	0.26092	1.00201	0.778039	0.101642	1	0.717371	0.122967	0.614752	0.999975	0.641117	0.203481	1	1	0.0950974	0.927447	0.465527	0.926728	1	1	1	0.967395	1	0.79984	0.955466	0.918791	0.649019	0.957049	0.238221	0.198628	0.399692	1	0.471796	1	1	1	1	0.73735	0.836541	1.00201	0.855238	0.561045	1.00201	1.00201	0.362011	0.237884	0.998139	0.873902	0.59348
Cluster_RTG3	YBR167C	0.0392545	1.0009	0.954243	1	1	0.253644	0.889612	1	0.733026	1	1	1	1	0.511104	0.0773425	1	1	1	1	1	0.878375	1	0.124707	0.953281	0.450867	0.0680131	0.708534	0.115185	1	0.0669035	1	0.822316	1	1	1	1	1	0.926709	1.0009	0.164623	0.580614	1.0009	1.0009	1	0.717213	0.892923	0.463192	0.602544
Cluster_RTS2	YDR004W	1	1.0006	0	1	1	0	0.386613	1	0	0.0326059	1	1	1	0.558677	0.0132703	0.0728118	0.494568	1	1	1	0	1	1	0.554469	0.306985	0.138245	0	1	1	0	1	1	1	1	1	1	1	0	1.0006	0.00760194	0.0988304	1.0006	1.0006	1	0.483569	0	0.267389	1
Cluster_RTS2	YDR004W	1	1.0006	0	1	1	0	0.386613	1	0	0.0326059	1	1	1	0.558677	0.0132703	0.0728118	0.494568	1	1	1	0	1	1	0.554469	0.306985	0.138245	0	1	1	0	1	1	1	1	1	1	1	0	1.0006	0.00760194	0.0988304	1.0006	1.0006	1	0.483569	0	0.267389	1
Cluster_SFL1	YCR083W	0.187775	1.0009	0.550554	1	1	0.543357	0.889612	1	0.978582	1	1	0.287842	1	0.786304	0.719319	1	0.72792	1	1	1	0.878375	1	0.748951	0.782681	0.974176	0.704025	0.403299	1	1	0.973303	1	0.483711	1	1	1	1	0.451889	0.779822	1.0009	1	0.197841	1.0009	1.0009	1	1	0.892923	0.80993	0.602544
Cluster_SFP1	YAL022C	0.729061	1.0014	0.589123	1	1	0.679234	0.361609	0.162027	0.375958	1	1	0.41032	1	0.819664	0.757778	0.29604	0.9154	1	1	1	0.817277	1	0.612748	0.0773694	0.170492	0.985289	0.659594	0.173381	1	0.471898	1	0.452783	1	1	1	1	0.607635	0.427523	1.0014	0.683773	0.131714	1.0014	1.0014	1	0.280401	0.838435	0.710085	0.402019
Cluster_SIG1	YGR222W	1	1.0015	0.974434	1	1	0.972418	0.663453	0.456925	0.980175	1	1	1	0.257052	0.250236	0.267913	0.701586	0.933885	1	1	1	0.998851	1	0.900167	0.444502	0.809704	0.495561	0.60631	1	1	0.898783	0.032519	0.258896	1	1	1	1	1	0.907798	1.0015	0.442717	0.407621	1.0015	1.0015	1	0.783524	0.999223	0.937224	0.785248
Cluster_SIP4	YAL010C	0.795245	1.0017	0.98647	1	1	0.495797	0.143734	0.524524	0.66577	1	1	1	1	0.909918	0.645134	1	0.688519	1	1	1	0.782663	0.078601	0.214919	0.907201	0.25755	0.922233	0.951062	1	1	0.626065	1	0.824171	1	1	1	1	0.301419	0.676495	1.0017	0.530362	0.80642	1.0017	1.0017	0.317479	0.672797	0.807339	0.806969	0.825103
Cluster_SKN7	YDR156W	0.641517	1.0011	0.976946	1	0.0784919	0.655578	0.932375	0.0918133	0.48213	1	0.117565	1	1	0.873622	0.960404	0.587952	0.82685	1	1	1	0.999566	1	0.198107	0.39641	0.858972	0.83326	0.997278	1	1	0.743581	1	0.59709	1	1	1	1	1	0.83695	1.0011	1	0.268575	1.0011	1.0011	1	0.12674	0.999708	0.868606	0.0839961
Cluster_SKO1	YKL210W	0.15477	1.0008	0.970856	1	1	0.626917	0.241807	0.573858	0.00350222	1	1	0.260457	1	0.935716	0.995194	0.122691	0.3518	1	1	0.069796	0.994626	1	0.70726	0.721183	0.827732	0.974685	0.933043	1	1	0.947418	1	0.784693	1	1	1	1	1	0.609615	1.0008	0.376945	1	1.0008	1.0008	1	1	0.995868	0.400763	1
Cluster_SMP1	YER001W	1	1.0008	0.612061	1	1	0.85598	0.545825	0.573858	0.135942	1	1	0.260457	1	0.725149	0.837412	1	0.662431	1	1	1	0.891129	1	1	0.721183	0.320407	0.615103	0.149917	1	1	0.305974	1	0.784693	1	1	1	1	0.0900035	0.302738	1.0008	0.376945	0.163378	1.0008	1.0008	1	0.339955	0.904235	0.400763	1
Cluster_SOK2	YBL029W	0.525727	1.0008	0.869639	1	1	0.85598	0.545825	0.190131	0.135942	1	1	1	1	0.725149	0.334532	1	1	1	1	1	0.994626	1	0.70726	0.721183	0.592207	0.974685	0.772049	1	1	0.583637	1	0.420026	1	1	1	1	1	0.845105	1.0008	0.754138	0.538083	1.0008	1.0008	1	0.124224	0.995868	1	1
Cluster_sphingolipids	YBR265W	0.15477	1.0008	0.237774	1	1	0.626917	0.0148672	1	0.961917	0.336118	1	0.260457	1	0.423536	0.607305	1	0.662431	1	1	1	0.891129	1	0.70726	0.934326	0.119745	0.856479	0.471129	1	0.084714	0.583637	1	0.784693	1	1	1	1	0.414004	0.0743357	1.0008	1	1	1.0008	1.0008	1	0.0308111	0.904235	0.138037	1
Cluster_SRD1	YBR167C	0.484923	1.0018	0.658328	1	1	0.644429	0.57088	0.271687	0.0133421	1	1	1	0.299954	0.634093	0.363418	1	0.168128	1	1	1	0.998004	0.0830313	0.482813	0.241871	0.341973	0.329239	0.673828	0.0240307	1	0.197549	1	0.848228	1	1	1	1	0.699743	0.619337	1.0018	0.326306	0.226404	1.0018	1.0018	0.0594563	0.510657	0.979191	0.963933	0.535015
Cluster_STB1	YCR065W	1	1.0003	0.583614	1	1	0.388175	0.520175	0.273694	0.4901	1	1	1	1	1	0.480053	1	1	1	1	1	0.999396	1	1	0.639708	0.110556	0.747967	0.885154	1	1	0.641522	1	1	1	1	1	1	1	0.811987	1.0003	0.409022	1	1.0003	1.0003	1	1	0.962963	1	1
Cluster_STE12	YBR083W	1	1.0007	0.907595	1	1	0.909036	0.819826	0.525892	0.933121	0.301225	1	1	1	0.113732	0.751122	1	0.880969	1	1	1	0.904066	1	0.658653	0.907683	0.73941	0.959909	0.546359	1	1	0.152738	1	0.352518	1	1	1	1	1	0.697924	1.0007	0.706989	1	1.0007	1.0007	0.145466	0.259056	0.915689	1	0.512057
Cluster_Sterols	YHR190W	0.542327	1.00201	0.338648	1	1	0.335468	0.445367	1	0.0509669	0.641117	1	1	0.327177	0.732691	0.708644	0.465527	0.98152	1	1	1	0.749506	1	0.953726	0.871442	0.826325	0.969085	0.00867417	0.238221	0.198628	0.938715	1	0.887563	1	1	1	1	0.135246	0.311065	1.00201	0.208715	0.855163	1.00201	1.00201	1	0.979459	0.777387	0.441905	0.308226
Cluster_STP1	YBR216C	0.702554	1.0013	0.848074	1	1	0.739848	0.559952	1	0.998033	1	1	0.387633	1	0.775751	0.257877	0.649337	0.980824	1	1	1	0.829149	1	0.570995	0.542759	0.938249	0.333973	0.461268	1	1	0.760846	1	0.69068	1	1	1	1	1	0.493297	1.0013	0.642737	0.715047	1.0013	1.0013	1	0.979172	0.849062	0.378598	1
Cluster_STP2	YBR040W	0.775206	1.0016	0.892077	1	1	0.987179	0.980146	1	0.211254	0.55941	1	1	0.271636	0.968847	0.360537	1	0.637662	1	1	1	0.978629	1	0.686754	0.30244	0.340332	0.200528	0.312081	1	1	0.512291	1	0.131976	0.0221828	1	0.00638561	1	0.276877	0.984826	1.0016	0.248858	0.786772	1.0016	1.0016	1	0.820933	0.983412	0.277377	0.471024
Cluster_SUM1	YAL023C	0.32429	1.0013	0.637192	1	1	0.739848	0.131027	0.137071	0.00146513	0.486166	1	0.387633	1	0.98845	0.257877	0.0144666	0.892132	1	1	1	0.829149	1	0.570995	0.311181	0.657406	0.555261	0.461268	1	1	0.0541515	1	0.69068	1	1	1	1	1	0.720813	1.0013	1	0.715047	1.0013	1.0013	0.253253	0.440577	0.849062	0.669734	0.365933
Cluster_SWI4	YER001W	0.813499	1.0018	0.938638	0.0847596	0.00765565	0.9902	0.178088	0.556129	0.74188	1	1	0.492989	1	0.81288	0.857151	1	0.887907	1	1	1	0.998004	1	0.937059	0.80816	0.341973	0.851728	0.673828	1	1	0.197549	1	0.968482	1	1	1	1	1	0.413049	1.0018	0.0561029	0.82426	1.0018	1.0018	0.332656	0.719123	0.998644	0.173464	0.842167
Cluster_SWI5	YAL017W	0.813499	1.0018	0.839173	1	1	0.644429	0.349751	0.556129	0.385286	1	1	0.492989	1	0.634093	0.939643	0.765748	0.969004	1	1	1	0.973253	1	0.937059	0.241871	0.52495	0.851728	0.453848	1	1	0.0300048	1	0.0786205	1	1	1	1	0.699743	0.790811	1.0018	0.571174	0.503146	1.0018	1.0018	1	0.308293	0.79723	0.605144	0.842167
Cluster_SWI6	YBR078W	1	1.0013	0.848074	0.0471919	1	0.88938	0.306614	0.384085	0.998033	1	1	1	1	0.775751	0.844722	1	0.456309	0.0154974	1	1	0.985715	1	1	0.542759	0.657406	0.555261	0.205134	1	1	0.896451	1	0.917601	1	1	1	1	0.5805	0.958194	1.0013	0.349338	1	1.0013	1.0013	0.253253	0.88517	0.999502	0.162426	0.365933
Cluster_TFs	YBL066C	1	1.0007	0.28456	1	1	0.395248	0.178596	1	0.933121	1	1	1	1	0.909395	0.470918	1	0.880969	1	1	1	0.904066	1	0.658653	1	0.989739	0.50953	0.546359	1	1	0.410098	1	0.73911	1	1	1	1	0.0704424	0.379457	1.0007	0.706989	1	1.0007	1.0007	0.145466	1	0.915689	0.0981582	0.512057
Cluster_THI2	YBL058W	0.673457	1.0012	0.879942	1	1	0.329773	0.501489	0.113583	0.594872	1	0.127548	0.364076	1	0.251051	0.576403	0.61988	0.645997	1	1	1	0.987799	1	0.526061	0.471504	0.765326	0.254597	0.764385	0.150573	1	0.425394	1	1	1	1	1	1	0.179359	0.78123	1.0012	0.597599	0.686137	1.0012	1.0012	0.236278	0.855061	0.859823	1	0.707831
Cluster_Thiamine	YPR121W	1	1.0003	0.927915	1	1	0.388175	0.520175	1	0.4901	1	1	0.106954	0.0576607	0.642586	0.864796	1	0.170051	1	1	1	0.957706	1	0.369065	0.201523	0.859431	0.747967	0.885154	1	1	0.641522	1	0.437703	1	1	1	1	1	0.811987	1.0003	1	1	1.0003	1.0003	1	0.590532	0.962963	0.424935	1
Cluster_tRNAprocessing	YNL292W	0.542327	1.00201	0.778039	1	1	0.533646	0.659966	0.881615	0.23285	0.263386	1	0.52988	1	0.013199	0.044966	0.800669	0.633042	1	1	1	0.749506	1	0.556955	0.347891	0.687508	0.294744	0.364214	1	1	0.579426	1	0.978544	1	1	1	1	0.135246	0.971592	1.00201	0.970096	0.561045	1.00201	1.00201	0.0717488	0.796797	0.974574	0.873902	0.59348
Cluster_tRNAsynth	YDR341C	0.743639	1.00291	0.66163	0.551059	1	0.294943	0.786519	0.336405	0.851967	0.174176	1	0.291562	1	0.475224	0.442468	0.39184	0.207547	1	1	1	0.658175	1	0.988418	0.883039	0.899155	0.798113	0.404825	1	0.0401397	0.470118	1	0.119094	1	1	1	0.203403	0.856218	0.84649	1.00291	0.319208	0.506686	1.00291	1.00291	0.478985	0.647915	0.949468	0.553795	0.546679
Cluster_Tryptophan	YDR354W	1	1.0009	0.550554	1	1	0.543357	0.889612	1	0.733026	0.369273	1	1	1	0.786304	0.467287	0.515839	0.72792	1	1	1	0.993155	1	1	0.244195	0.888959	0.704025	0.403299	1	1	0.471316	1	0.822316	1	1	1	1	1	0.524511	1.0009	0.437609	1	1.0009	1.0009	1	0.420066	0.994731	1	0.602544
Cluster_UGA3	YBR018C	0.390999	1.0015	0.542253	0.338963	1	0.617319	0.416414	0.456925	0.980175	1	1	0.432169	0.257052	0.451076	0.823627	0.325492	0.989569	1	1	1	0.805573	1	0.651313	0.957105	0.639458	0.953872	0.923679	1	1	0.898783	1	0.943895	1	1	1	1	0.252283	0.170016	1.0015	0.928037	0.765131	1.0015	1.0015	1	0.164977	0.82794	0.475206	0.0510699
Cluster_USV1	YAL001C	1	1.0012	0.685857	1	1	0.92347	0.770702	0.346083	0.920533	1	1	0.364076	1	0.723389	0.976073	0.236749	0.974001	1	1	1	0.987799	1	0.841675	0.718534	0.973367	0.877276	0.911896	1	1	0.833864	1	0.646337	1	1	1	1	0.551492	0.78123	1.0012	0.878147	0.686137	1.0012	1.0012	1	0.855061	0.990574	1	0.707831
Cluster_Vacuole	YBR127C	0.944744	1.00504	0.812078	0.748993	0.310847	0.263939	0.974288	0.394031	0.815538	0.458442	0.43426	0.28187	0.0743606	0.616664	0.26953	0.908036	0.936213	1	1	1	0.965566	1	0.85811	0.892638	0.984149	0.484913	0.24298	1	0.425591	0.42063	1	0.983041	1	1	1	0.32463	0.842743	0.874004	1.00504	0.970106	0.85112	1.00504	1.00504	1	0.663595	0.975602	0.760168	0.359781
Cluster_YAP1	YDL020C	0.606457	1.001	0.933412	1	0.071615	0.895731	0.67373	1	0.000851105	1	1	1	1	0.134021	0.935417	1	0.782282	1	1	1	0.991524	1	0.0420618	0.319671	0.328741	0.776242	0.991615	1	1	0.826255	1	1	1	1	1	1	1	0.445428	1.001	0.826907	1	1.001	1.001	1	0.241578	0.993468	0.5216	0.0116249
Cluster_YAP5	YBR057C	0.372593	1.0005	0.80834	1	1	0.979051	0.298054	1	0.804204	1	1	1	1	0.820032	0.795495	1	0.781308	1	1	1	0.930502	1	1	0.817609	0.962015	1	0.714419	1	1	0.0748365	1	0.0402199	1	1	1	1	1	0.575362	1.0005	1	0.382858	1.0005	1.0005	1	0.774252	0.939031	1	1
Cluster_YAP6	YBL030C	0.379595	1.00352	0.296548	1	1	0.784122	0.0269899	0.477957	0.899516	0.52726	1	0.73336	1	0.987675	0.987502	0.515846	0.849103	1	1	1	0.998512	1	0.11445	0.577709	0.405614	0.941815	0.950451	1	0.0563908	0.414575	1	0.58927	1	1	1	1	0.670465	0.332771	1.00352	0.836868	0.404238	1.00352	1.00352	1	0.412928	0.990676	0.374485	0.676327
Cluster_YFL044C	YAL010C
Cluster_YJL206C	YBR065C
Cluster_ZAP1	YAL001C	0.606457	1.001	0.492724	0.241106	1	0.726243	0.67373	0.655734	0.817205	1	1	0.314215	1	0.835128	0.935417	0.178269	0.952216	1	1	1	0.865803	1	0.427142	0.319671	0.572992	0.930986	0.343098	0.127141	1	0.370979	1	0.542851	1	1	1	1	1	0.709037	1.001	0.494885	1	1.001	1.001	1	0.241578	0.881752	0.841967	1
Cluster_ZMS1	YBR264C	0.673457	1.0012	0.685857	1	1	0.79736	0.947073	1	0.594872	1	1	1	1	0.723389	0.913397	1	0.86302	1	1	1	0.841193	1	1	1	0.973367	0.877276	0.974988	1	1	0.938926	1	0.350857	1	1	1	1	0.551492	0.563302	1.0012	1	0.0911401	1.0012	1.0012	0.236278	0.855061	0.859823	0.328712	1
Node 1	YAR015W	1	1.0006	0.340545	1	1	0.485982	0.769826	1	0.884386	1	1	1	0.112013	0.872303	0.0973301	1	1	1	1	1	0.91719	1	0.20554	0.870237	1	0.138245	0.240967	1	1	0.956975	1	1	1	1	1	1	1	0.470448	1.0006	0.650805	1	1.0006	1.0006	1	0.483569	0.927287	0.267389	1
Node 10	YCR082W	1	1.0008	0.237774	1	1	0.626917	0.545825	1	0	1	0.0869336	1	0.146503	0.725149	0.837412	1	0.662431	1	1	1	0.891129	1	1	0.418691	0.827732	0.615103	0.772049	1	1	0.0157844	1	0.0358171	1	1	1	1	1	0.302738	1.0008	0.754138	1	1.0008	1.0008	1	0.65118	0.904235	1	1
Node 11	YOR027W	1	1.0004	0.487697	0.104456	1	0.93693	0.207571	1	1	1	1	1	1	0.746375	0.292781	1	0.282275	1	1	1	0.944007	1	1	1	0.656951	0.840819	0.387274	1	1	0.46742	1	0.143083	1	1	1	1	1	0.27273	1.0004	1	1	1.0004	1.0004	0.0858989	0.0550106	0.950922	0.521805	1
Node 12	YDR258C	1	1.0003	0.927915	1	1	0.820102	0.120903	1	0.4901	1	1	1	1	1	0.864796	1	1	1	1	1	0.957706	1	1	0.639708	0.470013	1	0.490943	1	1	1	1	0.437703	1	1	1	1	1	0.811987	1.0003	0.409022	1	1.0003	1.0003	1	1	0.962963	1	1
Node 13	YDR099W	1	1.0007	0.907595	0.175597	1	0.712816	0.819826	0.026407	0.933121	1	1	0.232022	1	0.909395	0.751122	1	0.880969	1	1	1	0.995932	1	0.658653	0.326743	0.923362	0.50953	0.959944	0.0907839	1	0.410098	1	1	1	1	1	1	1	0.901549	1.0007	0.706989	1	1.0007	1.0007	0.145466	0.875558	0.996876	1	0.143233
Node 14	YDR237W	1	1.0015	0.914754	1	1	0.917786	0.416414	0.0573203	0.0154304	0.536233	1	1	1	0.250236	0.927723	0.701586	0.933885	1	1	1	0.981125	1	0.0130216	0.244884	0.437349	0.953872	0.806124	1	1	0.898783	1	0.765571	1	1	1	0.110896	1	0.593898	1.0015	0.720859	0.153969	1.0015	1.0015	1	0.928752	0.985367	0.937224	1
Node 15	YGR076C	0.525727	1.0008	0.612061	1	1	0.993536	0.545825	0.0391265	0.622239	0.336118	1	1	1	0.935716	0.334532	1	0.912189	1	1	1	0.994626	1	0.318398	0.173498	0.320407	0.128437	0.933043	1	1	0.305974	1	0.784693	1	1	1	0.0607435	1	0.609615	1.0008	1	0.163378	1.0008	1.0008	1	0.907612	0.995868	1	0.559616
Node 16	YER059W	1	1.0003	0.927915	1	1	0.388175	0.520175	1	1	0.142368	1	1	1	1	0.480053	1	0.170051	1	1	1	0.957706	1	1	1	0.470013	0.747967	0.490943	1	1	0.641522	1	1	1	1	1	1	1	0.811987	1.0003	1	0.251409	1.0003	1.0003	1	1	0.962963	1	1
Node 17	YKL096W	1	1.0002	0.698381	1	1	0.532151	0.0471154	0.191988	0.243419	1	1	1	1	1	0.736548	1	0.455523	1	1	1	0.971603	0.00957744	0.264363	0.493646	1	0.600978	0.622347	1	1	0.836404	1	1	1	1	1	1	1	0.522275	1.0002	1	1	1.0002	1.0002	1	1	0.975155	1	1
Node 18	YGR011W
Node 19	YDL210W	1	1.0001	0.8357	1	1	0.7295	1	1	1	1	1	1	1	0.2903	0.4867	1	0.2621	1	1	1	0.9857	1	1	1	0.48	0.3683	0.7889	1	1	0.5955	1	1	1	1	1	1	1	0.7227	1.0001	1	1	1.0001	1.0001	1	1	0.9875	1	1
Node 2	YLR302C	0.619763	1.00231	0.676622	1	1	0.380228	0.996434	1	0.0405418	0.31976	0.230234	1	1	0.980294	0.870039	1	0.889417	1	1	1	0.957771	1	0.035847	0.0961654	0.0737798	0.801405	0.804238	1	1	0.371324	1	0.929172	1	1	1	1	0.785128	0.999116	1.00231	0.739641	0.638513	1.00231	1.00231	1	0.377548	0.997187	0.985685	1
Node 2_fuzzy0.06	YJR109C	0.613695	1.00352	0.891839	1	1	0.66183	0.962911	0.976178	0.724973	0.25314	0.0591401	0.73336	1	0.964998	0.571102	1	0.59083	1	1	1	0.998512	1	0.0517967	0.293289	0.282059	0.682699	0.688598	1	1	0.414575	1	0.957824	1	1	1	1	0.903812	0.999187	1.00352	0.836868	0.845366	1.00352	1.00352	1	0.166509	0.999932	0.987378	0.972487
Node 20	YCL075W
Node 21	YKR032W	1	1.0002	0.698381	1	1	0.926849	1	1	1	1	1	1	1	0.496347	0.736548	1	0.0686771	1	1	1	0.971603	1	1	1	0.729625	0.600978	0.622347	1	1	0.354596	1	1	1	1	1	1	1	0.522275	1.0002	1	1	1.0002	1.0002	1	1	0.975155	1	0.185322
Node 22	YBR064W	1	1.0001	0.8357	1	1	1	1	0.1011	1	1	1	1	1	1	1	1	1	1	1	1	0.9857	1	1	0.2884	0.48	1	1	1	1	1	1	1	1	1	1	1	1	0.7227	1.0001	1	0.092	1.0001	1.0001	1	1	0.9875	1	1
Node 23	YDR220C
Node 24	YJL012C
Node 25	YBR213W	1	1.0001	0.8357	1	1	1	1	1	1	1	1	1	1	1	1	1	0.2621	1	1	1	0.9857	1	1	1	0.48	1	0.7889	1	1	0.5955	1	0.1746	1	1	1	1	1	0.7227	1.0001	0.1608	0.092	1.0001	1.0001	1	1	0.9875	1	1
Node 26	YPL276W	1	1.0001	0.8357	1	1	0.7295	0.2171	1	1	1	1	1	1	1	0.4867	0.0774	1	1	1	1	0.9857	1	1	1	1	1	0.7889	1	1	0.5955	1	1	1	1	1	1	1	1	1.0001	1	1	1.0001	1.0001	1	1	0.9875	0.1684	1
Node 27	YCR010C
Node 28	YAL058C-A	0.170087	1.0002	0.698381	0.0536628	1	0.532151	1	1	0.243419	1	1	1	1	0.496347	0.736548	1	1	1	1	1	0.971603	1	0.264363	1	1	0.600978	0.622347	1	1	0.354596	1	1	1	1	1	1	1	0.923125	1.0002	1	1	1.0002	1.0002	1	1	0.999845	0.308455	1
Node 29	YIR017C
Node 3	YAR009C	1	1.0006	0.991766	1	0.0435974	0.79691	0.0227583	1	0.884386	1	1	0.202496	1	0.558677	0.319104	1	0.494568	1	1	1	0.91719	1	1	1	0.870804	0.714248	0.240967	1	1	0.81459	1	1	1	1	1	1	1	0.785192	1.0006	0.650805	1	1.0006	1.0006	1	0.832389	0.927287	0.66936	1
Node 30	YKL163W	1	1.0001	1	1	1	1	1	1	1	1	1	1	1	1	1	1	1	1	1	1	1	1	1	1	1	1	1	1	1	1	1	1	1	1	1	1	1	1	1.0001	1	1	1.0001	1.0001	1	1	1	1	1
Node 31	YDR364C	0.0581741	1.0017	0.866802	1	1	0.121815	0.911069	0.524524	0.920667	1	1	1	1	0.909918	0.455647	0.383263	0.86227	1	1	1	0.782663	1	0.443585	0.767982	0.127715	0.641195	0.271227	1	1	0.962213	1	0.344188	1	1	1	1	0.301419	0.26376	1.0017	0.287214	0.472397	1.0017	1.0017	1	0.852676	0.807339	0.564249	0.503688
Node 32	YGL087C	0.290176	1.0012	0.999862	1	1	0.92347	0.770702	1	0.996391	1	1	1	0.211535	0.983717	0.576403	1	0.645997	1	1	1	0.987799	1	0.526061	0.718534	0.905796	0.877276	0.51928	1	1	0.653298	1	0.900146	1	1	1	1	1	0.310879	1.0012	0.301771	0.686137	1.0012	1.0012	1	0.971941	0.999614	0.890757	0.329032
Node 33	YLR102C	1	1.0004	0.984466	0.104456	1	0.994655	0.207571	0.347146	0.677572	1	1	1	1	1	0.930619	1	1	1	1	1	0.998804	1	1	0.743647	0.656951	0.840819	0.968357	1	1	0.973252	1	0.535909	1	1	1	1	1	0.691489	1.0004	1	1	1.0004	1.0004	1	1	0.999085	0.521805	1
Node 34	YDL091C
Node 35	YGR294W	0.56527	1.00565	0.0354701	0.452773	0.341041	0.315963	0.0826352	0.107746	0.985878	0.305415	1	0.879637	0.670964	0.790049	0.473405	0.63924	0.833287	1	1	1	0.999861	0.0294756	0.967213	0.919029	0.539832	0.618308	0.812529	1	0.462664	0.486923	0.116334	0.263806	1	1	1	0.355788	0.294116	0.386944	1.00565	0.818037	0.411904	1.00565	1.00565	1	0.0629371	0.999354	0.223915	0.301884
Node 36	YDR285W
Node 37	YER041W	1	1.0002	0.973019	1	1	0.532151	1	1	0.243419	1	1	1	1	0.496347	0.236852	1	0.455523	1	1	1	0.971603	1	1	0.493646	0.729625	1	0.622347	1	1	0.836404	1	0.318729	1	1	1	1	1	0.522275	1.0002	1	0.175544	1.0002	1.0002	1	0.448564	0.975155	1	1
Node 38	YDR242W	0.775206	1.0016	0.497055	1	1	0.555719	0.11277	0.818534	0.00176325	0.55941	1	0.453211	1	0.885782	0.0302302	0.354607	0.948496	1	1	1	0.794036	1	0.403232	0.30244	0.181177	0.369066	0.0224365	1	1	0.512291	1	0.547421	1	1	1	1	1	0.732313	1.0016	0.487454	0.786772	1.0016	1.0016	0.301957	0.009106	0.817575	0.277377	1
Node 39	YMR088C
Node 4	YNL231C
Node 40	YBL111C	1	1.0001	1	1	1	0.7295	0.2171	1	0	1	1	1	1	1	0.4867	1	1	1	1	1	0.9857	1	0.1423	0.2884	0.48	0.3683	0.7889	1	1	1	1	1	1	1	1	1	1	1	1.0001	1	1	1.0001	1.0001	1	1	0.9875	1	1
Node 41	YMR201C
Node 42	YLR121C	1	1.0002	0.698381	1	1	0.532151	1	1	1	1	1	1	1	1	0.736548	1	0.0686771	1	1	1	0.971603	1	0.264363	0.493646	1	0.600978	0.622347	1	1	0.836404	1	1	1	1	1	1	0.125033	0.923125	1.0002	1	1	1.0002	1.0002	1	1	0.975155	1	0.185322
Node 43	YJR153W	0.170087	1.0002	0.973019	1	1	0.532151	1	1	1	0.0973147	1	1	1	1	1	1	0.455523	1	1	1	0.999797	1	1	0.493646	1	1	0.955453	1	0.0218801	0.836404	1	0.318729	1	1	1	1	0.125033	0.522275	1.0002	0.295757	1	1.0002	1.0002	1	1	0.975155	1	1
Node 44	YGL146C	1	1.00362	0.770107	0.0736175	0.234986	0.959287	0.377559	0.296994	0.997525	0.542581	1	0.743261	1	0.627789	0.371606	0.945275	0.976279	0.0423777	1	1	0.999989	1	0.00921862	0.214659	0.601798	0.329512	0.786203	1	0.32894	0.746849	1	0.285162	1	1	1	1	0.0796757	0.439405	1.00362	0.943956	0.232959	1.00362	1.00362	0.554981	0.310528	0.999922	0.748546	0.878365
Node 45	YPL072W
Node 46	YDR534C	0.089	1.0001	1	1	1	0.7295	1	1	1	1	1	1	1	1	0.4867	0.0774	1	1	1	1	0.9857	1	1	1	1	0.3683	0.7889	1	1	0.5955	1	1	1	1	1	1	1	0.7227	1.0001	1	1	1.0001	1.0001	1	1	0.9875	1	1
Node 47	YCR106W
Node 48	YDR281C	1	1.0002	0.698381	1	1	0.926849	1	1	0.243419	1	1	1	1	1	0.236852	1	1	1	1	1	0.971603	1	0.264363	0.493646	0.230375	0.600978	0.622347	1	1	0.836404	1	0.318729	1	1	1	1	1	0.522275	1.0002	1	0.175544	1.0002	1.0002	1	1	0.975155	1	1
Node 49	YDR217C	1	1.0003	0.583614	1	1	0.388175	1	1	0.4901	1	0.0335217	1	1	0.642586	0.480053	1	1	1	1	1	0.957706	1	0.369065	0.639708	1	0.307	0.885154	1	1	0.933845	1	0.437703	1	1	1	1	1	0.377419	1.0003	0.069227	1	1.0003	1.0003	1	0.164628	0.962963	1	1
Node 5	YGR284C	1	1.0002	0.698381	1	1	0.532151	1	1	0.243419	1	1	1	1	1	0.736548	1	1	1	1	1	0.971603	1	1	0.493646	0.230375	0.600978	0.955453	1	1	0.836404	1	0.318729	1	1	1	1	1	0.522275	1.0002	1	1	1.0002	1.0002	1	0.0662356	0.975155	0.308455	1
Node 50	YBR092C
Node 51	YPL011C	1	1.0002	0.698381	1	1	0.532151	1	1	1	1	1	1	1	0.496347	0.736548	0.148816	0.455523	1	1	1	0.971603	1	0.264363	1	0.230375	0.600978	0.622347	0.0268191	1	1	1	1	1	1	1	1	1	1	1.0002	0.295757	1	1.0002	1.0002	1	1	0.975155	0.308455	1
Node 52	YOR371C	0.243964	1.0003	0.583614	1	1	0.820102	1	1	1	1	1	1	1	1	0.115252	1	1	1	1	1	0.957706	1	1	1	0.110556	0.307	0.490943	1	1	0.641522	1	0.437703	1	1	1	1	0.181567	0.377419	1.0003	0.409022	0.251409	1.0003	1.0003	1	0.590532	0.962963	1	1
Node 53	YER064C
Node 54	YGR055W
Node 55	YDL095W
Node 56	YDL095W	0.243964	1.0003	0.583614	1	1	0.820102	1	1	1	1	1	1	1	1	0.115252	1	1	1	1	1	0.957706	1	1	1	0.110556	0.307	0.490943	1	1	0.641522	1	0.437703	1	1	1	1	0.181567	0.377419	1.0003	0.409022	0.251409	1.0003	1.0003	1	0.590532	0.962963	1	1
Node 57	YDR429C	1	1.0002	0.698381	1	1	0.926849	0.387085	1	0.243419	1	1	1	1	0.496347	0.736548	1	0.455523	1	1	1	0.971603	1	0.264363	0.493646	0.729625	0.600978	0.622347	1	1	1	1	0.318729	1	1	1	1	1	0.522275	1.0002	1	1	1.0002	1.0002	1	1	0.975155	1	0.185322
Node 58	YJL034W	1	1.0004	0.487697	1	0.0292774	0.703274	1	1	1	1	1	0.140007	0.0761361	0.746375	0.930619	0.275511	0.282275	1	1	1	0.944007	1	0.458874	1	0.926924	1	0.968357	1	1	0.46742	1	0.535909	1	1	1	1	1	0.691489	1.0004	0.50408	0.0447365	1.0004	1.0004	1	0.274246	0.950922	1	1
Node 59	YDR400W	1	1.0004	0.487697	1	0.0292774	0.703274	1	1	1	1	1	0.140007	0.00223452	0.331221	0.667325	0.275511	0.703587	1	1	1	0.944007	1	0.458874	0.743647	0.926924	0.840819	0.387274	1	1	0.46742	1	0.143083	1	1	1	1	1	0.691489	1.0004	1	0.3203	1.0004	1.0004	1	1	0.950922	0.134325	1
Node 6	YKL213C	1	1.0005	0.80834	0.128824	1	0.873747	1	1	1	1	1	1	1	0.150433	0.795495	1	0.781308	1	1	1	0.930502	1	0.535907	0.817609	0.462533	0.899469	0.933248	1	1	0.0748365	1	1	1	1	1	1	1	0.865678	1.0005	0.583856	1	1.0005	1.0005	0.1062	0.774252	0.939031	1	0.400996
Node 60	YHR142W	1	1.0001	1	1	1	0.7295	1	1	1	1	1	1	1	1	0.4867	0.0774	1	1	1	1	0.9857	1	1	1	1	0.3683	0.7889	1	1	1	1	1	1	1	1	1	1	0.7227	1.0001	1	1	1.0001	1.0001	1	1	0.9875	1	1
Node 61	YKR042W	1	1.0001	0.8357	1	1	1	0.2171	1	1	1	1	0.037	1	1	1	1	1	1	1	1	0.9857	1	0.1423	1	0.48	1	1	1	1	0.5955	1	1	1	1	1	1	1	0.7227	1.0001	0.1608	0.092	1.0001	1.0001	1	1	0.9875	1	1
Node 62	YLR263W	1	1.0008	0.237774	1	1	0.626917	0.85897	1	1	0.336118	1	1	1	0.176785	0.607305	1	0.912189	1	1	1	0.891129	1	0.318398	0.934326	0.827732	0.333575	0.933043	1	0.084714	0.305974	1	0.784693	1	1	1	1	1	0.957993	1.0008	0.754138	1	1.0008	1.0008	1	0.907612	0.904235	0.138037	1
Node 63	YGL157W	1	1.0001	1	1	1	0.7295	0.2171	1	0	1	1	1	1	1	1	1	0.2621	1	1	0.009	0.9857	1	1	1	0.48	1	0.7889	1	1	1	1	1	1	1	1	1	1	0.7227	1.0001	1	1	1.0001	1.0001	1	1	0.9875	1	1
Node 64	YJL052W	0.42846	1.0006	0.340545	1	1	0.993285	1	0.116388	1	0.264502	1	0.0185526	1	1	0.877726	0.383368	0.494568	1	1	1	0.999945	1	1	0.554469	0.0122107	0.714248	0.997934	1	1	0.81459	0.0131309	0.0701339	1	1	1	1	1	0.142396	1.0006	0.249108	1	1.0006	1.0006	1	0.0415877	0.927287	0.063913	0.109135
Node 65	YLR045C	0.123074	1.0007	0.676455	0.175597	1	0.395248	0.819826	0.15238	0.485561	1	1	0.0253442	1	0.649746	0.470918	0.431124	0.584773	1	1	1	0.904066	1	0.658653	0.11142	0.194993	0.231006	0.546359	1	1	0.701507	1	0.73911	1	1	1	1	1	0.379457	1.0007	0.706989	1	1.0007	1.0007	1	0.259056	0.915689	1	0.512057
Node 66	YFR025C	1	1.0001	1	1	1	0.7295	1	1	1	1	1	1	1	1	0.4867	1	1	1	1	1	0.9857	1	1	1	1	0.3683	0.7889	1	1	0.5955	1	1	1	1	1	1	1	0.7227	1.0001	1	1	1.0001	1.0001	1	1	0.9875	1	1
Node 67	YKR003W	0.743639	1.00291	0.66163	1	1	0.760876	0.625371	0.806688	0.617603	0.174176	1	0.0904355	1	0.475224	0.303052	0.39184	0.910533	1	1	1	0.935869	1	0.802328	0.883039	0.899155	0.239114	0.404825	1	1	0.324375	1	1	1	1	1	1	0.856218	0.422912	1.00291	0.708123	1	1.00291	1.00291	0.478985	0.647915	0.949468	0.888411	0.949013
Node 68	YKR003W	0.514186	1.00191	0.618021	1	0.00851559	0.765038	0.397756	0.036528	0	0.244541	1	0.511782	0.3137	0.300365	0.788284	0.178081	0.976041	1	1	1	0.970382	1	0.946032	0.0671192	0.429796	0.885138	0.91393	1	1	0.293882	1	0.429957	1	1	1	1	0.719175	0.743278	1.00191	0.609704	0.840457	1.00191	1.00191	0.347498	0.901697	0.787247	0.20482	0.857568
Node 69	YOR143C	1	1.0001	0.8357	1	1	0.7295	1	1	1	1	1	1	1	0.2903	0.4867	1	1	1	1	1	0.9857	1	1	1	0.48	0.3683	0.7889	0.0135	1	1	1	1	1	1	1	1	1	1	1.0001	1	1	1.0001	1.0001	1	1	0.9875	0.1684	1
Node 7	YLR201C	0.325248	1.00953	0.626691	1	0.504142	0.880539	0.151896	0.351244	0.0291414	0.85489	1	0.461017	0.112793	0.909114	0.437901	0.862415	0.976064	1	1	1	0.848688	1	0.877948	0.157547	0.241502	0.26627	0.374738	0.363238	0.648175	0.941929	1	0.691507	1	1	1	0.0061463	0.572363	0.364126	1.00953	0.338372	0.501782	1.00953	1.00953	0.880004	0.214625	0.998877	0.225656	0.434084
Node 70	YOL018C
Node 71	YHR007C	1	1.0004	0.871363	0.104456	1	0.283142	0.207571	1	0.677572	1	1	1	1	0.746375	0.667325	1	1	1	1	1	0.944007	1	0.458874	1	0.656951	0.469413	0.387274	1	1	0.815623	1	1	1	1	1	1	1	0.27273	1.0004	0.50408	0.3203	1.0004	1.0004	1	1	0.950922	0.521805	1
Node 72	YHR108W	0.11072	1.01828	0.683444	0.355571	0.736574	0.85983	0.774274	0.258588	0.637324	0.669955	0.142274	0.489484	0.971428	0.75471	0.82324	0.732836	0.855482	1	1	1	0.986116	1	0.89967	0.550997	0.772539	0.943896	0.644858	0.697006	0.586334	0.841705	0.326688	0.758829	1	1	1	0.161774	0.482493	0.514305	1.01828	0.501049	0.903747	1.01828	1.01828	0.361462	0.977379	0.816806	0.609554	0.0627735
Node 73	YLR400W	0.814491	1.04379	0.558009	0.876679	0.955724	0.649417	0.883647	0.957511	0.392256	0.954069	0.68849	0.900485	0.999754	0.359492	0.831665	0.239484	0.723346	1	0.530501	1	0.997774	0.867257	0.661809	0.842426	0.783517	0.848774	0.830519	0.0512688	0.94442	0.875705	1	0.891824	0.444535	1	1	0.0407749	0.493192	0.947716	1.04379	0.776512	0.376776	1.04379	1.04379	0.203064	0.938692	0.967059	0.906263	0.331233
Node 74	YDR397C	1	1.0005	0.996844	1	1	0.206522	1	0.413176	0.179296	0.225852	1	0.171839	1	0.820032	0.9644	1	1	1	1	1	0.930502	1	1	0.148023	0.962015	0.899469	0.933248	1	1	0.329175	1	1	1	1	1	1	0.0365574	0.197071	1.0005	0.583856	1	1.0005	1.0005	1	1	0.939031	1	0.400996
Node 75	YOR236W	0.311272	1.0004	0.871363	1	1	0.283142	0.624376	1	0.677572	0.0139417	0.0444462	1	1	0.746375	0.292781	0.275511	1	1	1	1	0.944007	1	0.458874	0.327889	0.656951	0.469413	0.80195	1	1	0.815623	1	0.535909	1	1	1	1	1	0.691489	1.0004	1	0.0447365	1.0004	1.0004	1	1	0.950922	1	1
Node 76	YNL210W
Node 77	YHR179W	1	1.0001	0.8357	1	0.0074	0.7295	1	1	0	1	1	1	1	0.2903	0.4867	1	1	1	1	1	0.9857	1	1	0.2884	1	0.3683	0.7889	1	1	1	1	1	1	1	1	1	1	0.7227	1.0001	1	1	1.0001	1.0001	1	1	0.9875	1	1
Node 78	YDR086C	1	1.0001	1	1	1	0.7295	1	1	1	1	1	1	1	1	0.4867	1	1	1	1	1	0.9857	1	1	1	1	0.3683	0.7889	1	1	1	1	1	1	1	1	1	1	0.7227	1.0001	1	1	1.0001	1.0001	1	1	0.9875	1	1
Node 79	YDL236W	1	1.0002	0.698381	1	1	0.532151	1	1	1	1	1	1	1	1	0.736548	1	1	1	1	1	0.971603	1	0.264363	1	0.230375	1	0.955453	1	1	0.836404	1	1	1	1	1	1	1	0.923125	1.0002	1	1	1.0002	1.0002	1	0.448564	0.975155	1	0.185322
Node 8	YML116W	0.853837	1.00372	0.592861	0.6402	1	0.436298	0.569711	0.317569	0.00799277	0.557553	1	0.752794	0.519888	0.882717	0.932055	0.554128	0.664002	1	1	1	0.586321	1	0.621306	0.248655	0.282913	0.763715	0.926951	1	0.336348	0.803095	1	0.907839	1	1	1	1	0.7001	0.154504	1.00372	0.73188	0.674565	1.00372	1.00372	1	0.772986	0.627344	0.27709	0.0630613
Node 80	YJR139C	0.606457	1.001	0.933412	1	0.071615	0.464977	0.67373	0.655734	1	1	1	1	1	0.967645	0.344614	0.178269	0.782282	1	1	1	0.865803	1	0.784707	0.319671	0.793469	0.535518	0.644102	1	1	0.370979	1	1	1	1	1	1	0.487329	0.709037	1.001	0.208504	0.619232	1.001	1.001	1	0.496561	0.881752	0.841967	1
Node 81	YLR180W	0.42846	1.0006	0.340545	1	0.0435974	0.485982	0.386613	1	0.0144054	0.264502	1	0.202496	1	1	0.877726	1	0.188972	1	1	1	0.91719	1	1	0.0615837	0.870804	0.936513	0.628091	1	1	0.534987	1	0.683882	1	1	1	1	1	0.785192	1.0006	0.650805	1	1.0006	1.0006	1	0.483569	0.927287	0.66936	1
Node 82	YBL002W	1	1.0006	0.742495	1	1	0.79691	1	0.472533	0.884386	1	1	0.202496	0.112013	0.872303	0.877726	0.383368	0.0442945	1	1	1	0.91719	1	0.601981	0.870237	0.306985	0.936513	0.628091	1	1	0.956975	1	0.683882	1	1	1	1	0.330209	0.142396	1.0006	0.056712	1	1.0006	1.0006	1	0.832389	0.927287	0.063913	1
Node 83	YLR049C	1	1.0002	0.973019	1	1	1	1	1	1	1	1	1	1	1	1	1	1	1	1	1	0.999797	1	1	0.493646	0.729625	1	1	0.0268191	1	0.836404	1	1	1	1	1	1	1	1	1.0002	1	1	1.0002	1.0002	1	1	0.999845	1	1
Node 84	YLR049C	1	1.0013	0.997815	1	1	0.739848	0.809021	1	0.274028	1	1	1	1	0.926927	0.985719	1	0.892132	1	1	1	0.999263	1	0.101287	0.311181	0.242221	0.97818	0.712655	0.162055	1	0.340569	1	0.917601	1	1	1	1	1	0.877897	1.0013	0.0445545	0.715047	1.0013	1.0013	1	0.2249	0.999502	0.0530641	0.365933
Node 85	YPL158C
Node 86	YOR263C
Node 87	YER019W	1	1.0004	0.984466	1	1	0.703274	0.207571	1	0.677572	1	1	1	1	0.331221	0.930619	1	1	1	1	1	0.944007	1	0.099638	1	0.283075	0.840819	0.80195	1	1	0.46742	1	0.143083	1	1	1	1	1	0.691489	1.0004	1	0.3203	1.0004	1.0004	1	0.695961	0.950922	0.521805	1
Node 88	YHR215W	1	1.0002	0.973019	1	1	0.532151	1	1	0.243419	1	1	0.0726346	1	1	1	1	1	1	1	1	0.971603	1	1	1	0.729625	1	0.955453	1	1	0.354596	1	1	1	1	1	1	0.125033	0.522275	1.0002	1	1	1.0002	1.0002	1	1	0.975155	0.308455	1
Node 89	YHR085W	1	1.0005	0.965898	1	1	0.206522	0.298054	1	0.179296	1	1	1	1	0.451747	0.9644	1	0.116633	1	1	1	0.930502	1	1	0.817609	0.962015	0.899469	0.933248	1	1	0.329175	1	0.211659	1	1	1	1	1	0.865678	1.0005	0.583856	0.382858	1.0005	1.0005	1	0.774252	0.939031	0.602365	1
Node 9	YGL091C	0.255852	1.0011	0.138703	1	1	0.655578	0.725834	0.690574	0.00516712	1	0.00651277	1	0.195755	0.401974	0.868784	1	0.82685	1	1	0.0947084	0.85341	1	0.815374	0.656777	0.956474	0.624193	0.813556	1	1	0.285621	1	0.0294873	1	1	1	1	1	0.373985	1.0011	0.854768	1	1.0011	1.0011	1	0.567572	0.870719	1	1
Node 90	YGL235W	1	1.0001	0.8357	1	1	1	1	1	1	1	1	1	1	1	1	1	1	1	1	1	0.9857	1	1	1	0.48	1	0.7889	1	1	0.5955	1	1	1	1	1	1	0.0646	0.7227	1.0001	1	1	1.0001	1.0001	0.0222	1	0.9875	0.1684	1
[truncated: 36 more columns]
