# Supplementary material for: Conservation and Evolution of Cis-Regulatory Systems in Ascomycete Fungi
Source: PLoS Biol. 2004 Nov 9;2(12):e398. doi: 10.1371/journal.pbio.0020398 (PMC526180; doi:10.1371/journal.pbio.0020398)
Supplement: Dataset S47 — (42 KB TXT). [file pbio.0020398.sd047.txt]

Scas_Node 39_tcm8bp_1	2.7	avgLOD = 3.31450756091531	GATAAGAA	width 8	nsites 44	Eval 2.2e+004	normbits 1.4375
G	0.9375	0.020833333	0.020833333	0.020833333	0.020833333	0.625	0.166666667	0.229166667
A	0.020833333	0.9375	0.020833333	0.9375	0.9375	0.020833333	0.479166667	0.458333333
T	0.020833333	0.020833333	0.9375	0.020833333	0.020833333	0.020833333	0.020833333	0.291666667
C	0.020833333	0.020833333	0.020833333	0.020833333	0.020833333	0.333333333	0.333333333	0.020833333
Scas_Node 72_tcm8bp_2	2.7	avgLOD = 3.97636004953858	ATTTTTCA	width 8	nsites 103	Eval 1.9e-008	normbits 1.625
G	0.009345794	0.009345794	0.009345794	0.009345794	0.009345794	0.009345794	0.009345794	0.009345794
A	0.971962617	0.373831776	0.009345794	0.009345794	0.009345794	0.009345794	0.009345794	0.971962617
T	0.009345794	0.607476636	0.971962617	0.971962617	0.971962617	0.971962617	0.009345794	0.009345794
C	0.009345794	0.009345794	0.009345794	0.009345794	0.009345794	0.009345794	0.971962617	0.009345794
Scas_Node 73_tcm8bp_1	2.929678434	avgLOD = 4.39451765105237	GCGATGAG	width 8	nsites 165	Eval 5.6e-121	normbits 1.925
G	0.775147929	0.00591716	0.964497041	0.00591716	0.00591716	0.964497041	0.00591716	0.964497041
A	0.00591716	0.26035503	0.00591716	0.964497041	0.00591716	0.00591716	0.964497041	0.00591716
T	0.195266272	0.00591716	0.00591716	0.00591716	0.964497041	0.00591716	0.00591716	0.00591716
C	0.00591716	0.710059172	0.00591716	0.00591716	0.00591716	0.00591716	0.00591716	0.00591716
Scas_Node 73_tcm8bp_2	2.7	avgLOD = 4.03919217843574	TGAAAAAT	width 8	nsites 302	Eval 1.2e-096	normbits 1.625
G	0.003267974	0.990196078	0.003267974	0.003267974	0.003267974	0.003267974	0.003267974	0.003267974
A	0.003267974	0.003267974	0.990196078	0.990196078	0.990196078	0.990196078	0.990196078	0.37254902
T	0.990196078	0.003267974	0.003267974	0.003267974	0.003267974	0.003267974	0.003267974	0.620915033
C	0.003267974	0.003267974	0.003267974	0.003267974	0.003267974	0.003267974	0.003267974	0.003267974
Scas_Node 73_tcm8bp_3	2.73291419	avgLOD = 4.09937128478977	GAAAATTT	width 8	nsites 153	Eval 1.5e-012	normbits 1.675
G	0.98089172	0.006369427	0.006369427	0.006369427	0.006369427	0.23566879	0.006369427	0.006369427
A	0.006369427	0.98089172	0.98089172	0.98089172	0.98089172	0.006369427	0.006369427	0.006369427
T	0.006369427	0.006369427	0.006369427	0.006369427	0.006369427	0.751592357	0.98089172	0.98089172
C	0.006369427	0.006369427	0.006369427	0.006369427	0.006369427	0.006369427	0.006369427	0.006369427
Sklu_Node 5_tcm8bp_1	2.7	avgLOD = 2.72547697307061	AGAGTGCA	width 8	nsites 8	Eval 2.6e+004	normbits 1.6625
G	0.083333333	0.666666667	0.083333333	0.5	0.083333333	0.666666667	0.166666667	0.083333333
A	0.583333333	0.083333333	0.666666667	0.083333333	0.333333333	0.083333333	0.083333333	0.666666667
T	0.083333333	0.083333333	0.083333333	0.25	0.416666667	0.083333333	0.083333333	0.083333333
C	0.166666667	0.083333333	0.083333333	0.083333333	0.083333333	0.083333333	0.583333333	0.083333333
Sklu_Node 72_tcm8bp_2	2.7	avgLOD = 3.93487937260754	GAAAAATT	width 8	nsites 72	Eval 2.4e-011	normbits 1.6875
G	0.960526316	0.013157895	0.013157895	0.013157895	0.013157895	0.013157895	0.013157895	0.013157895
A	0.013157895	0.960526316	0.960526316	0.960526316	0.960526316	0.592105263	0.013157895	0.013157895
T	0.013157895	0.013157895	0.013157895	0.013157895	0.013157895	0.381578947	0.960526316	0.960526316
C	0.013157895	0.013157895	0.013157895	0.013157895	0.013157895	0.013157895	0.013157895	0.013157895
Sklu_Node 73_tcm8bp_2	3.007877612	avgLOD = 4.51181641780076	CTCATCTC	width 8	nsites 130	Eval 5.8e-093	normbits 1.9125
G	0.007462687	0.007462687	0.007462687	0.007462687	0.007462687	0.007462687	0.253731343	0.007462687
A	0.007462687	0.007462687	0.007462687	0.970149254	0.007462687	0.007462687	0.007462687	0.007462687
T	0.007462687	0.970149254	0.007462687	0.007462687	0.970149254	0.007462687	0.671641791	0.007462687
C	0.970149254	0.007462687	0.970149254	0.007462687	0.007462687	0.970149254	0.059701493	0.970149254
Sklu_Node 73_tcm8bp_3	2.749538038	avgLOD = 4.12430705691676	AAAATTTT	width 8	nsites 175	Eval 1.5e-073	normbits 1.725
G	0.005586592	0.005586592	0.005586592	0.005586592	0.005586592	0.005586592	0.005586592	0.005586592
A	0.983240223	0.983240223	0.983240223	0.983240223	0.005586592	0.005586592	0.005586592	0.005586592
T	0.005586592	0.005586592	0.005586592	0.005586592	0.983240223	0.983240223	0.983240223	0.983240223
C	0.005586592	0.005586592	0.005586592	0.005586592	0.005586592	0.005586592	0.005586592	0.005586592
Ag_Node 73_tcm8bp_1	2.7	avgLOD = 3.70328320330362	AAAAATTT	width 8	nsites 202	Eval 2.9e-138	normbits 1.85
G	0.004854369	0.004854369	0.004854369	0.004854369	0.077669903	0.004854369	0.004854369	0.111650485
A	0.985436893	0.985436893	0.985436893	0.985436893	0.72815534	0.004854369	0.004854369	0.004854369
T	0.004854369	0.004854369	0.004854369	0.004854369	0.189320388	0.985436893	0.985436893	0.878640777
C	0.004854369	0.004854369	0.004854369	0.004854369	0.004854369	0.004854369	0.004854369	0.004854369
Ag_Node 73_tcm8bp_2	2.7	avgLOD = 3.84531723111935	AAAAAGAA	width 8	nsites 122	Eval 7.3e-054	normbits 1.8625
G	0.007936508	0.007936508	0.166666667	0.007936508	0.007936508	0.873015873	0.007936508	0.007936508
A	0.96031746	0.96031746	0.801587302	0.920634921	0.96031746	0.095238095	0.96031746	0.96031746
T	0.007936508	0.007936508	0.007936508	0.007936508	0.007936508	0.007936508	0.007936508	0.007936508
C	0.007936508	0.007936508	0.007936508	0.047619048	0.007936508	0.007936508	0.007936508	0.007936508
Ag_Node 73_tcm8bp_3	2.997968749	avgLOD = 4.49695312346055	GCGATGAG	width 8	nsites 138	Eval 7.6e-058	normbits 1.825
G	0.971830986	0.007042254	0.971830986	0.007042254	0.007042254	0.971830986	0.007042254	0.971830986
A	0.007042254	0.267605634	0.007042254	0.971830986	0.007042254	0.007042254	0.971830986	0.007042254
T	0.007042254	0.133802817	0.007042254	0.007042254	0.971830986	0.007042254	0.007042254	0.007042254
C	0.007042254	0.584507042	0.007042254	0.007042254	0.007042254	0.007042254	0.007042254	0.007042254
Ag_Node 4_tcm8bp_2	2.7	avgLOD = 2.73008510718261	CTTGAAAT	width 8	nsites 4	Eval 4.8e+004	normbits 1.95
G	0.125	0.125	0.125	0.625	0.125	0.125	0.125	0.125
A	0.125	0.125	0.125	0.125	0.5	0.625	0.625	0.125
T	0.125	0.625	0.625	0.125	0.25	0.125	0.125	0.625
C	0.625	0.125	0.125	0.125	0.125	0.125	0.125	0.125
Ag_Node 72_tcm8bp_3	2.753694324	avgLOD = 4.13054148585723	CCCATACA	width 8	nsites 49	Eval 5.2e+003	normbits 1.7375
G	0.018867925	0.018867925	0.018867925	0.018867925	0.037735849	0.075471698	0.018867925	0.018867925
A	0.018867925	0.018867925	0.018867925	0.943396226	0.018867925	0.886792453	0.018867925	0.943396226
T	0.188679245	0.018867925	0.018867925	0.018867925	0.58490566	0.018867925	0.018867925	0.018867925
C	0.773584906	0.943396226	0.943396226	0.018867925	0.358490566	0.018867925	0.943396226	0.018867925
Kw_Node 73_tcm8bp_1	2.954305794	avgLOD = 4.43145869030779	CTCATCGC	width 8	nsites 313	Eval 2.2e-273	normbits 1.8375
G	0.003154574	0.044164038	0.003154574	0.003154574	0.003154574	0.003154574	0.798107256	0.056782334
A	0.003154574	0.003154574	0.003154574	0.987381703	0.003154574	0.003154574	0.003154574	0.072555205
T	0.003154574	0.905362776	0.003154574	0.003154574	0.987381703	0.003154574	0.192429022	0.003154574
C	0.987381703	0.044164038	0.987381703	0.003154574	0.003154574	0.987381703	0.003154574	0.864353312
Kw_Node 73_tcm8bp_2	2.747690222	avgLOD = 4.12153533291236	AAAAATTT	width 8	nsites 167	Eval 1.0e-065	normbits 1.775
G	0.005847953	0.005847953	0.005847953	0.005847953	0.005847953	0.005847953	0.005847953	0.005847953
A	0.98245614	0.98245614	0.98245614	0.98245614	0.98245614	0.005847953	0.005847953	0.005847953
T	0.005847953	0.005847953	0.005847953	0.005847953	0.005847953	0.98245614	0.98245614	0.98245614
C	0.005847953	0.005847953	0.005847953	0.005847953	0.005847953	0.005847953	0.005847953	0.005847953
Kw_Node 2_tcm8bp_2	2.7	avgLOD = 3.72371791922901	ATGCCACA	width 8	nsites 15	Eval 5.3e+005	normbits 1.7375
G	0.210526316	0.052631579	0.842105263	0.052631579	0.052631579	0.052631579	0.052631579	0.052631579
A	0.526315789	0.421052632	0.052631579	0.052631579	0.052631579	0.842105263	0.052631579	0.842105263
T	0.052631579	0.473684211	0.052631579	0.052631579	0.052631579	0.052631579	0.052631579	0.052631579
C	0.210526316	0.052631579	0.052631579	0.842105263	0.842105263	0.052631579	0.842105263	0.052631579
Kw_Node 45_tcm8bp_2	2.7	avgLOD = 3.848710341382	TGATTGGC	width 8	nsites 28	Eval 6.4e+002	normbits 1.7125
G	0.03125	0.90625	0.03125	0.03125	0.03125	0.90625	0.90625	0.03125
A	0.03125	0.03125	0.75	0.03125	0.03125	0.03125	0.03125	0.25
T	0.90625	0.03125	0.03125	0.90625	0.90625	0.03125	0.03125	0.3125
C	0.03125	0.03125	0.1875	0.03125	0.03125	0.03125	0.03125	0.40625
Kw_Node 72_tcm8bp_2	2.7	avgLOD = 3.88628574184636	AAAAATTT	width 8	nsites 53	Eval 3.3e+002	normbits 1.725
G	0.01754386	0.01754386	0.01754386	0.01754386	0.01754386	0.01754386	0.01754386	0.01754386
A	0.947368421	0.947368421	0.947368421	0.947368421	0.877192982	0.01754386	0.01754386	0.01754386
T	0.01754386	0.01754386	0.01754386	0.01754386	0.087719298	0.947368421	0.947368421	0.947368421
C	0.01754386	0.01754386	0.01754386	0.01754386	0.01754386	0.01754386	0.01754386	0.01754386
Ca_Cluster_FHL1 _tcm8bp_2	2.893325263	avgLOD = 4.33998789451575	TAGCCCTA	width 8	nsites 29	Eval 3.6e-020	normbits 2.0125
G	0.03030303	0.03030303	0.909090909	0.03030303	0.03030303	0.03030303	0.03030303	0.03030303
A	0.03030303	0.818181818	0.03030303	0.03030303	0.03030303	0.03030303	0.03030303	0.909090909
T	0.848484848	0.121212121	0.03030303	0.03030303	0.03030303	0.03030303	0.909090909	0.03030303
C	0.090909091	0.03030303	0.03030303	0.909090909	0.909090909	0.909090909	0.03030303	0.03030303
Ca_Node 7_tcm8bp_1	2.7	avgLOD = 3.90506628666369	TTTTTTTT	width 8	nsites 270	Eval 5.2e-096	normbits 1.4875
G	0.003649635	0.003649635	0.003649635	0.003649635	0.003649635	0.003649635	0.003649635	0.003649635
A	0.003649635	0.003649635	0.003649635	0.003649635	0.003649635	0.003649635	0.003649635	0.003649635
T	0.97810219	0.97810219	0.97810219	0.97810219	0.97810219	0.726277372	0.97810219	0.97810219
C	0.003649635	0.003649635	0.003649635	0.003649635	0.003649635	0.255474453	0.003649635	0.003649635
Ca_Node 7_tcm8bp_2	2.7	avgLOD = 3.68151856730669	GGGGGAGG	width 8	nsites 110	Eval 8.5e-069	normbits 1.7875
G	0.964912281	0.824561404	0.745614035	0.912280702	0.912280702	0.377192982	0.754385965	0.894736842
A	0.00877193	0.052631579	0.157894737	0.061403509	0.035087719	0.412280702	0.149122807	0.078947368
T	0.00877193	0.105263158	0.078947368	0.00877193	0.00877193	0.192982456	0.043859649	0.00877193
C	0.00877193	0.00877193	0.00877193	0.00877193	0.035087719	0.00877193	0.043859649	0.00877193
Ca_Cluster_Proteasome_tcm8bp_1	2.7	avgLOD = 3.51150944475282	TTGCCACC	width 8	nsites 39	Eval 5.3e-010	normbits 1.6375
G	0.069767442	0.023255814	0.88372093	0.11627907	0.023255814	0.023255814	0.023255814	0.023255814
A	0.023255814	0.023255814	0.023255814	0.023255814	0.023255814	0.697674419	0.023255814	0.023255814
T	0.837209302	0.813953488	0.069767442	0.023255814	0.023255814	0.255813953	0.209302326	0.325581395
C	0.069767442	0.139534884	0.023255814	0.837209302	0.930232558	0.023255814	0.744186047	0.627906977
Ca_Node 45_tcm8bp_3	2.7	avgLOD = 3.7942571622525	TTTCTTTT	width 8	nsites 65	Eval 7.1e-014	normbits 1.55
G	0.014492754	0.014492754	0.014492754	0.014492754	0.014492754	0.014492754	0.014492754	0.014492754
A	0.014492754	0.014492754	0.014492754	0.014492754	0.014492754	0.014492754	0.014492754	0.014492754
T	0.956521739	0.956521739	0.710144928	0.014492754	0.956521739	0.956521739	0.623188406	0.956521739
C	0.014492754	0.014492754	0.260869565	0.956521739	0.014492754	0.014492754	0.347826087	0.014492754
Ca_Cluster_NuclearProteinTargetting_tcm8bp_1	2.7	avgLOD = 3.93585825698885	GAAAAAAA	width 8	nsites 82	Eval 1.0e-033	normbits 1.575
G	0.965116279	0.011627907	0.011627907	0.151162791	0.151162791	0.011627907	0.011627907	0.011627907
A	0.011627907	0.965116279	0.965116279	0.825581395	0.825581395	0.965116279	0.965116279	0.965116279
T	0.011627907	0.011627907	0.011627907	0.011627907	0.011627907	0.011627907	0.011627907	0.011627907
C	0.011627907	0.011627907	0.011627907	0.011627907	0.011627907	0.011627907	0.011627907	0.011627907
Ca_Cluster_RTG1 _tcm8bp_3	2.7	avgLOD = 3.40646335466009	GCTCGCAT	width 8	nsites 8	Eval 4.5e+007	normbits 1.8625
G	0.75	0.083333333	0.083333333	0.25	0.75	0.083333333	0.083333333	0.083333333
A	0.083333333	0.083333333	0.083333333	0.083333333	0.083333333	0.083333333	0.75	0.083333333
T	0.083333333	0.083333333	0.75	0.166666667	0.083333333	0.166666667	0.083333333	0.5
C	0.083333333	0.75	0.083333333	0.5	0.083333333	0.666666667	0.083333333	0.333333333
Ca_Cluster_RPs_tcm8bp_1	2.7	avgLOD = 3.74443955775025	AAAAAAAA	width 8	nsites 128	Eval 7.1e-034	normbits 1.4375
G	0.007575758	0.007575758	0.227272727	0.007575758	0.181818182	0.007575758	0.007575758	0.007575758
A	0.977272727	0.977272727	0.757575758	0.977272727	0.803030303	0.977272727	0.977272727	0.977272727
T	0.007575758	0.007575758	0.007575758	0.007575758	0.007575758	0.007575758	0.007575758	0.007575758
C	0.007575758	0.007575758	0.007575758	0.007575758	0.007575758	0.007575758	0.007575758	0.007575758
Ca_Cluster_RPs_tcm8bp_2	2.874835589	avgLOD = 4.31225338409845	AGCCCTAA	width 8	nsites 39	Eval 1.3e-029	normbits 1.95
G	0.023255814	0.906976744	0.023255814	0.023255814	0.023255814	0.023255814	0.023255814	0.093023256
A	0.860465116	0.023255814	0.023255814	0.023255814	0.023255814	0.023255814	0.930232558	0.813953488
T	0.093023256	0.023255814	0.023255814	0.023255814	0.023255814	0.930232558	0.023255814	0.069767442
C	0.023255814	0.046511628	0.930232558	0.930232558	0.930232558	0.023255814	0.023255814	0.023255814
Ca_Cluster_RPs_tcm8bp_3	2.7	avgLOD = 3.67300188880076	TCTCTCCC	width 8	nsites 35	Eval 3.1e-004	normbits 1.725
G	0.025641026	0.025641026	0.025641026	0.025641026	0.076923077	0.025641026	0.025641026	0.025641026
A	0.025641026	0.025641026	0.025641026	0.025641026	0.025641026	0.025641026	0.025641026	0.025641026
T	0.641025641	0.025641026	0.820512821	0.384615385	0.871794872	0.025641026	0.41025641	0.025641026
C	0.307692308	0.923076923	0.128205128	0.564102564	0.025641026	0.923076923	0.538461538	0.923076923
Ca_Cluster_rRNAprocessing_tcm8bp_2	2.7	avgLOD = 3.78919662746059	CTCATCTC	width 8	nsites 28	Eval 1.4e-006	normbits 1.775
G	0.0625	0.0625	0.03125	0.03125	0.03125	0.03125	0.1875	0.03125
A	0.1875	0.09375	0.03125	0.90625	0.03125	0.03125	0.09375	0.03125
T	0.03125	0.75	0.03125	0.03125	0.90625	0.03125	0.6875	0.03125
C	0.71875	0.09375	0.90625	0.03125	0.03125	0.90625	0.03125	0.90625
Ca_Node 72_tcm8bp_1	2.7	avgLOD = 4.03691018254301	GAAAAAAA	width 8	nsites 305	Eval 2.9e-164	normbits 1.5875
G	0.990291262	0.003236246	0.003236246	0.003236246	0.158576052	0.003236246	0.110032362	0.003236246
A	0.003236246	0.990291262	0.990291262	0.990291262	0.834951456	0.990291262	0.883495146	0.990291262
T	0.003236246	0.003236246	0.003236246	0.003236246	0.003236246	0.003236246	0.003236246	0.003236246
C	0.003236246	0.003236246	0.003236246	0.003236246	0.003236246	0.003236246	0.003236246	0.003236246
Ca_Node 73_tcm8bp_1	2.7	avgLOD = 3.99945191757285	AAAAAAAA	width 8	nsites 867	Eval 3.7e-372	normbits 1.4875
G	0.001148106	0.001148106	0.154994259	0.001148106	0.001148106	0.001148106	0.001148106	0.001148106
A	0.993111366	0.993111366	0.839265212	0.993111366	0.993111366	0.993111366	0.993111366	0.993111366
T	0.001148106	0.001148106	0.001148106	0.001148106	0.001148106	0.001148106	0.001148106	0.001148106
C	0.001148106	0.001148106	0.001148106	0.001148106	0.001148106	0.001148106	0.001148106	0.001148106
Ca_Node 73_tcm8bp_3	2.86969941	avgLOD = 4.30454911501983	GAGATGAG	width 8	nsites 149	Eval 3.9e-086	normbits 1.9125
G	0.980392157	0.08496732	0.980392157	0.006535948	0.006535948	0.980392157	0.006535948	0.980392157
A	0.006535948	0.660130719	0.006535948	0.980392157	0.215686275	0.006535948	0.980392157	0.006535948
T	0.006535948	0.006535948	0.006535948	0.006535948	0.77124183	0.006535948	0.006535948	0.006535948
C	0.006535948	0.248366013	0.006535948	0.006535948	0.006535948	0.006535948	0.006535948	0.006535948
Ca_Cluster_GCR1 _tcm8bp_1	2.7	avgLOD = 2.99244119040743	NGCCCGGC	width 8	nsites 9	Eval 7.6e+001	normbits 1.825
G	0.384615385	0.615384615	0.384615385	0.076923077	0.076923077	0.615384615	0.692307692	0.230769231
A	0.384615385	0.076923077	0.076923077	0.307692308	0.076923077	0.076923077	0.076923077	0.076923077
T	0.076923077	0.076923077	0.076923077	0.076923077	0.076923077	0.076923077	0.153846154	0.076923077
C	0.153846154	0.230769231	0.461538462	0.538461538	0.769230769	0.230769231	0.076923077	0.615384615
Ca_Cluster_adata-TRP4_tcm8bp_2	2.7	avgLOD = 3.49053003136347	TGACTCAT	width 8	nsites 16	Eval 6.8e+002	normbits 1.65
G	0.05	0.85	0.05	0.05	0.05	0.05	0.05	0.2
A	0.05	0.05	0.85	0.05	0.05	0.2	0.75	0.05
T	0.85	0.05	0.05	0.15	0.85	0.05	0.05	0.7
C	0.05	0.05	0.05	0.75	0.05	0.7	0.15	0.05
Ca_Cluster_ManualG1genes_tcm8bp_2	2.7	avgLOD = 3.73169748128497	ACGCGTCT	width 8	nsites 36	Eval 3.5e-012	normbits 1.775
G	0.05	0.025	0.85	0.025	0.925	0.025	0.05	0.175
A	0.675	0.025	0.1	0.025	0.025	0.025	0.025	0.075
T	0.25	0.025	0.025	0.025	0.025	0.925	0.275	0.65
C	0.025	0.925	0.025	0.925	0.025	0.025	0.65	0.1
Nc_Cluster_FHL1 _tcm8bp_3	2.7	avgLOD = 3.61031630642608	TCTTGGCA	width 8	nsites 36	Eval 6.0e+004	normbits 1.7625
G	0.025	0.025	0.025	0.025	0.8	0.8	0.025	0.4
A	0.025	0.025	0.025	0.025	0.025	0.025	0.025	0.425
T	0.8	0.25	0.8	0.8	0.025	0.025	0.025	0.025
C	0.025	0.575	0.025	0.025	0.025	0.025	0.8	0.025
Nc_Cluster_RPs_tcm8bp_1	2.7	avgLOD = 3.8733044545145	TCTTGGCA	width 8	nsites 54	Eval 3.7e-003	normbits 1.7625
G	0.017241379	0.017241379	0.017241379	0.017241379	0.862068966	0.862068966	0.017241379	0.413793103
A	0.017241379	0.017241379	0.017241379	0.017241379	0.017241379	0.017241379	0.017241379	0.465517241
T	0.862068966	0.24137931	0.862068966	0.862068966	0.017241379	0.017241379	0.017241379	0.017241379
C	0.017241379	0.637931034	0.017241379	0.017241379	0.017241379	0.017241379	0.862068966	0.017241379
Mg_Cluster_RPs_tcm8bp_3	2.911507421	avgLOD = 4.36726113115106	GTCACGTG	width 8	nsites 30	Eval 3.3e+002	normbits 1.875
G	0.470588235	0.029411765	0.029411765	0.029411765	0.029411765	0.911764706	0.029411765	0.911764706
A	0.470588235	0.029411765	0.029411765	0.911764706	0.029411765	0.029411765	0.029411765	0.029411765
T	0.029411765	0.911764706	0.029411765	0.029411765	0.029411765	0.029411765	0.911764706	0.029411765
C	0.029411765	0.029411765	0.911764706	0.029411765	0.911764706	0.029411765	0.029411765	0.029411765
An_Node 73_tcm8bp_1	2.7	avgLOD = 3.72311381499286	AGAAAAAA	width 8	nsites 238	Eval 6.0e-054	normbits 1.7375
G	0.004132231	0.549586777	0.004132231	0.004132231	0.347107438	0.004132231	0.004132231	0.004132231
A	0.987603306	0.44214876	0.987603306	0.987603306	0.644628099	0.987603306	0.987603306	0.987603306
T	0.004132231	0.004132231	0.004132231	0.004132231	0.004132231	0.004132231	0.004132231	0.004132231
C	0.004132231	0.004132231	0.004132231	0.004132231	0.004132231	0.004132231	0.004132231	0.004132231
An_Node 73_tcm8bp_3	3.032628536	avgLOD = 4.54894280390335	AGGCGGTG	width 8	nsites 115	Eval 9.7e+014	normbits 1.7625
G	0.008403361	0.974789916	0.974789916	0.008403361	0.974789916	0.974789916	0.008403361	0.974789916
A	0.638655462	0.008403361	0.008403361	0.025210084	0.008403361	0.008403361	0.386554622	0.008403361
T	0.344537815	0.008403361	0.008403361	0.008403361	0.008403361	0.008403361	0.596638655	0.008403361
C	0.008403361	0.008403361	0.008403361	0.957983193	0.008403361	0.008403361	0.008403361	0.008403361
Mg_Cluster_FHL1 _tcm8bp_3	2.900990066	avgLOD = 4.35148509853435	GTCACGTG	width 8	nsites 24	Eval 7.2e+003	normbits 1.875
G	0.607142857	0.035714286	0.035714286	0.035714286	0.035714286	0.892857143	0.035714286	0.892857143
A	0.321428571	0.035714286	0.035714286	0.892857143	0.035714286	0.035714286	0.035714286	0.035714286
T	0.035714286	0.892857143	0.035714286	0.035714286	0.035714286	0.035714286	0.892857143	0.035714286
C	0.035714286	0.035714286	0.892857143	0.035714286	0.892857143	0.035714286	0.035714286	0.035714286
Mg_Node 31_tcm8bp_1	2.7	avgLOD = 3.32004911556841	AAAAAAAA	width 8	nsites 20	Eval 6.1e-002	normbits 1.825
G	0.041666667	0.041666667	0.041666667	0.333333333	0.041666667	0.041666667	0.041666667	0.041666667
A	0.583333333	0.875	0.875	0.583333333	0.875	0.875	0.875	0.875
T	0.041666667	0.041666667	0.041666667	0.041666667	0.041666667	0.041666667	0.041666667	0.041666667
C	0.333333333	0.041666667	0.041666667	0.041666667	0.041666667	0.041666667	0.041666667	0.041666667
Mg_Node 31_tcm8bp_2	2.7	avgLOD = 3.4720880595238	AGAAGAAG	width 8	nsites 6	Eval 4.2e+006	normbits 2.025
G	0.1	0.7	0.1	0.1	0.7	0.1	0.1	0.7
A	0.7	0.1	0.7	0.7	0.1	0.7	0.7	0.1
T	0.1	0.1	0.1	0.1	0.1	0.1	0.1	0.1
C	0.1	0.1	0.1	0.1	0.1	0.1	0.1	0.1
Mg_Node 31_tcm8bp_3	2.7	avgLOD = 3.38520188761853	CAAAACCA	width 8	nsites 11	Eval 9.6e+006	normbits 1.825
G	0.066666667	0.066666667	0.066666667	0.066666667	0.066666667	0.066666667	0.066666667	0.066666667
A	0.4	0.8	0.8	0.8	0.8	0.066666667	0.2	0.8
T	0.066666667	0.066666667	0.066666667	0.066666667	0.066666667	0.066666667	0.066666667	0.066666667
C	0.466666667	0.066666667	0.066666667	0.066666667	0.066666667	0.8	0.666666667	0.066666667
Mg_Node 32_tcm8bp_1	2.7	avgLOD = 3.19218777896488	AAAAAAAA	width 8	nsites 17	Eval 1.4e+004	normbits 1.7875
G	0.047619048	0.047619048	0.047619048	0.333333333	0.047619048	0.047619048	0.047619048	0.047619048
A	0.857142857	0.571428571	0.857142857	0.571428571	0.857142857	0.857142857	0.857142857	0.857142857
T	0.047619048	0.333333333	0.047619048	0.047619048	0.047619048	0.047619048	0.047619048	0.047619048
C	0.047619048	0.047619048	0.047619048	0.047619048	0.047619048	0.047619048	0.047619048	0.047619048
Mg_Node 32_tcm8bp_2	2.7	avgLOD = 3.60488215407949	CAATCAAG	width 8	nsites 7	Eval 4.9e+006	normbits 2.0125
G	0.090909091	0.090909091	0.090909091	0.090909091	0.090909091	0.090909091	0.090909091	0.727272727
A	0.090909091	0.727272727	0.727272727	0.090909091	0.090909091	0.727272727	0.727272727	0.090909091
T	0.090909091	0.090909091	0.090909091	0.727272727	0.090909091	0.090909091	0.090909091	0.090909091
C	0.727272727	0.090909091	0.090909091	0.090909091	0.727272727	0.090909091	0.090909091	0.090909091
Mg_Node 32_tcm8bp_3	2.7	avgLOD = 3.36356795742778	ATTTTGNT	width 8	nsites 12	Eval 8.1e+006	normbits 1.825
G	0.0625	0.0625	0.0625	0.0625	0.0625	0.8125	0.3125	0.0625
A	0.8125	0.0625	0.0625	0.0625	0.0625	0.0625	0.25	0.0625
T	0.0625	0.8125	0.8125	0.8125	0.8125	0.0625	0.0625	0.8125
C	0.0625	0.0625	0.0625	0.0625	0.0625	0.0625	0.375	0.0625
Mg_Node 36_tcm8bp_1	2.7	avgLOD = 3.54202659560997	TTTTTTTT	width 8	nsites 72	Eval 1.8e-033	normbits 1.8125
G	0.013157895	0.013157895	0.013157895	0.013157895	0.013157895	0.013157895	0.013157895	0.013157895
A	0.013157895	0.013157895	0.013157895	0.157894737	0.013157895	0.013157895	0.013157895	0.013157895
T	0.960526316	0.960526316	0.960526316	0.657894737	0.960526316	0.960526316	0.776315789	0.960526316
C	0.013157895	0.013157895	0.013157895	0.171052632	0.013157895	0.013157895	0.197368421	0.013157895
Mg_Node 36_tcm8bp_2	2.7	avgLOD = 3.76336675417403	TGTTTGTT	width 8	nsites 24	Eval 5.9e+006	normbits 1.8625
G	0.035714286	0.75	0.214285714	0.035714286	0.035714286	0.892857143	0.035714286	0.035714286
A	0.035714286	0.035714286	0.035714286	0.035714286	0.035714286	0.035714286	0.035714286	0.035714286
T	0.892857143	0.178571429	0.714285714	0.892857143	0.892857143	0.035714286	0.892857143	0.892857143
C	0.035714286	0.035714286	0.035714286	0.035714286	0.035714286	0.035714286	0.035714286	0.035714286
Mg_Node 36_tcm8bp_3	2.7	avgLOD = 3.83729349713655	GAAGAAGA	width 8	nsites 30	Eval 3.8e+009	normbits 1.775
G	0.911764706	0.029411765	0.029411765	0.911764706	0.029411765	0.441176471	0.558823529	0.029411765
A	0.029411765	0.911764706	0.911764706	0.029411765	0.911764706	0.5	0.382352941	0.911764706
T	0.029411765	0.029411765	0.029411765	0.029411765	0.029411765	0.029411765	0.029411765	0.029411765
C	0.029411765	0.029411765	0.029411765	0.029411765	0.029411765	0.029411765	0.029411765	0.029411765
Mg_Node 39_tcm8bp_1	2.7	avgLOD = 3.20896147222462	AAAAAAAA	width 8	nsites 22	Eval 1.5e-002	normbits 1.8375
G	0.038461538	0.038461538	0.038461538	0.038461538	0.038461538	0.192307692	0.384615385	0.038461538
A	0.884615385	0.884615385	0.884615385	0.730769231	0.884615385	0.730769231	0.538461538	0.884615385
T	0.038461538	0.038461538	0.038461538	0.192307692	0.038461538	0.038461538	0.038461538	0.038461538
C	0.038461538	0.038461538	0.038461538	0.038461538	0.038461538	0.038461538	0.038461538	0.038461538
Mg_Node 39_tcm8bp_2	2.7	avgLOD = 2.80517647028557	AAAATTAA	width 8	nsites 7	Eval 1.5e+006	normbits 2.0125
G	0.090909091	0.090909091	0.090909091	0.090909091	0.090909091	0.090909091	0.090909091	0.090909091
A	0.727272727	0.636363636	0.636363636	0.727272727	0.090909091	0.090909091	0.727272727	0.727272727
T	0.090909091	0.181818182	0.181818182	0.090909091	0.727272727	0.727272727	0.090909091	0.090909091
C	0.090909091	0.090909091	0.090909091	0.090909091	0.090909091	0.090909091	0.090909091	0.090909091
Mg_Node 39_tcm8bp_3	2.7	avgLOD = 3.68123645077766	TTCTCCTC	width 8	nsites 9	Eval 2.9e+007	normbits 1.9
G	0.076923077	0.076923077	0.076923077	0.076923077	0.076923077	0.076923077	0.076923077	0.076923077
A	0.076923077	0.076923077	0.076923077	0.076923077	0.076923077	0.076923077	0.076923077	0.076923077
T	0.769230769	0.769230769	0.076923077	0.769230769	0.307692308	0.076923077	0.769230769	0.076923077
C	0.076923077	0.076923077	0.769230769	0.076923077	0.538461538	0.769230769	0.076923077	0.769230769
Mg_Cluster_RPs_tcm8bp_3	2.911507421	avgLOD = 4.36726113115106	GTCACGTG	width 8	nsites 30	Eval 3.3e+002	normbits 1.875
G	0.470588235	0.029411765	0.029411765	0.029411765	0.029411765	0.911764706	0.029411765	0.911764706
A	0.470588235	0.029411765	0.029411765	0.911764706	0.029411765	0.029411765	0.029411765	0.029411765
T	0.029411765	0.911764706	0.029411765	0.029411765	0.029411765	0.029411765	0.911764706	0.029411765
C	0.029411765	0.029411765	0.911764706	0.029411765	0.911764706	0.029411765	0.029411765	0.029411765
Mg_Node 72_tcm8bp_2	2.841730716	avgLOD = 4.26259607463379	CAAGAAGG	width 8	nsites 70	Eval 3.6e-006	normbits 1.8125
G	0.013513514	0.013513514	0.013513514	0.959459459	0.013513514	0.013513514	0.959459459	0.459459459
A	0.013513514	0.959459459	0.959459459	0.013513514	0.959459459	0.959459459	0.013513514	0.216216216
T	0.013513514	0.013513514	0.013513514	0.013513514	0.013513514	0.013513514	0.013513514	0.013513514
C	0.959459459	0.013513514	0.013513514	0.013513514	0.013513514	0.013513514	0.013513514	0.310810811
Mg_Node 73_tcm8bp_3	2.759189413	avgLOD = 4.13878412011324	NCAAGAAG	width 8	nsites 159	Eval 5.1e-012	normbits 1.7625
G	0.220858896	0.006134969	0.006134969	0.006134969	0.981595092	0.006134969	0.006134969	0.981595092
A	0.226993865	0.006134969	0.981595092	0.981595092	0.006134969	0.981595092	0.981595092	0.006134969
T	0.306748466	0.006134969	0.006134969	0.006134969	0.006134969	0.006134969	0.006134969	0.006134969
C	0.245398773	0.981595092	0.006134969	0.006134969	0.006134969	0.006134969	0.006134969	0.006134969
An_Cluster_ManualG1genes_tcm8bp_1	2.735822713	avgLOD = 4.10373406988923	AGACGCGT	width 8	nsites 11	Eval 2.0e+009	normbits 1.875
G	0.066666667	0.8	0.066666667	0.066666667	0.8	0.066666667	0.8	0.066666667
A	0.466666667	0.066666667	0.8	0.066666667	0.066666667	0.066666667	0.066666667	0.066666667
T	0.066666667	0.066666667	0.066666667	0.066666667	0.066666667	0.066666667	0.066666667	0.8
C	0.4	0.066666667	0.066666667	0.8	0.066666667	0.8	0.066666667	0.066666667
An_Cluster_FHL1 _tcm8bp_1	2.735975815	avgLOD = 4.10396372182667	CGACAACC	width 8	nsites 36	Eval 9.2e+003	normbits 1.7625
G	0.025	0.625	0.025	0.025	0.025	0.025	0.025	0.025
A	0.025	0.325	0.925	0.025	0.925	0.925	0.025	0.425
T	0.025	0.025	0.025	0.025	0.025	0.025	0.025	0.025
C	0.925	0.025	0.025	0.925	0.025	0.025	0.925	0.525
An_Cluster_FHL1 _tcm8bp_3	2.730968149	avgLOD = 4.0964522234304	CACGTGAC	width 8	nsites 29	Eval 3.7e+007	normbits 1.775
G	0.03030303	0.03030303	0.03030303	0.909090909	0.03030303	0.909090909	0.03030303	0.03030303
A	0.03030303	0.909090909	0.03030303	0.03030303	0.03030303	0.03030303	0.909090909	0.03030303
T	0.03030303	0.03030303	0.333333333	0.03030303	0.909090909	0.03030303	0.03030303	0.303030303
C	0.909090909	0.03030303	0.606060606	0.03030303	0.03030303	0.03030303	0.03030303	0.636363636
An_Cluster_GLN3 _tcm8bp_3	2.7	avgLOD = 3.33813667721091	TCNCCACG	width 8	nsites 7	Eval 1.2e+008	normbits 1.9
G	0.090909091	0.090909091	0.363636364	0.090909091	0.090909091	0.090909091	0.090909091	0.636363636
A	0.090909091	0.090909091	0.363636364	0.090909091	0.090909091	0.636363636	0.090909091	0.090909091
T	0.636363636	0.090909091	0.090909091	0.090909091	0.090909091	0.090909091	0.090909091	0.090909091
C	0.090909091	0.636363636	0.090909091	0.636363636	0.636363636	0.090909091	0.636363636	0.090909091
An_Cluster_MTH1 _tcm8bp_2	2.7	avgLOD = 3.47866492601998	TTCCCAGA	width 8	nsites 5	Eval 8.7e+006	normbits 2
G	0.111111111	0.111111111	0.111111111	0.111111111	0.111111111	0.111111111	0.666666667	0.111111111
A	0.111111111	0.111111111	0.111111111	0.111111111	0.111111111	0.666666667	0.111111111	0.666666667
T	0.666666667	0.666666667	0.111111111	0.111111111	0.111111111	0.111111111	0.111111111	0.111111111
C	0.111111111	0.111111111	0.666666667	0.666666667	0.666666667	0.111111111	0.111111111	0.111111111
An_Cluster_RPs_tcm8bp_1	2.740632427	avgLOD = 4.11094864002299	CGACAACC	width 8	nsites 54	Eval 1.4e-003	normbits 1.7625
G	0.017241379	0.603448276	0.017241379	0.017241379	0.017241379	0.017241379	0.017241379	0.017241379
A	0.017241379	0.344827586	0.931034483	0.017241379	0.931034483	0.931034483	0.017241379	0.413793103
T	0.017241379	0.017241379	0.017241379	0.017241379	0.017241379	0.017241379	0.017241379	0.017241379
C	0.931034483	0.017241379	0.017241379	0.931034483	0.017241379	0.017241379	0.931034483	0.534482759
An_Cluster_RPs_tcm8bp_2	2.900034061	avgLOD = 4.35005109157133	CTAAGCGA	width 8	nsites 28	Eval 2.7e+003	normbits 1.9
G	0.03125	0.15625	0.03125	0.03125	0.90625	0.03125	0.875	0.03125
A	0.03125	0.03125	0.90625	0.90625	0.03125	0.03125	0.03125	0.90625
T	0.03125	0.78125	0.03125	0.03125	0.03125	0.03125	0.03125	0.03125
C	0.90625	0.03125	0.03125	0.03125	0.03125	0.90625	0.0625	0.03125
An_Cluster_tRNAsynth_tcm8bp_1	2.7	avgLOD = 3.77032316777746	TGACTCAN	width 8	nsites 19	Eval 1.4e+005	normbits 1.75
G	0.043478261	0.869565217	0.043478261	0.043478261	0.043478261	0.043478261	0.043478261	0.260869565
A	0.043478261	0.043478261	0.869565217	0.043478261	0.043478261	0.043478261	0.869565217	0.304347826
T	0.869565217	0.043478261	0.043478261	0.043478261	0.869565217	0.043478261	0.043478261	0.260869565
C	0.043478261	0.043478261	0.043478261	0.869565217	0.043478261	0.869565217	0.043478261	0.173913043
An_Node 31_tcm8bp_1	2.782688934	avgLOD = 4.17403340156451	GGCGGCAG	width 8	nsites 8	Eval 5.6e+006	normbits 1.9
G	0.75	0.5	0.083333333	0.75	0.75	0.083333333	0.083333333	0.75
A	0.083333333	0.083333333	0.083333333	0.083333333	0.083333333	0.083333333	0.75	0.083333333
T	0.083333333	0.083333333	0.083333333	0.083333333	0.083333333	0.083333333	0.083333333	0.083333333
C	0.083333333	0.333333333	0.75	0.083333333	0.083333333	0.75	0.083333333	0.083333333
An_Node 31_tcm8bp_2	2.7	avgLOD = 3.83084744413134	AGGCGCAG	width 8	nsites 5	Eval 1.5e+007	normbits 2.0125
G	0.111111111	0.666666667	0.666666667	0.111111111	0.666666667	0.111111111	0.111111111	0.666666667
A	0.666666667	0.111111111	0.111111111	0.111111111	0.111111111	0.111111111	0.666666667	0.111111111
T	0.111111111	0.111111111	0.111111111	0.111111111	0.111111111	0.111111111	0.111111111	0.111111111
C	0.111111111	0.111111111	0.111111111	0.666666667	0.111111111	0.666666667	0.111111111	0.111111111
An_Node 31_tcm8bp_3	2.7	avgLOD = 3.47866492601998	TGTACCTG	width 8	nsites 5	Eval 5.3e+007	normbits 2
G	0.111111111	0.666666667	0.111111111	0.111111111	0.111111111	0.111111111	0.111111111	0.666666667
A	0.111111111	0.111111111	0.111111111	0.666666667	0.111111111	0.111111111	0.111111111	0.111111111
T	0.666666667	0.111111111	0.666666667	0.111111111	0.111111111	0.111111111	0.666666667	0.111111111
C	0.111111111	0.111111111	0.111111111	0.111111111	0.666666667	0.666666667	0.111111111	0.111111111
An_Node 32_tcm8bp_1	2.7	avgLOD = 2.72616136005098	GAATTATT	width 8	nsites 4	Eval 1.5e+007	normbits 2
G	0.625	0.125	0.125	0.125	0.125	0.125	0.125	0.125
A	0.125	0.625	0.625	0.125	0.125	0.625	0.125	0.125
T	0.125	0.125	0.125	0.625	0.625	0.125	0.625	0.625
C	0.125	0.125	0.125	0.125	0.125	0.125	0.125	0.125
An_Node 32_tcm8bp_2	2.7	avgLOD = 3.12648240790861	ATCAATCT	width 8	nsites 5	Eval 2.1e+007	normbits 2
G	0.111111111	0.111111111	0.111111111	0.111111111	0.111111111	0.111111111	0.111111111	0.111111111
A	0.666666667	0.111111111	0.111111111	0.666666667	0.666666667	0.111111111	0.111111111	0.111111111
T	0.111111111	0.666666667	0.111111111	0.111111111	0.111111111	0.666666667	0.111111111	0.666666667
C	0.111111111	0.111111111	0.666666667	0.111111111	0.111111111	0.111111111	0.666666667	0.111111111
An_Node 32_tcm8bp_3	2.7	avgLOD = 3.65475618507566	GAGCCTGA	width 8	nsites 5	Eval 7.0e+007	normbits 2
G	0.666666667	0.111111111	0.666666667	0.111111111	0.111111111	0.111111111	0.666666667	0.111111111
A	0.111111111	0.666666667	0.111111111	0.111111111	0.111111111	0.111111111	0.111111111	0.666666667
T	0.111111111	0.111111111	0.111111111	0.111111111	0.111111111	0.666666667	0.111111111	0.111111111
C	0.111111111	0.111111111	0.111111111	0.666666667	0.666666667	0.111111111	0.111111111	0.111111111
An_Node 36_tcm8bp_1	2.84047355	avgLOD = 4.26071032454117	TCCTCTTC	width 8	nsites 22	Eval 2.4e+007	normbits 1.875
G	0.038461538	0.038461538	0.038461538	0.038461538	0.038461538	0.038461538	0.038461538	0.038461538
A	0.038461538	0.038461538	0.038461538	0.038461538	0.038461538	0.038461538	0.038461538	0.038461538
T	0.884615385	0.038461538	0.038461538	0.884615385	0.038461538	0.5	0.884615385	0.038461538
C	0.038461538	0.884615385	0.884615385	0.038461538	0.884615385	0.423076923	0.038461538	0.884615385
An_Node 36_tcm8bp_2	2.7	avgLOD = 3.60281509101175	AAAAGAAA	width 8	nsites 22	Eval 1.8e+008	normbits 1.875
G	0.038461538	0.038461538	0.038461538	0.038461538	0.576923077	0.038461538	0.038461538	0.038461538
A	0.884615385	0.884615385	0.884615385	0.884615385	0.346153846	0.884615385	0.884615385	0.884615385
T	0.038461538	0.038461538	0.038461538	0.038461538	0.038461538	0.038461538	0.038461538	0.038461538
C	0.038461538	0.038461538	0.038461538	0.038461538	0.038461538	0.038461538	0.038461538	0.038461538
An_Node 36_tcm8bp_3	2.7	avgLOD = 4.01179226571516	TTTTCTCC	width 8	nsites 33	Eval 4.2e+009	normbits 1.75
G	0.027027027	0.027027027	0.027027027	0.027027027	0.027027027	0.027027027	0.027027027	0.027027027
A	0.027027027	0.027027027	0.027027027	0.027027027	0.027027027	0.027027027	0.027027027	0.027027027
T	0.918918919	0.486486486	0.486486486	0.918918919	0.027027027	0.918918919	0.027027027	0.027027027
C	0.027027027	0.459459459	0.459459459	0.027027027	0.918918919	0.027027027	0.918918919	0.918918919
An_Node 39_tcm8bp_1	2.7	avgLOD = 3.52959490052153	AGGAAGAG	width 8	nsites 26	Eval 3.5e+006	normbits 1.6
G	0.033333333	0.5	0.866666667	0.033333333	0.366666667	0.533333333	0.033333333	0.9
A	0.9	0.433333333	0.066666667	0.9	0.566666667	0.4	0.9	0.033333333
T	0.033333333	0.033333333	0.033333333	0.033333333	0.033333333	0.033333333	0.033333333	0.033333333
C	0.033333333	0.033333333	0.033333333	0.033333333	0.033333333	0.033333333	0.033333333	0.033333333
An_Node 39_tcm8bp_2	2.7	avgLOD = 3.79863062348145	AGTGGAAG	width 8	nsites 9	Eval 1.0e+007	normbits 1.8875
G	0.307692308	0.769230769	0.076923077	0.769230769	0.769230769	0.076923077	0.076923077	0.769230769
A	0.538461538	0.076923077	0.076923077	0.076923077	0.076923077	0.769230769	0.769230769	0.076923077
T	0.076923077	0.076923077	0.769230769	0.076923077	0.076923077	0.076923077	0.076923077	0.076923077
C	0.076923077	0.076923077	0.076923077	0.076923077	0.076923077	0.076923077	0.076923077	0.076923077
An_Node 39_tcm8bp_3	2.7	avgLOD = 3.8045193634833	GATGGAGA	width 8	nsites 17	Eval 4.3e+006	normbits 1.7125
G	0.857142857	0.333333333	0.047619048	0.857142857	0.857142857	0.047619048	0.857142857	0.047619048
A	0.047619048	0.476190476	0.047619048	0.047619048	0.047619048	0.571428571	0.047619048	0.857142857
T	0.047619048	0.047619048	0.857142857	0.047619048	0.047619048	0.333333333	0.047619048	0.047619048
C	0.047619048	0.142857143	0.047619048	0.047619048	0.047619048	0.047619048	0.047619048	0.047619048
An_Node 73_tcm8bp_1	2.7	avgLOD = 3.72311381499286	AGAAAAAA	width 8	nsites 238	Eval 6.0e-054	normbits 1.7375
G	0.004132231	0.549586777	0.004132231	0.004132231	0.347107438	0.004132231	0.004132231	0.004132231
A	0.987603306	0.44214876	0.987603306	0.987603306	0.644628099	0.987603306	0.987603306	0.987603306
T	0.004132231	0.004132231	0.004132231	0.004132231	0.004132231	0.004132231	0.004132231	0.004132231
C	0.004132231	0.004132231	0.004132231	0.004132231	0.004132231	0.004132231	0.004132231	0.004132231
An_Node 73_tcm8bp_3	3.032628536	avgLOD = 4.54894280390335	AGGCGGTG	width 8	nsites 115	Eval 9.7e+014	normbits 1.7625
G	0.008403361	0.974789916	0.974789916	0.008403361	0.974789916	0.974789916	0.008403361	0.974789916
A	0.638655462	0.008403361	0.008403361	0.025210084	0.008403361	0.008403361	0.386554622	0.008403361
T	0.344537815	0.008403361	0.008403361	0.008403361	0.008403361	0.008403361	0.596638655	0.008403361
C	0.008403361	0.008403361	0.008403361	0.957983193	0.008403361	0.008403361	0.008403361	0.008403361
Sp_Cluster_FHL1 _tcm8bp_1	2.904278465	avgLOD = 4.35641769819633	TGTGACTG	width 8	nsites 44	Eval 1.4e-020	normbits 1.95
G	0.0625	0.9375	0.020833333	0.9375	0.0625	0.020833333	0.020833333	0.9375
A	0.020833333	0.020833333	0.020833333	0.020833333	0.895833333	0.020833333	0.020833333	0.020833333
T	0.6875	0.020833333	0.9375	0.020833333	0.020833333	0.020833333	0.9375	0.020833333
C	0.229166667	0.020833333	0.020833333	0.020833333	0.020833333	0.9375	0.020833333	0.020833333
Sp_Cluster_FHL1 _tcm8bp_2	3.004064799	avgLOD = 4.50609719859545	CCCTACCC	width 8	nsites 30	Eval 3.5e-017	normbits 2.1
G	0.029411765	0.029411765	0.029411765	0.029411765	0.029411765	0.029411765	0.058823529	0.029411765
A	0.088235294	0.088235294	0.029411765	0.029411765	0.911764706	0.117647059	0.029411765	0.029411765
T	0.029411765	0.029411765	0.029411765	0.911764706	0.029411765	0.029411765	0.029411765	0.029411765
C	0.852941176	0.852941176	0.911764706	0.029411765	0.029411765	0.823529412	0.882352941	0.911764706
Sp_Node 31_tcm8bp_1	2.7	avgLOD = 3.25202394305713	GCAGGTTG	width 8	nsites 5	Eval 3.7e+007	normbits 2.025
G	0.666666667	0.111111111	0.111111111	0.666666667	0.666666667	0.111111111	0.111111111	0.666666667
A	0.111111111	0.111111111	0.555555556	0.111111111	0.111111111	0.111111111	0.111111111	0.111111111
T	0.111111111	0.111111111	0.111111111	0.111111111	0.111111111	0.555555556	0.444444444	0.111111111
C	0.111111111	0.666666667	0.222222222	0.111111111	0.111111111	0.222222222	0.333333333	0.111111111
Sp_Node 31_tcm8bp_2	2.7	avgLOD = 3.42823138380097	GTGNGCGA	width 8	nsites 16	Eval 1.2e+007	normbits 1.7125
G	0.85	0.05	0.85	0.15	0.85	0.35	0.45	0.05
A	0.05	0.05	0.05	0.3	0.05	0.05	0.45	0.85
T	0.05	0.85	0.05	0.3	0.05	0.05	0.05	0.05
C	0.05	0.05	0.05	0.25	0.05	0.55	0.05	0.05
Sp_Node 31_tcm8bp_3	2.7	avgLOD = 3.51951956427484	TCCTTCCT	width 8	nsites 8	Eval 1.6e+007	normbits 1.925
G	0.083333333	0.083333333	0.083333333	0.083333333	0.083333333	0.25	0.083333333	0.083333333
A	0.083333333	0.083333333	0.083333333	0.083333333	0.083333333	0.083333333	0.083333333	0.083333333
T	0.416666667	0.083333333	0.083333333	0.75	0.75	0.083333333	0.083333333	0.75
C	0.416666667	0.75	0.75	0.083333333	0.083333333	0.583333333	0.75	0.083333333
Sp_Node 32_tcm8bp_1	2.7	avgLOD = 3.25835888434966	TCCTGAGG	width 8	nsites 4	Eval 5.0e+005	normbits 2.125
G	0.125	0.125	0.25	0.125	0.625	0.125	0.625	0.625
A	0.125	0.125	0.125	0.125	0.125	0.625	0.125	0.125
T	0.625	0.125	0.125	0.625	0.125	0.125	0.125	0.125
C	0.125	0.625	0.5	0.125	0.125	0.125	0.125	0.125
Sp_Node 32_tcm8bp_2	2.7	avgLOD = 3.21260139378898	ACCAGNGG	width 8	nsites 4	Eval 2.0e+005	normbits 2.125
G	0.125	0.125	0.25	0.125	0.625	0.375	0.625	0.625
A	0.625	0.125	0.125	0.625	0.125	0.125	0.125	0.125
T	0.125	0.125	0.125	0.125	0.125	0.125	0.125	0.125
C	0.125	0.625	0.5	0.125	0.125	0.375	0.125	0.125
Sp_Node 32_tcm8bp_3	2.7	avgLOD = 3.20867764665735	GCAGNTTG	width 8	nsites 4	Eval 7.4e+005	normbits 2.1
G	0.625	0.125	0.125	0.625	0.375	0.125	0.125	0.625
A	0.125	0.125	0.625	0.125	0.125	0.125	0.125	0.125
T	0.125	0.125	0.125	0.125	0.125	0.625	0.625	0.125
C	0.125	0.625	0.125	0.125	0.375	0.125	0.125	0.125
Sp_Node 36_tcm8bp_1	2.7	avgLOD = 3.77814561480532	AAAAAAAA	width 8	nsites 91	Eval 7.6e+003	normbits 1.525
G	0.010526316	0.010526316	0.010526316	0.010526316	0.389473684	0.010526316	0.010526316	0.010526316
A	0.947368421	0.947368421	0.947368421	0.947368421	0.568421053	0.947368421	0.947368421	0.947368421
T	0.010526316	0.010526316	0.010526316	0.010526316	0.010526316	0.010526316	0.010526316	0.010526316
C	0.010526316	0.010526316	0.010526316	0.010526316	0.010526316	0.010526316	0.010526316	0.010526316
Sp_Node 36_tcm8bp_2	2.7	avgLOD = 3.70409578332218	CTTTCCCC	width 8	nsites 21	Eval 1.4e+012	normbits 1.775
G	0.04	0.04	0.04	0.04	0.04	0.04	0.04	0.04
A	0.04	0.04	0.04	0.04	0.04	0.04	0.04	0.04
T	0.04	0.48	0.88	0.88	0.4	0.04	0.44	0.04
C	0.88	0.44	0.04	0.04	0.52	0.88	0.48	0.88
Sp_Node 36_tcm8bp_3	2.7	avgLOD = 3.83970491222938	GTTGTTGG	width 8	nsites 20	Eval 3.4e+010	normbits 1.8125
G	0.875	0.208333333	0.041666667	0.875	0.041666667	0.041666667	0.625	0.875
A	0.041666667	0.041666667	0.041666667	0.041666667	0.041666667	0.041666667	0.041666667	0.041666667
T	0.041666667	0.583333333	0.875	0.041666667	0.875	0.875	0.291666667	0.041666667
C	0.041666667	0.166666667	0.041666667	0.041666667	0.041666667	0.041666667	0.041666667	0.041666667
Sp_Node 39_tcm8bp_1	2.7	avgLOD = 3.54461513899758	CCNCCGGT	width 8	nsites 6	Eval 3.0e+005	normbits 2.0875
G	0.1	0.1	0.1	0.1	0.1	0.6	0.7	0.1
A	0.1	0.1	0.3	0.1	0.1	0.1	0.1	0.1
T	0.1	0.1	0.3	0.1	0.1	0.1	0.1	0.7
C	0.7	0.7	0.3	0.7	0.7	0.2	0.1	0.1
Sp_Node 39_tcm8bp_2	2.7	avgLOD = 3.5086550415089	ACCACGCA	width 8	nsites 8	Eval 7.6e+005	normbits 1.925
G	0.333333333	0.083333333	0.083333333	0.083333333	0.166666667	0.666666667	0.166666667	0.083333333
A	0.5	0.083333333	0.083333333	0.75	0.083333333	0.083333333	0.083333333	0.75
T	0.083333333	0.083333333	0.083333333	0.083333333	0.083333333	0.083333333	0.083333333	0.083333333
C	0.083333333	0.75	0.75	0.083333333	0.666666667	0.166666667	0.666666667	0.083333333
Sp_Node 39_tcm8bp_3	2.7	avgLOD = 3.37557493902803	GGGCAAGC	width 8	nsites 5	Eval 4.8e+006	normbits 2.0625
G	0.666666667	0.444444444	0.555555556	0.111111111	0.111111111	0.111111111	0.666666667	0.111111111
A	0.111111111	0.333333333	0.111111111	0.111111111	0.666666667	0.666666667	0.111111111	0.111111111
T	0.111111111	0.111111111	0.111111111	0.111111111	0.111111111	0.111111111	0.111111111	0.111111111
C	0.111111111	0.111111111	0.222222222	0.666666667	0.111111111	0.111111111	0.111111111	0.666666667
Sp_Cluster_RPs_tcm8bp_1	2.983757175	avgLOD = 4.47563576187572	GTGACTGT	width 8	nsites 76	Eval 3.3e-057	normbits 1.9625
G	0.9625	0.0125	0.9625	0.0125	0.0125	0.0125	0.9625	0.0625
A	0.0125	0.0125	0.0125	0.9625	0.0125	0.0125	0.0125	0.0125
T	0.0125	0.9625	0.0125	0.0125	0.0125	0.9625	0.0125	0.525
C	0.0125	0.0125	0.0125	0.0125	0.9625	0.0125	0.0125	0.4
Sp_Cluster_RPs_tcm8bp_2	3.204176796	avgLOD = 4.80626519410678	CCCTACCC	width 8	nsites 40	Eval 8.6e-036	normbits 2.2125
G	0.022727273	0.022727273	0.022727273	0.022727273	0.022727273	0.022727273	0.022727273	0.022727273
A	0.022727273	0.022727273	0.022727273	0.022727273	0.909090909	0.113636364	0.022727273	0.022727273
T	0.022727273	0.022727273	0.022727273	0.931818182	0.022727273	0.022727273	0.022727273	0.022727273
C	0.931818182	0.931818182	0.931818182	0.022727273	0.045454545	0.840909091	0.931818182	0.931818182
