# Supplementary material for: Conservation and Evolution of Cis-Regulatory Systems in Ascomycete Fungi
Source: PLoS Biol. 2004 Nov 9;2(12):e398. doi: 10.1371/journal.pbio.0020398 (PMC526180; doi:10.1371/journal.pbio.0020398)
Supplement: Dataset S48 — (11 KB TXT). [file pbio.0020398.sd048.txt]

UID	NAME	Sc_SpeciesMatricesHyperG.node-motif_0.01.txt	Scas_SpeciesMatricesHyperG.node-motif_0.01.txt	Sklu_SpeciesMatricesHyperG.node-motif_0.01.txt	Kwal_SpeciesMatricesHyperG.node-motif_0.01.txt	Ag_SpeciesMatricesHyperG.node-motif_0.01.txt	Ca_SpeciesMatricesHyperG.node-motif_0.01.txt	Nc_SpeciesMatricesHyperG.node-motif_0.01.txt	Mg_SpeciesMatricesHyperG.node-motif_0.01.txt	An_SpeciesMatricesHyperG.node-motif_0.01.txt	Sp_SpeciesMatricesHyperG.node-motif_0.01.txt
Sp_Node 31_tcm8bp_1	0.517911	0.33483	0.473411	0.802524	1.00001	0.672352	0.622573	0.0587784	0.392606	0.260549
Ca_Cluster_NuclearProteinTargetting_tcm8bp_1	0.0193192	0.21842	0.407309	0.138611	0.1558	1.22066e-06	0.396932	0.60704	0.00228722	0.811977
An_Cluster_GLN3 _tcm8bp_3	0.999217	0.358228	1.00002	1.00002	0.492307	0.897248	0.00290015	1	0.00563149	0.185523
Sp_Node 31_tcm8bp_2	0.808292	0.509573	0.403962	0.955388	0.570351	0.185495	0.547599	0.668074	0.956784	0.483809
Sp_Node 32_tcm8bp_1	0.346662	1.00001	1.00001	1.00001	0.241995	0.0538516	1	1	0.409011	0.593403
Ca_Cluster_adata-TRP4_tcm8bp_2	3.74913e-10	5.99335e-08	0.087199	1.10068e-06	0.0880824	1.97252e-07	5.7496e-06	0.133372	0.00036867	0.64761
Nc_Cluster_RPs_tcm8bp_1	0.97214	0.9996	0.990871	0.998497	0.0365225	0.613458	4.04644e-14	0.303164	0.130901	0.129671
Ag_Node 73_tcm8bp_3	8.57438e-70	7.35266e-32	4.52556e-37	1.48994e-59	2.24431e-20	4.59463e-45	0.863719	0.256025	0.560228	0.198077
Ca_Cluster_RTG1 _tcm8bp_3	0.727059	0.798191	0.957506	0.774378	0.536753	7.25517e-05	0.848279	0.239254	0.870513	0.641784
Mg_Node 73_tcm8bp_3	0.545455	0.498662	0.963854	0.051683	0.595818	7.62262e-05	0.999808	1.60936e-07	0.647789	0.298786
An_Node 31_tcm8bp_2	0.986896	0.708064	0.668713	0.785542	1.00001	0.811954	0.95825	1	0.0641028	0.908235
Sp_Node 36_tcm8bp_1	0.995031	0.91957	0.604449	0.667934	0.914254	0.000605583	0.253952	0.375718	0.128206	0.310378
Ag_Node 73_tcm8bp_2	0.00553134	0.140243	0.0560343	2.8664e-08	3.58079e-06	0.00423996	0.0887749	0.000939894	6.438e-07	0.90929
Ca_Node 45_tcm8bp_3	0.305325	0.195816	0.58852	0.173125	0.984957	8.18817e-06	0.298356	0.27892	0.033297	0.738111
Sp_Node 31_tcm8bp_3	0.965906	0.862712	0.413515	0.947918	1.00001	0.221266	0.859529	0.885846	0.815045	0.275563
Sklu_Node 73_tcm8bp_2	1.15338e-75	8.41542e-37	7.6201e-40	2.41088e-60	1.91884e-21	1.41948e-42	0.765257	0.438616	0.711312	0.750216
Mg_Node 32_tcm8bp_3	0.812105	0.792401	0.221624	0.225412	0.383859	0.348068	0.956582	0.224804	1	0.0672801
Scas_Node 39_tcm8bp_1	4.95435e-12	1.30096e-06	0.461088	0.0362379	0.0100555	0.00126048	0.00677568	0.0917291	0.0152849	0.00209491
Sp_Node 36_tcm8bp_2	0.000851703	0.347844	0.149231	0.0908109	0.344416	0.0491936	0.443578	0.0534852	0.679258	2.23556e-05
Sp_Node 39_tcm8bp_3	0.532869	0.0866395	0.358991	0.0676212	0.566498	0.14137	1	0.0574485	1	0.195842
Mg_Node 31_tcm8bp_1	0.897801	0.444969	0.38335	0.957403	0.437531	0.0371439	0.784214	0.788406	0.786045	0.600815
Mg_Node 39_tcm8bp_1	0.488745	0.581636	0.988429	0.0918641	0.807771	0.204143	0.547915	0.903198	0.308192	0.235102
Ca_Cluster_RPs_tcm8bp_3	0.121551	0.962407	0.747694	0.0127051	0.0536862	7.40443e-06	1.00898	0.165083	0.939352	0.764351
Scas_Node 72_tcm8bp_2	3.52124e-09	1.65184e-05	8.71972e-08	0.000382084	0.00424846	6.16036e-08	0.587536	0.658244	0.835366	0.388852
An_Node 39_tcm8bp_2	0.576874	0.763156	0.568785	0.213208	0.693779	0.991553	0.777624	0.385208	0.090306	0.233942
Ca_Cluster_ManualG1genes_tcm8bp_2	2.57705e-31	4.78505e-21	9.11614e-13	7.47212e-09	3.31e-06	3.04901e-19	3.54312e-07	5.02436e-05	5.40155e-20	0.000306868
An_Node 73_tcm8bp_1	2.38277e-07	0.0628193	0.0312283	8.28885e-05	2.01512e-07	6.15778e-25	0.00156417	0.0967634	5.21333e-15	0.712599
Sp_Node 36_tcm8bp_3	0.224426	0.602332	0.70363	0.748277	0.400292	0.362772	0.650859	0.00510916	0.339861	0.288466
Ag_Node 72_tcm8bp_3	5.9498e-07	0.847272	0.210467	0.000310933	4.26782e-06	0.40466	0.1305	0.970044	0.706818	0.902917
Ca_Cluster_FHL1 _tcm8bp_2	0.296548	0.988167	0.0362776	0.233474	0.923534	1.10506e-09	0.0135375	0.467772	1.45409e-06	0.234584
Ag_Node 4_tcm8bp_2	0.386599	0.421272	0.232556	0.338836	4.72922e-06	1	1	1	0.183763	1.00001
Mg_Node 39_tcm8bp_2	1.0004	0.993162	0.640806	0.702018	0.740825	0.538759	0.507292	0.470289	1.00001
An_Node 39_tcm8bp_1	0.936905	0.882242	0.511046	0.755258	0.542377	0.215375	0.0281197	0.251127	0.0803393	0.208492
Kw_Node 73_tcm8bp_2	9.33197e-91	6.24598e-45	2.25457e-36	2.06711e-47	1.60702e-20	5.48294e-28	2.28241e-19	0.000313781	0.000406667	0.000717836
An_Cluster_FHL1 _tcm8bp_1	0.0758524	1.00136	0.989561	0.518862	0.770409	0.699672	0.644193	0.355541	1.16943e-11	0.169327
Kw_Node 73_tcm8bp_1	1.09087e-69	1.87997e-40	5.42572e-33	3.70586e-69	1.64565e-16	2.28416e-35	1.00195	0.308638	0.131678	0.725415
NAME	Ag_Node 72_tcm8bp_3	Ag_Node 73_tcm8bp_1	Ag_Node 73_tcm8bp_1	Ag_Node 72_tcm8bp_3	Ag_Node 4_tcm8bp_2	Ag_Node 73_tcm8bp_1	Ag_Node 73_tcm8bp_1	Ag_Node 73_tcm8bp_1	Ag_Node 73_tcm8bp_1	Ag_Node 73_tcm8bp_1
Ca_Node 73_tcm8bp_1	1.22741e-05	0.00147123	0.64261	0.000245209	0.0516869	1.77115e-30	0.000227315	0.0264421	5.09256e-09	0.852777
Mg_Node 72_tcm8bp_2	0.866207	0.265946	0.998937	0.145088	0.435017	0.51147	0.331607	0.00038702	0.383959	0.421692
Sp_Node 39_tcm8bp_2	0.0768446	0.00125775	0.538659	0.989315	0.788813	0.972569	0.882839	0.0969443	0.845893	0.830479
Mg_Node 31_tcm8bp_2	0.470391	0.882528	0.631131	0.22795	0.566589	0.09796	0.43793	0.752798	0.977992	0.722323
Mg_Node 32_tcm8bp_1	0.593384	0.874318	0.797743	0.983497	0.20246	0.038933	0.271052	0.398537	0.361759	0.539349
Sklu_Node 5_tcm8bp_1	1	1	9.31685e-06	1	1	1	0.178883	1	0.122346	1
Sp_Node 32_tcm8bp_2	0.466519	0.265977	0.61432	1.00001	1.00001	0.224472	1	0.447605	1	0.900765
An_Node 32_tcm8bp_3	0.714154	0.563871	0.637849	0.710924	1.00002	0.823808	1	1	0.33095	0.878886
Sklu_Node 73_tcm8bp_3	1.29113e-93	3.01308e-45	3.18355e-48	3.10547e-55	8.77794e-22	2.48723e-22	1.20946e-09	0.014926	0.0956822	0.000933506
Scas_Node 73_tcm8bp_1	6.72421e-74	9.12385e-34	1.6775e-32	2.02185e-53	2.53921e-20	2.94844e-47	0.627053	0.460373	0.842298	0.673309
Mg_Node 39_tcm8bp_3	0.738071	0.974562	0.793925	0.844082	0.85348	0.257963	0.362779	0.61568	0.675537	0.778444
Sp_Node 39_tcm8bp_1	0.299751	0.836034	0.900502	0.509742	1.00001	0.637449	0.129973	0.511289	0.46134	0.520683
Kw_Node 2_tcm8bp_2	6.38724e-05	0.00117652	0.0547126	4.25144e-07	0.133022	0.177032	0.468962	0.813198	0.551476	0.705711
Mg_Node 36_tcm8bp_2	0.0270265	0.604057	0.551164	0.6501	0.60098	0.00943572	0.345938	0.91512	0.724743	0.618013
Mg_Node 36_tcm8bp_1	0.934163	0.993868	0.444986	0.573106	0.718935	1.05812e-06	0.411212	0.754494	0.189278	0.420632
Nc_Cluster_Proteasome_tcm8bp_3	0.981616	1.00001	0.91966	0.00167108	0.00954611	5.07969e-06	0.690744
An_Node 32_tcm8bp_1	1	1.00003	0.36929	0.657465	0.424351	0.389336	0.0288533
An_Node 39_tcm8bp_3	0.241963	0.0345133	0.755655	0.0977883	0.348835	0.412716	0.122815	0.383002	0.0195491	0.889161
Mg_Node 36_tcm8bp_3	0.681592	0.881107	0.398966	0.603181	0.446183	0.0594475	0.300891	0.186919	0.365934	0.305084
Ca_Cluster_RPs_tcm8bp_1	0.345568	1.0114	1.0117	0.0291477	0.195266	1.36675e-06	0.862731	0.936284	0.937388	1.01109
An_Cluster_FHL1 _tcm8bp_3	0.839131	0.983757	0.972085	0.917385	0.713387	0.0356635	0.012054	9.49689e-14	1.15773e-10	0.129133
Sp_Node 32_tcm8bp_3	0.914602	0.2703	0.627375	1.00001	1.00001	0.219872	0.825433	0.71017	1	0.0613591
Scas_Node 73_tcm8bp_3	6.55097e-30	7.44877e-26	8.5211e-20	5.25376e-34	3.41881e-13	0.000362418	6.84609e-11	0.00648075	6.24654e-05	0.00274152
Mg_Cluster_FHL1 _tcm8bp_3	0.877234	0.976749	0.986964	0.722222	0.857358	0.0152589	0.102788	9.0147e-15	5.06312e-09	0.184539
An_Cluster_ManualG1genes_tcm8bp_1	3.13462e-15	5.3675e-16	4.36367e-08	1.05315e-05	0.000535532	5.51544e-19	0.000192426	2.99189e-06	7.70467e-13	0.0150983
An_Node 36_tcm8bp_1	0.0371988	0.509544	0.0428913	0.369843	0.953981	0.0822697	0.0645145	0.369567	0.0380119	0.20791
Ca_Cluster_RPs_tcm8bp_2	0.969957	0.999758	0.592457	0.977878	0.983445	7.76324e-18	6.7036e-14	1.08282e-05	1.23877e-08	0.000732667
Kw_Node 45_tcm8bp_2	4.3807e-07	5.52073e-07	0.120012	9.97374e-08	0.00675356	0.0223911	0.223942	0.692211	0.169253	0.263553
An_Node 73_tcm8bp_3	0.342601	0.988545	0.995753	0.00770444	0.0658217	1.00768	0.0024773	5.38391e-05	1.4006e-05	0.231751
Ca_Cluster_GCR1 _tcm8bp_1	0.561015	0.2843	0.679467	1	0.070184	1.17683e-05	1	1	1	0.00878911
Scas_Node 73_tcm8bp_2	2.12161e-41	3.35835e-18	9.48242e-14	1.01375e-11	2.5922e-17	9.32223e-18	0.740827	0.519322	0.0172098	0.282691
Ca_Cluster_Proteasome_tcm8bp_1	1.12835e-12	1.57344e-13	7.46225e-07	4.52203e-10	8.42767e-08	1.82901e-09	0.925126	0.696123	0.397983	0.323325
Ca_Cluster_rRNAprocessing_tcm8bp_2	3.94876e-09	1.81564e-06	0.000673779	2.16898e-06	7.97608e-06	7.02824e-08	0.548553	0.123247	0.250917	0.136287
Nc_Cluster_Proteasome_tcm8bp_1	0.989407
An_Node 36_tcm8bp_2	0.981897	0.923149	0.650801	0.648043	0.681614	0.000605583	0.364594	0.564624	0.456238	0.529242
An_Cluster_MTH1 _tcm8bp_2	0.792868	0.26617	1	0.372609	1.00001	0.598325	0.232718	1	0.01039	0.119373
Nc_Cluster_FHL1 _tcm8bp_3	0.721556	0.990795	0.965253	0.927648	0.0515406	0.820218	1.46693e-08	0.23012	0.466167	0.700713
Sp_Cluster_FHL1 _tcm8bp_2	0.738363	0.965802	0.951826	0.149964	0.0302663	0.00794699	0.0174121	0.0621639	0.345327	2.68146e-12
Kw_Node 72_tcm8bp_2	5.92269e-09	9.6999e-06	2.7987e-08	1.97966e-11	4.03883e-05	2.36504e-23	0.000129263	0.0129696	0.0266523	0.227158
Ca_Node 73_tcm8bp_3	9.23606e-55	1.21451e-23	3.18769e-29	5.29239e-50	3.41957e-15	2.47664e-38	0.977392	0.0825817	0.445319	0.598968
An_Node 32_tcm8bp_2	0.147038	0.0951647	0.228527	1.00001	0.128461	0.52395	0.257636	0.915382	0.00388575	1.00001
Ca_Node 7_tcm8bp_1	0.947023	0.783309	0.53225	0.110758	0.848865	4.14369e-08	0.85164	0.700094	0.592195	0.123535
Sp_Cluster_FHL1 _tcm8bp_1	0.429541	0.0142027	0.976633	0.0330582	6.38379e-06	0.0572999	0.00863391	0.165841	0.910938	8.01237e-33
An_Cluster_tRNAsynth_tcm8bp_1	0.393358	0.0929075	0.011693	0.211474	0.671975	0.090631	8.58358e-10	5.92426e-05	1.66791e-11	0.91766
An_Node 31_tcm8bp_3	0.443338	0.299606	0.537289	0.419284	1.00001	0.258677	0.76094	0.192124	0.419778	0.861903
An_Node 36_tcm8bp_3	0.574372	0.150285	0.200895	0.144666	0.669384	0.0969453	0.265141	0.513773	0.00776769	0.311374
Ca_Node 7_tcm8bp_2	7.34089e-11	0.00927874	0.0914303	0.0475988	0.515444	9.81066e-07	0.362883	0.602622	0.0297561	0.967795
Mg_Cluster_RPs_tcm8bp_3	0.895276	0.826538	1.00105	0.989679	0.693808	0.0273173	0.0198821	7.68506e-19	1.56099e-08	0.52062
Mg_Node 31_tcm8bp_3	0.453809	0.90273	0.687663	0.180081	0.289042	0.922668	0.314634	0.0399181	0.463159	0.334094
Sp_Cluster_RPs_tcm8bp_2	0.707777	0.986864	0.946063	0.603146	0.356938	0.109623	0.0277744	1.00012	0.0774233	2.70281e-22
Ca_Node 72_tcm8bp_1	0.000470346	0.0173476	0.106212	0.0787365	0.474587	6.01538e-12	0.581705	0.303797	0.00088933	0.458931
Sp_Cluster_RPs_tcm8bp_1	0.561998	8.14323e-05	0.284102	1.20569e-05	2.87499e-18	0.046714	0.295497	0.111877	0.528089	1.22736e-76
An_Cluster_RPs_tcm8bp_2	0.641862	0.918213	1.00033	0.740553	0.775157	0.102092	0.398046	0.0790504	3.83778e-10	0.8359
An_Cluster_RPs_tcm8bp_1	0.15642	0.975944	1.0007	0.881942	0.659782	0.645066	0.664197	0.160234	1.5993e-16	0.167912
An_Node 31_tcm8bp_1	0.783257	0.790867	0.364352	0.809051	0.0133489	0.85381	0.234707	0.559435	0.106071	0.548196
Mg_Node 32_tcm8bp_2	0.654333	0.941648	0.188944	0.0446709	0.189311	0.907043	0.120516	0.159225	0.870639	0.577005
Sklu_Node 72_tcm8bp_2	2.39631e-07	5.17723e-05	4.39015e-06	2.976e-07	0.027435	7.44937e-10	0.0471663	0.0399364	0.00570176	0.00804341
Ag_Node 73_tcm8bp_1	1.82764e-70	5.96136e-26	1.51244e-25	1.01904e-55	1.1355e-33	1.67492e-18	9.94237e-24	2.17073e-11	5.45418e-14	2.15502e-06
Nc_Cluster_Proteasome_tcm8bp	0.00167108
